# Supplementary material for: Using RNA-Seq for gene identification, polymorphism detection and transcript profiling in two alfalfa genotypes with divergent cell wall composition in stems
Source: BMC Genomics. 2011 Apr 19;12:199. doi: 10.1186/1471-2164-12-199 (PMC3112146; doi:10.1186/1471-2164-12-199)
Supplement: Additional file 1 — de novo assembly of alfalfa Illumina GA-II EST reads. A fasta file containing a total of 132,153 unique sequences generated after de novo assembly of Illumina GA-II EST reads derived from 4 cDNA libraries developed in this study. The Velvet program [32] with k-mer 61 was used for de novo assembly. [file 1471-2164-12-199-S1.ZIP]

Archive with 1 entries (1 files):
- Additional file 2.fasta
