# Supplementary material for: Using RNA-Seq for gene identification, polymorphism detection and transcript profiling in two alfalfa genotypes with divergent cell wall composition in stems
Source: BMC Genomics. 2011 Apr 19;12:199. doi: 10.1186/1471-2164-12-199 (PMC3112146; doi:10.1186/1471-2164-12-199)
Supplement: Additional file 2 — Alfalfa Gene Index 1.0 (MSGI 1.0). A fasta file containing Alfalfa Gene Index 1.0 (MSGI 1.0) sequences. MSGI 1.0 contains a total of 124,025 unique sequences including 22,729 tentative consensus sequences (TCs), 22,315 singletons and 78,981 pseudo-singletons. The average length of the unique sequences in MSGI 1.0 is 384 bp (100 bp minimum and 6,956 bp maximum) with more than 10,000 sequences larger than 800 bp. The total base count of the sequences in MSGI 1.0 is 47,628,953 bp. Unfortunately, the current pipe line of the DFCI gene index database http://compbio.dfci.harvard.edu/tgi/ is not suited for short reads (personal communication with a DFCI Gene Index staff). The Gene Index Project team has indicated that it plans to address this issue soon. When a gene index database is established for alfalfa, MSGI1.0 will be uploaded to the DFCI gene index database. [file 1471-2164-12-199-S2.ZIP]

Archive with 1 entries (1 files):
- Additional file 3.fasta
