# Supplementary material for: Using RNA-Seq for gene identification, polymorphism detection and transcript profiling in two alfalfa genotypes with divergent cell wall composition in stems
Source: BMC Genomics. 2011 Apr 19;12:199. doi: 10.1186/1471-2164-12-199 (PMC3112146; doi:10.1186/1471-2164-12-199)
Supplement: Additional file 3 — Functional classification and annotation of sequences in the Alfalfa Gene Index 1.0 (MSGI 1.0). A table listing Gene ontology (GO), pathway, MapMan functional classes and gene annotation for sequences in the Alfalfa Gene Index 1.0 (MSGI 1.0). [file 1471-2164-12-199-S3.ZIP]

Archive with 1 entries (1 files):
- Additional file 3_new.txt
