# Supplementary material for: Using RNA-Seq for gene identification, polymorphism detection and transcript profiling in two alfalfa genotypes with divergent cell wall composition in stems
Source: BMC Genomics. 2011 Apr 19;12:199. doi: 10.1186/1471-2164-12-199 (PMC3112146; doi:10.1186/1471-2164-12-199)
Supplement: Additional file 4 — Simple sequence repeats (SSRs) detected in MSGI 1.0. A table listing SSR-containing sequence IDs, SSR types and position, and primers spanning each SSR for the sequences in the Alfalfa Gene Index 1.0 (MSGI 1.0). [file 1471-2164-12-199-S4.TXT]

MSGI_ID	SSR nr.	SSR type	SSR	size	start	end	FORWARD PRIMER1 (5'-3')	Tm(�C)	size	REVERSE PRIMER1 (5'-3')	Tm(�C)	size	PRODUCT1 size (bp)	start (bp)	end (bp)	FORWARD PRIMER2 (5'-3')	Tm(�C)	size	REVERSE PRIMER2 (5'-3')	Tm(�C)	size	PRODUCT2 size (bp)	start (bp)	end (bp)	FORWARD PRIMER3 (5'-3')	Tm(�C)	size	REVERSE PRIMER3 (5'-3')	Tm(�C)	size	PRODUCT3 size (bp)	start (bp)	end (bp)
F7SND4003FTK5R	1	p5	(TTTTC)9	45	101	145	TTTTTCTTTCTTGATCTCACCTTTTT	60.043	26	TGCTTATTGGAGACGATTGAA	58.374	21	21	22	196	TTTTTCTTTCTTGATCTCACCTTTTT	60.043	26	TGCTTATTGGAGACGATTGAAG	59.361	22	22	22	196	TTTTCTTTCTTGATCTCACCTTTTT	58.941	25	TGCTTATTGGAGACGATTGAA	58.374	21	21	23	196
TC1288	1	p3	(TTG)7	21	2238	2258	TTTTTCAGGAATAGGCGGTG	60.067	20	CCCGCTACACGAGGTAGAAG	59.891	20	20	2087	2344	TCAGCAACCGGACCTTTATC	60.074	20	CCCGCTACACGAGGTAGAAG	59.891	20	20	2121	2344	GTGAACCACCCACCTGAACT	59.859	20	CCCGCTACACGAGGTAGAAG	59.891	20	20	2068	2344
50319627	1	p3	(AAT)7	21	346	366	TTTTGACACTATCCGTTGCG	59.729	20	GACCAACACATGACCGACAC	59.853	20	20	303	450	TTTTGACACTATCCGTTGCG	59.729	20	AATGACCAACACATGACCGA	59.812	20	20	303	453	TTTCAAAGGCACATGATTCG	59.664	20	GACCAACACATGACCGACAC	59.853	20	20	179	450
TC20558	1	p6	(CTCTTC)5	30	134	163	TTTTCTTCGTACGGGTCGTT	59.609	20	GTACCCCAATGGTCACAACC	59.95	20	20	82	333	CGGTAACCATTTACGCCAAC	60.244	20	TGGACGAACTCTGTTCCACA	60.285	20	20	19	252	TTTTCTTCGTACGGGTCGTT	59.609	20	TGGACGAACTCTGTTCCACA	60.285	20	20	82	252
NODE41372length217cov7589862	1	p3	(GAA)7	21	100	120	TTTTCGACTGAACAAACCCC	59.948	20	GAAGCAGTACTAGCGTCCCG	60.037	20	20	25	184	TTTTCGACTGAACAAACCCC	59.948	20	GTCGACGCCTCTCTCTCATC	60.104	20	20	25	158	AACCCCCATATCTCTTTCGC	60.286	20	GAAGCAGTACTAGCGTCCCG	60.037	20	20	39	184
NODE5557length193cov16176167	1	p4	(CTTT)5	20	135	154	TTTTCAGCACCATGACCAAA	60.088	20	CAAAAGCATGTTGAAATTCAGAAG	60.16	24	24	8	228	GATCTCCCTTTTCAGCACCA	60.195	20	CAAAAGCATGTTGAAATTCAGAAG	60.16	24	24	0	228	TTTTCAGCACCATGACCAAA	60.088	20	AATGAAACAAAAGCATGTTGAAA	58.71	23	23	8	235
TC16377	1	p2	(CT)17	34	27	60	TTTCTTTGCACTCACTCACTTTTT	59.513	24	TTCACGAAGATGTGGTGGAA	60.088	20	20	0	162	TTTCTTTGCACTCACTCACTTTTT	59.513	24	TCACGAAGATGTGGTGGAAG	59.676	20	20	0	161	TTCTTTGCACTCACTCACTTTTT	58.238	23	TTCACGAAGATGTGGTGGAA	60.088	20	20	1	162
NODE22056length343cov11626822	1	p3	(CTT)7	21	57	77	TTTCTCTAAACCATTGCACCC	59.077	21	AACTTGGGCAGGTGATGAAG	60.111	20	20	9	279	TTTCTCTAAACCATTGCACCCT	60.001	22	AACTTGGGCAGGTGATGAAG	60.111	20	20	9	279	TTTCTCTAAACCATTGCACCC	59.077	21	ACCCTTCTTGTGCTCAATGC	60.263	20	20	9	240
NODE2212length126cov11349206	1	p4	(GAAA)5	20	102	121	TTTCACAGAGGAATGAGGAGG	59.269	21	CATTTTCAACCAACGAACGA	59.561	20	20	50	158	TCACAGAGGAATGAGGAGGTTT	60.11	22	CATTTTCAACCAACGAACGA	59.561	20	20	52	158	TTCACAGAGGAATGAGGAGGTT	60.11	22	CATTTTCAACCAACGAACGA	59.561	20	20	51	158
TC10597	1	p3	(GAA)14	42	31	72	TTTCAACTCACGAAGAAAGGG	59.341	21	ATCAACGGCGAGTGAAAAAT	59.574	20	20	5	139	TTTCAACTCACGAAGAAAGGG	59.341	21	TCGATTTCGATTGCTTGAGA	59.499	20	20	5	165	TTTCAACTCACGAAGAAAGGG	59.341	21	GGATCGATTTCGATTGCTTG	60.553	20	20	5	168
NODE1198length557cov38332138	1	p2	(TC)11	22	185	206	TTTCAAAATGGCCTCTCTCC	59.244	20	CAGTACCATTCAGGCCAACA	59.566	20	20	76	351	TTTCAAAATGGCCTCTCTCC	59.244	20	ACCATTCAGGCCAACAAAGT	59.454	20	20	76	347	TTCAAAATGGCCTCTCTCCT	58.861	20	CAGTACCATTCAGGCCAACA	59.566	20	20	77	351
TC1165	1	p3	(GAA)8	24	3064	3087	TTTAAGGTCGTCTGGGTTGG	59.964	20	CAGATTCAACTCAACAACAATGC	59.668	23	23	2906	3113	AAGGAGGGTGAGAGGAGGAA	60.186	20	CAGATTCAACTCAACAACAATGC	59.668	23	23	2940	3113	TTTGGGCCATTGTAGGATGT	60.192	20	CAGATTCAACTCAACAACAATGC	59.668	23	23	2849	3113
136141867	1	p1	(A)30	30	90	119	TTGTTTTCCCTGAGACAAGC	57.923	20	CCACAAAGTTTGGCACAACA	60.587	20	20	23	202	TTGTTTTCCCTGAGACAAGC	57.923	20	AGTTTGGCACAACAAAGTGC	58.828	20	20	23	196	ATTGTTTTCCCTGAGACAAGC	58.306	21	CCACAAAGTTTGGCACAACA	60.587	20	20	22	202
146148722	1	p1	(A)29	29	195	223	TTGTTTGGTCCGAAGAGACC	60.088	20	CCAGGGACTTCTCCAGTCAA	60.229	20	20	2	250	GCCCCCATGTGACAGTAGTT	59.851	20	CCAGGGACTTCTCCAGTCAA	60.229	20	20	35	250	GCCCCCATGTGACAGTAGTT	59.851	20	CTTCGGGCTTCTTGCTTAGA	59.724	20	20	35	294
NODE87695length184cov6597826	1	p3	(GAT)8	24	36	59	TTGTTGTTTTGGGTGATTGAA	58.903	21	CGTCGTCGTCGTGTTTATTG	60.172	20	20	5	121	TTGTTGTTTTGGGTGATTGAAG	59.876	22	CGTCGTCGTCGTGTTTATTG	60.172	20	20	5	121	TGTTGTTTTGGGTGATTGAAGA	60.378	22	CGTCGTCGTCGTGTTTATTG	60.172	20	20	6	121
F7SND4003G5GEA	1	p3	(TAT)7	21	55	75	TTGTGTTGGGATTTTTAACAATTAG	58.529	25	CAAAGCTTAAGTCCCCATTTTT	58.735	22	22	0	208	TGTGTTGGGATTTTTAACAATTAG	57.314	24	CAAAGCTTAAGTCCCCATTTTT	58.735	22	22	1	208	TTGTGTTGGGATTTTTAACAATTAG	58.529	25	ACAAAGCTTAAGTCCCCATTTTT	59.472	23	23	0	209
F7SND4003GU3SO	1	p6	(CTTTTT)5	30	98	127	TTGTGTAATGGACAGCGTGC	60.731	20	CAGGTGCATCCTCAGATCAA	59.787	20	20	59	183	TTTTGTGTAATGGACAGCGTG	59.641	21	CAGGTGCATCCTCAGATCAA	59.787	20	20	57	183	TTGTGTAATGGACAGCGTGC	60.731	20	CATCCAGGTGCATCCTCAG	60.213	19	19	59	187
TC4279	1	p3	(ACA)7	21	293	313	TTGGTTGGTGGGGTTATCAT	59.91	20	AGTTGAGGCCTTGAACTGGA	59.844	20	20	193	370	TACAGTTTGGTTGGTGGGGT	60.126	20	AGTTGAGGCCTTGAACTGGA	59.844	20	20	187	370	TTGGTTGGTGGGGTTATCAT	59.91	20	TGAGGCCTTGAACTGGATCT	59.803	20	20	193	367
NODE11108length727cov19779917	1	p3	(AGA)7	21	728	748	TTGGATCGAAAAAGAGCGTT	59.823	20	TCACTCTTCTTCATACTCTCACCAA	59.464	25	25	531	783	TGGTTCAAGCCACGTGTAGA	60.301	20	TCACTCTTCTTCATACTCTCACCAA	59.464	25	25	620	783	TTGTTGGTTCTGCGAGAGTG	60.025	20	TTCTTCATACTCTCACCAACTTCA	58.061	24	24	552	777
NODE43411length955cov17663874	1	p3	(AGA)7	21	956	976	TTGGATCGAAAAAGAGCGTT	59.823	20	TCACTCTTCTTCATACTCTCACCAA	59.464	25	25	759	1011	TGGTTCAAGCCACGTGTAGA	60.301	20	TCACTCTTCTTCATACTCTCACCAA	59.464	25	25	848	1011	TTGTTGGTTCTGCGAGAGTG	60.025	20	TTCTTCATACTCTCACCAACTTCA	58.061	24	24	780	1005
TC15562	1	p3	(GAA)7	21	2562	2582	TTGGAGGGAAGGAATCAGTG	60.042	20	CAATACAACACTTGTTGAGTTCTTC	57.146	25	25	2393	2610	TCATCATGACCGGGATACCT	60.158	20	CAATACAACACTTGTTGAGTTCTTC	57.146	25	25	2354	2610	TTGGAGGGAAGGAATCAGTG	60.042	20	ACAATACAACACTTGTTGAGTTCTTC	57.966	26	26	2393	2611
F7SND4004I17AV	1	p4	(GTGA)5	20	190	209	TTGCTTCTCATCATCGTTGC	59.955	20	GACCTTGAACTGCTGCCAAT	60.263	20	20	93	263	TTGCTTCTCATCATCGTTGC	59.955	20	CCATTTCCAAGGCTAGCAGA	60.344	20	20	93	239	TGCAACTGCTTGCTTCTCAT	59.746	20	GACCTTGAACTGCTGCCAAT	60.263	20	20	84	263
NODE82453length129cov3217054	1	p3	(ACC)11	33	120	152	TTGCGATCATGAAAACGAAA	60.193	20	CCACATTCCTAACTTAACGCC	58.64	21	21	51	178	TTGCGATCATGAAAACGAAA	60.193	20	CCCACATTCCTAACTTAACGC	58.64	21	21	51	179	TTGCGATCATGAAAACGAAA	60.193	20	TCCCACATTCCTAACTTAACGC	60.364	22	22	51	180
TC1347	1	p3	(TGC)7	21	457	477	TTGCGAAGCTTGATGACAAC	59.995	20	GGAAGTCCTTCAACTGCTGC	59.997	20	20	343	550	GATTGCGAAGCTTGATGACA	59.955	20	GGAAGTCCTTCAACTGCTGC	59.997	20	20	341	550	CTGATTGCGAAGCTTGATGA	60.096	20	GGAAGTCCTTCAACTGCTGC	59.997	20	20	339	550
TC16580	1	p6	(CAAATC)5	30	486	515	TTGCAAAACCGATCCAATTA	59.004	20	ACACCTTTTCCGGTGAGATG	59.966	20	20	458	717	TTGCAAAACCGATCCAATTA	59.004	20	TGGTGGACATGAAAGACGAA	60.088	20	20	458	625	TTGCAAAACCGATCCAATTA	59.004	20	GTGGCTTCGTGACACCTTTT	60.156	20	20	458	728
TC403	1	p3	(GAA)8	24	1415	1438	TTGAGCAGACCACTCATTGC	59.992	20	CCAAAAACACTCTCACACACTCTT	59.758	24	24	1207	1475	TTGAGCAGACCACTCATTGC	59.992	20	AACCAAAAACACTCTCACACACTC	59.63	24	24	1207	1477	GCTGAACCAGCTTTCTCGTC	60.142	20	CCAAAAACACTCTCACACACTCTT	59.758	24	24	1333	1475
NODE68815length141cov6475177	1	p3	(TGG)7	21	45	65	TTGAGAATGCGAGGTTGTTG	59.84	20	CGATGTCGTATGTTCCTCCA	59.522	20	20	15	143	TGCGAGGTTGTTGTTGTTGT	60.199	20	CGATGTCGTATGTTCCTCCA	59.522	20	20	22	143	ATGCGAGGTTGTTGTTGTTG	59.615	20	CGATGTCGTATGTTCCTCCA	59.522	20	20	21	143
NODE67543length163cov4251534	1	p3	(GAA)7	21	43	63	TTGAAGCTGAATTGTTGCTGA	59.6	21	TCATTGTCGTTTCCGTCTCA	60.24	20	20	18	196	TTGAAGCTGAATTGTTGCTGA	59.6	21	GCTCATTGTCGTTTCCGTCT	60.263	20	20	18	198	TGCTGGTAACATTGAAGCTGA	59.478	21	TTGTCGTTTCCGTCTCATCA	60.24	20	20	7	193
TC21974	2	p4	(AACT)5	20	128	147	TTCTTTCTGTTGCTCTTCGTCA	60.168	22	TTGAAATGCATCATCCATCA	58.408	20	20	56	173	TCTTTCTGTTGCTCTTCGTCA	58.787	21	TTGAAATGCATCATCCATCA	58.408	20	20	57	173	TCATTCTTTCTGTTGCTCTTCG	59.632	22	TTGAAATGCATCATCCATCA	58.408	20	20	53	173
50321788	1	p3	(AGA)9	27	61	87	TTCTTTCTCATTTAAGCTGCTTTG	59.271	24	TGCGCTTGAATTTATGCTTG	59.98	20	20	30	260	TTCTTTCTCATTTAAGCTGCTTTG	59.271	24	ACACAATTGGGAGGAGTTGC	59.973	20	20	30	177	TTCTTTCTCATTTAAGCTGCTTTG	59.271	24	AATTGGGAGGAGTTGCAGTG	60.111	20	20	30	173
NODE27684length191cov7722513	1	p3	(AAG)7	21	31	51	TTCTTTCTCATCATCGGAATCA	59.645	22	TGTCGTCGTTGTTGTTTGGT	60.049	20	20	4	245	TTCTTTCTCATCATCGGAATCA	59.645	22	ACGAGTCGGGTTGTTCTTTG	60.149	20	20	4	199	TCTTTCTCATCATCGGAATCAG	59.269	22	TGTCGTCGTTGTTGTTTGGT	60.049	20	20	5	245
F7SND4004JAYI0	1	p2	(TC)10	20	54	73	TTCTTCAGTTGGGTTTTTCTTCA	60.129	23	CGGAAGAGAATGAGAAGATTGG	60.2	22	22	26	132	TCTTCAGTTGGGTTTTTCTTCA	58.856	22	CGGAAGAGAATGAGAAGATTGG	60.2	22	22	27	132	TGGGGGTACTTGTTTTTCTCT	57.712	21	CGGAAGAGAATGAGAAGATTGG	60.2	22	22	1	132
TC1761	1	p3	(TCT)7	21	47	67	TTCGGTGCAGAGTTTGTGTT	59.339	20	CTGGCCATCCATGTACTGTG	59.984	20	20	3	192	TTGTTCGGTGCAGAGTTTGT	59.339	20	CTGGCCATCCATGTACTGTG	59.984	20	20	0	192	TGCAGAGTTTGTGTTGCAGA	59.164	20	CTGGCCATCCATGTACTGTG	59.984	20	20	8	192
TC10812	1	p3	(AGA)7	21	40	60	TTCGGAGATAGATCCCATTGA	59.472	21	CGACAGGAAGGATACCCAGA	60.065	20	20	6	254	TTCGGAGATAGATCCCATTGA	59.472	21	TCGACAGGAAGGATACCCAG	60.065	20	20	6	255	TTCGGAGATAGATCCCATTGA	59.472	21	GCCTGAGTTTTTCGACAGGA	60.375	20	20	6	266
TC16900	1	p4	(TTGG)5	20	33	52	TTCGATTCCATACTTAACACACTGA	59.946	25	GATAATCGCAGGCCACATCT	60.066	20	20	0	123	TTCGATTCCATACTTAACACACTGA	59.946	25	AGATAATCGCAGGCCACATC	60.066	20	20	0	124	TTCGATTCCATACTTAACACACTGA	59.946	25	AACCACAGATAATCGCAGGC	60.103	20	20	0	130
TC8676	1	p3	(CAG)7	21	963	983	TTCGACTTCTTCGTCTCCGT	59.989	20	CATCAATCCCCAAAACCTTC	59.22	20	20	856	1007	TTCGACTTCTTCGTCTCCGT	59.989	20	TCATCAATCCCCAAAACCTT	59.22	20	20	856	1008	TTCGACTTCTTCGTCTCCGT	59.989	20	TTCATCAATCCCCAAAACCT	59.22	20	20	856	1009
NODE51738length171cov6163743	1	c	(TTCAA)5ttctccataaccgctcttcgatccgtttcaccgttattcaataatcaattccaattttccgctgctacatcgct(AGA)7	120	55	174	TTCCTTTCCCAACCCTAACA	59.401	20	GGAGCCTTCAAACGAGAATC	58.864	20	20	24	218	CAACTTTCCTTTCCCAACCC	60.694	20	GGAGCCTTCAAACGAGAATC	58.864	20	20	19	218	CCAACTTTCCTTTCCCAACC	60.694	20	GGAGCCTTCAAACGAGAATC	58.864	20	20	18	218
F7SND4003FQ8MH	1	p3	(TTG)7	21	106	126	TTCCGGGATGAAAACTGGT	60.302	19	ATGGGGCACTTTCCTCTCTT	60.074	20	20	35	272	TTCCGGGATGAAAACTGGT	60.302	19	GGGGCACTTTCCTCTCTTTC	60.19	20	20	35	270	CATAACTGTTTTCGGTTTCCG	59.5	21	ATGGGGCACTTTCCTCTCTT	60.074	20	20	19	272
F7SND4004I9YL9	1	p3	(TCT)9	27	204	230	TTCCAAGGGTTTTTGTTTGG	59.811	20	TCCAACCCACTTCAAAGAGC	60.232	20	20	101	256	GGCAATCTTCCAAGGGTTTT	60.299	20	TCCAACCCACTTCAAAGAGC	60.232	20	20	94	256	TCCAAGGGTTTTTGTTTGGA	60.314	20	TCCAACCCACTTCAAAGAGC	60.232	20	20	102	256
TC1464	1	p3	(TAA)7	21	170	190	TTCCAACTGGAACCGGTAAG	59.964	20	ATGACATGTTACTGCCGCTG	59.746	20	20	146	402	TTCCAACTGGAACCGGTAAG	59.964	20	TATCCCTGCAGGTGTGACTG	59.701	20	20	146	275	ATTTCAATGGGGATTTGCTG	59.762	20	TATCCCTGCAGGTGTGACTG	59.701	20	20	103	275
NODE54979length328cov12207317	1	p3	(ATC)7	21	323	343	TTCAGAGTTTGCTGACACGG	60.025	20	CAACACCCAAAGAACCTTCA	58.594	20	20	146	387	AAACTTCCATCGGGCTTTTT	59.945	20	CAACACCCAAAGAACCTTCA	58.594	20	20	128	387	AGAAACTTCCATCGGGCTTT	60.074	20	CAACACCCAAAGAACCTTCA	58.594	20	20	126	387
NODE20214length226cov14809734	1	p3	(GAG)7	21	221	241	TTATTGTTCGCGTTGTTCCA	60.111	20	TCCACTTCAACCACTCCTCC	60.088	20	20	9	280	ACTGCTGTTTTTCCTCTCGC	59.621	20	TCCACTTCAACCACTCCTCC	60.088	20	20	89	280	TATTGTTCGCGTTGTTCCAC	59.59	20	TCCACTTCAACCACTCCTCC	60.088	20	20	10	280
TC11484	1	p3	(TCC)7	21	423	443	TTATTGCGACCATCACCAAA	59.93	20	ATGGTGGTGGAGGTGTGATT	60.096	20	20	207	477	TTTATTGCGACCATCACCAA	59.93	20	ATGGTGGTGGAGGTGTGATT	60.096	20	20	206	477	TTATTGCGACCATCACCAAA	59.93	20	AGGTGTGATTCAAGGGTTGG	59.82	20	20	207	467
157975526	1	p3	(ATG)7	21	609	629	TGTTGCTGTCAAGGAAGTCG	60.025	20	TTAATAGCAGCAGCAACCACA	59.523	21	21	511	653	TGCTGTCAAGGAAGTCGCTA	59.74	20	TTAATAGCAGCAGCAACCACA	59.523	21	21	514	653	TGTTGCTGTCAAGGAAGTCG	60.025	20	TAATAGCAGCAGCAACCACA	58.103	20	20	511	652
TC17718	1	p3	(TTG)8	24	59	82	TGTTGATTGAAGCCAAACCC	60.874	20	CAAGTCCAGAAACAGAGCGA	59.161	20	20	33	212	TGTTGATTGAAGCCAAACCC	60.874	20	TCAAGTCCAGAAACAGAGCG	59.161	20	20	33	213	GTTGATTGAAGCCAAACCCT	59.031	20	CAAGTCCAGAAACAGAGCGA	59.161	20	20	34	212
NODE17168length690cov27094202	1	p3	(ATC)8	24	701	724	TGTTGAACCATCTCCTGCTG	59.831	20	CGGCTCAAAAATCAAAAACTC	58.865	21	21	634	749	CATCTCCTGCTGCTAAGGCT	59.74	20	CGGCTCAAAAATCAAAAACTC	58.865	21	21	642	749	CTTGGAAAGCCTGTTGATCC	59.67	20	CGGCTCAAAAATCAAAAACTC	58.865	21	21	605	749
TC736	1	p3	(CAG)7	21	677	697	TGTTCCTCAACAACAGCAGC	60.032	20	CTGCTGCATGACAGATTGCT	60.168	20	20	522	750	AACAACAACAGCACCACCAA	60.049	20	CTGCTGCATGACAGATTGCT	60.168	20	20	635	750	AGCAGCAACAACAACAGCAC	60.104	20	CTGCTGCATGACAGATTGCT	60.168	20	20	629	750
F7SND4004ITGAO	1	p3	(CTG)7	21	240	260	TGTGTGTGGGTGTGTTTGTG	59.923	20	GTTTGGCGTAAGGAAGTGGA	60.11	20	20	62	290	TGTGTGTGTGGGTGTGTTTG	59.923	20	GTTTGGCGTAAGGAAGTGGA	60.11	20	20	60	290	TGTGTGTGGGTGTGTTTGTG	59.923	20	TGTTGTGTTTGGCGTAAGGA	60.149	20	20	62	296
TC16071	1	p2	(GA)11	22	2430	2451	TGTGTCCGAAGCCATCATAA	60.073	20	TGGGAGACACACACTCACTCA	60.351	21	21	2319	2479	GGAACTCGAACGAGAAGCTG	60.134	20	TGGGAGACACACACTCACTCA	60.351	21	21	2301	2479	CTGTGTCCGAAGCCATCATA	59.673	20	TGGGAGACACACACTCACTCA	60.351	21	21	2318	2479
TC9140	1	p2	(GA)10	20	72	91	TGTGCCCATTCTCAAAGGAT	60.461	20	GATGGGGTTTGGAGAGTGAA	59.903	20	20	31	287	CTTGTGCCCATTCTCAAAGG	60.626	20	GATGGGGTTTGGAGAGTGAA	59.903	20	20	29	287	TGTGCCCATTCTCAAAGGAT	60.461	20	GTGATGGGGTTTGGAGAGTG	60.363	20	20	31	289
NODE85745length136cov2691176	1	p3	(TGT)8	24	38	61	TGTCTTGTGGGAATAATACTAAGAGAA	58.802	27	CTCCCATTTCCACTCCTTCA	60.042	20	20	4	175	TGTCTTGTGGGAATAATACTAAGAGAA	58.802	27	TCCCATTTCCACTCCTTCAC	59.903	20	20	4	174	TGTCTTGTGGGAATAATACTAAGAGAA	58.802	27	TACTCCTCTCCCCTCCCATT	59.89	20	20	4	187
50320078	1	p4	(TGTT)5	20	51	70	TGTCATGGTTATGTTGTTCCA	57.298	21	TTCAAGTAGGATAATACCATCAGATCA	59.377	27	27	23	135	TGTCATGGTTATGTTGTTCCATT	59.124	23	TTCAAGTAGGATAATACCATCAGATCA	59.377	27	27	23	135	TGTCATGGTTATGTTGTTCCA	57.298	21	TCAAGTAGGATAATACCATCAGATCA	58.2	26	26	23	134
F7SND4004IQPQE	1	p3	(GTT)8	24	79	102	TGTCAAATTGAAGCTATAGCGATG	60.616	24	AGCAGCAATACCCAATCACC	59.962	20	20	12	211	TGTCAAATTGAAGCTATAGCGATG	60.616	24	GTCGAGCAGCAATACCCAAT	60.103	20	20	12	215	TCAAATTGAAGCTATAGCGATG	57.289	22	AGCAGCAATACCCAATCACC	59.962	20	20	14	211
NODE51384length175cov7600000	1	p3	(GTT)7	21	35	55	TGTAGAGGAGGATCTGTTTGAAGA	59.411	24	CGCCTCCAAGAAGAAGTTTG	59.986	20	20	7	206	TGTAGAGGAGGATCTGTTTGAAGA	59.411	24	TAGACCGGCAAGAAGCAGTT	60.015	20	20	7	115	TGTAGAGGAGGATCTGTTTGAAGA	59.411	24	GGCTTTCGGTGTCACAATCT	60.119	20	20	7	155
136141486	1	p1	(A)34	34	140	173	TGGTTAGAAGCCAAAGATGGA	59.693	21	AGTGTCTGAAACAAACCGGC	60.156	20	20	56	234	TGGTTAGAAGCCAAAGATGGA	59.693	21	GTTCGAACCGGGTTTAATGA	59.801	20	20	56	205	TGGTTAGAAGCCAAAGATGGA	59.693	21	CAACCAAAAACACACCACCA	60.292	20	20	56	314
TC17075	1	p4	(CATG)7	28	1145	1172	TGGTGAAGGCTACCATGTGA	60.112	20	GAAAACTAAGGTAGCATCCGGT	58.717	22	22	974	1199	GATCCAGGAGTGCGTCTTTC	59.81	20	GAAAACTAAGGTAGCATCCGGT	58.717	22	22	936	1199	CTGGCTTATGGTATGGGGAA	59.778	20	GAAAACTAAGGTAGCATCCGGT	58.717	22	22	1072	1199
NODE53923length126cov6182539	1	p3	(GAA)8	24	130	153	TGGGTCAAAGAAAATCCGAA	60.418	20	CTCTTTGCCTTTGGCAGTTC	59.993	20	20	0	180	TGGGTCAAAGAAAATCCGAA	60.418	20	CCTCTTTGCCTTTGGCAGT	60.382	19	19	0	181	GGTCAAAGAAAATCCGAACAA	59.054	21	CTCTTTGCCTTTGGCAGTTC	59.993	20	20	2	180
F7SND4004I172M	1	p3	(CTT)8	24	58	81	TGGGGTCACTCTCTCTTTCTCT	59.481	22	CATCATCTTCCTACTTCTTTTGTGTT	59.201	26	26	1	126	TGGGGTCACTCTCTCTTTCTC	58.453	21	CATCATCTTCCTACTTCTTTTGTGTT	59.201	26	26	1	126	TGGGGTCACTCTCTCTTTCTCT	59.481	22	CATCATCTTCCTACTTCTTTTGTG	57.162	24	24	1	126
F7SND4004IGYVG	1	p3	(CTT)7	21	53	73	TGGGGTAATTCTTCACAAAAGA	58.603	22	GGTATGTAAGCTGCTTCGGC	59.873	20	20	1	188	TGGGGTAATTCTTCACAAAAGA	58.603	22	GCCTCGAAAGCTGATGAAAA	60.469	20	20	1	122	TGGGGTAATTCTTCACAAAAGA	58.603	22	GACTAGTGAAACCAACGCGG	60.689	20	20	1	150
NODE75699length218cov16233946	1	p3	(CTT)7	21	186	206	TGGGGGTGATTGATCAAAAT	59.991	20	CCCTAGGCATAAGCATGAGA	57.944	20	20	56	259	GGAAGAGGATGTTGCTGCTC	59.957	20	CCCTAGGCATAAGCATGAGA	57.944	20	20	154	259	GAGGAAGAGGATGTTGCTGC	59.957	20	CCCTAGGCATAAGCATGAGA	57.944	20	20	152	259
F7SND4004H5279	1	p3	(TTC)8	24	176	199	TGGGGGATGATTGTATGGTC	60.404	20	GCGTTACCTGGTGAGGCTAC	59.763	20	20	1	258	TGGGGGATGATTGTATGGTC	60.404	20	TTCAACTGCGTTACCTGGTG	59.758	20	20	1	265	TGGGGGATGATTGTATGGTC	60.404	20	GGCTACGGAGGAGGAAGAAG	60.34	20	20	1	244
TC132	1	p2	(TC)11	22	70	91	TGGGGGATACTTACCTTTCA	57.007	20	GTCAGTCAGGATGCTCGTCA	59.988	20	20	1	267	TGGGGGATACTTACCTTTCA	57.007	20	CTCTTCCCCCAGTCAGTCAG	59.828	20	20	1	278	GGGGGATACTTACCTTTCATTG	58.756	22	GTCAGTCAGGATGCTCGTCA	59.988	20	20	2	267
F7SND4003HDH3W	1	p3	(CTT)8	24	57	80	TGGGGGACTCTCTCTTTCTCT	59.425	21	TTTTTCATTGGAGGACGAGG	60.044	20	20	1	155	TGGGGGACTCTCTCTTTCTCT	59.425	21	TTTCATTGGAGGACGAGGTC	60.05	20	20	1	153	TGGGGGACTCTCTCTTTCTC	58.385	20	TTTCATTGGAGGACGAGGTC	60.05	20	20	1	153
F7SND4003HKW6U	1	p3	(CTT)7	21	57	77	TGGGGGACTCTCTCTTTCTCT	59.425	21	TGTTCTTTTCATTGGAGGACG	60.096	21	21	1	155	TGGGGGACTCTCTCTTTCTC	58.385	20	TGTTCTTTTCATTGGAGGACG	60.096	21	21	1	155	TGGGGGACTCTCTCTTTCTCT	59.425	21	TTCTTTTCATTGGAGGACGA	58.27	20	20	1	153
TC886	1	p3	(TCT)7	21	143	163	TGGGGATTTCATCCACACTT	60.173	20	TGAAATGAAGCAAAGCAGAGC	60.652	21	21	1	211	TGGGGATTTCATCCACACTT	60.173	20	GAAATGAAGCAAAGCAGAGC	57.848	20	20	1	210	TTCATCATGGTGTGGTTTCTTC	59.836	22	ACGAGCAGCAATCAGTCTCA	59.733	20	20	82	310
TC1648	1	p3	(TCA)8	24	33	56	TGGGGACACTCAAGTTATTGTTT	59.791	23	ACCATTGGCTTTCCACTGAC	59.973	20	20	1	174	TGGGGACACTCAAGTTATTGTTT	59.791	23	GAAGAACCATTGGCTTTCCA	60.051	20	20	1	179	TGGGGACACTCAAGTTATTGTTT	59.791	23	ACATGCTTGCAATCCCTCTT	59.7	20	20	1	270
F7SND4004JVWHX	1	p3	(TCA)8	24	33	56	TGGGGACACTCAAGTTATTGTTT	59.791	23	ACCATTGGCTTTCCACTGAC	59.973	20	20	1	174	TGGGGACACTCAAGTTATTGTTT	59.791	23	GAAGAACCATTGGCTTTCCA	60.051	20	20	1	179	TGGGGACACTCAAGTTATTGTTT	59.791	23	ACATGCTTGCAATCCCTCTT	59.7	20	20	1	270
F7SND4004I4AEY	1	p2	(TC)12	24	32	55	TGGGGAATTATCTATCTTCTACTCC	58.222	25	TGATGGTGGGTGGTGGAC	61.3	18	18	1	100	TGGGGAATTATCTATCTTCTACTCCT	59.056	26	TGATGGTGGGTGGTGGAC	61.3	18	18	1	100	TGGGGAATTATCTATCTTCTACTCCTT	60.117	27	TGATGGTGGGTGGTGGAC	61.3	18	18	1	100
TC21359	1	p3	(CAA)8	24	37	60	TGGGGAAAGTTCTCTCTCTTCTC	60.355	23	TTGAGGAGTTGAGGATTGGG	60.042	20	20	1	210	TGGGGAAAGTTCTCTCTCTTCT	58.598	22	TTGAGGAGTTGAGGATTGGG	60.042	20	20	1	210	TGGGGAAAGTTCTCTCTCTTCTC	60.355	23	CCGTTGGTTGGTATAGTGGG	60.103	20	20	1	269
F7SND4004I8J5D	1	p2	(TC)11	22	45	66	TGGGGAAACTTATCTAATTTCTAAAGC	60.521	27	GTCAGTCAGGATGCTCGTCA	59.988	20	20	1	239	GGGGAAACTTATCTAATTTCTAAAGC	58.44	26	GTCAGTCAGGATGCTCGTCA	59.988	20	20	2	239	TGGGGAAACTTATCTAATTTCTAAAGC	60.521	27	TACATCTCTTCCCCCACGTC	59.927	20	20	1	256
F7SND4003GTL3H	1	p3	(TTG)7	21	273	293	TGGGCCAGAGGAAGTAGGTA	59.688	20	TTCTTCAGCAAAGTCCACCC	60.232	20	20	63	316	GTGGGCCAGAGGAAGTAGGT	60.511	20	TTCTTCAGCAAAGTCCACCC	60.232	20	20	62	316	TGGGCCAGAGGAAGTAGGTAT	59.969	21	TTCTTCAGCAAAGTCCACCC	60.232	20	20	63	316
F7SND4003FLPN6	1	p4	(AAAG)5	20	283	302	TGGGATTTTTACTGCCCAAG	59.931	20	GAAAAGAAAAGTACGGTCCTCAAA	60.039	24	24	116	378	GCAGCTGTGTTTTGGGATTT	60.118	20	GAAAAGAAAAGTACGGTCCTCAAA	60.039	24	24	104	378	TGGGATTTTTACTGCCCAAG	59.931	20	GAAAAGAAAAGTACGGTCCTCAA	58.855	23	23	116	378
NODE56117length297cov10340067	1	p3	(TTG)7	21	298	318	TGGGATTGTCGTCTTGAACA	60.088	20	TCATCTTTTAAACCATCAAAGTCTC	57.98	25	25	207	348	TGGGATTGTCGTCTTGAACA	60.088	20	TCTCATCTTTTAAACCATCAAAGTC	57.98	25	25	207	350	TCCTTTTTGGGATTGTCGTC	59.91	20	TCATCTTTTAAACCATCAAAGTCTC	57.98	25	25	200	348
F7SND4003G3DRH	1	p2	(TC)11	22	31	52	TGGGAGACACACACTCACTCA	60.351	21	TGTGTGTATGACTTTCAAAAACGA	59.596	24	24	1	107	TGGGAGACACACACTCACTCA	60.351	21	ATGTGTGTATGACTTTCAAAAACGA	59.861	25	25	1	108	TGGGAGACACACACTCACTCA	60.351	21	TGTGTGTATGACTTTCAAAAACG	57.815	23	23	1	107
F7SND4004IF4ZZ	1	p3	(CTT)7	21	53	73	TGGGACAAAAGTCGTTGTTAAA	59.531	22	TGCATCGAAATCAAATTAGGG	59.914	21	21	1	118	ATGGGACAAAAGTCGTTGTT	57.018	20	TGCATCGAAATCAAATTAGGG	59.914	21	21	0	118	ATGGGACAAAAGTCGTTGTTAAA	59.801	23	TGCATCGAAATCAAATTAGGG	59.914	21	21	0	118
F7SND4003HIVS9	1	p3	(AAT)8	24	95	118	TGGGAAAAGAGAGAAAAATACTGAA	59.685	25	TGCTTTGTGACCATGCATAA	58.703	20	20	1	240	TGGGAAAAGAGAGAAAAATACTGA	58.504	24	TGCTTTGTGACCATGCATAA	58.703	20	20	1	240	ATGGGAAAAGAGAGAAAAATACTGAA	59.919	26	TGCTTTGTGACCATGCATAA	58.703	20	20	0	240
TC8106	1	p3	(CAA)7	21	166	186	TGGCTCCCATCTCAAAATTC	60.014	20	GTTCCGGGATGAAAACTGGT	61.115	20	20	59	256	TGGCTCCCATCTCAAAATTC	60.014	20	TTCCGGGATGAAAACTGGT	60.302	19	19	59	255	TGGCTCCCATCTCAAAATTC	60.014	20	GTTCCGGGATGAAAACTGG	60.302	19	19	59	256
NODE12428length211cov40838863	1	p3	(ATG)8	24	31	54	TGGCTCAAAAATCAAAAACTCA	59.736	22	TGTTGAACCATCTCCTGCTG	59.831	20	20	6	121	TGGCTCAAAAATCAAAAACTCA	59.736	22	CATCTCCTGCTGCTAAGGCT	59.74	20	20	6	113	TGGCTCAAAAATCAAAAACTCA	59.736	22	CTTGGAAAGCCTGTTGATCC	59.67	20	20	6	150
NODE83416length136cov11102942	1	p3	(AGC)7	21	51	71	TGGCATTTTTATGATATATAGGCGT	60.002	25	CAACTCATATCCATCTCACCCA	59.813	22	22	1	125	TGGCATTTTTATGATATATAGGCGT	60.002	25	CAACTCATATCCATCTCACCCAT	60.089	23	23	1	125	GGCATTTTTATGATATATAGGCGT	57.743	24	CAACTCATATCCATCTCACCCA	59.813	22	22	2	125
NODE87883length206cov7349514	1	p3	(CAA)7	21	65	85	TGGCATGAACAACATCATCA	59.469	20	ACCCACCAGTACCATGAACC	59.555	20	20	34	175	TGGCATGAACAACATCATCA	59.469	20	CCAGAACCAGTTAACCCACC	59.304	20	20	34	188	TGGCATGAACAACATCATCA	59.469	20	TCTTTGCTTGGTTTCCACAA	59.293	20	20	34	244
F7SND4003G6O89	1	c	(TTG)7cagagaagaacagaacatagcagcagcgttgaagtaacc(TTG)7	81	78	158	TGGCAGTAAATCAGCAGCAA	60.545	20	CGGGGAATTTAGCAACTGAG	59.702	20	20	32	232	TTGGCAGTAAATCAGCAGCA	60.545	20	CGGGGAATTTAGCAACTGAG	59.702	20	20	31	232	AGCAGCAAGTGAAGAGGCTT	59.381	20	CGGGGAATTTAGCAACTGAG	59.702	20	20	44	232
NODE76014length148cov5297297	1	p3	(TGA)7	21	99	119	TGGCAGCATGTTTAGGGTCT	60.657	20	CCACCAACACAAACTCCTCC	60.399	20	20	1	147	TGGCAGCATGTTTAGGGTCT	60.657	20	CCAACACAAACTCCTCCTCC	59.549	20	20	1	144	TGGCAGCATGTTTAGGGTCT	60.657	20	TGCGATTCAGCATCATCATC	60.757	20	20	1	184
NODE77503length67cov3194030	1	p3	(CTC)8	24	62	85	TGGCAGATCAAAGGTATCAAAA	59.586	22	CGCAGATGAAGATGAGGAGA	59.063	20	20	4	113	TGGCAGATCAAAGGTATCAAAA	59.586	22	TCGCAGATGAAGATGAGGAG	59.063	20	20	4	114	TGGCAGATCAAAGGTATCAAA	58.227	21	CGCAGATGAAGATGAGGAGA	59.063	20	20	4	113
TC5966	1	p3	(GAA)8	24	58	81	TGGATTTGTTCAGGTGCAGA	60.24	20	GGGGGAACAATATGTAGCCA	59.645	20	20	30	302	TGGATTTGTTCAGGTGCAGA	60.24	20	CCCTTTTCCATCTTCACACC	59.381	20	20	30	250	TGGATTTGTTCAGGTGCAGA	60.24	20	AATCCCCCTTTTCCATCTTC	59.219	20	20	30	255
NODE79257length126cov3722222	1	p3	(GAG)8	24	43	66	TGGAGGAGAATGAAGAAGAGGA	60.319	22	AGGAGCTAAAGTTCCCCAGC	59.848	20	20	4	176	TGGAGGAGAATGAAGAAGAGG	58.459	21	AGGAGCTAAAGTTCCCCAGC	59.848	20	20	4	176	GTGGAGGAGAATGAAGAAGAGG	59.323	22	AGGAGCTAAAGTTCCCCAGC	59.848	20	20	3	176
50319105	1	p3	(CAT)7	21	163	183	TGGACACAATTGAGCCAACA	61.129	20	TGGATCAGCTTCAAAACCAA	59.247	20	20	80	259	TGGACACAATTGAGCCAACA	61.129	20	TTGGATCAGCTTCAAAACCA	59.247	20	20	80	260	GGACACAATTGAGCCAACATC	60.377	21	TGGATCAGCTTCAAAACCAA	59.247	20	20	81	259
NODE9564length245cov12559184	1	p3	(CAT)7	21	75	95	TGGAATCATCAAACATCACCA	59.765	21	TGAAGAATTGGGGGTAAACG	59.795	20	20	29	224	TGGAATCATCAAACATCACCA	59.765	21	ATCCTTGAAGAATTGGGGGT	59.629	20	20	29	229	TGGAATCATCAAACATCACCA	59.765	21	TGAGATGAGTTTAGCGGCAA	59.566	20	20	29	177
TC9303	1	c	(TTG)8cagagaagaacagaacatagcagcagcgttgaagtaacc(TTG)7	84	1130	1213	TGGAAGAAGAGGTGGACAGC	60.386	20	TTCCGGGAATTTAGCAACTG	60.067	20	20	1009	1288	TGGCAGTAAATCAGCAGCAA	60.545	20	TTCCGGGAATTTAGCAACTG	60.067	20	20	1084	1288	TTGGCAGTAAATCAGCAGCA	60.545	20	TTCCGGGAATTTAGCAACTG	60.067	20	20	1083	1288
81485488	1	p4	(AGAA)6	24	322	345	TGCTTGTATCATTAGCAGGGG	60.103	21	CGGTTCCCTTCCTTTCTTTC	60.046	20	20	142	391	TGCTTGTATCATTAGCAGGGG	60.103	21	TCGGTTCCCTTCCTTTCTTT	60.046	20	20	142	392	TGCTTGTATCATTAGCAGGGG	60.103	21	TTCGGTTCCCTTCCTTTCTT	60.046	20	20	142	393
NODE11215length77cov11311688	1	p3	(TCA)8	24	42	65	TGCTGGTTGATCAAAAGACAAA	60.648	22	AATTCCAGTCCTTGGGTGTG	59.82	20	20	0	103	TGCTGGTTGATCAAAAGACAAA	60.648	22	TGGCCAACAGGGAAGTAAAT	59.429	20	20	0	120	TGCTGGTTGATCAAAAGACAAA	60.648	22	ATGGCCAACAGGGAAGTAAA	59.429	20	20	0	121
TC569	1	p2	(AG)10	20	232	251	TGCTGGAAAGAAGAAGGAGG	59.545	20	CTTTCCCATCTCAGCAGCAT	60.362	20	20	194	415	GCTGGAAAGAAGAAGGAGGC	60.464	20	CTTTCCCATCTCAGCAGCAT	60.362	20	20	195	415	TGCTGGAAAGAAGAAGGAGG	59.545	20	TTCTTTCCCATCTCAGCAGC	60.483	20	20	194	417
NODE73696length163cov5656442	1	p3	(GAT)7	21	52	72	TGCTGAAGAGGATGTTGTGTCT	59.914	22	TAAACCTCCCCCTACGCTCT	60.089	20	20	11	156	TGCTGAAGAGGATGTTGTGTCT	59.914	22	GCTCTTCATAAACCTCCCCC	59.903	20	20	11	164	TGCTGAAGAGGATGTTGTGTC	58.869	21	TAAACCTCCCCCTACGCTCT	60.089	20	20	11	156
F7SND4004I2RZK	1	p2	(CA)10	20	130	149	TGCTCACAAAACAGAGTGAGG	59.071	21	TTAAAGCATATGCCTCTTATCTTG	57.008	24	24	33	176	GCTCACAAAACAGAGTGAGGTG	59.953	22	TTAAAGCATATGCCTCTTATCTTG	57.008	24	24	34	176	TGCTCACAAAACAGAGTGAGGT	59.953	22	TTAAAGCATATGCCTCTTATCTTG	57.008	24	24	33	176
NODE10910length156cov12326923	1	p3	(GAA)11	33	21	53	TGCCCTTTTTGAGGGTGG	61.983	18	AAACGAAACGAAACGAAACG	60.145	20	20	0	181	TGCCCTTTTTGAGGGTGG	61.983	18	TCAGAAAATCAGCACCCGAT	60.603	20	20	0	126	TGCCCTTTTTGAGGGTGG	61.983	18	ACGAAACGAAACGAAACGAA	60.648	20	20	0	179
F7SND4004I10VB	1	p3	(GTG)7	21	178	198	TGCCAAGAGTGTTGAAGGTG	59.873	20	CCCATAATTAGACCCACCCC	60.258	20	20	124	250	TGCCAAGAGTGTTGAAGGTG	59.873	20	CCCCATAATTAGACCCACCC	60.258	20	20	124	251	TGCCAAGAGTGTTGAAGGTG	59.873	20	CCAATCTTTCGAATTCCCTG	59.5	20	20	124	226
TC13106	1	p3	(TAA)7	21	224	244	TGCATCGATCTGATCCCATA	59.993	20	TTGTTAATTAATAGTGAAACCCAAAAA	58.579	27	27	107	308	TGCATCGATCTGATCCCATA	59.993	20	TGTTAATTAATAGTGAAACCCAAAAA	57.479	26	26	107	307	TGCATCGATCTGATCCCATA	59.993	20	TTGTTAATTAATAGTGAAACCCAAAA	57.479	26	26	107	308
NODE21589length161cov8000000	1	p3	(CAC)7	21	67	87	TGCAGCATTTTGTGATGACC	60.675	20	ACTTGGATTCCTTCGACACG	60.111	20	20	1	138	TGCAGCATTTTGTGATGACC	60.675	20	AACGGGAGGTGGAGATGTTT	60.746	20	20	1	110	CAGCATTTTGTGATGACCCT	58.57	20	ACTTGGATTCCTTCGACACG	60.111	20	20	3	138
50317555	1	p4	(TCAA)5	20	87	106	TGCACTGTCATTTTCTTTACCA	58.346	22	AACTTATCATACGGTGCCGC	59.988	20	20	0	264	TGAACAACAACAACAACAACAATC	59.85	24	AACTTATCATACGGTGCCGC	59.988	20	20	49	264	GATGAACAACAACAACAACAACAA	59.85	24	AACTTATCATACGGTGCCGC	59.988	20	20	47	264
NODE25966length171cov9245614	1	p3	(ATC)7	21	31	51	TGCAAATTGTAACCACCAACA	59.88	21	GGTGGAATATGATGCTGCAA	59.504	20	20	0	107	TTGTAACCACCAACAAGACCC	59.743	21	GGTGGAATATGATGCTGCAA	59.504	20	20	6	107	TGCAAATTGTAACCACCAACA	59.88	21	TGGAATATGATGCTGCAATGA	60.05	21	21	0	105
NODE36751length122cov12131147	1	p4	(TTGT)5	20	119	138	TGATTGAGGTTCAACAGGGTT	59.439	21	GTGACGGTCGCCAGATTTAT	59.962	20	20	16	164	TGATTGAGGTTCAACAGGGTT	59.439	21	GTAAGTGACGGTCGCCAGAT	60.142	20	20	16	168	AGTGATTGAGGTTCAACAGGG	59.051	21	GTGACGGTCGCCAGATTTAT	59.962	20	20	14	164
NODE74096length145cov3958621	1	p3	(AAG)7	21	45	65	TGATGGAGAGGAAGGAAACAA	59.656	21	TTATGATTATGGTGGCCATTC	57.326	21	21	18	149	TGATGGAGAGGAAGGAAACA	58.201	20	TTATGATTATGGTGGCCATTC	57.326	21	21	18	149	TGATGGAGAGGAAGGAAACAA	59.656	21	CACATGTAACAGGTAAGGTATGGC	59.729	24	24	18	198
NODE4987length166cov9144578	1	p3	(GTT)7	21	129	149	TGATATTGGTGCTACCGCTG	59.712	20	ATCAACATTGCACAACCACC	59.271	20	20	75	185	TGATATTGGTGCTACCGCTG	59.712	20	CAACATTGCACAACCACCAC	60.895	20	20	75	183	GATATTGGTGCTACCGCTGG	60.49	20	ATCAACATTGCACAACCACC	59.271	20	20	76	185
NODE65460length284cov6464789	1	p3	(AAG)7	21	54	74	TGAGTCTTGGCATAGAAGAGGA	59.077	22	TCTCTGTGTCGGTTACACGG	59.745	20	20	29	184	TGAGTCTTGGCATAGAAGAGGA	59.077	22	CACCATACCCTTTTGGGAAA	59.657	20	20	29	232	CTGAGTCTTGGCATAGAAGAGGA	60.026	23	TCTCTGTGTCGGTTACACGG	59.745	20	20	28	184
TC16819	1	p3	(ATG)7	21	79	99	TGAGGATGAAGATGATGAGTCTG	59.298	23	CGAAGCTTTCCAACTTCGAG	60.125	20	20	13	249	TGAGGATGAAGATGATGAGTCTG	59.298	23	GCGATATGTGAACCGGAATC	60.304	20	20	13	222	TGAGGATGAAGATGATGAGTCTG	59.298	23	CAACCTCAAGAGGGTTCCTG	59.691	20	20	13	167
F7SND4004IQ19I	1	p3	(CAT)7	21	99	119	TGAGGAAAGTGGAAATAGGGG	60.298	21	ACTAGGCCACCTGCACTGAT	59.751	20	20	6	266	TGAGGAAAGTGGAAATAGGGG	60.298	21	TGTCCTATTTGCCGACACAG	59.716	20	20	6	222	TGAGGAAAGTGGAAATAGGGG	60.298	21	ACTGACTAGGCCACCTGCAC	60.329	20	20	6	270
F7SND4003G1BU3	1	p2	(GA)10	20	79	98	TGAGATTAGTGGATCGGTTTGA	59.569	22	AACCAACTTAGCGCTTAACACA	59.011	22	22	19	123	GTGGATCGGTTTGAGAAGAAA	59.16	21	CAAAACCAACTTAGCGCTTAACA	60.659	23	23	27	126	TGAGATTAGTGGATCGGTTTGA	59.569	22	AAACCAACTTAGCGCTTAACACA	60.224	23	23	19	124
TC14467	1	p3	(TGA)7	21	56	76	TGAGAAAGTGAATGAGAAGGTGA	58.969	23	CACCATTCCAACCATCATCA	60.177	20	20	28	194	TGAGAAAGTGAATGAGAAGGTGA	58.969	23	CAGCTCCACCATTGCTTCTT	60.397	20	20	28	290	TGATGATGATGATGAGAAAGTGAA	59.574	24	GCTCCACCATTGCTTCTTTC	59.82	20	20	16	288
F7SND4003F9FI6	1	p1	(T)27	27	45	71	TGACGGTGAATTTGTTGGAA	59.941	20	CACCTGCATTTAGGTAAATTTGAA	59.472	24	24	18	193	TTGACGGTGAATTTGTTGGA	59.941	20	CACCTGCATTTAGGTAAATTTGAA	59.472	24	24	17	193	GTCGATGCGTGTTTGAATTG	60.119	20	CACCTGCATTTAGGTAAATTTGAA	59.472	24	24	0	193
NODE6452length1006cov27075546	1	p2	(CT)15	30	66	95	TGAAGTATTGTTTCGTTATCTTGTTCA	60.31	27	TCCGTTAGATTGCTGCACTG	60.011	20	20	17	181	TGAAGTATTGTTTCGTTATCTTGTTCA	60.31	27	GTAAACATGATGGCGGCTTT	59.967	20	20	17	233	TGAAGTATTGTTTCGTTATCTTGTTCA	60.31	27	CATGATGGCGGCTTTTTATT	59.928	20	20	17	228
NODE23024length366cov14639344	1	p2	(GA)11	22	373	394	TGAAGAGGCTTCACAGCAGA	59.855	20	CGCCTCGCTCGAGAAGTAGT	62.123	20	20	146	420	AGAGAAATTGACATTGCCGC	60.221	20	CGCCTCGCTCGAGAAGTAGT	62.123	20	20	229	420	TGAAGAGGCTTCACAGCAGA	59.855	20	GCCTCGCTCGAGAAGTAGTAGA	60.303	22	22	146	419
NODE14506length223cov14659193	1	p3	(TGA)7	21	210	230	TGAAGAATTGGGGGTAAACG	59.795	20	TGGAATCATCAAACATCACCA	59.765	21	21	81	276	ATCCTTGAAGAATTGGGGGT	59.629	20	TGGAATCATCAAACATCACCA	59.765	21	21	76	276	TGAGATGAGTTTAGCGGCAA	59.566	20	TGGAATCATCAAACATCACCA	59.765	21	21	128	276
NODE25341length151cov12384106	1	p2	(TC)10	20	149	168	TGAACGAATCCACGTTACCA	59.964	20	AAGAGAAAGAAAGAAAGAAGTGTAATG	57.301	27	27	53	210	CCCAAAAGAACCTGAACGAA	60.081	20	AAGAGAAAGAAAGAAAGAAGTGTAATG	57.301	27	27	41	210	AGAACCTGAACGAATCCACG	60.111	20	AAGAGAAAGAAAGAAAGAAGTGTAATG	57.301	27	27	47	210
TC18384	1	p2	(GA)11	22	40	61	TGAACAGCAAATTAGAGTGTCTGTC	59.874	25	GAAGGATGACCCGAATGAGA	60.011	20	20	7	188	TGAACAGCAAATTAGAGTGTCTGTC	59.874	25	TGTTGGTGTGATGAAGCGAT	60.12	20	20	7	116	CAGCAAATTAGAGTGTCTGTCTGA	58.724	24	GAAGGATGACCCGAATGAGA	60.011	20	20	11	188
TC21036	1	p6	(CTTCCT)5	30	93	122	TGAACAAAGAGGGAAGCGAT	59.813	20	TGTCGTCAAAGAAGGTGTGC	59.88	20	20	55	301	TGAACAAAGAGGGAAGCGAT	59.813	20	GGTGTGCATAAGAGTCGCAA	59.871	20	20	55	288	TGGTGAACAAAGAGGGAAGC	60.232	20	TGTCGTCAAAGAAGGTGTGC	59.88	20	20	52	301
NODE60057length152cov6407895	1	p6	(CTTCCT)5	30	93	122	TGAACAAAGAGGGAAGCGAT	59.813	20	AAAAAGCTTGTTCACGTCGC	60.428	20	20	55	197	TGGTGAACAAAGAGGGAAGC	60.232	20	AAAAAGCTTGTTCACGTCGC	60.428	20	20	52	197	TGGTGAACAAAGAGGGAAGC	60.232	20	ATTGCAGCGGCTGTATTGTT	60.667	20	20	52	172
NODE33583length178cov4264045	1	p3	(AAC)12	36	31	66	TGAAATAGGGTTGTGCTTATGAA	58.687	23	TTAGGGTTTCTTCTTCCCCAA	59.925	21	21	0	153	TGAAATAGGGTTGTGCTTATGAA	58.687	23	AGGGTTTCTTCTTCCCCAAT	58.896	20	20	0	151	TGAAATAGGGTTGTGCTTATGAA	58.687	23	GGTTAGGGTTTCTTCTTCCCC	60.169	21	21	0	155
50321576	1	p5	(AGTGA)5	25	114	138	TGAAAACTCAGTCTTGCCCA	59.415	20	TTCGTCCACTGTTTCGATCA	60.24	20	20	72	347	TGAAAACTCAGTCTTGCCCA	59.415	20	CGCACAGCTTTAGAGCGTAA	59.415	20	20	72	228	TGAAAACTCAGTCTTGCCCA	59.415	20	CGTCCACTGTTTCGATCAAC	59.139	20	20	72	345
F7SND4003G6R3V	1	p3	(TTG)7	21	40	60	TCTTTCTTCTTGTCCTCGTCG	59.601	21	CCTTAACCAAGTTCACCGGA	59.964	20	20	12	191	TCTTTCTTCTTGTCCTCGTCG	59.601	21	GGGACCGGTTGGTAATTTCT	60.053	20	20	12	233	TTTCTTCTTGTCCTCGTCGTC	59.463	21	CCTTAACCAAGTTCACCGGA	59.964	20	20	14	191
NODE25877length123cov23252033	1	p3	(GAA)10	30	34	63	TCTTTCTCTTTCTCTCTCTCTCTTCAA	59.966	27	TCTGACATGATTGGCTCAGG	59.787	20	20	3	170	TCTTTCTCTTTCTCTCTCTCTCTTCA	58.797	26	TCTGACATGATTGGCTCAGG	59.787	20	20	3	170	TTTCTCTTTCTCTCTCTCTCTTCAAA	58.713	26	TCTGACATGATTGGCTCAGG	59.787	20	20	5	170
20381690	1	p3	(GAA)7	21	377	397	TCTTGGCAAACTTGCAGATG	59.988	20	CAGCAGCGAAGCGTAGTTAG	59.038	20	20	233	421	CTTGCAGATGGTCTCGTCAA	59.984	20	CAGCAGCGAAGCGTAGTTAG	59.038	20	20	243	421	GTCTCGTCAACATCCTGGGT	59.969	20	CAGCAGCGAAGCGTAGTTAG	59.038	20	20	253	421
TC6466	1	p3	(TTC)10	30	59	88	TCTTCTCATGGCTATGCAACC	60.228	21	GAGTGTCGGTACCCCTGAAA	59.966	20	20	34	152	TCTTCTCATGGCTATGCAACC	60.228	21	CTCGTGAAGCGAAGATGTGA	60.136	20	20	34	265	TCTTCTCATGGCTATGCAACC	60.228	21	TCTCGTGAAGCGAAGATGTG	60.136	20	20	34	266
TC8620	1	p6	(CAGGCA)5	30	906	935	TCTGGTACCTGCATCTTCCC	60.073	20	CACCAGAACCATGCAGCTTA	59.864	20	20	859	1056	CTTCCCATCAGCTTCAGGAG	59.943	20	CAGAACCATGCAGCTTAGCA	60.157	20	20	873	1053	CTTCCCATCAGCTTCAGGAG	59.943	20	ATGCCGAGTCTTCCACTGAC	60.269	20	20	873	1085
TC10343	1	p3	(ATG)9	27	708	734	TCTGGGGATTGTTTTTGGAG	59.903	20	TCCCTCATCAATGGAAATCAG	59.879	21	21	578	764	TCTGGGGATTGTTTTTGGAG	59.903	20	CTCCCTCATCAATGGAAATCA	59.879	21	21	578	765	TCTGGGGATTGTTTTTGGAG	59.903	20	TCCCTCATCAATGGAAATCA	58.846	20	20	578	764
TC9401	1	p3	(GAA)10	30	57	86	TCTCTTTCTCTTTCTCTCTCTCTTCAA	59.966	27	TTCCTCAACATCATCGTCCA	60.048	20	20	26	269	TTCTCTTTCTCTTTCTCTCTCTCTTCA	59.966	27	TTCCTCAACATCATCGTCCA	60.048	20	20	25	269	TCTCTTTCTCTTTCTCTCTCTCTTCAA	59.966	27	TCAACACGCTCATCGATCTC	59.95	20	20	26	220
TC3076	1	p2	(AG)10	20	112	131	TCTCTCTCTCCCCCAAAAA	57.346	19	CCATTTTCCCCACTTTCTCA	59.903	20	20	0	239	TCTCTCTCTCCCCCAAAAA	57.346	19	AGCTACCCATTTTCCCCACT	59.827	20	20	0	245	TCTCTCTCTCCCCCAAAAA	57.346	19	GCTACCCATTTTCCCCACTT	60.187	20	20	0	244
TC21053	1	p3	(CAA)7	21	316	336	TCTCGGTGTCGGGGTTATAC	59.813	20	ACCCACCAGTACCATGAACC	59.555	20	20	188	426	TGGCATGAACAACATCATCA	59.469	20	CGCTTGGTTTCCACAATCTT	60.11	20	20	285	491	TGGCATGAACAACATCATCA	59.469	20	CTTCGCTTGGTTTCCACAAT	60.11	20	20	285	494
F7SND4004ID7P0	1	p2	(GA)11	22	29	50	TCTCCCATACTTGAACAAAAATC	57.314	23	AACGCAGAGTACATGGGGAC	59.997	20	20	1	160	TCTCCCATACTTGAACAAAAATCT	58.271	24	AACGCAGAGTACATGGGGAC	59.997	20	20	1	160	TCTCCCATACTTGAACAAAAATC	57.314	23	CGCAGAGTACATGGGGACTT	60.134	20	20	1	158
TC9654	1	p3	(TTC)9	27	1397	1423	TCTCCATACATCGCTCAACG	59.823	20	TGAACCAACTGCACGAAGAG	60.025	20	20	1348	1448	TGTTCTCGCCTTGGATTTCT	59.813	20	TGAACCAACTGCACGAAGAG	60.025	20	20	1329	1448	TTGTTCTCGCCTTGGATTTC	60.192	20	TGAACCAACTGCACGAAGAG	60.025	20	20	1328	1448
TC18034	1	p6	(TCCTGC)5	30	182	211	TCTCATTCTCATGGTCATGGTC	59.934	22	GTGGAGCTGTTTCCACCAAT	59.973	20	20	149	377	TCTCATTCTCATGGTCATGGTC	59.934	22	TTTGGAGGTCCTGATTTTGC	60.051	20	20	149	315	TCTCATTCTCATGGTCATGGTC	59.934	22	GATTCTGCTTTGGGATCTGC	59.78	20	20	149	347
TC10720	1	p3	(AGA)9	27	510	536	TCTCAAATGTGGTGGTTGGA	59.935	20	ATGGGGATAGAACCCGCTAC	60.173	20	20	479	606	AGGATGGCATCTGAAACCTG	60.073	20	ATGGGGATAGAACCCGCTAC	60.173	20	20	397	606	CAAACATGCATCAAGGATGG	59.924	20	ATGGGGATAGAACCCGCTAC	60.173	20	20	384	606
TC17189	1	p2	(TC)13	26	125	150	TCTAGTTGCTGCTGGCTTGA	59.888	20	CGAGGGACAAAATTGGAAGA	60.044	20	20	33	213	TCTAGTTGCTGCTGGCTTGA	59.888	20	GTGAAGAGAAAGGGAAGGGG	60.045	20	20	33	271	TCTAGTTGCTGCTGGCTTGA	59.888	20	GGTGAAGAGAAAGGGAAGGG	60.045	20	20	33	272
TC9261	1	p6	(CTCTTC)5	30	763	792	TCTACCACCACGGCCTCTAC	60.134	20	CTCCGGTAGTGAACAGGCAT	60.134	20	20	718	908	CTCTACCACCACGGCCTCTA	60.269	20	CTCCTCAAGCTCCGGTAGTG	60.005	20	20	717	917	CTTCCTCCTCTACCACCACG	59.715	20	CTCCTCAAGCTCCGGTAGTG	60.005	20	20	710	917
TC2859	1	p3	(ATC)7	21	36	56	TCTAATCACAGATACATTTTTGAAGTC	57.234	27	ATCACCTTTTTCACGATGGC	59.939	20	20	6	189	TCTAATCACAGATACATTTTTGAAGTC	57.234	27	ACCTTTTTCACGATGGCAAG	60.11	20	20	6	186	TCTAATCACAGATACATTTTTGAAGTC	57.234	27	ACGACGATCATGGAGGGTTA	60.34	20	20	6	283
NODE19531length307cov9071661	1	p3	(AGA)7	21	274	294	TCGTCGTGATGGTTGAATGT	59.967	20	CACGCACCTTCTTTCCTCTC	59.989	20	20	202	364	TCGTCGTGATGGTTGAATGT	59.967	20	CTTTCCTCTCCTCATGCAGC	60.096	20	20	202	354	TCGTCGTGATGGTTGAATGT	59.967	20	TGCAGCCTTGTAGCAGAGAA	59.888	20	20	202	340
NODE44737length130cov5930769	1	p3	(ATC)15	45	34	78	TCGTCATCAAAATCTGGTGG	59.496	20	GGAACAAGAATGGTCAGATGC	59.546	21	21	10	156	TCGTCATCAAAATCTGGTGG	59.496	20	GCAGACAGGATGAAAGTGGTG	60.706	21	21	10	181	TCGTCATCAAAATCTGGTGG	59.496	20	GGATGAAAGTGGTGAAGAGGA	59.126	21	21	10	174
157976387	1	p3	(GAG)7	21	151	171	TCGTCACAGGTTTATTTGCG	59.729	20	AATCCCCAATTCATGAGCAG	59.894	20	20	126	379	TCGTCACAGGTTTATTTGCG	59.729	20	AGTTTGCCTCGGAAAGTTCA	59.853	20	20	126	244	TCGTCACAGGTTTATTTGCG	59.729	20	TCACCTTATTGGTTCCGGTC	59.79	20	20	126	227
NODE1823length333cov11942943	1	p3	(ATC)7	21	65	85	TCGGTTGATACGTTCTCGAAT	59.583	21	GACAACCACACGAGCTCTCA	60.03	20	20	37	264	GATTCGGTTGATACGTTCTCG	59.583	21	GACAACCACACGAGCTCTCA	60.03	20	20	34	264	TCGGTTGATACGTTCTCGAAT	59.583	21	GCTGATTAACCCAGCCGTTA	60.096	20	20	37	207
TC3133	1	p4	(CGTG)7	28	117	144	TCGGATATCAATTCCCCAAA	60.088	20	AGGGCGTGCTTTGAAGTAGA	60.015	20	20	36	189	TGCAGCAATTCGGATATCAA	60.179	20	AGGGCGTGCTTTGAAGTAGA	60.015	20	20	27	189	TGTTTTATGCAGCAATTCGG	59.702	20	AGGGCGTGCTTTGAAGTAGA	60.015	20	20	20	189
TC2834	1	p3	(GGT)7	21	1261	1281	TCGGAGAAGAAGGAGATGGA	59.879	20	CTTCCCTCATCCGTGAGAAC	59.655	20	20	1195	1342	AGAAGCTTATCCGGGGAGAG	59.805	20	CTTCCCTCATCCGTGAGAAC	59.655	20	20	1093	1342	TCGGAGAAGAAGGAGATGGA	59.879	20	ATCATCGACGCTACCGAAAT	59.556	20	20	1195	1307
TC21680	1	p3	(GGT)7	21	156	176	TCGGAGAAGAAGGAGATGGA	59.879	20	GATTCCGATGCCTTACCTCA	60.036	20	20	90	248	TCGGAGAAGAAGGAGATGGA	59.879	20	GCCTTACCTCATCCGTGAAA	60.074	20	20	90	239	GGAGAGGATGTGGGTGATGT	59.774	20	GCCTTACCTCATCCGTGAAA	60.074	20	20	125	239
TC5762	1	p3	(TCT)7	21	177	197	TCGCTCCTTTCACTTTCGAT	59.955	20	CATTACCAGCAAAGCCCATT	59.96	20	20	151	372	TCGCTCCTTTCACTTTCGAT	59.955	20	TACCAGCAAAGCCCATTTTC	60.074	20	20	151	369	TCGCTCCTTTCACTTTCGAT	59.955	20	ACGACTCGTTAATCGCAACC	60.14	20	20	151	420
NODE2767length627cov50116428	1	p2	(TG)11	22	621	642	TCGCCATTAGAGATGCTCCT	59.939	20	TCCAAGAACCAACAGCAAGG	61.204	20	20	531	685	TTTGCATGTCAGGGAGCATA	60.22	20	CCAAGAACCAACAGCAAGGA	61.204	20	20	408	684	TTTGCATGTCAGGGAGCATA	60.22	20	TCCAAGAACCAACAGCAAGG	61.204	20	20	408	685
NODE29210length161cov5242236	1	p3	(GAA)7	21	64	84	TCGATACCGTAAAGAACGGAA	59.595	21	GCATCAAATTTTTCGCATCA	59.644	20	20	9	138	TCGATACCGTAAAGAACGGAA	59.595	21	GGCATCAAATTTTTCGCATC	60.411	20	20	9	139	TCGATACCGTAAAGAACGGAA	59.595	21	AGGTTACACTCGGGCATCAA	60.517	20	20	9	151
NODE22534length607cov7583196	1	p3	(AAG)9	27	63	89	TCGAGTTTATTATTTGGGATCTACA	58.244	25	GCAATTGCGTATGTCGCTTA	59.87	20	20	14	160	TCGAGTTTATTATTTGGGATCTACA	58.244	25	GCCGAGTTCTTTATCAACGC	59.851	20	20	14	205	TCGAGTTTATTATTTGGGATCTACA	58.244	25	GCGAAGACGCTCTTGTTCTT	59.763	20	20	14	187
TC1639	1	p3	(ACC)9	27	81	107	TCCTCATTTTTCTCCTTCGC	59.387	20	GAGCAACGAACAAGGGAGAG	59.989	20	20	42	284	TCCTCATTTTTCTCCTTCGC	59.387	20	TTTGGAGTGGAAGAGGGATG	60.042	20	20	42	190	TCCTCATTTTTCTCCTTCGC	59.387	20	TGGATTTGGAGTGGAAGAGG	60.042	20	20	42	194
TC10164	1	p3	(AAG)8	24	80	103	TCCTAAAACGATGTCGGGTC	59.933	20	TTAATGCGGATGTCCTCTCC	60.036	20	20	2	258	GGGTCGATTGGTGAAGAAGA	60.05	20	GGTTTTCGGGTTCAGAATCA	59.91	20	20	17	192	TCCTAAAACGATGTCGGGTC	59.933	20	GGTTTTCGGGTTCAGAATCA	59.91	20	20	2	192
TC21353	1	p3	(TTC)7	21	103	123	TCCGTTTCCCACTTGTCTCT	59.697	20	GAAAGAAGAAAATTAGGGGGTG	58.2	22	22	33	150	TCCGTTTCCCACTTGTCTCT	59.697	20	AGAAAGAAGAAAATTAGGGGGTG	59.089	23	23	33	151	TGGGGGTTAATGAACCATTC	59.481	20	GAAAGAAGAAAATTAGGGGGTG	58.2	22	22	1	150
F7SND4004JMY2C	1	p3	(CAT)9	27	143	169	TCCGTGCATCTTCAACAAAC	59.697	20	TGAATTGTGTTGATTTTGATTTTG	58.937	24	24	53	196	GTTCCGTGCATCTTCAACAA	59.697	20	TGAATTGTGTTGATTTTGATTTTG	58.937	24	24	51	196	TTCCGTGCATCTTCAACAAA	60.234	20	TGTGAATTGTGTTGATTTTGATTTT	59.692	25	25	52	198
TC14076	1	p3	(CAA)9	27	215	241	TCCGCAAAAGCTTCATTTTC	60.323	20	GCTGGTTGTCCAAAATCTAACC	59.877	22	22	75	270	CGCAAAAGCTTCATTTTCGT	60.376	20	GCTGGTTGTCCAAAATCTAACC	59.877	22	22	77	270	GCCATAAGGAACTGTCCACG	60.517	20	GCTGGTTGTCCAAAATCTAACC	59.877	22	22	30	270
NODE36637length222cov6855856	1	p3	(AAC)7	21	43	63	TCCGATCTCACGAATGTTAAA	58.227	21	CGTGAACGGGTTTACGATCT	59.993	20	20	0	202	CCGATCTCACGAATGTTAAACC	60.721	22	GATTCGCTGAACGTTGGATT	60.081	20	20	1	255	TCCGATCTCACGAATGTTAAA	58.227	21	GATTCGCTGAACGTTGGATT	60.081	20	20	0	255
50318907	1	p2	(AT)10	20	480	499	TCCCTGTTGAAGCTTTTGCT	59.993	20	ATAGGCTTGGTAGATACTCATAACATT	57.206	27	27	438	540	TGATGAACAACCAACTGGGA	59.935	20	ATAGGCTTGGTAGATACTCATAACATT	57.206	27	27	379	540	TTCCCTGTTGAAGCTTTTGC	60.365	20	ATAGGCTTGGTAGATACTCATAACATT	57.206	27	27	437	540
NODE24271length193cov18476685	1	p3	(TCA)9	27	36	62	TCCCTCATCAATGGAAATCAG	59.879	21	TCTGGGGATTGTTTTTGGAG	59.903	20	20	5	191	CTCCCTCATCAATGGAAATCA	59.879	21	TCTGGGGATTGTTTTTGGAG	59.903	20	20	4	191	TCCCTCATCAATGGAAATCA	58.846	20	TCTGGGGATTGTTTTTGGAG	59.903	20	20	5	191
50320196	1	p2	(CT)10	20	21	40	TCCCCTTTCACCGTTTCT	58.042	18	GAGTCTGTGGCCTTCTGGAG	59.986	20	20	0	232	TCCCCTTTCACCGTTTCT	58.042	18	AGAGTCTGTGGCCTTCTGGA	59.986	20	20	0	233	TCCCCTTTCACCGTTTCT	58.042	18	CTGTGGCCTTCTGGAGTTTC	59.844	20	20	0	228
F7SND4004IEW18	1	p3	(TTA)7	21	158	178	TCCCCATATACAAGGGTCCA	60.006	20	CACTTTTTATGGAATAAACCTCTCG	59.505	25	25	110	233	AGGGAAGGATCAGACCCACT	59.929	20	CACTTTTTATGGAATAAACCTCTCG	59.505	25	25	131	233	TTGAAGAAAAGCACAACCCC	60.088	20	CACTTTTTATGGAATAAACCTCTCG	59.505	25	25	51	233
NODE86001length142cov4450704	1	p3	(TTG)8	24	143	166	TCCCAGCACGTTTCTCTTCT	59.989	20	CATGTATACCTCAAAACTTCCTCTAAA	58.421	27	27	27	197	TCTTCCCAGCACGTTTCTCT	59.989	20	CATGTATACCTCAAAACTTCCTCTAAA	58.421	27	27	24	197	TCCCAGCACGTTTCTCTTCT	59.989	20	CATGTATACCTCAAAACTTCCTCTAA	57.25	26	26	27	197
NODE23915length212cov9198113	1	p3	(TTG)8	24	146	169	TCCATATGCTCCTGTTCCAA	59.075	20	TCATATGCTTCAAATTTCGTCA	58.304	22	22	29	219	TTCCATATGCTCCTGTTCCA	59.075	20	TCATATGCTTCAAATTTCGTCA	58.304	22	22	28	219	CTTCCATATGCTCCTGTTCCA	60.081	21	TCATATGCTTCAAATTTCGTCA	58.304	22	22	27	219
NODE27487length471cov18910828	1	p3	(TCC)7	21	44	64	TCCACTTCAACCACTCCTCC	60.088	20	TTATTGTTCGCGTTGTTCCA	60.111	20	20	5	276	TCCACTTCAACCACTCCTCC	60.088	20	ACTGCTGTTTTTCCTCTCGC	59.621	20	20	5	196	TCCACTTCAACCACTCCTCC	60.088	20	TATTGTTCGCGTTGTTCCAC	59.59	20	20	5	275
F7SND4003G0619	1	p3	(GAA)7	21	212	232	TCATTTCTGGCATTGAGGAA	59.2	20	TCTTCTCCTTCAACCGCATT	59.813	20	20	3	275	TCATTTCTGGCATTGAGGAA	59.2	20	TTCTTCTCCTTCAACCGCAT	59.813	20	20	3	276	TTCATTTCTGGCATTGAGGA	59.2	20	TCTTCTCCTTCAACCGCATT	59.813	20	20	2	275
TC10538	1	p4	(TTCA)5	20	50	69	TCATTTCAATCTCCATAAACCAAA	59.728	24	GCGGAAGCTAGCATAACCAG	60.003	20	20	22	135	TCATTTCAATCTCCATAAACCAAA	59.728	24	AGCGGAAGCTAGCATAACCA	60.003	20	20	22	136	TTCATTTCAATCTCCATAAACCAA	59.728	24	GCGGAAGCTAGCATAACCAG	60.003	20	20	21	135
NODE4988length132cov19750000	1	p2	(CT)12	24	29	52	TCATTCATTCATTGTTGCCG	60.466	20	GGTTGTCCATGATTAGCCTCA	59.947	21	21	3	131	TCATTCATTCATTGTTGCCG	60.466	20	TTGATCTTGCAATCCCATTTC	59.893	21	21	3	171	CATTCATTCATTGTTGCCGT	59.4	20	GGTTGTCCATGATTAGCCTCA	59.947	21	21	4	131
50320353	1	p4	(AATC)5	20	99	118	TCATGTCTGCTCAGTTTGCC	59.992	20	TCGGAACCGTCATCTTCTTC	60.195	20	20	26	172	TCATGTCTGCTCAGTTTGCC	59.992	20	GCATAGCTATCGGAACCGTC	59.696	20	20	26	181	TCATGTCTGCTCAGTTTGCC	59.992	20	GAACTTCCCGGTGTTGACTG	60.545	20	20	26	200
TC10481	1	p6	(CTCTTC)5	30	41	70	TCATGGCTATGCAATCACCT	59.105	20	GGATTCCCTGGTCATCAAGA	59.862	20	20	18	176	CTCATGGCTATGCAATCACC	59.105	20	GGATTCCCTGGTCATCAAGA	59.862	20	20	17	176	TCATGGCTATGCAATCACCT	59.105	20	CCGGTAAAACCATCACGAGT	59.853	20	20	18	141
TC4283	1	p3	(ATG)7	21	83	103	TCATGCACCCTCTTCCTCTT	59.803	20	TCCTGCAATGTTAATTTGGG	58.48	20	20	23	192	TCATGCACCCTCTTCCTCTT	59.803	20	CTCCTGCAATGTTAATTTGGG	59.46	21	21	23	193	TCATGCACCCTCTTCCTCTT	59.803	20	TCCTGCAATGTTAATTTGGGT	59.329	21	21	23	192
TC1742	1	p2	(CT)11	22	31	52	TCATCTCCACTCCATACCCC	59.737	20	TTTTTCAGGTGGTTGGAAGC	60.088	20	20	8	146	TCATCTCCACTCCATACCCC	59.737	20	ATCCCAGCTACCAAATGCTG	60.096	20	20	8	279	TCATCTCCACTCCATACCCC	59.737	20	TCATTCCAATCCCAGCTACC	59.894	20	20	8	287
NODE21852length149cov2872483	1	p3	(CAC)7	21	153	173	TCATCATCAGCAACCAGGAA	60.201	20	CCTCCTCCATGAGGTTGAGA	60.191	20	20	99	200	TCATCATCAGCAACCAGGAA	60.201	20	TCCTCCTCCATGAGGTTGAG	60.191	20	20	99	201	CATCATCAGCAACCAGGAAA	59.648	20	CCTCCTCCATGAGGTTGAGA	60.191	20	20	100	200
NODE5070length150cov12600000	1	p3	(AAG)7	21	47	67	TCATAGCAACAGAGCAGATTCA	58.677	22	TCGCCGATCAGAACTACCTT	59.836	20	20	21	129	CTCATAGCAACAGAGCAGATTCA	59.668	23	TCGCCGATCAGAACTACCTT	59.836	20	20	20	129	TCATAGCAACAGAGCAGATTCA	58.677	22	GGAGTCGCCGATCAGAACTA	60.362	20	20	21	133
TC8563	1	p2	(AG)11	22	2400	2421	TCAGTGGTGGTTGTTAGCCA	60.152	20	AAGACCGTCGGTAGTCAACG	60.171	20	20	2218	2480	GTTTGATGGACCTTCACCGT	59.827	20	AAGACCGTCGGTAGTCAACG	60.171	20	20	2241	2480	TCGGGTCCGATGTAGTTACC	59.813	20	AAGACCGTCGGTAGTCAACG	60.171	20	20	2347	2480
F7SND4004IKVXK	1	p2	(AG)15	30	130	159	TCAGTGAGGCAGTGATTGAAA	59.43	21	CTTCTTTCTTCTTTCTTCTTCTGG	57.291	24	24	12	188	TCAGTGAGGCAGTGATTGAAA	59.43	21	TTCTTTCTTCTTTCTTCTTCTGGT	57.156	24	24	12	187	TCAGTGAGGCAGTGATTGAAA	59.43	21	CTTCTTTCTTCTTTCTTCTTCTGGT	58.076	25	25	12	188
157977295	1	p4	(GAAA)6	24	61	84	TCACTTAATCAATCTCGCTCAG	57.275	22	GCTGATGGTTGTTGAGGGTT	59.973	20	20	34	212	TCACTTAATCAATCTCGCTCAG	57.275	22	CAACAACGTCACTGGTGCTT	59.794	20	20	34	310	TCACTTAATCAATCTCGCTCAG	57.275	22	ATGGTTGTTGAGGGTTGGAA	60.21	20	20	34	208
TC3583	1	p2	(CT)13	26	36	61	TCACTCGTTCAATCGCTCAC	59.992	20	CTGCAAGCTCCAAAACCTTC	59.993	20	20	6	257	TCACTCGTTCAATCGCTCAC	59.992	20	AATGAAGTTGTCTGGCCCTG	60.111	20	20	6	204	TCACTCGTTCAATCGCTCAC	59.992	20	CAATGAAGTTGTCTGGCCCT	60.111	20	20	6	205
NODE37024length136cov3970588	1	p3	(CTT)7	21	85	105	TCACGGGTTCGCTTCTTATC	60.214	20	TCATTCATGGCAGAACCAGA	60.201	20	20	61	179	ACAATCTCTTCGGCGTGTTC	60.263	20	TCATTCATGGCAGAACCAGA	60.201	20	20	25	179	ATTCACAATCTCTTCGGCGT	59.7	20	TCATTCATGGCAGAACCAGA	60.201	20	20	21	179
NODE23258length671cov61436661	1	p2	(CA)11	22	43	64	TCACCATCACAAAACAAGCC	59.547	20	ATGTCAGGACGGATTGAAGC	60.081	20	20	14	244	TCACCATCACAAAACAAGCC	59.547	20	CGAAGTTGACGATGTCAGGA	59.831	20	20	14	255	ACCATCACAAAACAAGCCCT	59.454	20	ATGTCAGGACGGATTGAAGC	60.081	20	20	16	244
TC20271	1	p3	(GTT)7	21	244	264	TCACATTCCGATTATTGCGA	60.035	20	CATGGTTTTGCTGTTGTTGG	60.004	20	20	205	321	AGGATCGAATTCAAAGCCCT	60.039	20	CATGGTTTTGCTGTTGTTGG	60.004	20	20	122	321	AGGATCGAATTCAAAGCCCT	60.039	20	ATGGAAACTGTGCCACAACA	60.008	20	20	122	299
TC998	1	p2	(CT)10	20	85	104	TCACACAGTTCCAAAATCCCT	59.439	21	TGGAAATGGAAAATGTGGTTG	60.582	21	21	31	131	CTCACACAGTTCCAAAATCCC	59.439	21	TGGAAATGGAAAATGTGGTTG	60.582	21	21	30	131	TCACACAGTTCCAAAATCCC	58.387	20	TGGAAATGGAAAATGTGGTTG	60.582	21	21	31	131
F7SND4003GCBZS	1	p4	(GTTA)5	20	257	276	TCACACAGAAACGATGCAGA	58.95	20	TGGGATACTGCTGGTCAAGA	59.241	20	20	177	318	TCACACAGAAACGATGCAGA	58.95	20	TCTGGGATACTGCTGGTCAA	59.241	20	20	177	320	CACAGAAACGATGCAGATCAA	59.856	21	TGGGATACTGCTGGTCAAGA	59.241	20	20	180	318
TC14511	1	p2	(CT)15	30	31	60	TCACACAAATCCTTCCTTTACTCA	60.035	24	CAGACCTGGACTCAACAGCA	60.022	20	20	0	151	TCACACAAATCCTTCCTTTACTCA	60.035	24	TGGCATGAACAAGAATGGAA	60.049	20	20	0	233	TCACACAAATCCTTCCTTTACTCA	60.035	24	TCAATCACCTTTCCTCGACC	60.05	20	20	0	186
50318785	1	p1	(T)23	23	234	256	TCACAAGAACAGCAAGGAGG	59.007	20	TCACTACATAAAAGCCCGATCA	59.609	22	22	19	294	TCACAAGAACAGCAAGGAGGT	59.899	21	TCACTACATAAAAGCCCGATCA	59.609	22	22	19	294	TGAGCAATAGAAGGAGGCAGA	60.103	21	TCACTACATAAAAGCCCGATCA	59.609	22	22	113	294
F7SND4003FTYKZ	1	p4	(ATAA)5	20	91	110	TCAATGTAGAGGTTGCAATTGTG	60.046	23	TTTCACCTTCGCATCAACAG	59.84	20	20	20	257	TCAATGTAGAGGTTGCAATTGTG	60.046	23	CTTTCACCTTCGCATCAACA	59.84	20	20	20	258	AAAACACGGCTACAAAAAGTGAA	60.082	23	TTTCACCTTCGCATCAACAG	59.84	20	20	65	257
TC21922	1	p3	(ACC)7	21	25	45	TCAACTTCCTCTCCACCGAT	59.655	20	ACGGCGTATGCTAGGTTGAT	59.62	20	20	1	178	CTCAACTTCCTCTCCACCGA	60.377	20	ACGGCGTATGCTAGGTTGAT	59.62	20	20	0	178	TCAACTTCCTCTCCACCGAT	59.655	20	GGCGTATGCTAGGTTGATGG	60.49	20	20	1	176
TC15544	1	p2	(TC)14	28	28	55	TCAACTTCAAACCCTATTTCTCTG	58.865	24	GCACCCATGATTCTCCTGTT	59.934	20	20	1	203	TCAACTTCAAACCCTATTTCTCTG	58.865	24	TTCAATTGCCATTGGTGTGT	59.823	20	20	1	144	CTCAACTTCAAACCCTATTTCTCTG	59.726	25	GCACCCATGATTCTCCTGTT	59.934	20	20	0	203
NODE14793length135cov18881481	1	p4	(TTTC)8	32	129	160	TCAAAGCCAAGAGAGCAAAA	58.771	20	GATCTCGTTCACAAAGATCCA	57.721	21	21	50	192	TCAAAGCCAAGAGAGCAAAAG	59.755	21	GATCTCGTTCACAAAGATCCA	57.721	21	21	50	192	AAAGCCAAGAGAGCAAAAGG	58.718	20	GATCTCGTTCACAAAGATCCA	57.721	21	21	52	192
50319065	1	p2	(AG)26	52	293	344	TCAAACCTACCTTGGCCTTG	60.103	20	TTGAGAATTCAAAGAAAGTGATAAAC	57.324	26	26	149	395	TCAAACCTACCTTGGCCTTG	60.103	20	TTGAGAATTCAAAGAAAGTGATAAACT	58.189	27	27	149	395	TCTCAAACCTACCTTGGCCTT	60.116	21	TTGAGAATTCAAAGAAAGTGATAAAC	57.324	26	26	147	395
NODE14725length197cov9842640	1	p2	(TC)13	26	65	90	TATGGCGTTTACCCAAATCC	59.66	20	TTCCCTTTCTCTCTTGGGCT	60.319	20	20	6	245	TATGGCGTTTACCCAAATCC	59.66	20	CTTCCCTTTCTCTCTTGGGC	60.319	20	20	6	246	TATGGCGTTTACCCAAATCC	59.66	20	GCTTCCCTTTCTCTCTTGGG	60.319	20	20	6	247
157975566	1	p1	(T)20	20	710	729	TATGCTGGTGGTTTGGATCA	59.924	20	TTGAACAATGAGTTGTGTAAGATTGA	59.972	26	26	603	802	GCAAAGGTTGCCTTCATCAT	60.081	20	TTGAACAATGAGTTGTGTAAGATTGA	59.972	26	26	530	802	ATGCTGGTGGTTTGGATCAT	60.203	20	TTGAACAATGAGTTGTGTAAGATTGA	59.972	26	26	604	802
NODE24length523cov13344169	1	p3	(TCT)7	21	521	541	TATCGAGGATCAGTGGGAGG	60.027	20	CGGGCCCTTGTTATCAATC	60.281	19	19	437	581	TATCGAGGATCAGTGGGAGG	60.027	20	GGGCCCTTGTTATCAATCAT	58.717	20	20	437	580	TGCTCTGTGATTGAGATGCC	59.95	20	CGGGCCCTTGTTATCAATC	60.281	19	19	351	581
TC15920	1	p3	(CAG)9	27	520	546	TAGCTGCAATTGCTGATGCT	59.741	20	CGGGTCTAAGTCCCATTTGA	59.926	20	20	334	594	GGCTCAGCAACAAGGAATGT	60.263	20	CGGGTCTAAGTCCCATTTGA	59.926	20	20	446	594	ATGGCTCAGCAACAAGGAAT	59.7	20	CGGGTCTAAGTCCCATTTGA	59.926	20	20	444	594
TC7806	1	p3	(GAA)7	21	1614	1634	TAGCAGGCTGAGGTCTCGTT	60.156	20	TGGGACAAAAGTCGTTGTTAAA	59.531	22	22	1497	1684	TTAGCAGGCTGAGGTCTCGT	60.156	20	TGGGACAAAAGTCGTTGTTAAA	59.531	22	22	1496	1684	TCAAACTTCCGTGGCCTAAG	60.241	20	TGGGACAAAAGTCGTTGTTAAA	59.531	22	22	1422	1684
F7SND4003F854G	1	p3	(ACA)8	24	101	124	TAGACCGGCAAGAAGCAGTT	60.015	20	GAAACTGAGGCTGAGCTTGTG	60.186	21	21	40	185	TAGACCGGCAAGAAGCAGTT	60.015	20	TGAAACTGAGGCTGAGCTTGT	60.186	21	21	40	186	AGTAGACCGGCAAGAAGCAG	59.639	20	GAAACTGAGGCTGAGCTTGTG	60.186	21	21	38	185
TC19462	1	p3	(TGG)7	21	330	350	TAGACCAATTCCACCTTCCG	59.926	20	CCACCATACCCAGATCCTTG	60.187	20	20	137	382	ACGGTGGTGGATACGACATT	60.119	20	CCACCATACCCAGATCCTTG	60.187	20	20	103	382	TCCACCTTCCGATGAAACAT	60.317	20	CCACCATACCCAGATCCTTG	60.187	20	20	146	382
TC8324	1	p3	(GAA)9	27	3191	3217	TACACGCTTCATTGCACACA	59.902	20	TCACCCACCACTCTTGTTCTT	59.607	21	21	3163	3379	TACACGCTTCATTGCACACA	59.902	20	TTCACCCACCACTCTTGTTCT	59.607	21	21	3163	3380	TACACGCTTCATTGCACACA	59.902	20	CTTCACCCACCACTCTTGTTC	59.607	21	21	3163	3381
TC14294	1	p3	(GAA)7	21	230	250	TAATTCTTCTTCGGACCCCC	60.258	20	AACAAGTCAATCAATCAACGGA	59.476	22	22	24	284	TATACTCATCCTTGCGGCGT	60.626	20	AACAAGTCAATCAATCAACGGA	59.476	22	22	136	284	TAATTCTTCTTCGGACCCCC	60.258	20	CAAGTCAATCAATCAACGGA	57.086	20	20	24	282
NODE409length417cov56844124	1	p3	(AAG)9	27	415	441	TAATACCGCGAATTTTGCCT	59.586	20	CTCAGGACTCCAAGGTTTGC	59.844	20	20	333	471	TAATACCGCGAATTTTGCCT	59.586	20	GACTCCAAGGTTTGCGTTTC	59.717	20	20	333	466	ATAATACCGCGAATTTTGCC	58.963	20	CTCAGGACTCCAAGGTTTGC	59.844	20	20	332	471
TC15294	1	p3	(TTC)7	21	199	219	TAACCGTCCGATCAACAACA	59.964	20	GAAATGAAATGAAATGAAATCTTAGC	58.734	26	26	137	256	AGTCAAGAGCGAGTGGTGGT	59.907	20	GAAATGAAATGAAATGAAATCTTAGC	58.734	26	26	9	256	GCCAGTCCACCACCTTTAGA	60.111	20	GAAATGAAATGAAATGAAATCTTAGC	58.734	26	26	104	256
TC17030	1	p3	(AGA)8	24	1550	1573	TAACCCTCGAACACTACGGG	59.986	20	CATCTTCATCAACTCACGCC	59.245	20	20	1391	1609	TACGGGTTTCAAATTGGCTC	59.938	20	CATCTTCATCAACTCACGCC	59.245	20	20	1405	1609	AGTCATCAATTGTCCCCCAG	59.779	20	CATCTTCATCAACTCACGCC	59.245	20	20	1354	1609
NODE7109length821cov12304506	1	p3	(ATC)7	21	813	833	TAAACCTCCCCCTACGCTCT	60.089	20	TGCTGAAGAGGATGTTGTGTCT	59.914	22	22	727	872	GCTCTTCATAAACCTCCCCC	59.903	20	TGCTGAAGAGGATGTTGTGTCT	59.914	22	22	719	872	CATTGACAGCCGACATGAAC	60.12	20	TGCTGAAGAGGATGTTGTGTCT	59.914	22	22	593	872
TC1258	1	p3	(CTT)7	21	2372	2392	TAAACCACCCATCACCGATT	60.051	20	TTGAAAACCCTAGTTCCCAAA	58.591	21	21	2199	2418	TAAACCACCCATCACCGATT	60.051	20	AAGCTTGTGAAATTGAAAACCC	59.523	22	22	2199	2430	TAAACCACCCATCACCGATT	60.051	20	GCTTGAAGCTTGTGAAATTGAA	59.519	22	22	2199	2435
F7SND4004IDYKH	1	p4	(TTAC)5	20	283	302	TAAAAGGCGCACTTGATGGT	60.637	20	CGACAGAAGAGACCAAAGCTG	60.178	21	21	120	331	CTAAAAGGCGCACTTGATGG	60.762	20	CGACAGAAGAGACCAAAGCTG	60.178	21	21	119	331	TCTAAAAGGCGCACTTGATG	59.062	20	CGACAGAAGAGACCAAAGCTG	60.178	21	21	118	331
TC8397	1	p5	(CTTTT)5	25	120	144	GTTGACGACGAATTGCATTG	60.119	20	AGAATGAGGTTCGGTTGCAC	60.119	20	20	31	309	ACACAAACACAGATTCCCCC	59.679	20	AGAATGAGGTTCGGTTGCAC	60.119	20	20	96	309	GTTGACGACGAATTGCATTG	60.119	20	GAAAGGAGCGAAGAAGGTGA	59.55	20	20	31	266
F7SND4003HDQVT	1	p4	(AAAT)5	20	90	109	GTTAGGAATTGACGAGCGGA	60.214	20	ACCCCAAAACCTGGTACCTT	59.593	20	20	28	230	TCGGTTAGGAATTGACGAGC	60.214	20	ACCCCAAAACCTGGTACCTT	59.593	20	20	25	230	GTTAGGAATTGACGAGCGGA	60.214	20	AAAATCCAACCCCAAAACCT	59.549	20	20	28	238
NODE9686length1490cov13858389	1	p3	(TTC)8	24	85	108	GTGTCCGGCTGAATAATCGT	59.962	20	GCTACTCCTCCTCCACCTCC	60.216	20	20	44	287	GTGTCCGGCTGAATAATCGT	59.962	20	TACGTCGCAGCTGGTAGAGA	59.764	20	20	44	180	GTGTCCGGCTGAATAATCGT	59.962	20	TTGCAGCTGCTACTCCTCCT	60.299	20	20	44	295
NODE40900length98cov15591837	1	p3	(GCT)13	39	39	77	GTGGTGGAAGTTGTTGTTGC	59.037	20	AGAACCTGTCGGCACAAGAT	59.727	20	20	2	103	GGTGGTGGAAGTTGTTGTTG	58.879	20	AGAACCTGTCGGCACAAGAT	59.727	20	20	1	103	TGGTGGTGGAAGTTGTTGTT	58.879	20	AGAACCTGTCGGCACAAGAT	59.727	20	20	0	103
TC20935	1	p2	(GT)10	20	479	498	GTGGCTTCCAGGGTTTGTAA	59.971	20	AACAATATGATCTGGCATGTCG	59.851	22	22	366	552	TGGCTTCCAGGGTTTGTAAG	60.103	20	AACAATATGATCTGGCATGTCG	59.851	22	22	367	552	CTAGGTGAGTGGCTTCCAGG	59.861	20	AACAATATGATCTGGCATGTCG	59.851	22	22	358	552
F7SND4004I7KSJ	1	p3	(GAA)8	24	239	262	GTGGCGGAAGTTAGGTTGAA	60.11	20	TGGGGATGCATAGATCGTTT	60.296	20	20	78	314	GGCCGAATTTGAGAATGAGA	60.155	20	TGGGGATGCATAGATCGTTT	60.296	20	20	38	314	TGGCGGAAGTTAGGTTGAAG	60.241	20	TGGGGATGCATAGATCGTTT	60.296	20	20	79	314
TC1619	1	p5	(TGAAT)5	25	1526	1550	GTGGATCCGAATTGAGAGGA	60.011	20	TGAAATCTAATCATTTCATTCACAAA	59	26	26	1455	1605	GATGGAGGTTTCGACGGTTA	59.933	20	TGAAATCTAATCATTTCATTCACAAA	59	26	26	1367	1605	AGGTTTCGACGGTTAGGGTT	59.864	20	TGAAATCTAATCATTTCATTCACAAA	59	26	26	1372	1605
TC8284	1	p3	(TGG)7	21	120	140	GTGGAGGTGGTGGTTCAGTT	59.859	20	TCCAAAACACACCAAGACCA	59.976	20	20	71	187	TTATGGTGGAGGTGGTGGTT	60.088	20	AGAGCGTTTCGACACCAGAT	59.874	20	20	66	220	TTTATGGTGGAGGTGGTGGT	60.088	20	AGAGCGTTTCGACACCAGAT	59.874	20	20	65	220
136141350	1	p1	(A)28	28	161	188	GTGAGACTAGGCCCCCAAAT	60.328	20	CAAAACGACAAAAACGCAAA	59.758	20	20	114	293	GTGAGACTAGGCCCCCAAAT	60.328	20	ACAAAACGACAAAAACGCAA	59.25	20	20	114	294	GTGAGACTAGGCCCCCAAAT	60.328	20	AACAAAACGACAAAAACGCA	59.25	20	20	114	295
50319218	1	p3	(AAT)9	27	301	327	GTCGCGGATCGTTCATATCT	60.066	20	ACAGTTGCCCATACAGGAGG	59.989	20	20	154	400	GTCGCGGATCGTTCATATCT	60.066	20	CTCCGATTACAGTTGCCCAT	59.955	20	20	154	408	GTCGCGGATCGTTCATATCT	60.066	20	CCCATACAGGAGGCGAGTAA	60.088	20	20	154	393
NODE33776length412cov12133495	1	p3	(GTT)7	21	390	410	GTCATGGCCTTGGTGCTAAT	59.962	20	CAACGTATTCTGCAACAGCA	58.501	20	20	184	434	GTCATGGCCTTGGTGCTAAT	59.962	20	ACAACGTATTCTGCAACAGCA	59.405	21	21	184	435	CGGCTAAATTCTCCACCAAG	59.702	20	CAACGTATTCTGCAACAGCA	58.501	20	20	311	434
NODE4201length355cov9081690	1	p5	(ACTCA)5	25	338	362	GTACAATGCGTTTCCCACCT	59.859	20	GCGAGAAAGAACAAACAAACG	59.912	21	21	205	412	AGGTACAATGCGTTTCCCAC	59.859	20	GCGAGAAAGAACAAACAAACG	59.912	21	21	203	412	AAATGCACCCAAACAACCTC	59.836	20	GCGAGAAAGAACAAACAAACG	59.912	21	21	245	412
TC772	1	p6	(TTTGAA)6	36	1042	1077	GGTTTTGCAGGTTTTGGTTG	60.378	20	TCAGATGAGGCCAAATTTCC	60.014	20	20	885	1133	CCATTTTTCTGCCAAAGCTG	60.742	20	TCAGATGAGGCCAAATTTCC	60.014	20	20	1011	1133	AGAGGTTTTGCAGGTTTTGG	59.215	20	TCAGATGAGGCCAAATTTCC	60.014	20	20	882	1133
TC12176	1	p3	(ATA)7	21	32	52	GGTTTGTCCTCTTTCTGGTTTG	60.012	22	GCAGGACCAACTTTAGCAGC	60.022	20	20	2	261	TGGTTTGTCCTCTTTCTGGTTT	60.012	22	GCAGGACCAACTTTAGCAGC	60.022	20	20	1	261	GGTTTGTCCTCTTTCTGGTTTG	60.012	22	ACACCCCCAGAAGTTTCCTT	59.834	20	20	2	183
NODE17109length513cov23894737	1	p3	(TTG)7	21	485	505	GGTTTCAGTGCTGTTGCAGA	60.032	20	CAACATTTTCACACTTCACCCT	59.004	22	22	366	559	GGTTTCAGTGCTGTTGCAGA	60.032	20	CAACATTTTCACACTTCACCC	57.966	21	21	366	559	TTTGGTTTCAGTGCTGTTGC	59.888	20	CAACATTTTCACACTTCACCCT	59.004	22	22	363	559
F7SND4004I2BLO	1	p2	(GA)11	22	30	51	GGTTGTGGTTGGTTGAGTGA	59.415	20	TATATAAGGCGGGTGGTGGT	59.182	20	20	0	99	GGTTGTGGTTGGTTGAGTGA	59.415	20	ATATATAAGGCGGGTGGTGG	58.671	20	20	0	100	GGTTGTGGTTGGTTGAGTGA	59.415	20	ATATATAAGGCGGGTGGTGGT	59.476	21	21	0	100
TC5351	1	p4	(GAAT)6	24	730	753	GGTTAAATCAGCGGGAGTGA	60.074	20	GCCACAACCAAAGGCATAAT	59.829	20	20	523	783	AAATCAGCGGGAGTGAAAGA	59.813	20	GCCACAACCAAAGGCATAAT	59.829	20	20	527	783	CTTGGTTAAATCAGCGGGAG	59.702	20	GCCACAACCAAAGGCATAAT	59.829	20	20	520	783
NODE16449length212cov23990566	1	p3	(GTT)7	21	38	58	GGTGTTGGTGTTGGTGCTAC	58.909	20	CGTGGAGAGCACAAGAGATG	59.571	20	20	3	243	GGTGTTGGTGTTGGTGCTAC	58.909	20	GCGTGGAGAGCACAAGAGAT	60.564	20	20	3	244	GGTGTTGGTGTTGGTGCTAC	58.909	20	AGAGAGGGAAATGCTTGCAC	59.434	20	20	3	209
TC3103	1	p3	(GAA)7	21	429	449	GGTGTTGAGGTCGCACAGTA	59.751	20	CGCTTGATGAGTGTGCATGT	60.907	20	20	317	546	TCACGGTATCTTTGCAGGTG	59.716	20	CGCTTGATGAGTGTGCATGT	60.907	20	20	301	546	GGTGTTGAGGTCGCACAGTA	59.751	20	CTTGATGAGTGTGCATGTGCT	59.92	21	21	317	544
50320527	1	p3	(TTC)9	27	48	74	GGTGCGATCAATCCCTCTTA	60.036	20	GCAATGTCCCCAGAAAAAGA	60.051	20	20	3	247	GGTGCGATCAATCCCTCTTA	60.036	20	ACGGTTTTTATCGACATCGG	59.823	20	20	3	172	GGTGCGATCAATCCCTCTTA	60.036	20	CAACATATGCAATGTCCCCA	60.197	20	20	3	255
TC19629	1	p3	(TCT)9	27	290	316	GGTCCGAGTCATCGAGGTTA	60.073	20	AATCTAGCACGAAACGACGG	60.27	20	20	128	361	GATCCGGCAGAGTGCTTATC	59.803	20	AATCTAGCACGAAACGACGG	60.27	20	20	254	361	CGGAGGTTCTTGTTGGTAGG	59.587	20	AATCTAGCACGAAACGACGG	60.27	20	20	209	361
NODE27920length433cov8106236	1	p3	(TTG)7	21	435	455	GGGTGATGATCCTTGCCTTA	59.894	20	TCCGTGTTCCTAACTAACAAAGC	59.716	23	23	293	486	TTATGAGAAGGTTGCCGGAG	60.206	20	TCCGTGTTCCTAACTAACAAAGC	59.716	23	23	310	486	CTTATGAGAAGGTTGCCGGA	60.206	20	TCCGTGTTCCTAACTAACAAAGC	59.716	23	23	309	486
F7SND4003GJ6O2	1	p3	(AAC)7	21	162	182	GGGTCAACTTCGAACCAGAA	60.088	20	GCCGCTATCACAGTCATCAT	58.701	20	20	2	259	CCCGCTACACGAGGTAGAAG	59.891	20	GCCGCTATCACAGTCATCAT	58.701	20	20	77	259	GGGTCAACTTCGAACCAGAA	60.088	20	CGCCGCTATCACAGTCATC	60.393	19	19	2	260
TC9464	1	p1	(A)22	22	605	626	GGGTACAAACTCTGTGGCTTT	58.24	21	CGTGTTCCTCTCAATGCAAA	59.84	20	20	560	794	AGGGTACAAACTCTGTGGCTTT	59.212	22	CGTGTTCCTCTCAATGCAAA	59.84	20	20	559	794	GGGTACAAACTCTGTGGCTTT	58.24	21	TCGTGTTCCTCTCAATGCAA	60.39	20	20	560	795
F7SND4004H5N2B	1	p3	(ATC)7	21	77	97	GGGGGTGGTTCTGCTATTCT	60.328	20	TCTTCAGTGTTGTGCGGTGT	60.357	20	20	3	172	GGGGGTGGTTCTGCTATTCT	60.328	20	GGATAAGGAACGAGAGCGAA	59.41	20	20	3	134	GGGGGTGGTTCTGCTATTCT	60.328	20	TTCTTCAGTGTTGTGCGGTG	60.906	20	20	3	173
TC9589	1	p2	(CT)14	28	31	58	GGGGGCGACTCTTCATATTT	60.286	20	GGTATCGCTACCCCCAATTT	60.041	20	20	0	271	GGGGGCGACTCTTCATATTT	60.286	20	CATGAAGGAGAAGAACCCCA	60.042	20	20	0	119	GGGGGCGACTCTTCATATTT	60.286	20	CATTAAACATCTGCCATGCG	60.096	20	20	0	174
TC8447	1	p3	(TTC)7	21	79	99	GGGGGCCTTTAATTTCATTT	59.167	20	TGTTGAAGGTGAAGGTTCCA	59.109	20	20	0	216	GGGGGCCTTTAATTTCATTT	59.167	20	CGATTTGAATTGGAACGAGAA	60.06	21	21	0	254	GGGGGCCTTTAATTTCATTT	59.167	20	TTGAAGGTGAAGGTTCCACTG	60.133	21	21	0	214
50317256	1	p3	(CTT)7	21	27	47	GGGGGAAGGTTTCTTTCTCTC	60.413	21	AAGAAAGCATCTTTTCGCCAT	60.218	21	21	0	249	GGGGGAAGGTTTCTTTCTCT	58.641	20	CATCTTTTCGCCATAGATCG	58.335	20	20	0	242	GGGGGAAGGTTTCTTTCTCTC	60.413	21	CATCTTTTCGCCATAGATCG	58.335	20	20	0	242
50321484	1	p5	(GAAGC)5	25	52	76	GGGGGAAACCCTAGAAATCA	60.124	20	ACGGATCCTCATATCAACGC	59.923	20	20	0	273	AAAACCTTGGTGTTGGTTGC	59.875	20	ACGGATCCTCATATCAACGC	59.923	20	20	19	273	AAAACCTTGGTGTTGGTTGC	59.875	20	GATTGGACAGCCGTTGATCT	60.081	20	20	19	177
TC12565	1	p3	(CAT)7	21	31	51	GGGGATTCATGTTCCTCTCA	59.862	20	GACAACGAAGGATAAGGCCA	60.074	20	20	2	178	TGGGGATTCATGTTCCTCTC	59.862	20	GACAACGAAGGATAAGGCCA	60.074	20	20	1	178	GGGGATTCATGTTCCTCTCA	59.862	20	CGTCGGTGAAGAGGAGGTTA	60.246	20	20	2	199
50317886	1	p3	(GAA)9	27	23	49	GGGGATAAACAACGAACAGA	57.517	20	TCGATATTCCAACGGGAGAG	60.029	20	20	0	249	GGGGATAAACAACGAACAGA	57.517	20	AGAGATGGGAGGGTTGTGTG	59.962	20	20	0	178	GGGGATAAACAACGAACAGA	57.517	20	TGGGTGTGGTTGATGAGAGA	60.088	20	20	0	195
50321710	1	p2	(TC)13	26	30	55	GGGGAGATAAACACAAACCTT	57.076	21	GCTTCTTGCTTGGTTTGGAG	59.993	20	20	0	118	GGGGAGATAAACACAAACCTT	57.076	21	AACAGCATTAACCGGAGGTG	59.993	20	20	0	221	GGGGAGATAAACACAAACCTT	57.076	21	CAACAGCATTAACCGGAGGT	59.993	20	20	0	222
TC1703	1	p2	(TC)16	32	46	77	GGGGAGACAAACAAACCACA	60.791	20	ATAGACCGGTGTAGGCGATG	59.978	20	20	0	156	GGGGAGACAAACAAACCACA	60.791	20	CGGCAAATAGAAGAGCCAAG	59.975	20	20	0	198	GGGGAGACAAACAAACCACA	60.791	20	ATGGTGAAGAAAGTGGTCGG	59.966	20	20	0	178
50317418	1	p5	(TGAGT)6	30	26	55	GGGGACTTGAGATAGAGAAAAAC	57.486	23	AGTAATCGGAGCTGTGGTCG	60.277	20	20	0	161	GGGGACTTGAGATAGAGAAAAAC	57.486	23	TGGTTGGGGTAAGTAATCGG	59.679	20	20	0	172	GGGGACTTGAGATAGAGAAAAAC	57.486	23	CTGTGGTCGCTTTGTGTGTC	60.357	20	20	0	150
F7SND4004IQQ0I	1	p3	(TTC)8	24	53	76	GGGGACTCACAACACAAACA	59.415	20	CTCATCTGGAGGATAAGGCG	59.79	20	20	2	238	TGGGGACTCACAACACAAAC	59.415	20	CTCATCTGGAGGATAAGGCG	59.79	20	20	1	238	GGGGACTCACAACACAAACA	59.415	20	TCTGGAGGATAAGGCGTGTC	60.218	20	20	2	234
50317363	1	p3	(AGA)10	30	109	138	GGGGACCCAATTACCCATAC	60.131	20	ATCTTGGCCTTGACGTTGTC	60.119	20	20	0	231	GGGGACCCAATTACCCATAC	60.131	20	GATCTTGGCCTTGACGTTGT	60.119	20	20	0	232	TCTCTATCGCGCTCTCACAA	59.847	20	ATCTTGGCCTTGACGTTGTC	60.119	20	20	70	231
F7SND4003G0GKW	1	c	(CCAAT)5c(CTT)7	47	92	138	GGGGAACGCAGTTCTCTCTT	60.766	20	CCTTGCTGCATACCGATCTT	60.235	20	20	2	280	GGGGAACGCAGTTCTCTCTT	60.766	20	GCTTGCAAACTTCACCGAAT	60.257	20	20	2	237	GGGGAACGCAGTTCTCTCTT	60.766	20	ACCTTGCTGCATACCGATCT	59.723	20	20	2	281
F7SND4003G4J2H	1	c	(CCAAT)5c(CTT)7	47	92	138	GGGGAACGCAGTTCTCTCTT	60.766	20	GCTTGCAAACTTCACCGAAT	60.257	20	20	2	239	GGGAACGCAGTTCTCTCTTC	59.018	20	GCTTGCAAACTTCACCGAAT	60.257	20	20	3	239	GGGAACGCAGTTCTCTCTTCT	60.009	21	GCTTGCAAACTTCACCGAAT	60.257	20	20	3	239
TC10751	1	p3	(CAT)7	21	450	470	GGGCTTTTGTGATTTCTGGA	60.051	20	AGGCCTGATGATTGGAGATG	60.034	20	20	330	594	TCTGGGGCTTTTGTGATTTC	60.051	20	AGGCCTGATGATTGGAGATG	60.034	20	20	326	594	GGGCTTTTGTGATTTCTGGA	60.051	20	GAAGGCCTGATGATTGGAGA	60.158	20	20	330	596
50319376	1	p2	(TC)19	38	33	70	GGGCTCACAACAACAACAAA	59.591	20	TCCGAAAAAGGTGACAGATTG	60.096	21	21	2	177	GGGCTCACAACAACAACAAA	59.591	20	TGTTGGAAAAGAGGAAGGTGA	59.697	21	21	2	156	GGGCTCACAACAACAACAAA	59.591	20	CCGAAAAAGGTGACAGATTG	58.201	20	20	2	176
NODE68213length64cov9984375	1	p3	(GGA)10	30	34	63	GGGCGATGAAAAGGAGAAA	60.14	19	GCCTTACTACCCTCTGCCTT	57.578	20	20	0	122	GGGCGATGAAAAGGAGAAA	60.14	19	AGCCTTACTACCCTCTGCCTT	58.572	21	21	0	123	GGCGATGAAAAGGAGAAAAC	58.765	20	GCCTTACTACCCTCTGCCTT	57.578	20	20	1	122
50319181	1	p2	(TC)16	32	47	78	GGGCCTCTTCAATTTCAATC	58.573	20	GCAAATCCTTGAGCTCCTTG	59.955	20	20	1	138	GGGCCTCTTCAATTTCAATC	58.573	20	TGCAAATCCTTGAGCTCCTT	59.955	20	20	1	139	GGGCCTCTTCAATTTCAATC	58.573	20	CCTTCTGCAAATCCTTGAGC	59.955	20	20	1	144
50317502	1	p4	(TAAT)5	20	38	57	GGGATTCCCTTCAAACACAT	58.691	20	GGAAGCTCTGACACAAAGCC	59.997	20	20	2	205	GGGATTCCCTTCAAACACAT	58.691	20	CAGTGGCAACAACAGCAACT	59.946	20	20	2	239	GGGATTCCCTTCAAACACAT	58.691	20	GCAACAACAGCAACTCCAAA	59.888	20	20	2	234
NODE32430length231cov8277057	1	p3	(ATC)10	30	126	155	GGGAGTGCTCGAGTTGAGAG	60.135	20	TGTGGATTCCCTGGATGAAT	60.135	20	20	74	215	GGGAGTGCTCGAGTTGAGAG	60.135	20	ATGTGGATTCCCTGGATGAA	60.135	20	20	74	216	GGGAGTGCTCGAGTTGAGAG	60.135	20	AATGTGGATTCCCTGGATGA	60.135	20	20	74	217
50318863	1	p4	(AAAG)8	32	60	91	GGGAGTGAAGATTTGAAAGAAAA	58.789	23	ATGACCCGTACGTCATAGGC	59.843	20	20	0	160	GGGAGTGAAGATTTGAAAGAAAA	58.789	23	ATGACCCGTACGTCATAGGC	59.843	20	20	0	213	GGGAGTGAAGATTTGAAAGAAAA	58.789	23	ATGACCCGTACGTCATAGGC	59.843	20	20	0	266
TC7934	1	p2	(GT)12	24	839	862	GGGACTCGGATTATGGGTTT	60.017	20	CAATCACTCCCCTCACCACT	59.962	20	20	752	898	GGGTTTTGAAGAAGCCATGA	60.051	20	CAATCACTCCCCTCACCACT	59.962	20	20	766	898	TTGCAATGGTGATTTTTGGA	59.907	20	CAATCACTCCCCTCACCACT	59.962	20	20	798	898
50317079	1	p2	(CT)10	20	31	50	GGGACCGCCTCAAATAGTTA	59.043	20	AATTTCGCGGACAGTGTCTT	59.74	20	20	1	210	GGGACCGCCTCAAATAGTTA	59.043	20	GCTTAATTTCGCGGACAGTG	60.772	20	20	1	214	GGGACCGCCTCAAATAGTTA	59.043	20	TCTTGATTTTCAAACGCCATC	60.067	21	21	1	194
TC16916	1	p3	(AGA)7	21	36	56	GGGACACAACACCTCACACA	60.479	20	AGTGAGGAAAATCGCAATGG	60.074	20	20	1	244	GGGACACAACACCTCACACA	60.479	20	ATCGCTTCCGTCATTTTCAC	60.081	20	20	1	102	GGGACACAACACCTCACACA	60.479	20	GTCTTGAAGAACCGGCATGT	60.119	20	20	1	157
50317565	1	p3	(TTC)7	21	88	108	GGGACAACTCAACCAAAACC	59.284	20	GGCTATCATGAATCATCACTCTCTT	60.01	25	25	1	257	GGGGACAACTCAACCAAAAC	59.284	20	GGCTATCATGAATCATCACTCTCTT	60.01	25	25	0	257	GGGACAACTCAACCAAAACC	59.284	20	TGAGTTTAATTAACGAATACGAGGC	59.947	25	25	1	279
NODE33491length238cov7899159	1	p3	(TTC)7	21	205	225	GGGAATTCAGATCTCCACCA	59.862	20	GCAAGTTGCTCTCATCATGG	59.399	20	20	80	282	TTGCAATATCAACTGTGGGG	59.395	20	GCAAGTTGCTCTCATCATGG	59.399	20	20	62	282	TGTCGTCCATACCTCCATTG	59.369	20	GCAAGTTGCTCTCATCATGG	59.399	20	20	140	282
F7SND4003HIDPR	1	p4	(GTAA)5	20	133	152	GGGAAGAAGTTCCCGATCTC	60.015	20	GACCTTGCGAACATAACCGT	60	20	20	4	239	GGGAAGAAGTTCCCGATCTC	60.015	20	AGACCTTGCGAACATAACCG	60.132	20	20	4	240	TCACTCTCTTTCACCCCTGG	60.229	20	GACCTTGCGAACATAACCGT	60	20	20	40	239
F7SND4003GW1BI	1	p5	(CATTT)5	25	39	63	GGGAACCGCTCAATCATATTC	60.657	21	CGTGTTCATCGCATATCACC	59.955	20	20	5	191	GGGGAACCGCTCAATCATA	60.817	19	CGTGTTCATCGCATATCACC	59.955	20	20	4	191	GGGGAACCGCTCAATCATA	60.817	19	CGCATATCACCTCCCAGAAT	59.917	20	20	4	182
F7SND4004JZSR9	1	p3	(CAA)7	21	36	56	GGGAAAGTTCTCTCTCTTCTCTCA	59.659	24	TTGAGGAGTTGAGGATTGGG	60.042	20	20	2	203	TGGGAAAGTTCTCTCTCTTCTCTC	59.659	24	TTGAGGAGTTGAGGATTGGG	60.042	20	20	1	203	GGGAAAGTTCTCTCTCTTCTCTCA	59.659	24	ATGAGGTTTTTGTTGAGGCG	60.11	20	20	2	237
TC2414	1	p2	(AG)11	22	40	61	GGGAAAAGAAGAACGACGGT	60.476	20	AATCGCAACAATCACAGTGC	59.728	20	20	1	157	GGGAAAAGAAGAACGACGGT	60.476	20	AGTGAAGAACACGCTCCACC	60.307	20	20	1	185	GGGAAAAGAAGAACGACGGT	60.476	20	CGTCGGTGTGAACTCAAGTG	60.348	20	20	1	118
F7SND4004IZAR6	1	p4	(AAAT)5	20	27	46	GGCTTAGGCCCTCTTTCATT	59.688	20	GCACAAATCGAACTCTGCAC	59.45	20	20	3	185	GGCTTAGGCCCTCTTTCATT	59.688	20	CACAAATCGAACTCTGCACC	59.293	20	20	3	184	GGCTTAGGCCCTCTTTCATT	59.688	20	CACCAGCTGGCAATTGATTT	61.032	20	20	3	128
F7SND4004JY7CI	1	p4	(AAAT)5	20	28	47	GGCTTAGGCCCTCTTTCATT	59.688	20	TTCACCAGCTGGCAATTGTA	60.257	20	20	3	133	GGCTTAGGCCCTCTTTCATT	59.688	20	TCACCAGCTGGCAATTGTAT	59.152	20	20	3	132	ATGGGCTTAGGCCCTCTTT	60.046	19	TTCACCAGCTGGCAATTGTA	60.257	20	20	0	133
NODE32924length255cov7066667	1	p3	(TCA)9	27	247	273	GGCTGCGACAAGTCATGATA	59.83	20	ATGATGTCCTCCTCCACCCT	60.737	20	20	114	306	GGCTGCGACAAGTCATGATA	59.83	20	AGATGATGTCCTCCTCCACC	58.899	20	20	114	308	GGCTGCGACAAGTCATGATA	59.83	20	AAGATGATGTCCTCCTCCACC	60.329	21	21	114	309
F7SND4003FUDSM	1	p3	(AAC)12	36	52	87	GGCGGAATTTCCAACAATAA	59.773	20	TCACCTCCAGCTCCAAATTC	60.195	20	20	2	139	GGCGGAATTTCCAACAATAA	59.773	20	CTTCAATCACCTCCAGCTCC	59.803	20	20	2	145	AGGCGGAATTTCCAACAATA	59.411	20	TCACCTCCAGCTCCAAATTC	60.195	20	20	1	139
TC2148	1	p2	(GA)10	20	50	69	GGCGCAGAAGAAGCATAGAT	59.579	20	GCGAGTGACGAGTGTTTTGA	60.032	20	20	3	121	GGCGCAGAAGAAGCATAGAT	59.579	20	TAACAATGCAGGTGGCAAAG	59.729	20	20	3	244	GGCGCAGAAGAAGCATAGAT	59.579	20	CTAACAATGCAGGTGGCAAA	59.729	20	20	3	245
7581034	1	p1	(A)25	25	116	140	GGCCTCAAACAGATCAAGGA	60.195	20	CCCAGTTGGAATTTTTCCG	60.286	19	19	7	213	GGCCTCAAACAGATCAAGGA	60.195	20	CAGTTGGAATTTTTCCGGC	60.433	19	19	7	211	GGCCTCAAACAGATCAAGGA	60.195	20	GGCCCAGTTGGAATTTTTC	59.353	19	19	7	215
TC11546	1	p3	(GAT)9	27	606	632	GGCACATAGGATTAGCCCAA	59.923	20	GGGTCTTTGAACAAGCAGGA	60.232	20	20	433	661	AGGCACATAGGATTAGCCCA	59.551	20	GGGTCTTTGAACAAGCAGGA	60.232	20	20	432	661	GGATTAGCCCAAATGCAGTC	59.533	20	GGGTCTTTGAACAAGCAGGA	60.232	20	20	441	661
50317832	1	p3	(TGC)7	21	27	47	GGATCGTATCTGCTGCGACT	60.393	20	TTGGGGTGAGAGTTCCAAAC	59.943	20	20	2	123	GGATCGTATCTGCTGCGACT	60.393	20	CCATAGGTCTTGGGGTGAGA	59.92	20	20	2	132	GGATCGTATCTGCTGCGACT	60.393	20	CTTGGGGTGAGAGTTCCAAA	60.081	20	20	2	124
F7SND4003G5OAT	1	p1	(G)31	31	153	183	GGATCCTCTCGAACCATTGA	60.011	20	GGGCTTTGTTTGGTCTCAAG	59.711	20	20	79	207	CAACTCGGAACTCAGAACCC	59.697	20	GGGCTTTGTTTGGTCTCAAG	59.711	20	20	43	207	GACCCCACTCAGAACTCGTC	59.688	20	GGGCTTTGTTTGGTCTCAAG	59.711	20	20	7	207
50319233	1	p3	(TAT)9	27	142	168	GGAGTGACGGTGAAGACTCTG	59.892	21	AGTTCCCATATGCAACAGCC	59.962	20	20	62	194	TAGTTCTTGCGCTTGTGCTT	58.873	20	AGTTCCCATATGCAACAGCC	59.962	20	20	93	194	GATAGTTCTTGCGCTTGTGC	58.679	20	AGTTCCCATATGCAACAGCC	59.962	20	20	91	194
TC6733	1	p3	(TGA)8	24	395	418	GGAGGGAATGACGATGAAGA	60.011	20	CCACCTGCTTTAGGGAATGA	60.066	20	20	269	446	GGAGGGAATGACGATGAAGA	60.011	20	TCCACCTGCTTTAGGGAATG	60.066	20	20	269	447	CGGTTAGGAGGGAATGATGA	59.887	20	CCACCTGCTTTAGGGAATGA	60.066	20	20	290	446
NODE45666length133cov11789474	1	p3	(TGA)9	27	131	157	GGAGGGAATGACGATGAAGA	60.011	20	CCACCTGCTTTAGGGAATGA	60.066	20	20	5	185	GGAGGGAATGACGATGAAGA	60.011	20	TCCACCTGCTTTAGGGAATG	60.066	20	20	5	186	GGAGGGAATGACGATGAAGA	60.011	20	CATCCACCTGCTTTAGGGAA	60.066	20	20	5	188
F7SND4004ILA27	1	p2	(AG)10	20	56	75	GGACGCGTTGCTTTAATTATG	59.637	21	GAAGAATCAAGAACCCTAACTAGAAA	57.822	26	26	15	137	GGACGCGTTGCTTTAATTATG	59.637	21	AGAAGAATCAAGAACCCTAACTAGAAA	58.646	27	27	15	138	GGACGCGTTGCTTTAATTATG	59.637	21	GAAGAATCAAGAACCCTAACTAGAAAT	58.127	27	27	15	137
TC4675	1	p3	(CAT)7	21	38	58	GGACAATGTAAACTCCTATAAAACCA	58.889	26	ATTGGGACAATTTGAAGGCA	60.309	20	20	0	246	GGACAATGTAAACTCCTATAAAACCA	58.889	26	GGACAATTTGAAGGCACCTG	60.495	20	20	0	242	GGACAATGTAAACTCCTATAAAACCA	58.889	26	GATTGGGACAATTTGAAGGC	59.368	20	20	0	247
157975732	1	p3	(GCA)8	24	725	748	GGAATGGGATTTGTTGTTGG	60.029	20	CCGCAGCTGCATATTGTACT	58.97	20	20	540	785	GGGAATGGGATTTGTTGTTG	60.029	20	CCGCAGCTGCATATTGTACT	58.97	20	20	539	785	TGGGAATGGGATTTGTTGTT	60.029	20	CCGCAGCTGCATATTGTACT	58.97	20	20	538	785
136141253	1	p3	(CTT)7	21	246	266	GGAAGAGGATGTTGCTGCTC	59.957	20	AACCTAGCCGTATGGACGTG	60.015	20	20	214	452	GAGGAAGAGGATGTTGCTGC	59.957	20	AACCTAGCCGTATGGACGTG	60.015	20	20	212	452	GGAAGAGGATGTTGCTGCTC	59.957	20	TCTTATCACCGCCGTCTTCT	59.836	20	20	214	413
136141699	1	p3	(CTT)7	21	246	266	GGAAGAGGATGTTGCTGCTC	59.957	20	TCTTATCACCGCCGTCTTCT	59.836	20	20	214	413	GGAAGAGGATGTTGCTGCTC	59.957	20	CTCTTATCACCGCCGTCTTC	59.836	20	20	214	414	GAGGAAGAGGATGTTGCTGC	59.957	20	TCTTATCACCGCCGTCTTCT	59.836	20	20	212	413
TC6882	1	c	(AC)13(AT)12	50	151	200	GGAACACCACAAACAAACCC	60.111	20	ATCTTGTTGCCATCTTTGGG	59.933	20	20	20	273	CCAGGAACACCACAAACAAA	59.435	20	ATCTTGTTGCCATCTTTGGG	59.933	20	20	17	273	GGAACACCACAAACAAACCC	60.111	20	CATCTTTGGGGGTCAAAACT	58.884	20	20	20	263
TC15357	1	p3	(AGT)11	33	1497	1529	GCTTGCTTCACCTGGTCAGT	60.453	20	GCTTAGGAACTTGTGGCAGC	60.022	20	20	1437	1568	CCTGCAGCTTTCGATGCTAT	60.511	20	GCTTAGGAACTTGTGGCAGC	60.022	20	20	1350	1568	TACTCAGCCGACTCCCTTTC	59.43	20	GCTTAGGAACTTGTGGCAGC	60.022	20	20	1401	1568
F7SND4003FTCQT	1	p6	(GGATTT)5	30	98	127	GCTTCCTTTGATTTGGAGTATTG	59.175	23	GTACCGGTCATGCTCGTTTT	60	20	20	28	262	GCTTCCTTTGATTTGGAGTATTG	59.175	23	AAATCGTACCGGTCATGCTC	59.962	20	20	28	267	AAGCTTCCTTTGATTTGGAGT	57.104	21	GTACCGGTCATGCTCGTTTT	60	20	20	26	262
TC1298	1	p2	(CT)14	28	90	117	GCTTACTTGCCAGCTGCTTC	60.3	20	CCAACGAGTAGGCATTGGTT	59.993	20	20	39	155	GCTTACTTGCCAGCTGCTTC	60.3	20	CTCCTCGAAAGACCAACGAG	59.982	20	20	39	167	GCTTACTTGCCAGCTGCTTC	60.3	20	CGAAAGACCAACGAGTAGGC	59.875	20	20	39	162
TC296	1	p3	(TGC)9	27	604	630	GCTGGAACTGGTTCATTGGT	59.973	20	GCCTCAGCAACAACAACAGA	60.032	20	20	493	653	GCTGCTGTTGCTGTTGTTGT	60.104	20	TCAGGATGTTTCCCATCCAT	60.135	20	20	562	829	GCTGCTGTTGCTGTTGTTGT	60.104	20	ATCAGGATGTTTCCCATCCA	60.135	20	20	562	830
TC10608	1	p3	(ACC)8	24	46	69	GCTGATTCCATATCCTCCACA	59.909	21	CGGATCATTTTATGCCGTTT	59.795	20	20	22	295	GCTGATTCCATATCCTCCACA	59.909	21	CATCATCAACAGCAGATGGC	60.233	20	20	22	257	GCTGATTCCATATCCTCCACA	59.909	21	GCTGCTGCTCAGTATCATCG	59.728	20	20	22	239
NODE19798length232cov7620690	1	p3	(ACC)8	24	43	66	GCTGATTCCATATCCTCCACA	59.909	21	CATCATCAACAGCAGATGGC	60.233	20	20	19	254	GCTGATTCCATATCCTCCACA	59.909	21	GCTGCTGCTCAGTATCATCG	59.728	20	20	19	236	GCTGATTCCATATCCTCCACA	59.909	21	AATCAGCATCAACACCAGCA	60.272	20	20	19	134
NODE36390length202cov6000000	1	p3	(ACC)8	24	37	60	GCTGATTCCATATCCTCCACA	59.909	21	GCTCAGTATCATCGTCCGGT	60.104	20	20	13	224	GCTGATTCCATATCCTCCACA	59.909	21	AATCAGCATCAACACCAGCA	60.272	20	20	13	128	GCTGATTCCATATCCTCCACA	59.909	21	ATCAGCATCAACACCAGCAC	59.714	20	20	13	127
NODE34508length763cov14771953	1	p4	(AAGA)5	20	596	615	GCTCATGAAGGGTGCTGATT	60.226	20	CACCGCCCAACATTCTCTAT	59.955	20	20	428	683	TGTTGATTGGCTCATGAAGG	59.648	20	CACCGCCCAACATTCTCTAT	59.955	20	20	419	683	GCTCATGAAGGGTGCTGATT	60.226	20	TATTTTCACCGCCCAACATT	60.188	20	20	428	689
TC9038	1	p3	(AAC)7	21	402	422	GCTCACTTCGGAATGGTGTT	60.119	20	ATTCCGTGGGAGTGTCTCTG	60.112	20	20	270	490	GCTCACTTCGGAATGGTGTT	60.119	20	CATTCCGTGGGAGTGTCTCT	60.112	20	20	270	491	GCTCACTTCGGAATGGTGTT	60.119	20	CTCATTCCGTGGGAGTGTCT	60.112	20	20	270	493
F7SND4004ISMB6	1	p2	(AG)16	32	118	149	GCTACAGATCGGTTTGGCTC	59.843	20	CCTCACTGCTCTAACCACACTC	59.016	22	22	41	176	GCTACAGATCGGTTTGGCTC	59.843	20	CCTCACTGCTCTAACCACACTCT	59.989	23	23	41	176	GCTACAGATCGGTTTGGCTC	59.843	20	ACCTCACTGCTCTAACCACACTC	59.859	23	23	41	177
NODE78258length129cov3751938	1	p3	(CAT)9	27	79	105	GCTAAGGTTCCGAAAAAGCA	59.474	20	ATGTTGACAGGTTGCTGCTG	59.905	20	20	29	171	GCTAAGGTTCCGAAAAAGCA	59.474	20	GCTGTTGTTCAAGAGAGGGG	59.844	20	20	29	155	AAGGTTCCGAAAAAGCACTG	59.355	20	ATGTTGACAGGTTGCTGCTG	59.905	20	20	32	171
TC5459	1	p3	(TGA)11	33	147	179	GCGTTTGGAAGTTTTGGAAG	59.724	20	TGTGCTTCTGGCAGTGAATC	59.992	20	20	62	288	AGCGTTTGGAAGTTTTGGAA	59.724	20	TGTGCTTCTGGCAGTGAATC	59.992	20	20	61	288	AAGCGTTTGGAAGTTTTGGA	59.724	20	TGTGCTTCTGGCAGTGAATC	59.992	20	20	60	288
NODE28465length214cov28864487	1	p3	(TGA)7	21	209	229	GCGGCAATTAAGGTTGTGAT	59.967	20	TGGAATCATCAAACAACAACAA	58.917	22	22	140	266	GCGGCAATTAAGGTTGTGAT	59.967	20	TTGGAATCATCAAACAACAACA	58.917	22	22	140	267	GCGGCAATTAAGGTTGTGAT	59.967	20	TCATTGGAATCATCAAACAACA	58.869	22	22	140	270
NODE52476length239cov8192469	1	p3	(GGT)8	24	113	136	GCGGAGGATCTTGAACTACG	59.836	20	AGAAAGTTCCCGATTGGCTT	60.074	20	20	33	206	GCGGAGGATCTTGAACTACG	59.836	20	AAGAAAGTTCCCGATTGGCT	60.074	20	20	33	207	GCGGAGGATCTTGAACTACG	59.836	20	AGCACCCACTGTTCCTCACT	59.756	20	20	33	169
NODE73743length125cov3784000	1	p6	(TTTCAA)6	36	73	108	GCGCGTGAAAGAGAGAGAGA	60.966	20	CCTCAGATCCCTGAGGAAGA	59.329	20	20	14	168	CGCGTGAAAGAGAGAGAGAAA	59.883	21	CCTCAGATCCCTGAGGAAGA	59.329	20	20	15	168	GTGCGCGTGAAAGAGAGAG	59.871	19	CCTCAGATCCCTGAGGAAGA	59.329	20	20	12	168
TC8254	1	p3	(AAG)8	24	160	183	GCGCACTCACAAACCAAATA	59.735	20	TCCCTGAATTCTGTACAACCAA	59.471	22	22	27	249	AGAAAGCGCACTCACAAACC	60.44	20	TCTTCCTTTGACAAGTGACTGC	59.52	22	22	22	283	AGAAAGCGCACTCACAAACC	60.44	20	TCCCTGAATTCTGTACAACCAA	59.471	22	22	22	249
NODE34654length220cov22872726	1	p2	(AG)10	20	183	202	GCGATGAATAGGACCTTGGA	60.036	20	TACGCAAAGCCTTCACACAG	60.05	20	20	123	232	GCGATGAATAGGACCTTGGA	60.036	20	CTACGCAAAGCCTTCACACA	60.05	20	20	123	233	TTACGGCGATGAATAGGACC	59.923	20	TACGCAAAGCCTTCACACAG	60.05	20	20	118	232
NODE76900length64cov5968750	1	p3	(GGA)7	21	62	82	GCGACTTGGTTTGTTTATCAAG	58.811	22	AAAATTTCCCCTTCTTCCCA	59.75	20	20	0	113	CGACTTGGTTTGTTTATCAAGG	58.674	22	AAAATTTCCCCTTCTTCCCA	59.75	20	20	1	113	CGACTTGGTTTGTTTATCAAGGA	60.381	23	AAAATTTCCCCTTCTTCCCA	59.75	20	20	1	113
TC12614	1	p3	(ATC)8	24	113	136	GCGAAGGAATCGAAACTTCA	60.331	20	GGGAATGGATTGGGTAAGGT	59.881	20	20	75	352	GCGAAGGAATCGAAACTTCA	60.331	20	CGTGCATCCCTTAGACCAGT	60.134	20	20	75	237	GCGAAGGAATCGAAACTTCA	60.331	20	AGAGCACGGAGACGAAGAAA	60.134	20	20	75	270
157977188	1	p6	(TTGGAA)5	30	70	99	GCGAAAATTGCAGGCAGTAG	60.905	20	CGCTCTCCTTCACCATGATT	60.218	20	20	12	193	GCGAAAATTGCAGGCAGTA	59.968	19	CGCTCTCCTTCACCATGATT	60.218	20	20	12	193	TCATTTGATTTTTGGTCCGTC	59.793	21	CGCTCTCCTTCACCATGATT	60.218	20	20	41	193
F7SND4004IZI59	1	p2	(CT)12	24	200	223	GCCTGTTAATCTATCCGGCA	60.06	20	TTCCTACTGCTAATCAAGACACTCTC	59.542	26	26	137	346	TTAATCTATCCGGCAAACGC	60.061	20	TTCCTACTGCTAATCAAGACACTCTC	59.542	26	26	142	346	AGCTCTTCAAACAATGGCGT	59.882	20	TTCCTACTGCTAATCAAGACACTCTC	59.542	26	26	169	346
NODE32333length156cov5474359	1	p3	(ATG)7	21	149	169	GCCTGAGATGGACTCCGATA	60.181	20	AACCAGGGACACACCATCAT	60.096	20	20	53	209	GCCTGAGATGGACTCCGATA	60.181	20	GCTAACCAGGGACACACCAT	59.851	20	20	53	212	GCCTGAGATGGACTCCGATA	60.181	20	TAACCAGGGACACACCATCA	59.806	20	20	53	210
F7SND4003G1IGA	1	p3	(GGT)7	21	67	87	GCCGGAAATTGTTGCTGTTA	60.999	20	ACGATTGCACATTCGACAAA	60.119	20	20	44	280	GCCGGAAATTGTTGCTGTTA	60.999	20	GACACGATTGCACATTCGAC	60.128	20	20	44	283	GCCGGAAATTGTTGCTGTTA	60.999	20	TACATTGGATTGCCCCTGTT	60.192	20	20	44	254
NODE25554length137cov3175183	1	p3	(GGT)7	21	53	73	GCCGGAAATTGTTGCTGTTA	60.999	20	AGCAGCAGCACCTTTTCTCT	59.381	20	20	30	141	GCCGGAAATTGTTGCTGTTA	60.999	20	CACAACATCGCCAGATTCAA	60.665	20	20	30	192	GCCGGAAATTGTTGCTGTTA	60.999	20	CAGCAGCACCTTTTCTCTGA	59.314	20	20	30	139
NODE17813length151cov9701986	1	p3	(GAT)7	21	69	89	GCCGCTTTAAAGAAAGTGTGA	59.527	21	CCATCAACATATCATCCCCA	59	20	20	2	113	GGCCGCTTTAAAGAAAGTGT	58.516	20	CCATCAACATATCATCCCCA	59	20	20	1	113	CGGCCGCTTTAAAGAAAGT	59.483	19	CCATCAACATATCATCCCCA	59	20	20	0	113
TC7856	1	p3	(TTA)7	21	3287	3307	GCCATTGGTGAGAAGAGGAG	59.803	20	AGCGAAAAGAAGGCAACAAA	59.996	20	20	3201	3445	TCAGGTGTAGGAATCTCGCC	60.218	20	AGCGAAAAGAAGGCAACAAA	59.996	20	20	3169	3445	GGTTGCTGATATTCGCGTCT	60.243	20	AGCGAAAAGAAGGCAACAAA	59.996	20	20	3220	3445
TC2343	1	c	(GAA)7agcttttcgttattcat(TGA)7	59	1083	1141	GCCACGAGATTCACGAAGA	59.934	19	TACACACGGCGGTGAGAATA	60.134	20	20	1021	1285	GCCACGAGATTCACGAAGAA	61.329	20	TACACACGGCGGTGAGAATA	60.134	20	20	1021	1285	CCACGAGATTCACGAAGAAGA	60.382	21	TACACACGGCGGTGAGAATA	60.134	20	20	1022	1285
157976778	1	p4	(ATTC)6	24	80	103	GCCACAACCAAAGGCATAAT	59.829	20	CCAAATCGGAGCTTAACGAA	60.202	20	20	48	305	GCCACAACCAAAGGCATAAT	59.829	20	ACCAAATCGGAGCTTAACGA	59.708	20	20	48	306	CCAAAGGCATAATTGCATGA	59.52	20	CAGCTACCTTGTCCGGAGTC	59.867	20	20	55	334
TC16449	1	p2	(GA)15	30	764	793	GCATCCGGTAGCTCAACTCT	59.459	20	TTCCTCAATCCTCTTCTTCCC	59.637	21	21	549	820	AGCATCCGGTAGCTCAACTC	59.459	20	TTCCTCAATCCTCTTCTTCCC	59.637	21	21	548	820	AGTCCATCTCTCGTCGCTTG	60.555	20	TTCCTCAATCCTCTTCTTCCC	59.637	21	21	688	820
TC12783	1	p3	(GAT)8	24	387	410	GCATACGGTCCTTTCTTGGA	60.074	20	AGCCTTGAAATCCTTTGGGT	59.94	20	20	305	519	GCATACGGTCCTTTCTTGGA	60.074	20	TTCCGCTGCCTCTACCTCTA	60.11	20	20	305	448	GCATACGGTCCTTTCTTGGA	60.074	20	TACCTCTTCCGCTGCCTCTA	60.11	20	20	305	454
157974076	1	p6	(CGAACA)5	30	590	619	GCAGTCTCAGAGCAAAACCA	59.165	20	TCACGTTTCCGTCTGGTACA	60.152	20	20	565	835	TGCAGTCTCAGAGCAAAACC	59.165	20	TCACGTTTCCGTCTGGTACA	60.152	20	20	564	835	GGTGCAGTCTCAGAGCAAAA	59.165	20	TCACGTTTCCGTCTGGTACA	60.152	20	20	562	835
TC1342	1	p3	(GCA)7	21	844	864	GCAGGTGGATGGAGAGAGTC	59.799	20	TTGCTGGGAGACAAGTGTTG	59.873	20	20	813	984	GCAGGTGGATGGAGAGAGTC	59.799	20	AATCCTTATGGCAACCTCCC	60.152	20	20	813	1005	GAAGCAGGTGGATGGAGAGA	60.349	20	TTGCTGGGAGACAAGTGTTG	59.873	20	20	810	984
TC9309	1	p2	(GA)11	22	1153	1174	GCAGCTGCTTCATGGTCATA	59.979	20	CCACACACACTCACACTTCCA	60.68	21	21	1068	1215	CTTTGCTTCACCAAGTGCAA	60.027	20	CCACACACACTCACACTTCCA	60.68	21	21	1031	1215	CTTAACCTCAGCACCCCAAA	60.103	20	CCACACACACTCACACTTCCA	60.68	21	21	1115	1215
TC64	1	p3	(AGC)7	21	1766	1786	GCAGCTGCCCTTTGAGTATC	59.985	20	CTGCAATTGTTGGGTCTCCT	60.111	20	20	1664	1883	ATTCATGCCTTTTGGTGAGC	60.081	20	CTGCAATTGTTGGGTCTCCT	60.111	20	20	1714	1883	ATTCATGCCTTTTGGTGAGC	60.081	20	GTGCTGGTTTAGGGTGGAAG	59.592	20	20	1714	1985
NODE86598length211cov13862559	1	p3	(GAT)8	24	206	229	GCAGATACGGCGTTTGAGTT	60.278	20	AAAAGGTTAAGAATGGCGGC	60.44	20	20	105	254	TTGGTTGATTCGCAGATACG	59.688	20	AAAAGGTTAAGAATGGCGGC	60.44	20	20	94	254	CGTTGGTTGATTCGCAGATA	59.688	20	AAAAGGTTAAGAATGGCGGC	60.44	20	20	92	254
NODE2051length926cov46223541	1	p3	(GCT)8	24	866	889	GCAGAGATTTGATTCGAGGC	59.923	20	TCCTTTTCCCTTGTGAGTGG	60.081	20	20	708	957	GCAGAGATTTGATTCGAGGC	59.923	20	TTTCGTCCTTTTCCCTTGTG	60.081	20	20	708	962	GCGAAGAAGGCAGAGATTTG	60.096	20	TCCTTTTCCCTTGTGAGTGG	60.081	20	20	699	957
F7SND4004IWQ3M	1	p3	(TGA)7	21	182	202	GCACTGTCTTTCTGGTGCAA	60.032	20	CAGTTAATAACCAAACTCAACTCACAA	59.922	27	27	132	236	GGGTTGGTTAAGGTGTCGAA	59.83	20	CAGTTAATAACCAAACTCAACTCACAA	59.922	27	27	9	236	GCACTGTCTTTCTGGTGCAA	60.032	20	CAGTTAATAACCAAACTCAACTCACA	58.781	26	26	132	236
157973954	1	p3	(ATT)8	24	504	527	GCACTGGTAAGAGGGCTGAG	60.012	20	AAATGAAGTTGGCAGCAACC	60.118	20	20	275	552	AGAAAGCACCCTCCGGTTAT	59.962	20	AAATGAAGTTGGCAGCAACC	60.118	20	20	356	552	GCACTGGTAAGAGGGCTGAG	60.012	20	CAAAATGAAGTTGGCAGCAA	59.849	20	20	275	554
F7SND4004IA190	1	p2	(TC)10	20	164	183	GCACCTCTTCTTCTCCCTCC	60.336	20	TCACTCACACTCAACACACAACA	60.297	23	23	104	209	ACGCCTCTCTTTCCGATCTT	60.349	20	TCACTCACACTCAACACACAACA	60.297	23	23	1	209	AACGCCTCTCTTTCCGATCT	60.349	20	TCACTCACACTCAACACACAACA	60.297	23	23	0	209
NODE77368length131cov3511450	1	p3	(TGT)7	21	90	110	GCACCATGCTGCCATCTAA	60.796	19	TGATTAACTGCCATCCAGCA	60.22	20	20	42	176	TTCAGGACATGGTGGTAGTGA	58.995	21	TTAGATGATGGCGATGACGA	60.182	20	20	3	144	TTCAGGACATGGTGGTAGTGA	58.995	21	TGATTAACTGCCATCCAGCA	60.22	20	20	3	176
NODE11656length280cov11742857	1	p3	(GAT)7	21	281	301	GCAATATGCTCCGGTTGTTT	59.967	20	CAGATACAACAAGTTGGAGTTGTGA	60.481	25	25	51	329	CCTCGTTCTCAAATAGGGCA	60.206	20	CAGATACAACAAGTTGGAGTTGTGA	60.481	25	25	115	329	TGTCCTCTTCCAATTTGGCT	59.67	20	CAGATACAACAAGTTGGAGTTGTGA	60.481	25	25	181	329
50321181	1	p3	(GTT)7	21	120	140	GCAACGCAACCATTGAATC	60.073	19	TCTTCTTCACCGTTCAACTTCA	59.891	22	22	77	342	TCTCTTCTCTGCAACGCAAC	59.318	20	TTCACCGTTCAACTTCATTTTC	59.111	22	22	62	337	GTCTCTTCTCTGCAACGCAA	59.318	20	TTCACCGTTCAACTTCATTTTC	59.111	22	22	61	337
TC11832	1	p3	(CAG)8	24	278	301	GCAACAACAGAGCTCCATCA	59.992	20	ATCAAAGCCACCAGCTTGAC	60.263	20	20	123	360	CGGGTCTCACAAGGTATGGT	59.844	20	CTGGAGAGCTTTTCTGACGG	60.126	20	20	149	394	ACGGGTCTCACAAGGTATGG	59.844	20	CTGGAGAGCTTTTCTGACGG	60.126	20	20	148	394
F7SND4004JOQGH	1	p2	(GA)12	24	133	156	GCAAATCCTTGAGCTCCTTG	59.955	20	CCCTCTTCGTTTTCTTCTTCC	59.335	21	21	77	214	GCAAATCCTTGAGCTCCTTG	59.955	20	CCCCTCTTCGTTTTCTTCTTC	59.335	21	21	77	215	GCAAATCCTTGAGCTCCTTG	59.955	20	TCCCCTCTTCGTTTTCTTCTT	59.335	21	21	77	216
NODE14082length412cov13055825	1	p3	(ATC)7	21	33	53	GCAAAGTAAATCAGACCGAGTAGTG	60.56	25	TTGCATTGGTTGGATGAAGA	60.049	20	20	0	108	GCAAAGTAAATCAGACCGAGTAGTG	60.56	25	GCTGCCGTACCAAATGCTAT	60.124	20	20	0	138	GCAAAGTAAATCAGACCGAGTAG	57.311	23	TTGCATTGGTTGGATGAAGA	60.049	20	20	0	108
136141263	1	c	(A)29gcttgtacaagc(T)30	71	341	411	GCAAACAGCCTGCAACTACA	60.058	20	GCTGCTTATAGCAACTCACGG	60.053	21	21	274	453	ACAAAAATGCACGCAAACAG	59.776	20	GCTGCTTATAGCAACTCACGG	60.053	21	21	262	453	GCAAACAGCCTGCAACTACA	60.058	20	TGCTGCTTATAGCAACTCACG	59.288	21	21	274	454
TC16170	1	p5	(TTGGA)5	25	1666	1690	GATTGTTCGGATCTTGCGAT	60.043	20	GTGTTCACGACGTGTTTGGA	60.616	20	20	1631	1760	GCTTTGTCATCGGCCATTAT	59.929	20	GTGTTCACGACGTGTTTGGA	60.616	20	20	1543	1760	GATTGTTCGGATCTTGCGAT	60.043	20	ACGTGTTCACGACGTGTTTG	60.674	20	20	1631	1762
TC12072	1	p3	(TTC)7	21	453	473	GATTGAGAGAGGGACAAGCG	59.95	20	GAAGTTGCTGGCGACTCTTC	60.142	20	20	291	539	TGGAGTGAGGTGTCAGTGGA	60.293	20	GAAGTTGCTGGCGACTCTTC	60.142	20	20	273	539	ATTGAGAGAGGGACAAGCGA	59.95	20	GCTGGCGACTCTTCACTGAT	60.564	20	20	292	533
TC17945	1	p2	(AG)10	20	615	634	GATTCTGGTTGTTCGCCATT	59.939	20	CAAAACCCTTCTCTCTCATCCA	60.601	22	22	526	681	CTGAAAAGCGATGGTGTTGA	59.84	20	CAAAACCCTTCTCTCTCATCCA	60.601	22	22	431	681	TGAAAAGCGATGGTGTTGAA	60.234	20	CAAAACCCTTCTCTCTCATCCA	60.601	22	22	432	681
NODE17193length491cov18085539	1	p4	(ATGA)5	20	36	55	GATTCTGATGAATGGGACCG	60.281	20	GGTTTGGTTTTCTTCTGCCA	60.088	20	20	7	207	GATTCTGATGAATGGGACCG	60.281	20	TGGTTTGGTTTTCTTCTGCC	60.088	20	20	7	208	GATTCTGATGAATGGGACCG	60.281	20	ACCAGAAGCATCTCCACCAC	60.12	20	20	7	279
NODE28075length929cov32165771	1	p4	(ATGA)5	20	38	57	GATTCTGATGAATGGGACCG	60.281	20	GGTTTGGTTTTCTTCTGCCA	60.088	20	20	9	209	GATTCTGATGAATGGGACCG	60.281	20	TGGTTTGGTTTTCTTCTGCC	60.088	20	20	9	210	GATTCTGATGAATGGGACCG	60.281	20	ACCAGAAGCATCTCCACCAC	60.12	20	20	9	281
NODE6983length300cov10263333	1	p3	(AGA)9	27	301	327	GATTCGAAACGGATGAAGGA	60.014	20	CGATGATCGTCAACAACAACA	60.568	21	21	174	357	ATGATGGCGGAGTGTTTAGG	59.955	20	CGATGATCGTCAACAACAACA	60.568	21	21	138	357	TTTAGGGCGAGTGAAGGAGA	59.948	20	CGATGATCGTCAACAACAACA	60.568	21	21	152	357
F7SND4004I0M2Z	1	p3	(GAA)7	21	242	262	GATTAGGGTTCTTCGATGCG	59.668	20	TGTTTCTTTTTATTTTCCCGTTG	59.44	23	23	64	291	TTCGATGCGGATGATAACAG	59.646	20	TGTTTCTTTTTATTTTCCCGTTG	59.44	23	23	75	291	TCGATGCGGATGATAACAGT	59.105	20	TGTTTCTTTTTATTTTCCCGTTG	59.44	23	23	76	291
NODE21730length69cov17405798	1	p3	(GAT)7	21	67	87	GATGTTCGTGGGGAAAGAAA	59.91	20	TCATCATCCCTTCTATAATGCC	58.036	22	22	0	124	GATGTTCGTGGGGAAAGAAA	59.91	20	TCATCATCCCTTCTATAATGCCT	58.987	23	23	0	124	GATGTTCGTGGGGAAAGAAA	59.91	20	GATCATCATCCCTTCTATAATGCC	60.037	24	24	0	126
NODE45320length133cov5571429	1	p4	(TTGC)5	20	144	163	GATGTGTTGCAGGCAGAGAA	59.992	20	TAAAGAGGCGTTCCTTGGTG	60.241	20	20	60	190	GCAGGCAGAGAAGAGAATGG	60.096	20	TAAAGAGGCGTTCCTTGGTG	60.241	20	20	68	190	TGTTGCAGGCAGAGAAGAGA	59.855	20	TAAAGAGGCGTTCCTTGGTG	60.241	20	20	64	190
50318449	1	p3	(ACA)7	21	216	236	GATGGCACCTTGTTTTGACC	60.362	20	GCATGGATGATTGCTCCTTT	60.043	20	20	153	370	TGATGGCACCTTGTTTTGAC	59.547	20	GCATGGATGATTGCTCCTTT	60.043	20	20	152	370	GTGATGGCACCTTGTTTTGA	59.547	20	GCATGGATGATTGCTCCTTT	60.043	20	20	151	370
F7SND4003GKC1P	1	p4	(TTTC)5	20	205	224	GATGCAGATGAACGAAAGCA	59.955	20	AACGACAGAGTACATGGGGG	59.844	20	20	60	248	CGAAATTGTTGGATTCGGTT	59.801	20	AACGACAGAGTACATGGGGG	59.844	20	20	126	248	AACGGAATCGAAATTGTTGG	59.801	20	AACGACAGAGTACATGGGGG	59.844	20	20	118	248
NODE74529length396cov9247475	1	p3	(TGA)7	21	111	131	GATGATGATCAAGGGAAGGTG	59.351	21	TTCACCATTCTCGTCCATTG	59.496	20	20	51	167	TGATGATGATCAAGGGAAGGT	59.351	21	TTCACCATTCTCGTCCATTG	59.496	20	20	50	167	CGATGATGATGATCAAGGGA	59.404	20	CATTTTCACCATTCTCGTCCA	60.878	21	21	47	171
TC9945	1	p3	(TCT)7	21	1361	1381	GATGATCAATATGTGCCCCC	59.982	20	GCTTCGCTTGTTTGGTGAAT	60.257	20	20	1216	1411	GCGATACGACAACTCGAACA	59.871	20	GCTTCGCTTGTTTGGTGAAT	60.257	20	20	1255	1411	AAAACAGTCCCACCCTGATG	59.82	20	GCTTCGCTTGTTTGGTGAAT	60.257	20	20	1200	1411
NODE35047length142cov4288733	1	p4	(CTTC)6	24	54	77	GATCATTGGCAAATCAACACA	59.39	21	ATGAAGATGGTGGGGATTGA	60.135	20	20	24	129	GATCATTGGCAAATCAACACA	59.39	21	GATGAAGATGGTGGGGATTG	60.135	20	20	24	130	GATCATTGGCAAATCAACACA	59.39	21	TTGATGAAGATGGTGGGGAT	60.135	20	20	24	132
TC18622	1	p3	(ATG)8	24	737	760	GAGTTGTCGGGAAACGTGAT	59.973	20	TGCCAAAACAAACTGCAAAG	59.888	20	20	691	949	TGTCGGGAAACGTGATGATA	59.924	20	TGCCAAAACAAACTGCAAAG	59.888	20	20	695	949	AGAATGGAGTTGTCGGGAAA	59.526	20	TGCCAAAACAAACTGCAAAG	59.888	20	20	685	949
F7SND4003FMNAN	1	p6	(TTTCTC)6	36	95	130	GAGTTCCCATCACCCTCAAA	59.903	20	GCAGAGAACTGAATGGAGGC	59.957	20	20	27	231	TTTGAGTTCCCATCACCCTC	59.903	20	GCAGAGAACTGAATGGAGGC	59.957	20	20	24	231	CCCATTCCCACTACTTCCAA	59.784	20	GCAGAGAACTGAATGGAGGC	59.957	20	20	48	231
NODE1598length591cov30759729	1	p2	(TC)12	24	569	592	GAGGTTGAGCCGTTCTTCAG	59.989	20	TCACTCACACTCAACACACAACA	60.297	23	23	353	619	TTCTTTCCAATACCCAACGC	59.938	20	TCACTCACACTCAACACACAACA	60.297	23	23	397	619	CAGTTGGCACATCCGAAGTA	59.716	20	TCACTCACACTCAACACACAACA	60.297	23	23	370	619
NODE46078length256cov21636719	1	p3	(GCA)7	21	52	72	GAGGTGAATGAATCAAAATCGAA	60.306	23	AACGGTTGCAAAGAAATTGG	59.975	20	20	25	185	AGGTGAATGAATCAAAATCGAA	58.557	22	AACGGTTGCAAAGAAATTGG	59.975	20	20	26	185	GGTGAATGAATCAAAATCGAA	57.533	21	AACGGTTGCAAAGAAATTGG	59.975	20	20	27	185
TC8227	1	p3	(CTT)8	24	2096	2119	GAGAGTTGGCATCTTCCTCG	59.95	20	CAGAACTAGATTAGCCGCCG	59.996	20	20	2005	2243	TGGAAGAGGTGGAGAGTTGG	60.229	20	CAGAACTAGATTAGCCGCCG	59.996	20	20	1994	2243	TCATCACCCATCACACCAAC	60.23	20	CAGAACTAGATTAGCCGCCG	59.996	20	20	2073	2243
TC19817	1	p2	(AG)13	26	747	772	GAGAGGAAGTGGGTTGGACA	60.088	20	TGACACCCACAAAACAACACT	58.944	21	21	544	797	GAGAGGAAGTGGGTTGGACA	60.088	20	TGACACCCACAAAACAACAC	57.81	20	20	544	797	ATGATGAAGGGTGGAGATGG	59.737	20	TGACACCCACAAAACAACACT	58.944	21	21	636	797
F7SND4003FYYI4	1	p3	(CTT)8	24	114	137	GAGAGAGGAAGATGGCGTTG	59.95	20	CCTTTCGTATCCCAAAATCG	59.406	20	20	20	164	TGAGAGAGGAAGATGGCGTT	59.95	20	CCTTTCGTATCCCAAAATCG	59.406	20	20	19	164	GAGAGAGGAAGATGGCGTTG	59.95	20	GGGGACATCACATGCTACAA	59.374	20	20	20	253
TC14158	1	p3	(AGA)7	21	309	329	GAGAAATGGAGCGAGAGGTG	59.95	20	GGACAACACAACACAATGGC	59.862	20	20	229	434	TGAGAAATGGAGCGAGAGGT	59.95	20	GGACAACACAACACAATGGC	59.862	20	20	228	434	CTGAGAAATGGAGCGAGAGG	60.088	20	GGACAACACAACACAATGGC	59.862	20	20	227	434
NODE57981length167cov9592814	1	p3	(GAA)8	24	43	66	GAGAAAGAAAAAGAACAGTTTCCG	59.82	24	GCTGCAAGCCAAAAACCTTA	60.376	20	20	16	223	GAGAAAGAAAAAGAACAGTTTCCG	59.82	24	TGCAAGCCAAAAACCTTACA	59.344	20	20	16	221	GAAAGAAAAAGAACAGTTTCCG	57.247	22	GCTGCAAGCCAAAAACCTTA	60.376	20	20	18	223
TC566	1	p4	(TTAC)5	20	2329	2348	GACGACAGGTCCAGACACCT	60.161	20	CAAGAACGAAGAAGTTCCCG	59.846	20	20	2225	2473	GACGACAGGTCCAGACACCT	60.161	20	TCACTCTCTTTCACCCCTGG	60.229	20	20	2225	2432	CCAGACACCTTGCGAACATA	59.716	20	CAAGAACGAAGAAGTTCCCG	59.846	20	20	2235	2473
TC19916	2	p4	(TTAC)5	20	287	306	GACCTTGCGAACATAACCGT	60	20	TCACTCTCTTTCACCCCTGG	60.229	20	20	198	397	GACCTTGCGAACATAACCGT	60	20	CTCTTTCACCCCTGGGTTTT	60.332	20	20	198	392	AGACCTTGCGAACATAACCG	60.132	20	TCACTCTCTTTCACCCCTGG	60.229	20	20	197	397
157976274	1	p3	(TCT)7	21	128	148	GACCATTTCCATTCCATTGC	60.141	20	TACTTCTCTCCCTCGGCAAA	59.948	20	20	72	339	GACCATTTCCATTCCATTGC	60.141	20	AAAGGCACAGATCCCAACAG	60.111	20	20	72	241	GACCATTTCCATTCCATTGC	60.141	20	CGAACAAGTGAAAAGGCACA	59.881	20	20	72	252
NODE77787length249cov6244980	1	p3	(TCA)10	30	83	112	GACCATGACCATGAGCAACA	60.544	20	AAATGGGTGCCACTGAACAT	60.24	20	20	50	220	GACCATGACCATGAGCAACA	60.544	20	TTTTTCAAATGGGTGCCACT	60.344	20	20	50	226	TGACCATGACCATGAGCAAC	60.544	20	TTTTTCAAATGGGTGCCACT	60.344	20	20	49	226
NODE43076length617cov8166937	1	p3	(TCT)7	21	243	263	GACAGATCTTGCAACCAGCA	59.992	20	GGGAACAATGCCTTGACCTA	59.933	20	20	117	389	GACAGATCTTGCAACCAGCA	59.992	20	ATTGGGAACAATGCCTTGAC	59.797	20	20	117	392	GACAGATCTTGCAACCAGCA	59.992	20	TAAATTGGAGGAACGGGATG	59.756	20	20	117	347
136141447	1	p1	(T)37	37	93	129	GAATTTGCGGTTAGCAGTCA	58.92	20	TGAAACTTGTTATGGTCAAGTGATT	59.027	25	25	48	160	TTTGCGGTTAGCAGTCAATCT	59.897	21	TGAAACTTGTTATGGTCAAGTGATT	59.027	25	25	51	160	AGAATTTGCGGTTAGCAGTCA	59.897	21	TGAAACTTGTTATGGTCAAGTGATT	59.027	25	25	47	160
NODE28406length217cov7917051	1	p3	(TCT)7	21	221	241	GAATTGAGGTGGTCCTGGAA	59.903	20	CACTTATTCAAGGCTATTCTTCCG	60.471	24	24	27	268	TTGAGGAATTGAGGTGGTCC	59.903	20	CACTTATTCAAGGCTATTCTTCCG	60.471	24	24	22	268	CAGCGCTATGGTTGAGGAAT	60.235	20	CACTTATTCAAGGCTATTCTTCCG	60.471	24	24	11	268
NODE50237length169cov11047338	1	p3	(AGA)7	21	44	64	GAATTAACTTTTTGATTGGTGGA	57.266	23	AGTGCCAAAAGAAGAAGCCA	59.993	20	20	0	208	GAATTAACTTTTTGATTGGTGGA	57.266	23	CCAACCATGAGGGAAGTTGT	59.82	20	20	0	135	GAATTAACTTTTTGATTGGTGGA	57.266	23	AGCCATGCACATGTTCTTCA	60.272	20	20	0	193
284022917	1	p3	(CAA)7	21	320	340	GAATCACCATGCCTTCAGGT	59.934	20	CGAATCACCGTCACTTCCTT	60.111	20	20	230	390	CCTTCAGGTGCTAAGAAGCG	60.147	20	TTCACCAACCTTTTCTTCCG	60.081	20	20	241	519	TAAGAAGCGAAAAGCCGCTA	60.239	20	TTCACCAACCTTTTCTTCCG	60.081	20	20	252	519
F7SND4004H93IB	1	p3	(TTC)8	24	255	278	GAAGTCCAACAAGACCAGCC	59.703	20	AACACGGTGGAGCAAAAGTC	60.156	20	20	62	301	GAAGTCCAACAAGACCAGCC	59.703	20	GAACACGGTGGAGCAAAAGT	60.156	20	20	62	302	ACCGAGCTGACGAAGAAGTC	59.604	20	AACACGGTGGAGCAAAAGTC	60.156	20	20	48	301
NODE29732length424cov7544811	1	p3	(GGT)7	21	135	155	GAAGGAAGATGGTGGAACGA	60.05	20	CGATGTATCCACAACATCGC	59.955	20	20	55	283	GGTGATTCACGGAAGGAAGA	60.05	20	CGATGTATCCACAACATCGC	59.955	20	20	44	283	GAAGGAAGATGGTGGAACGA	60.05	20	CCTCAGCAGCAATCATAGCA	60.119	20	20	55	239
NODE5566length252cov12567460	1	p3	(GTT)7	21	265	285	GAAGAGAAGTGGTGGTGGGA	60.088	20	CTCTGTTTTCATCCTTCAACAA	57.008	22	22	47	311	GCAAAGAAAGCAGAAGCCAC	60.14	20	CTCTGTTTTCATCCTTCAACAA	57.008	22	22	184	311	AGCAAAGAAAGCAGAAGCCA	60.27	20	CTCTGTTTTCATCCTTCAACAA	57.008	22	22	183	311
F7SND4004H9W89	1	p3	(CCA)7	21	135	155	GAAGACACAGATCCGTTCCG	60.656	20	CGCAAGCAAAAAGTTGATGA	59.992	20	20	28	180	CGTGCATCTTCAACAAACTCA	59.896	21	CGCAAGCAAAAAGTTGATGA	59.992	20	20	46	180	TTCCGTGCATCTTCAACAAA	60.234	20	ACGCAAGCAAAAAGTTGATG	58.967	20	20	43	181
NODE73092length123cov4382114	1	p2	(AG)12	24	46	69	GAACACAAACAAAGAAGTGAAGTAAGA	59.384	27	GGAACAGCAATCCTGGTGAT	59.934	20	20	12	143	GAACACAAACAAAGAAGTGAAGTAAGA	59.384	27	AATTGGAACAGCAATCCTGG	59.933	20	20	12	147	CACAAACAAAGAAGTGAAGTAAGAAA	58.256	26	GGAACAGCAATCCTGGTGAT	59.934	20	20	15	143
NODE29655length144cov7548611	1	p3	(AGA)8	24	113	136	GAAATTGATGATGGCTGGCT	60.043	20	GTCGGCTTGAACCAAACAAT	59.978	20	20	54	187	AGAAATTGATGATGGCTGGC	60.043	20	GTCGGCTTGAACCAAACAAT	59.978	20	20	53	187	AATCGAGCGAAGAAGATGGA	59.917	20	GTCGGCTTGAACCAAACAAT	59.978	20	20	6	187
TC15951	1	p3	(CAG)13	39	935	973	GAAACACTTCCACAGCAGCA	60.032	20	GAGCTGTGGTTGCTGGTACA	59.905	20	20	889	1113	CACTTCCACAGCAGCAGAAC	59.622	20	GAGCTGTGGTTGCTGGTACA	59.905	20	20	893	1113	AACACTTCCACAGCAGCAGA	59.622	20	GAGCTGTGGTTGCTGGTACA	59.905	20	20	891	1113
NODE54661length1062cov10977401	1	p4	(TATG)5	20	973	992	GAAACAACTGCTTTCCCGAG	59.853	20	AATTACTTTCATGGAAGGGGG	59.188	21	21	883	1040	GAAACAACTGCTTTCCCGAG	59.853	20	ATTACTTTCATGGAAGGGGG	57.849	20	20	883	1039	GAAACAACTGCTTTCCCGAG	59.853	20	TCAATTACTTTCATGGAAGGGG	60.177	22	22	883	1042
TC532	1	p3	(TCC)9	27	528	554	GAAAACCACCACAACCTGCT	60.012	20	CTAAAACAACCTGAAGCCGC	59.883	20	20	450	603	AGAAAACCACCACAACCTGC	60.012	20	CTAAAACAACCTGAAGCCGC	59.883	20	20	449	603	CCTGAAGTGTCGCACAGAAA	60.025	20	CTAAAACAACCTGAAGCCGC	59.883	20	20	434	603
NODE59873length182cov39384617	1	p3	(TCC)12	36	177	212	GAAAACCACCACAACCTGCT	60.012	20	AGCACCATTTGGAGTGAAGC	60.263	20	20	99	241	AGAAAACCACCACAACCTGC	60.012	20	AGCACCATTTGGAGTGAAGC	60.263	20	20	98	241	CCTGAAGTGTCGCACAGAAA	60.025	20	AGCACCATTTGGAGTGAAGC	60.263	20	20	83	241
NODE45908length423cov17820332	1	p3	(TTG)8	24	170	193	CTTTTTGCAACGGTTTCCTC	59.724	20	ATTCACGGCTCAAACACCTC	60.119	20	20	18	254	CTTTTTGCAACGGTTTCCTC	59.724	20	ACGGCTCAAACACCTCAAAC	60.156	20	20	18	250	CTTTTTGCAACGGTTTCCTC	59.724	20	CTTCAACAATTCACGGCTCA	59.84	20	20	18	262
TC1974	1	p2	(GA)14	28	1736	1763	CTTTGACCCATCCTTCTCCA	60.042	20	GAATCTGATTGATGCCATGC	59.034	20	20	1659	1858	TAAGGCCACTTTGACCCATC	59.933	20	GAATCTGATTGATGCCATGC	59.034	20	20	1651	1858	TTTGACCCATCCTTCTCCAC	59.903	20	GAATCTGATTGATGCCATGC	59.034	20	20	1660	1858
TC17395	1	p4	(TATG)6	24	4151	4174	CTTGCCGTGGATCCTACATT	59.955	20	CAAGCATGTGCCAGTGCTAC	60.481	20	20	3990	4228	CAGGGTCTATGTCCCTCCAA	59.92	20	CAAGCATGTGCCAGTGCTAC	60.481	20	20	4102	4228	CTTGCCGTGGATCCTACATT	59.955	20	TGTGCCAGTGCTACGCTTTA	60.599	20	20	3990	4222
157977626	1	p6	(TCAATC)5	30	249	278	CTTCTCTGACCTCACCCTCG	59.978	20	CTTCTCTGATGTTGGTGCGA	59.984	20	20	194	304	AGCGGAGGAGGAGAAGAATC	59.919	20	CTTCTCTGATGTTGGTGCGA	59.984	20	20	98	304	CTTCTCTGACCTCACCCTCG	59.978	20	AGGGAATCGGGAATATGAGG	60.11	20	20	194	433
F7SND4003G0CYN	1	p4	(TTAT)5	20	52	71	CTTCTCCTCCCTGCAGTGTC	59.986	20	GAGCATATCCTCCAAGCAGC	59.946	20	20	28	162	CTTCTCCTCCCTGCAGTGTC	59.986	20	GGAATGAGTTTCCTGGAGCA	60.195	20	20	28	177	AGTACCCCCTTCTCCTCCCT	60.316	20	GAGCATATCCTCCAAGCAGC	59.946	20	20	20	162
TC15918	1	p3	(GAG)7	21	1256	1276	CTTCGCTAAATTGGGAGCTG	59.975	20	CTTCAATGGATGGAGCAGGT	60.073	20	20	1091	1323	AAGCGCAAAGAGGCTTATGA	60.117	20	CTTCAATGGATGGAGCAGGT	60.073	20	20	1119	1323	TCGCTAAATTGGGAGCTGAT	59.807	20	CTTCAATGGATGGAGCAGGT	60.073	20	20	1093	1323
NODE37413length168cov2720238	1	p3	(ATC)7	21	184	204	CTTCGCCAACTTCTTTGAGG	59.986	20	TCCGAGCTGAAAGTTGAAGA	58.722	20	20	108	227	CCTTCGCCAACTTCTTTGAG	59.986	20	TCCGAGCTGAAAGTTGAAGA	58.722	20	20	107	227	GGAGCAGCAGCCTTATTGAG	60.118	20	TCCGAGCTGAAAGTTGAAGA	58.722	20	20	79	227
F7SND4004IGMDI	1	p3	(CTT)7	21	220	240	CTTCCTCACCTCCTCCTCCT	59.801	20	GGAAGCACCACAGAGAAAGG	59.844	20	20	97	301	CCAATCCTTCCTCACCTCCT	60.447	20	AGAAATGGAGCGAGAGTGGA	59.95	20	20	91	318	CCAATCCTTCCTCACCTCCT	60.447	20	GAGAAATGGAGCGAGAGTGG	59.95	20	20	91	319
TC16655	1	p3	(CAG)7	21	836	856	CTTAGCAATCCCCATCCTCA	60.029	20	GTGTTGCAGGGGAAACAGAT	59.973	20	20	724	988	TCTTCAAGGTCCGAATCACC	60.05	20	GTGTTGCAGGGGAAACAGAT	59.973	20	20	744	988	TCTTCAAGGTCCGAATCACC	60.05	20	TGTGCCTGAACATGTGGAAT	59.967	20	20	744	896
NODE27005length511cov32031311	1	p4	(GATT)5	20	496	515	CTTAACCCTAACACGCGCTC	59.904	20	GAAGCGAACAGAAGAGAAAAGAA	59.317	23	23	293	550	CCAATCTTGGCTGTTGATGA	59.648	20	GAAGCGAACAGAAGAGAAAAGAA	59.317	23	23	312	550	TCCAATCTTGGCTGTTGATG	59.648	20	GAAGCGAACAGAAGAGAAAAGAA	59.317	23	23	311	550
157975928	1	p2	(AT)12	24	790	813	CTGCTGCAGTTGTGAGGAAA	60.175	20	ACTCTTTAAGATTGCTTCTCTTGC	57.678	24	24	592	843	TGAGGAAATTCTTGGGAGGA	59.6	20	ACTCTTTAAGATTGCTTCTCTTGC	57.678	24	24	604	843	TGCTGCAGTTGTGAGGAAAT	59.445	20	ACTCTTTAAGATTGCTTCTCTTGC	57.678	24	24	593	843
NODE31326length1005cov15496517	1	p4	(TTTC)5	20	43	62	CTGATAGATACTGGATCGCCG	59.699	21	AACACCAGAATCCCCAATCA	60.173	20	20	6	187	CTGATAGATACTGGATCGCCG	59.699	21	CAACACCAGAATCCCCAATC	60.173	20	20	6	188	CTGATAGATACTGGATCGCCG	59.699	21	TAATCGAATTCTTGCTGCCC	60.175	20	20	6	150
NODE65581length144cov13604167	1	p3	(TGA)7	21	32	52	CTGAAAAGTATGAATCCAAATCAA	57.415	24	TGACACAATTGAGCCAACATC	59.562	21	21	0	134	CTGAAAAGTATGAATCCAAATCAAT	57.769	25	TGACACAATTGAGCCAACATC	59.562	21	21	0	134	CTGAAAAGTATGAATCCAAATCAA	57.415	24	TGACACAATTGAGCCAACAT	57.505	20	20	0	134
NODE63197length278cov8737411	1	p3	(CTT)7	21	39	59	CTCTTCTCTTTCTCTCCACCATC	58.611	23	CATCATCACCATCCAAACCA	60.177	20	20	13	253	TCTTCTCTTTCTCTCCACCATC	57.582	22	CATCATCACCATCCAAACCA	60.177	20	20	14	253	ACTCTTCTCTTTCTCTCCACCATC	59.424	24	CATCATCACCATCCAAACCA	60.177	20	20	12	253
NODE2700length1080cov12294444	1	p3	(TGC)7	21	712	732	CTCTGACAAGGGATTGGAGC	59.803	20	GGTTTCTGCTTGTGCCAAAT	60.118	20	20	602	790	CTCTGACAAGGGATTGGAGC	59.803	20	TCGTGTTCCCCTAGCAGTCT	59.867	20	20	602	843	TTCCACCTCTCTGACAAGGG	60.229	20	GGTTTCTGCTTGTGCCAAAT	60.118	20	20	594	790
NODE34691length351cov6153846	1	p3	(TGC)7	21	129	149	CTCTGACAAGGGATTGGAGC	59.803	20	GGTTTCTGCTTGTGCCAAAT	60.118	20	20	19	207	TTCCACCTCTCTGACAAGGG	60.229	20	GGTTTCTGCTTGTGCCAAAT	60.118	20	20	11	207	CTCTGACAAGGGATTGGAGC	59.803	20	GTAGGGTTTCTGCTTGTGCC	59.74	20	20	19	211
NODE41645length133cov6030075	1	p3	(TCA)11	33	120	152	CTCGTTCATCGGCAATTGTT	61.032	20	TGATGATGATGAAGAAGGAGGA	59.629	22	22	10	178	TCGTTCATCGGCAATTGTT	60.065	19	TGATGATGATGAAGAAGGAGGA	59.629	22	22	11	178	TTAGCCAACTCGTTCATCGG	61.157	20	TGATGATGATGAAGAAGGAGGA	59.629	22	22	2	178
NODE22099length157cov8694267	1	p6	(GTTCAT)5	30	37	66	CTCCTTCTAGAATCATCAGCTACA	57.019	24	AAGCTCAGGCTCAACCATGT	59.874	20	20	10	183	CTCCTTCTAGAATCATCAGCTACA	57.019	24	ACCCTAGCTCGTTCTCCTCC	59.84	20	20	10	127	ACTCCTTCTAGAATCATCAGCTACA	57.856	25	AAGCTCAGGCTCAACCATGT	59.874	20	20	9	183
NODE35455length163cov37368099	1	p4	(TTAC)5	20	137	156	CTCCATATACGGCAGGCATT	59.945	20	TCTCTCTCTCCACCCCTGG	60.333	19	19	113	222	GACGACAGGTCCAGACACCT	60.161	20	CCCTGGGTTTTTGATCCAG	60.293	19	19	33	209	GACGACAGGTCCAGACACCT	60.161	20	TCTCTCTCTCCACCCCTGG	60.333	19	19	33	222
NODE8730length191cov47492146	1	p4	(TTAC)5	20	137	156	CTCCATATACGGCAGGCATT	59.945	20	TCTCTCTCTCTCCACCCCTG	59.503	20	20	113	224	GACGACAGGTCCAGACACCT	60.161	20	TCTCTCTCTCTCCACCCCTG	59.503	20	20	33	224	CCAGACACCTTGCGAACATA	59.716	20	TCTCTCTCTCTCCACCCCTG	59.503	20	20	43	224
NODE6582length284cov19887323	1	p3	(TCT)7	21	249	269	CTCCAAATCACCAGCTGAAGT	59.343	21	GAGACAAGGGCTTGATGCTT	59.434	20	20	145	304	TCCAAATCACCAGCTGAAGT	58.287	20	GAGACAAGGGCTTGATGCTT	59.434	20	20	146	304	ACTCCAAATCACCAGCTGAA	58.287	20	GAGACAAGGGCTTGATGCTT	59.434	20	20	144	304
NODE2244length475cov35366314	1	p3	(CTT)7	21	40	60	CTCAGGACTCCAAGGTTTGC	59.844	20	TAATACCGCGAATTTTGCCT	59.586	20	20	8	140	GACTCCAAGGTTTGCGTTTC	59.717	20	TAATACCGCGAATTTTGCCT	59.586	20	20	13	140	CTCAGGACTCCAAGGTTTGC	59.844	20	ATAATACCGCGAATTTTGCC	58.963	20	20	8	141
NODE66795length229cov4598253	1	p3	(GAG)8	24	190	213	CTCACCAAGATCCTCAGGTGT	59.164	21	TGGTTCTTCCTCCTCCTCCT	60.186	20	20	152	258	TCACCAAGATCCTCAGGTGT	58.052	20	TGGTTCTTCCTCCTCCTCCT	60.186	20	20	153	258	CTCACCAAGATCCTCAGGTGT	59.164	21	GGTTAAAGCCGCATCTATGG	59.569	20	20	152	275
NODE647length448cov9493303	1	p3	(TGC)8	24	84	107	CTCACCAACCCATCGTTTCT	59.966	20	GAGGGAATTCTGGTGTTGGA	59.903	20	20	41	260	CTCACCAACCCATCGTTTCT	59.966	20	GAATTCTGGTGTTGGATCGG	60.317	20	20	41	256	CTCACCAACCCATCGTTTCT	59.966	20	GGAATTCTGGTGTTGGATCG	60.317	20	20	41	257
NODE56393length253cov7075099	1	p3	(CTG)7	21	86	106	CTCAAATTCGAAAGGCTGCT	59.592	20	CGAAAGGAAGTGAATTGGGA	60.044	20	20	10	129	CTCAAATTCGAAAGGCTGCT	59.592	20	TTGCAAGAAGGGAAGAGGAA	59.926	20	20	10	234	TCAAATTCGAAAGGCTGCTC	60.469	20	CGAAAGGAAGTGAATTGGGA	60.044	20	20	11	129
50317942	1	p2	(TC)13	26	44	69	CTCAAACCGTCCATCATCCT	59.927	20	ACAGCTCCGTTTCTCTTCCA	59.989	20	20	8	236	CTCAAACCGTCCATCATCCT	59.927	20	GCTTCCCGAACCAGTTCATA	60.074	20	20	8	255	GGACAACTCAAACCGTCCAT	59.827	20	ACAGCTCCGTTTCTCTTCCA	59.989	20	20	2	236
F7SND4003FWQSG	1	p3	(TCT)9	27	271	297	CTAGGTTTCGCTCCGTTCAG	60.008	20	TGGAATTATGAAACTTACCAGGAA	58.964	24	24	182	329	CTAGGTTTCGCTCCGTTCAG	60.008	20	CGAATGGAATTATGAAACTTACCAG	60.131	25	25	182	333	TCCTCAACCGTTCGTTTCTC	60.232	20	TGGAATTATGAAACTTACCAGGAA	58.964	24	24	218	329
50319805	1	p2	(TC)16	32	75	106	CTACGCAAAGCCTTCACACA	60.05	20	AGGACGGTGCCTGTGTAATC	59.997	20	20	43	192	TACGCAAAGCCTTCACACAG	60.05	20	GCATGCTCTCCTTCACCTTC	59.957	20	20	44	294	CTACGCAAAGCCTTCACACA	60.05	20	GCATGCTCTCCTTCACCTTC	59.957	20	20	43	294
NODE76470length248cov6185484	1	p3	(TCA)8	24	187	210	CTACCGCTGCATTCTCATCA	59.972	20	GGTGGAGAAGGAGATGGTCA	60.048	20	20	112	253	CTACCGCTGCATTCTCATCA	59.972	20	AGGGTGGAGAAGGAGATGGT	59.929	20	20	112	255	CACACTCGTTTCGGGTTTCT	60.149	20	GGTGGAGAAGGAGATGGTCA	60.048	20	20	94	253
TC669	1	p3	(GAA)7	21	43	63	CTACCCTAGCAGCCACCAAC	59.757	20	TCATCATCAGTCGGGTGAAA	60.048	20	20	15	167	ACTACCCTAGCAGCCACCAA	59.757	20	TCATCATCAGTCGGGTGAAA	60.048	20	20	14	167	AACTACCCTAGCAGCCACCA	59.757	20	TCATCATCAGTCGGGTGAAA	60.048	20	20	13	167
NODE1595length377cov23336870	1	p3	(TTC)7	21	372	392	CGTTTGCGAAGCAAGTATGA	60.014	20	CAACACCATCTATCCATCTAGGG	59.733	23	23	216	436	TCGTTTGCGAAGCAAGTATG	60.014	20	CAACACCATCTATCCATCTAGGG	59.733	23	23	215	436	CACCACAAGGATAAGCAGCA	59.864	20	CAACACCATCTATCCATCTAGGG	59.733	23	23	249	436
F7SND4004IXZ07	1	p3	(TTC)10	30	160	189	CGTTGCAGCTATGTGACGTT	59.935	20	GAACGAATACAAAAGAAGAAGACAAA	59.323	26	26	102	228	TTCCGTTGCAGCTATGTGAC	59.871	20	GAACGAATACAAAAGAAGAAGACAAA	59.323	26	26	99	228	GGTTTCCGTTGCAGCTATGT	60.14	20	GAACGAATACAAAAGAAGAAGACAAA	59.323	26	26	96	228
TC4545	1	p2	(CT)17	34	37	70	CGTTGAACCCTTGGTTTCTC	59.569	20	ATGCAAGGTTCCTCTGATGG	60.073	20	20	7	194	CGTTGAACCCTTGGTTTCTC	59.569	20	TCAACAACGCGAGTGTTTTC	59.888	20	20	7	244	CGTTGAACCCTTGGTTTCTC	59.569	20	AACCGTCACTTCTCTTCCCA	59.697	20	20	7	155
TC13173	1	p2	(GA)14	28	61	88	CGTTCACCTTCACCCATCTT	59.966	20	CACAATTCCCCAACTTGCTT	59.971	20	20	28	190	CGTTCACCTTCACCCATCTT	59.966	20	TGCAACATTCCAAAACCAAA	59.946	20	20	28	215	CACCTTCACCCATCTTTGCT	60.111	20	CACAATTCCCCAACTTGCTT	59.971	20	20	32	190
F7SND4004H6YYB	1	p3	(GAA)7	21	46	66	CGTCGTTTTATAGATTCGCGT	59.288	21	AAACCAAACAAAACAAACCCC	59.987	21	21	2	123	CGTCGTTTTATAGATTCGCGT	59.288	21	CAAAACAAACCCCTTGTTTCA	59.862	21	21	2	115	CGTCGTTTTATAGATTCGCGT	59.288	21	CCAAACAAAACAAACCCCTT	58.831	20	20	2	120
TC11212	2	p3	(ACA)7	21	346	366	CGTATTGGTAACCCACCCAC	59.971	20	CTTGTGATTCAGCTTCACCG	59.44	20	20	238	408	ATTGGTAACCCACCCACTGA	60.088	20	CTTGTGATTCAGCTTCACCG	59.44	20	20	241	408	AGAAACGATCAAAACGACCG	60.11	20	CTTGTGATTCAGCTTCACCG	59.44	20	20	218	408
TC11669	1	p3	(TAC)7	21	134	154	CGTAAGCAACACCAACTCCA	59.758	20	GGGTTCAGTGAGAGTGGGAA	60.088	20	20	72	297	ACTGAAAACACCCCAACCAA	60.246	20	GGGTTCAGTGAGAGTGGGAA	60.088	20	20	34	297	ACCCCAACCAAAACCATTCT	60.455	20	GGGTTCAGTGAGAGTGGGAA	60.088	20	20	43	297
NODE79076length174cov3718391	1	p4	(GAAA)6	24	109	132	CGGTTACCTCGGAATGTGTT	59.853	20	AGAAGCAACCTGACTCTGGC	59.604	20	20	69	217	ATCGGTTACCTCGGAATGTG	59.813	20	AGAAGCAACCTGACTCTGGC	59.604	20	20	67	217	ACATTGGATCGGTTACCTCG	59.813	20	AGAAGCAACCTGACTCTGGC	59.604	20	20	60	217
NODE10401length136cov10323529	1	p6	(CTCTTC)5	30	120	149	CGGTAACCATTTACGCCAAC	60.244	20	AATGAGGAGGTGGATGAGGA	59.46	20	20	5	172	TTTTCTTCGTACGGGTCGTT	59.609	20	AATGAGGAGGTGGATGAGGA	59.46	20	20	68	172	TTTTTCTTCGTACGGGTCGT	59.609	20	AATGAGGAGGTGGATGAGGA	59.46	20	20	67	172
157973550	1	p2	(TC)10	20	56	75	CGGGGGTGTAGACAAACAAA	60.776	20	CGGCAAATAGAAGAGCCAAG	59.975	20	20	5	208	CGGGGGTGTAGACAAACAAA	60.776	20	ACGGCAAATAGAAGAGCCAA	59.845	20	20	5	209	CGGGGGTGTAGACAAACAAA	60.776	20	AACGGCAAATAGAAGAGCCA	59.845	20	20	5	210
TC807	1	p3	(GAT)7	21	520	540	CGGCGAAGGTAAGGGATTAT	60.292	20	CCTTTTCGTTTCACCCACAT	59.83	20	20	490	619	GCATAGAGGCGATTGAAGGA	60.318	20	CCTTTTCGTTTCACCCACAT	59.83	20	20	408	619	TAGAGGCGATTGAAGGAAGC	59.551	20	CCTTTTCGTTTCACCCACAT	59.83	20	20	411	619
TC4837	1	p3	(AGA)7	21	432	452	CGGAAAAGGAGGTGATTCAA	60.044	20	TCTTCGTCTCCTTTTTCTTCATC	59.014	23	23	301	478	TAAGGCGTCAGCGGACTAAT	59.867	20	TCTTCGTCTCCTTTTTCTTCATC	59.014	23	23	361	478	GATGTGCGGCTGAGGATAGT	60.249	20	TCTTCGTCTCCTTTTTCTTCATC	59.014	23	23	253	478
157975003	1	p3	(AGA)8	24	118	141	CGGAAAAGCGGTAGAGGAA	60.329	19	CGCAAACCCTAAAATTTGGA	59.937	20	20	88	355	CGGAAAAGCGGTAGAGGAA	60.329	19	GGAGCGAGAATCACAAAAGG	59.813	20	20	88	298	GGAAAAGCGGTAGAGGAAAA	58.442	20	CGCAAACCCTAAAATTTGGA	59.937	20	20	89	355
TC10306	1	p3	(AAG)7	21	79	99	CGCGTTTATTTTTCTCTCTCA	57.358	21	CGTTTGCGAAGCAAGTATGA	60.014	20	20	20	255	CGCGTTTATTTTTCTCTCTCA	57.358	21	TCGTTTGCGAAGCAAGTATG	60.014	20	20	20	256	CGCGTTTATTTTTCTCTCTCAG	58.347	22	CGTTTGCGAAGCAAGTATGA	60.014	20	20	20	255
TC16432	1	p3	(ATC)7	21	39	59	CGCGAGCAGAAAAAGAAGAA	60.762	20	AGCCGTTGGTGGTAGTTTTG	60.03	20	20	1	273	CGCGAGCAGAAAAAGAAGAA	60.762	20	GGAGTTATCGGCGATTTTGA	60.038	20	20	1	254	CGCGAGCAGAAAAAGAAGAA	60.762	20	CGAGTGAATGATCTGAGGCA	59.942	20	20	1	223
TC2292	1	p2	(TC)11	22	29	50	CGCCTCGCTCGAGAAGTAGT	62.123	20	TGAAGAGGCTTCACAGCAGA	59.855	20	20	1	275	CGCCTCGCTCGAGAAGTAGT	62.123	20	AGAGAAATTGACATTGCCGC	60.221	20	20	1	192	GCCTCGCTCGAGAAGTAGTAGA	60.303	22	TGAAGAGGCTTCACAGCAGA	59.855	20	20	2	275
50318223	1	p3	(TTC)7	21	44	64	CGCCCACAGAGTTCTCTTCT	59.598	20	TGTTGTCCATTGGAGTTGGA	59.935	20	20	11	209	CGCCCACAGAGTTCTCTTCT	59.598	20	ACGTGGATGAAGGAGATTGC	60.081	20	20	11	148	CGCCCACAGAGTTCTCTTCT	59.598	20	GTGGAACAGAGGAGGCAAAG	59.844	20	20	11	188
NODE68358length130cov3976923	1	p3	(CAA)7	21	51	71	CGCCAACACAACCTTCTTCT	60.291	20	GGGAATCAATGGTGAAATGG	59.991	20	20	15	179	AAGAGACTCGTTTCGCCAAC	59.478	20	GGGAATCAATGGTGAAATGG	59.991	20	20	2	179	CGCCAACACAACCTTCTTCT	60.291	20	CGAAGATGGGAATCAATGGT	59.75	20	20	15	186
TC8576	1	p3	(GAA)7	21	1700	1720	CGCAGAATAGCAAAGCCTTC	60.117	20	TGTGGCTTCTTTGGTAGGAA	58.352	20	20	1566	1799	CGCAGAATAGCAAAGCCTTC	60.117	20	GTGTGGCTTCTTTGGTAGGAA	59.228	21	21	1566	1800	CTCGCAGAATAGCAAAGCCT	59.752	20	TGTGGCTTCTTTGGTAGGAA	58.352	20	20	1564	1799
NODE2463length458cov8914847	1	p3	(AAG)7	21	223	243	CGCAATTTATTGGCGACTTT	60.095	20	ATGCAACTTCTGCAAAACCC	60.118	20	20	88	286	CGCAATTTATTGGCGACTTT	60.095	20	TCTCTGTGTCGGTTACACGG	59.745	20	20	88	353	CCAAACGAAGAAGAAGGTGG	59.705	20	ATGCAACTTCTGCAAAACCC	60.118	20	20	164	286
NODE12629length208cov4447115	1	p3	(GAA)7	21	39	59	CGATGTGAATCTTCATGCGT	59.679	20	ATTTCAACCACCGAAAACGA	60.344	20	20	5	114	CGATGTGAATCTTCATGCGT	59.679	20	CAACCACCGAAAACGAAAAC	60.378	20	20	5	110	CGATGTGAATCTTCATGCGT	59.679	20	CCGAAAACGAAAACGAAAAC	59.603	20	20	5	104
NODE21626length232cov9073276	1	p3	(ACC)7	21	157	177	CGATGTCGTATGTTCCTCCA	59.522	20	GCGAGAGGCATTGAAAAGAG	60.096	20	20	78	247	CGATGTCGTATGTTCCTCCA	59.522	20	TTGAGAATGCGAGGTTGTTG	59.84	20	20	78	206	CGATGTCGTATGTTCCTCCA	59.522	20	ATGCGAGGTTGTTGTTGTTG	59.615	20	20	78	200
NODE37094length340cov8820588	1	p3	(CAC)7	21	298	318	CGATGTATCCACAACATCGC	59.955	20	GAAGGAAGATGGTGGAACGA	60.05	20	20	169	397	CCTCAGCAGCAATCATAGCA	60.119	20	GAAGGAAGATGGTGGAACGA	60.05	20	20	213	397	TACATTGGATTGCCCCTGTT	60.192	20	GAAGGAAGATGGTGGAACGA	60.05	20	20	130	397
TC11489	1	p6	(GAAGAG)5	30	46	75	CGATCTTTGGAAATGACATTGA	59.938	22	CTAGGAGATTTCCGTGCGAG	59.971	20	20	1	178	CGATCTTTGGAAATGACATTGA	59.938	22	ACTAGGAGATTTCCGTGCGA	59.836	20	20	1	179	CGATCTTTGGAAATGACATTGA	59.938	22	TGCCATCTTCATGTGTGTCA	59.658	20	20	1	114
NODE49434length151cov8384106	1	p3	(CAA)7	21	43	63	CGATCGAAAGCCCTAACCTT	60.573	20	ACCGGTCCATGAAGAATGAA	60.317	20	20	19	191	CGATCGAAAGCCCTAACCTT	60.573	20	CCGGTCCATGAAGAATGAAG	60.452	20	20	19	190	CGATCGAAAGCCCTAACCTT	60.573	20	CATCTAACGCGTTGTTTTCG	59.368	20	20	19	120
TC2845	1	p2	(AC)15	30	890	919	CGAGAAGCCTCAAGAGCG	59.96	18	TTAAGTCATATAACGCCACTATCAA	57.175	25	25	787	947	GCTAAAACTCGAGAAGCCTCA	58.871	21	TTAAGTCATATAACGCCACTATCAA	57.175	25	25	778	947	TCAGCTAAAACTCGAGAAGCC	58.871	21	TTAAGTCATATAACGCCACTATCAA	57.175	25	25	775	947
TC8520	1	p3	(ACA)7	21	51	71	CGACTTCCTTAATACTCTCATTCG	58.549	24	CCACCAGTCTTTTGGACGTT	60.005	20	20	14	254	CGACTTCCTTAATACTCTCATTCG	58.549	24	TTTTGGACGTTCTTTCACCC	59.948	20	20	14	245	CGACTTCCTTAATACTCTCATTCG	58.549	24	CGACGCGGTTTCTTTCTAAC	59.883	20	20	14	160
TC7817	1	p3	(TTC)8	24	573	596	CGACCATCTTCCAATTGCTT	60.074	20	CGCTCTCACAACACCAAGAA	60.025	20	20	407	625	GAGTGCGACCATCTTCCAAT	60.081	20	CGCTCTCACAACACCAAGAA	60.025	20	20	402	625	AAGCCTCAGGACCAAGTGAA	59.844	20	CGCTCTCACAACACCAAGAA	60.025	20	20	349	625
TC9671	1	p5	(GAAAT)6	30	802	831	CGACATTTGTAACGCCATTG	59.992	20	GGACAATAGGCCCAAATCCT	60.152	20	20	703	858	GGGGTCTACAAGTTCGGGTT	60.225	20	GGACAATAGGCCCAAATCCT	60.152	20	20	600	858	GGTGGTGTGGGGTCTACAAG	60.275	20	GGACAATAGGCCCAAATCCT	60.152	20	20	592	858
NODE27264length287cov16000000	1	p3	(TTG)7	21	145	165	CGAATCACCGTCACTTCCTT	60.111	20	GAAGGAAATCGAATCCACCA	59.871	20	20	93	210	CGAATCACCGTCACTTCCTT	60.111	20	ATTGAATCACCACCATGCCT	60.203	20	20	93	265	TCATCACCATGGTTCCGATA	59.732	20	GAAGGAAATCGAATCCACCA	59.871	20	20	67	210
NODE11193length499cov23577154	1	p3	(AGA)9	27	500	526	CGAAATCTTCTGCTCTCGCT	59.859	20	GAGTCTCTCTATTCTCTTCCCTTTTC	58.73	26	26	412	558	ATTTGGAACCGAATAAGCCC	60.15	20	GAGTCTCTCTATTCTCTTCCCTTTTC	58.73	26	26	361	558	CGAAATCTTCTGCTCTCGCT	59.859	20	TCTCTCTATTCTCTTCCCTTTTCTT	57.595	25	25	412	555
NODE2023length373cov26536194	1	p3	(AGA)8	24	374	397	CGAAATCTTCTGCTCTCGCT	59.859	20	CAGAGTCTCTCTATTCTCTTCCCTTT	59.191	26	26	286	431	ATTTGGAACCGAATAAGCCC	60.15	20	CAGAGTCTCTCTATTCTCTTCCCTTT	59.191	26	26	235	431	AACCGCTGAGCTTCTTCTCA	60.277	20	CAGAGTCTCTCTATTCTCTTCCCTTT	59.191	26	26	256	431
NODE62270length255cov7662745	1	p3	(GCA)7	21	104	124	CGAAAGGAAGTGAATTGGGA	60.044	20	TGTGTGTGGGTGTGTTTGTG	59.923	20	20	80	304	CGAAAGGAAGTGAATTGGGA	60.044	20	TGTGTGTGTGGGTGTGTTTG	59.923	20	20	80	306	CGAAAGGAAGTGAATTGGGA	60.044	20	ACCTGTGTGTGTGTGGGTGT	59.796	20	20	80	311
NODE62270length255cov7662745	2	p4	(CATT)5	20	248	267	CGAAAGGAAGTGAATTGGGA	60.044	20	TGTGTGTGGGTGTGTTTGTG	59.923	20	20	80	304	CGAAAGGAAGTGAATTGGGA	60.044	20	TGTGTGTGTGGGTGTGTTTG	59.923	20	20	80	306	AGTGAATTGGGATTTGCAGC	60.081	20	TGTGTGTGGGTGTGTTTGTG	59.923	20	20	88	304
NODE16336length758cov9777045	1	p3	(CTT)7	21	46	66	CGAAAACGAAAACGAAAACC	59.603	20	AACGCTGATTCTGTCCATCC	60.081	20	20	7	204	CCGAAAACGAAAACGAAAAC	59.603	20	AACGCTGATTCTGTCCATCC	60.081	20	20	0	204	CGAAAACGAAAACGAAAACC	59.603	20	ACCAACATCCTTTGCTCCTG	60.111	20	20	7	229
NODE86562length263cov7186312	1	p3	(CTT)7	21	33	53	CGAAAACGAAAACCCTACTCTC	59.304	22	AACGCTGATTCTGTCCATCC	60.081	20	20	0	191	CGAAAACGAAAACCCTACTCTC	59.304	22	CTCTCGATTTCGGAGTCTCG	60.088	20	20	0	109	CGAAAACGAAAACCCTACTCTC	59.304	22	ACCAACATCCTTTGCTCCTG	60.111	20	20	0	216
F7SND4003FOGBK	1	p3	(AAG)7	21	41	61	CGAAAACACGATCAAAACCG	61.414	20	ATCCAATTCCAAAGCAGCAG	60.214	20	20	18	223	CGAAAACACGATCAAAACCG	61.414	20	ACCAATCCAATTCCAAAGCA	60.309	20	20	18	227	CGAAAACACGATCAAAACCG	61.414	20	GGGGAATCAGTACCAATCCA	59.605	20	20	18	238
F7SND4003FQOKS	1	p3	(AAG)7	21	41	61	CGAAAACACGATCAAAACCG	61.414	20	ATCCAATTCCAAAGCAGCAG	60.214	20	20	18	219	CGAAAACACGATCAAAACCG	61.414	20	ACCAATCCAATTCCAAAGCA	60.309	20	20	18	223	CGAAAACACGATCAAAACCG	61.414	20	GGGGAATCAGTACCAATCCA	59.605	20	20	18	234
F7SND4003FXDZV	1	p3	(AAG)7	21	41	61	CGAAAACACGATCAAAACCG	61.414	20	ATCCAATTCCAAAGCAGCAG	60.214	20	20	18	219	CGAAAACACGATCAAAACCG	61.414	20	ACCAATCCAATTCCAAAGCA	60.309	20	20	18	223	CGAAAACACGATCAAAACCG	61.414	20	CCAATCCAATTCCAAAGCAG	60.439	20	20	18	222
TC8636	1	p4	(ACAA)5	20	175	194	CCTTTTTGTTTCCACCACAA	58.5	20	CAAAATCAGCAGCAGCTTCA	60.28	20	20	51	222	ACCTTTTTGTTTCCACCACAA	59.364	21	CAAAATCAGCAGCAGCTTCA	60.28	20	20	50	222	AACCTTTTTGTTTCCACCACA	59.364	21	CAAAATCAGCAGCAGCTTCA	60.28	20	20	49	222
NODE34207length471cov7624204	1	p6	(TCTCTG)5	30	33	62	CCTTTTACTCGCGCCCTAAT	60.577	20	AAGCAATAGCTCTGCGGAAA	60.117	20	20	7	166	CCTTTTACTCGCGCCCTAAT	60.577	20	AAAGCAATAGCTCTGCGGAA	60.117	20	20	7	167	TTTTACTCGCGCCCTAATTC	59.345	20	AAGCAATAGCTCTGCGGAAA	60.117	20	20	9	166
NODE83370length198cov7984848	1	p3	(GGA)8	24	196	219	CCTTTAGGCCCACCTACCTC	59.955	20	AACTCAGTCACGCGACTCCT	60.057	20	20	46	242	GAGAGATTCTGGCTTCGGTG	59.95	20	AACTCAGTCACGCGACTCCT	60.057	20	20	141	242	GTGGAGAGATTCTGGCTTCG	59.95	20	AACTCAGTCACGCGACTCCT	60.057	20	20	138	242
TC10354	1	p3	(GAA)8	24	304	327	CCTTCAAAGCCTTCGTCAAG	59.986	20	TGTTGGAAGCTCCCTCTTGT	59.844	20	20	217	363	TTCGAAAGCAAGCCTCAAAT	59.96	20	TGTTGGAAGCTCCCTCTTGT	59.844	20	20	169	363	GACGTCACCGAATCCAAGAT	59.934	20	TGTTGGAAGCTCCCTCTTGT	59.844	20	20	150	363
TC8103	1	p3	(ATA)7	21	66	86	CCTCTTCGAGCAAGTGATGA	59.112	20	AATGGAAAGAACGTGGTTGG	59.83	20	20	3	139	CCCTCTTCGAGCAAGTGATG	60.934	20	AATGGAAAGAACGTGGTTGG	59.83	20	20	2	139	CCTCTTCGAGCAAGTGATGA	59.112	20	TTTGGAAGGTTGGAATGGAC	59.767	20	20	3	160
157976664	1	p2	(AG)12	24	64	87	CCTCACACATAGATTGAAAATCG	58.64	23	GTCTTGAAGAACCGGCATGT	60.119	20	20	19	175	CCTCACACATAGATTGAAAATCG	58.64	23	GTCCTTCACGCTAGCCATTC	59.843	20	20	19	157	CCTCACACATAGATTGAAAATCG	58.64	23	TCCTTATCATCGCTTCCGTC	60.177	20	20	19	128
157973731	1	p3	(TCT)9	27	73	99	CCGTCACTTCGAACATCAGA	59.831	20	CAACCGATTGCTCCATTTTT	59.938	20	20	4	190	GACCGTCACTTCGAACATCA	59.682	20	CAACCGATTGCTCCATTTTT	59.938	20	20	2	190	ACGACCGTCACTTCGAACAT	60.577	20	CAACCGATTGCTCCATTTTT	59.938	20	20	0	190
136142205	1	p1	(T)28	28	603	630	CCGCTAAAGACAAATTCCCA	60.067	20	TGGAAGCCAACTCACTCTTG	59.007	20	20	532	656	CCGCTAAAGACAAATTCCCA	60.067	20	GGAAGCCAACTCACTCTTGAA	59.463	21	21	532	655	CCGCTAAAGACAAATTCCCA	60.067	20	ATGGAAGCCAACTCACTCTTG	59.343	21	21	532	657
NODE55755length236cov6118644	1	c	(TGGAAG)7(AGGAAG)5	72	188	259	CCGATGAGCAGATTTGTGAG	59.394	20	ACGGCCTCTACCTCCTCG	60.363	18	18	155	295	AAGAAGCTCCTCAAGCTCCA	59.308	20	ACGGCCTCTACCTCCTCG	60.363	18	18	63	295	CAAGAAGCTCCTCAAGCTCC	59.308	20	ACGGCCTCTACCTCCTCG	60.363	18	18	62	295
NODE87073length178cov3556180	1	p3	(CAT)8	24	48	71	CCGAACAAGATTGTCCCTTT	59.028	20	TGGTTCAGGAGAGAGCAGGT	59.986	20	20	14	156	CCAACTCCAACCGAACAAGA	61.064	20	TGGTTCAGGAGAGAGCAGGT	59.986	20	20	4	156	ACCGAACAAGATTGTCCCTTT	59.856	21	TGGTTCAGGAGAGAGCAGGT	59.986	20	20	13	156
TC9175	1	p3	(GAA)7	21	67	87	CCCTGTTGCACAAGTAACCA	59.609	20	CCCTCTCCACACTGCAAGTT	60.298	20	20	5	270	TTCAACCCTGTTGCACAAGT	59.187	20	CCCTCTCCACACTGCAAGTT	60.298	20	20	0	270	CCCTGTTGCACAAGTAACCA	59.609	20	ATCTTCCCTCTCCACACTGC	59.258	20	20	5	275
TC17078	1	p3	(GAA)7	21	770	790	CCCTGTATGCGGAACAAACT	59.993	20	TCAACAGGTTCTTTGTTTTCTTCA	60.175	24	24	618	818	TTCCATGCATAGCAGCTCAC	59.979	20	TCAACAGGTTCTTTGTTTTCTTCA	60.175	24	24	572	818	ACGAGCCACTCTTGTCGTCT	60.057	20	TCAACAGGTTCTTTGTTTTCTTCA	60.175	24	24	713	818
F7SND4004IV0BW	1	p3	(GAA)7	21	178	198	CCCTGTATGCGGAACAAACT	59.993	20	TGAAATTCAACAGGTTCTTTGTTT	59.119	24	24	28	229	ACGAGCCACTCTTGTCGTCT	60.057	20	TGAAATTCAACAGGTTCTTTGTTT	59.119	24	24	122	229	ACTGGAACGATCTTCAACCG	60.111	20	TGAAATTCAACAGGTTCTTTGTTT	59.119	24	24	45	229
F7SND4003FWRM2	1	p3	(AAC)7	21	163	183	CCCGCTACACGAGGTAGAAG	59.891	20	TCAGCAACCGGACCTTTATC	60.074	20	20	78	300	GGGTCAACTTCGAACCAGAA	60.088	20	AAACCCTAATTTGTTCCGGC	60.184	20	20	2	221	CCCGCTACACGAGGTAGAAG	59.891	20	AAACCCTAATTTGTTCCGGC	60.184	20	20	78	221
NODE25154length228cov16916666	1	p3	(AAC)7	21	88	108	CCCGCTACACGAGGTAGAAG	59.891	20	TTTTTCAGGAATAGGCGGTG	60.067	20	20	2	259	CCCGCTACACGAGGTAGAAG	59.891	20	TCAGCAACCGGACCTTTATC	60.074	20	20	2	225	CCCGCTACACGAGGTAGAAG	59.891	20	GTGAACCACCCACCTGAACT	59.859	20	20	2	278
TC3314	1	p2	(AG)18	36	61	96	CCCATAACTTGATCCACACAGA	59.853	22	AGGGATTTGCTTGGTTCCTT	59.94	20	20	7	180	TCCCATAACTTGATCCACACAG	59.853	22	AGGGATTTGCTTGGTTCCTT	59.94	20	20	6	180	TCCCATAACTTGATCCACACA	58.836	21	AGGGATTTGCTTGGTTCCTT	59.94	20	20	6	180
TC9374	1	p2	(TC)13	26	67	92	CCCACGAGATCTCCTCTCTCT	59.96	21	AAATGCGATCAGAGGTTTGG	60.074	20	20	22	138	CTCCCACGAGATCTCCTCTCT	59.96	21	AAATGCGATCAGAGGTTTGG	60.074	20	20	20	138	CCCACGAGATCTCCTCTCTCT	59.96	21	AGAGACTCTTTCAGCGCCAG	59.891	20	20	22	252
F7SND4004IATE1	1	p3	(AAC)7	21	223	243	CCAGTTTTTGGGTGAAGGAA	59.942	20	TCTGATGCGTTTACTATCGTTGA	59.793	23	23	142	290	GCCCATTTCAACTACCTCCA	59.933	20	TCTGATGCGTTTACTATCGTTGA	59.793	23	23	94	290	GAATCGTGCTTGTAACGCAA	59.879	20	TCTGATGCGTTTACTATCGTTGA	59.793	23	23	70	290
NODE27220length416cov9829327	1	p3	(GTT)7	21	420	440	CCAGGTGAGTAACGAACGGT	60.028	20	ACCAATTCCCTCCTCAAACC	60.169	20	20	295	467	ACCAGGTGAGTAACGAACGG	60.028	20	ACCAATTCCCTCCTCAAACC	60.169	20	20	294	467	TGTCCGTTTGAAATTGGTGA	59.941	20	ACCAATTCCCTCCTCAAACC	60.169	20	20	235	467
284022885	1	p3	(AGG)8	24	482	505	CCAGGGTTAGAGCAGCAATC	59.836	20	GTACTCCGGTGCCTCATCA	59.647	19	19	428	532	TCCAGGGTTAGAGCAGCAAT	59.836	20	GTACTCCGGTGCCTCATCA	59.647	19	19	427	532	GCAACTTGGCCAAAAGTGAT	60.118	20	AGGTACTCCGGTGCCTCATC	61.449	20	20	377	534
TC8737	1	p4	(GATT)5	20	1789	1808	CCAGATGATCCAGAAGCCAT	60.034	20	GCGGAAAAGCAAGTAACAGC	60.025	20	20	1707	1845	CCTTGGTTGAATTGGAAGGA	59.903	20	GCGGAAAAGCAAGTAACAGC	60.025	20	20	1579	1845	TCCTTGGTTGAATTGGAAGG	59.903	20	GCGGAAAAGCAAGTAACAGC	60.025	20	20	1578	1845
F7SND4004IRKIN	1	p3	(AAG)7	21	137	157	CCAGAAAAGCCGAAGACTTG	59.986	20	TAGGGTTTCCAATTTCCACG	59.795	20	20	66	264	GCTTCCTTGGGGTTTGTGTA	59.971	20	TAGGGTTTCCAATTTCCACG	59.795	20	20	21	264	GCTGAAACAACCCTCCAAAA	60.088	20	TAGGGTTTCCAATTTCCACG	59.795	20	20	99	264
NODE49020length182cov6989011	1	p4	(ATAG)7	28	97	124	CCACGGCTTTTATCACTGGT	59.993	20	CGGTTTTGTTCACAACCTGA	59.585	20	20	30	206	CCACGGCTTTTATCACTGGT	59.993	20	CCTCTCTCCCTCCCTCTCTC	59.489	20	20	30	150	CCACGGCTTTTATCACTGGT	59.993	20	CTCTCTCCCTCTCTCCCTCC	59.489	20	20	30	157
157974162	1	p2	(TC)10	20	59	78	CCACCATACAAACACATATACGC	59.201	23	TCGTCCATGTCACCAAGGTA	59.96	20	20	0	154	CCACCATACAAACACATATACGC	59.201	23	AACAGAGGATTTGGTGGTGG	59.82	20	20	0	134	CCACCATACAAACACATATACGC	59.201	23	ACTCGGTGACGGAGATCTTG	60.261	20	20	0	216
NODE55769length248cov4810484	1	p3	(ATG)10	30	127	156	CCACCACCTCATGTCAACAG	59.997	20	GACGTGATGTCCAGGAAGGT	59.969	20	20	88	259	CCACCACCTCATGTCAACAG	59.997	20	GTCCATGACGTGATGTCCAG	59.962	20	20	88	265	CCACCACCTCATGTCAACAG	59.997	20	AAGCGAAGGGATTGGAGATT	60.039	20	20	88	202
TC12367	1	p4	(AAAT)5	20	580	599	CCACAGAGTGATCCTCCACC	60.527	20	CAGAACAAACCAATACACGCA	59.641	21	21	516	747	TGCACAAGACTCCACAGAGTG	60.08	21	CAGAACAAACCAATACACGCA	59.641	21	21	505	747	CAGAGTGATCCTCCACCTGAG	59.843	21	CAGAACAAACCAATACACGCA	59.641	21	21	519	747
136141802	1	p4	(AAAT)5	20	255	274	CCACAGAGTGATCCTCCACC	60.527	20	CAGAACAAACCAATACACGCA	59.641	21	21	191	422	TGCACAAGACTCCACAGAGTG	60.08	21	CAGAACAAACCAATACACGCA	59.641	21	21	180	422	CAGAGTGATCCTCCACCTGAG	59.843	21	CAGAACAAACCAATACACGCA	59.641	21	21	194	422
TC16160	1	p3	(GCA)7	21	63	83	CCACAGACTTTAGCTTCGCC	60.015	20	TGGATTGACCTGCTTGACTG	59.831	20	20	21	298	CCACAGACTTTAGCTTCGCC	60.015	20	GGGTAAACCCAGACGGATCT	60.19	20	20	21	223	CCACAGACTTTAGCTTCGCC	60.015	20	TGAGGCGTAGCAGCAATAGA	59.735	20	20	21	136
TC5319	1	c	(GA)10aatacaatgactggtcttgtaatggttaccagaggcggaggatgcggtggaggaagcaaaagaacaagaccaacacgagc(AGA)8	124	67	190	CCACACTGTCCTTTCCTTCTC	58.78	21	GCAACCAATGAAAGCTGGTT	60.118	20	20	10	216	CCACACTGTCCTTTCCTTCTCT	59.778	22	GCAACCAATGAAAGCTGGTT	60.118	20	20	10	216	ACCACACTGTCCTTTCCTTCTC	59.645	22	GCAACCAATGAAAGCTGGTT	60.118	20	20	9	216
NODE16109length349cov47914040	1	p2	(CT)12	24	42	65	CCACACCTTCTCATTCACCA	59.52	20	ACGTGCCATTGCTTCTTCTT	59.882	20	20	5	112	CCACACCTTCTCATTCACCA	59.52	20	TGAAAGCCATGGTTCCTTCT	59.67	20	20	5	256	CCACACCTTCTCATTCACCA	59.52	20	ATTGGCAAGTCCTGTCCAGA	60.656	20	20	5	189
TC16625	1	p3	(TCT)8	24	63	86	CCACACAAAAACGACACCAC	59.897	20	ATCTGATCGGTTTGGAGACG	60.073	20	20	30	296	CCACACAAAAACGACACCAC	59.897	20	GACGTGAGAGACCGATGGAT	60.08	20	20	30	280	CCACACAAAAACGACACCAC	59.897	20	AATTGAGAAGCATCGAACGG	60.214	20	20	30	253
NODE19303length820cov15971951	1	p4	(ATTC)6	24	28	51	CCAAAGGCATAATTGCATGA	59.52	20	GGTTAAATCAGCGGGAGTGA	60.074	20	20	3	256	CCAAAGGCATAATTGCATGA	59.52	20	AAATCAGCGGGAGTGAAAGA	59.813	20	20	3	252	CCAAAGGCATAATTGCATGA	59.52	20	CTTGGTTAAATCAGCGGGAG	59.702	20	20	3	259
TC1049	1	p5	(AACGA)5	25	27	51	CATTCATTCTCTTTTCTCTCTCG	57.394	23	GACAAGTGCAGCATAGCCAA	60.019	20	20	0	179	CATTCATTCTCTTTTCTCTCTCG	57.394	23	CTTCTTGGGCTTTTCAGGTG	59.846	20	20	0	234	CATTCATTCTCTTTTCTCTCTCG	57.394	23	CTTGGGCTTTTCAGGTGTTC	59.711	20	20	0	231
TC15499	1	p3	(TTC)7	21	78	98	CATTCACAAAACTCAACAACCA	58.579	22	ACCAAACGATTAGGGGCTTT	59.835	20	20	53	199	CATTCACAAAACTCAACAACCA	58.579	22	AACCAAACGATTAGGGGCTT	59.835	20	20	53	200	CATTCACAAAACTCAACAACCA	58.579	22	ATAGTGTCACCGCGGAAGAG	60.277	20	20	53	289
TC10312	1	p3	(CAT)7	21	121	141	CATCTTCTGCAGCAACAACAA	60.042	21	TGGGAACTGGAGAAAGGTTG	60.081	20	20	51	272	CATCTTCTGCAGCAACAACAA	60.042	21	ATTGGAAAGAGGGGAAATGG	60.124	20	20	51	307	CATCTTCTGCAGCAACAACAA	60.042	21	CATCATTGGAAAGAGGGGAA	59.864	20	20	51	311
TC8987	1	p4	(AATA)5	20	955	974	CATCTGAAAAAGATGGCGGT	60.074	20	CAAACATGGATCACCACACC	59.656	20	20	793	1040	CATCTGAAAAAGATGGCGGT	60.074	20	CATGGATCACCACACCTTCA	60.378	20	20	793	1036	AGCATCTGAAAAAGATGGCG	60.352	20	CAAACATGGATCACCACACC	59.656	20	20	791	1040
TC15357	2	p4	(TTCT)5	20	1952	1971	CATCGTGGGAGGAACAAACT	59.966	20	TCTCTTCTGTTGATGCGGTTT	59.867	21	21	1910	2013	CATCGTGGGAGGAACAAACT	59.966	20	TTCTCTTCTGTTGATGCGGTT	59.867	21	21	1910	2014	CTTCAATGTTTCCCATGCCT	59.933	20	TCTCTTCTGTTGATGCGGTTT	59.867	21	21	1787	2013
TC15686	1	p3	(TAA)8	24	235	258	CATCGATACATCGTGGGTCC	61.159	20	CTCATAAAGCCTTGCGTGGT	60.27	20	20	208	328	CATCGATACATCGTGGGTCC	61.159	20	ACTCATAAAGCCTTGCGTGG	60.27	20	20	208	329	CCATCGATACATCGTGGGTC	61.159	20	CTCATAAAGCCTTGCGTGGT	60.27	20	20	207	328
F7SND4003HHLTY	1	p3	(TAA)8	24	89	112	CATCGATACATCGTGGGTCC	61.159	20	GTGGTTTGTGCTGAACATGG	60.008	20	20	62	267	CCATCGATACATCGTGGGTC	61.159	20	GTGGTTTGTGCTGAACATGG	60.008	20	20	61	267	CATCGATACATCGTGGGTCC	61.159	20	AAGGTGGTCAATGCGGTAAC	59.859	20	20	62	310
TC4389	1	p2	(CT)13	26	169	194	CATCCCTTCAACCACCAACT	59.82	20	GGCAATTCTTTCCATCTCCA	60.014	20	20	141	413	CATCCCTTCAACCACCAACT	59.82	20	TGGCAATTCTTTCCATCTCC	60.014	20	20	141	414	CAAACCCCTCTCTCTCTCCC	60.186	20	ATGGTGTGCTGGTTTGTTGA	60.008	20	20	13	247
TC14745	1	p5	(TGTTC)5	25	41	65	CATCATTGTTCTTTCTCACAAACC	59.913	24	TGATTTCCTCTGTGACGTGC	59.837	20	20	10	208	TCATTGTTCTTTCTCACAAACCTC	59.674	24	TGATTTCCTCTGTGACGTGC	59.837	20	20	12	208	TGACATCATTGTTCTTTCTCACAA	59.654	24	TGATTTCCTCTGTGACGTGC	59.837	20	20	7	208
TC10010	1	p3	(CAG)7	21	37	57	CATCATCAGCTGGAAGACCG	61.773	20	ATTGTTGGAGGATCAATCGG	59.75	20	20	0	129	CATCATCAGCTGGAAGACCG	61.773	20	TCTCCCGTGTCTTTGGAGTT	59.697	20	20	0	198	CATCATCAGCTGGAAGACCG	61.773	20	GATCTCCCGTGTCTTTGGAG	59.655	20	20	0	200
NODE26514length200cov10025000	1	p3	(GAA)7	21	201	221	CATCATCACCATCCAAACCA	60.177	20	ACTCTTCTCTTTCTCTCCACCA	57.248	22	22	6	247	TGGAAACGGAGAAGGTGAAT	59.526	20	ACTCTTCTCTTTCTCTCCACCA	57.248	22	22	148	247	AATGGAAACGGAGAAGGTGA	59.526	20	ACTCTTCTCTTTCTCTCCACCA	57.248	22	22	146	247
TC21985	1	p3	(ATC)9	27	223	249	CAGTCTTTGTTCGCAGACGA	60.175	20	GGCAGATTCAAGATGATGACAG	59.7	22	22	32	276	CAGTCTTTGTTCGCAGACGA	60.175	20	AGGCAGATTCAAGATGATGACA	59.7	22	22	32	277	CAGTCTTTGTTCGCAGACGA	60.175	20	GGCAGATTCAAGATGATGACA	58.659	21	21	32	276
NODE33954length327cov33902142	1	p4	(TCAT)6	24	43	66	CAGTAACCATTAGCTCATTCGAG	58.114	23	AATTGCTAACTCTGCGCCAT	59.873	20	20	17	184	CAGTAACCATTAGCTCATTCGAG	58.114	23	CGAGTTCTTTGCCTATTCCG	59.839	20	20	17	281	ACAGTAACCATTAGCTCATTCGAG	58.912	24	AATTGCTAACTCTGCGCCAT	59.873	20	20	16	184
NODE34123length300cov5886667	1	p4	(TTCT)6	24	309	332	CAGGGATGACAACCGAGTTT	59.966	20	GAAACATTGATTCTCAGGTTGGA	60.346	23	23	98	359	CACGATGAAGACAACACGCT	59.905	20	GAAACATTGATTCTCAGGTTGGA	60.346	23	23	215	359	CAGGGATGACAACCGAGTTT	59.966	20	AAACATTGATTCTCAGGTTGGA	58.554	22	22	98	358
TC2376	1	p6	(GGCTGA)5	30	1369	1398	CAGCCCCGTCAACAAGTATT	59.993	20	TGGGAGAAAGTGGAGAATGC	60.195	20	20	1157	1423	TTTTCCAATGTGGCAGAACA	60.088	20	TGGGAGAAAGTGGAGAATGC	60.195	20	20	1192	1423	TTTTCCAATGTGGCAGAACA	60.088	20	TCAACCGCAGAGACAGAAGA	59.701	20	20	1192	1467
TC375	1	p3	(CAT)7	21	72	92	CAGCATGGGAATGTTGAATG	59.924	20	CAGCGTTGATCTTGGACTGA	59.984	20	20	11	249	GAATGGGGTAATAGCCAGCA	59.923	20	CAGCGTTGATCTTGGACTGA	59.984	20	20	26	249	TGAATGGGGTAATAGCCAGC	59.923	20	CAGCGTTGATCTTGGACTGA	59.984	20	20	25	249
50319274	1	p2	(GT)12	24	256	279	CAGCATCAGCGTGAGAAGAG	59.88	20	GTTAAACCATTCGCTGCCAT	59.967	20	20	66	334	GCATAGCAGCATCCCCTAAG	59.829	20	GTTAAACCATTCGCTGCCAT	59.967	20	20	104	334	AGCATAGCAGCATCCCCTAA	59.829	20	GTTAAACCATTCGCTGCCAT	59.967	20	20	103	334
50319874	1	p2	(GT)12	24	256	279	CAGCATCAGCGTGAGAAGAG	59.88	20	GTTAAACCATTCGCTGCCAT	59.967	20	20	66	334	GCATAGCAGCATCCCCTAAG	59.829	20	GTTAAACCATTCGCTGCCAT	59.967	20	20	104	334	AGCATAGCAGCATCCCCTAA	59.829	20	GTTAAACCATTCGCTGCCAT	59.967	20	20	103	334
50319495	1	p3	(TTC)9	27	47	73	CAGCAGCGAAGCGTAGTTAG	59.038	20	GTCTCGTCAACATCCTGGGT	59.969	20	20	18	192	CAGCAGCGAAGCGTAGTTAG	59.038	20	AGCAATTCCATGGGAGTCAC	59.934	20	20	18	268	CAGCAGCGAAGCGTAGTTAG	59.038	20	CCATGGGAGTCACGAAGAAT	59.927	20	20	18	261
TC2634	1	c	(CT)12gagatggctttgggagagaga(GT)10	65	1121	1185	CAGATGAAGCAGGTGAACGA	59.984	20	CAAAACCTCACTCACTCACAAATC	60.075	24	24	1014	1241	CAGATGAAGCAGGTGAACGA	59.984	20	CAAAACCTCACTCACTCACAAA	57.914	22	22	1014	1241	CAGATGAAGCAGGTGAACGA	59.984	20	AACAAAACCTCACTCACTCACAAA	60.109	24	24	1014	1243
NODE82648length162cov3697531	1	p3	(AAC)7	21	126	146	CAGAGTTAAGACCGGAAGCG	60.008	20	GTGTGGTTGAACGAGGAACA	59.571	20	20	67	185	CAGAGTTAAGACCGGAAGCG	60.008	20	TGTGTGGTTGAACGAGGAAC	59.571	20	20	67	186	CAGAGTTAAGACCGGAAGCG	60.008	20	GGGGAATGTGAATGTGTGGT	60.497	20	20	67	198
TC19916	1	p4	(AGAT)7	28	61	88	CAGAAAATGGAATTGGAATTGG	60.519	22	ACGGTTATGTTCGCAAGGTC	60	20	20	11	217	TGAACAGAAAATGGAATTGGAA	59.429	22	ACGGTTATGTTCGCAAGGTC	60	20	20	7	217	CAGAAAATGGAATTGGAATTGG	60.519	22	CGGTTATGTTCGCAAGGTCT	60.132	20	20	11	216
TC9262	1	p3	(ATC)7	21	48	68	CACTGACCACACACATTTGCT	59.657	21	GCCTAACGTCGAAGCAGAAC	60.022	20	20	3	107	CACTGACCACACACATTTGCT	59.657	21	CCGATGACGGAGATCTTGTT	60.073	20	20	3	205	CACTGACCACACACATTTGCT	59.657	21	CCTAACGTCGAAGCAGAACC	59.875	20	20	3	106
TC4262	2	p3	(GTG)7	21	291	311	CACGGTTTAAATCTGCTCCAA	60.117	21	AGGAAGCTGTTGCTGTTGAA	58.65	20	20	146	411	CACGGTTTAAATCTGCTCCA	58.771	20	AGGAAGCTGTTGCTGTTGAA	58.65	20	20	146	411	ACACGGTTTAAATCTGCTCCA	59.623	21	AGGAAGCTGTTGCTGTTGAA	58.65	20	20	145	411
F7SND4004H8SIE	1	p4	(TCAT)5	20	257	276	CACGGGCAAAACTAACATCA	59.585	20	AATTGCTAACTCTGCGCCAT	59.873	20	20	177	397	ATCATTACCAAGGGCACCAC	59.676	20	GGAGGATTCCCCTTTTGCTA	60.391	20	20	88	364	CACGGGCAAAACTAACATCA	59.585	20	GGAGGATTCCCCTTTTGCTA	60.391	20	20	177	364
F7SND4003FYOYB	1	p3	(GAA)7	21	114	134	CACGAACCTTTGAAGTACGAAA	59.308	22	TCACCGTTCTTTTTCTTCCC	59.146	20	20	38	211	CACGAACCTTTGAAGTACGAAA	59.308	22	ATGGGGAATTACGACCCAAG	60.929	20	20	38	308	CACGAACCTTTGAAGTACGAAA	59.308	22	GGAATTACGACCCAAGCACT	59.056	20	20	38	304
NODE46487length148cov4533784	1	p3	(AAG)7	21	131	151	CACGAAAGTGAAGGAGCAAA	59.047	20	CATCGTCTTCTTCAATTCCACA	60.11	22	22	39	176	ACACGAAAGTGAAGGAGCAAA	59.906	21	CATCGTCTTCTTCAATTCCACA	60.11	22	22	38	176	CGAAACCTTGACGAATTTTGA	60.096	21	CATCGTCTTCTTCAATTCCACA	60.11	22	22	6	176
NODE7472length701cov13776034	1	p4	(TTTC)5	20	206	225	CACCGCCCAACATTCTCTAT	59.955	20	GCTCATGAAGGGTGCTGATT	60.226	20	20	138	393	CACCGCCCAACATTCTCTAT	59.955	20	TGTTGATTGGCTCATGAAGG	59.648	20	20	138	402	TATTTTCACCGCCCAACATT	60.188	20	GCTCATGAAGGGTGCTGATT	60.226	20	20	132	393
TC17136	1	p3	(GAA)7	21	1215	1235	CACCCGAAGAGGCAATGTAT	59.955	20	GCTAGAGCACCTTCCGTTTC	59.08	20	20	1044	1263	GAATCTTCAAACCACCCGAA	59.91	20	GCTAGAGCACCTTCCGTTTC	59.08	20	20	1032	1263	CACCCGAAGAGGCAATGTAT	59.955	20	GCTAGAGCACCTTCCGTTTCT	60.033	21	21	1044	1263
50317687	1	p2	(TC)17	34	71	104	CACCCCCTTCAAAACCCTAT	60.046	20	AATCTTCGGTGTGCTTGGTC	60.119	20	20	44	187	CACCCCCTTCAAAACCCTAT	60.046	20	GAATCTTCGGTGTGCTTGGT	60.119	20	20	44	188	CACCCCCTTCAAAACCCTAT	60.046	20	GGGAATCAGGTTGGGAATCT	60.133	20	20	44	202
NODE73488length128cov6390625	1	p3	(TCT)8	24	126	149	CACCAATGGGTTTAGCGTCT	59.993	20	GAGGCTGAGAAGGAGGAAGAA	60.081	21	21	87	186	CACCAATGGGTTTAGCGTCT	59.993	20	GAGGCTGAGAAGGAGGAAGA	58.691	20	20	87	186	ACCTAACGGGTTCACCAATG	59.711	20	GGCTGAGAAGGAGGAAGAAGA	60.081	21	21	75	184
NODE43795length210cov8233334	1	p3	(GTT)7	21	205	225	CACCAAAAGGATTCTTCCGA	60.044	20	ACCAAAACACACACGATGGA	59.855	20	20	41	254	CACCAAAAGGATTCTTCCGA	60.044	20	AACACACACGATGGAAGCAG	59.751	20	20	41	249	CACCAAAAGGATTCTTCCGA	60.044	20	CCAAAACACACACGATGGAA	60.404	20	20	41	253
TC2086	1	p3	(CTT)7	21	80	100	CACATTTTTCACCCATTTGGA	60.582	21	GGGTTCTTATCAGGATGCCA	59.894	20	20	7	221	CACATTTTTCACCCATTTGGA	60.582	21	TTTGCTTGAATTTGGCTTCA	59.42	20	20	7	259	ACATTTTTCACCCATTTGGA	57.765	20	GGGTTCTTATCAGGATGCCA	59.894	20	20	8	221
157973882	1	p3	(GAT)7	21	189	209	CACATGCTTGGAGCTAGCAG	59.764	20	TGCCAAATCTAGAGGGATGG	60.029	20	20	91	292	TATTTCTGTTGAACACGGCG	59.729	20	TGCCAAATCTAGAGGGATGG	60.029	20	20	160	292	TATTTCTGTTGAACACGGCG	59.729	20	CTGCTGCCAAATCTAGAGGG	59.971	20	20	160	296
F7SND4004H2WTR	1	p3	(TTA)7	21	41	61	CACAGGGAAAACATCACAACA	59.45	21	CCTGAAACACATAAACCGCA	59.585	20	20	6	132	CACAGGGAAAACATCACAACAT	59.757	22	CCTGAAACACATAAACCGCA	59.585	20	20	6	132	CACAGGGAAAACATCACAACA	59.45	21	CCTGAAACACATAAACCGCAT	59.875	21	21	6	132
50321538	1	p2	(TC)20	40	202	241	CACAATTCCCCAACTTGCTT	59.971	20	CGTTCACCTTCACCCATCTT	59.966	20	20	98	278	TGCAACATTCCAAAACCAAA	59.946	20	CGTTCACCTTCACCCATCTT	59.966	20	20	73	278	CACAATTCCCCAACTTGCTT	59.971	20	CACCTTCACCCATCTTTGCT	60.111	20	20	98	274
NODE20284length184cov11902174	1	p3	(CAA)7	21	115	135	CACAAGCAGCAGCATCACTT	60.207	20	CAGCGGTGAAATTAGGATCG	60.597	20	20	16	207	CACAAGCAGCAGCATCACTT	60.207	20	AATTAGGATCGGCGGTGATA	59.392	20	20	16	198	GAATTTTGCACAAGCAGCAG	59.614	20	CAGCGGTGAAATTAGGATCG	60.597	20	20	8	207
NODE14872length522cov8697318	1	p3	(CTT)7	21	249	269	CAATCTGGAGGCAAAATGGT	59.933	20	AACTTCCGCAGCAACAGAAT	59.882	20	20	25	294	TCGTTTCATTGCTTCTGGTG	59.84	20	TTCGAGGATAAGTCGTTGGG	60.066	20	20	165	386	CAGCCTGAAAGCCCTAATTG	59.839	20	TTCGAGGATAAGTCGTTGGG	60.066	20	20	118	386
NODE14434length1123cov12712378	1	p3	(GAA)8	24	41	64	CAATCCCAAACCCAAAGAAG	59.401	20	CGTGAACTCGGATTGGAACT	60.111	20	20	3	175	ACAATCCCAAACCCAAAGAA	59.264	20	CGTGAACTCGGATTGGAACT	60.111	20	20	2	175	AACAATCCCAAACCCAAAGA	59.264	20	CGTGAACTCGGATTGGAACT	60.111	20	20	1	175
TC9363	1	p5	(AAAAC)5	25	46	70	CAATAGCTGAATCTTGTGGAAGC	60.27	23	TTGAAACAAATGGATCGTGC	59.523	20	20	3	266	CAATAGCTGAATCTTGTGGAAGC	60.27	23	GGATTGCTTCATCCTGCTTT	59.273	20	20	3	122	CAATAGCTGAATCTTGTGGAAGC	60.27	23	TTGGATTGCTTCATCCTGCT	60.744	20	20	3	124
TC20667	1	p3	(AAG)7	21	26	46	CAATAAAGTTGCTGCTGCTG	57.35	20	GCCTTCTTTTGCTCAAGTGC	60.14	20	20	0	191	CAATAAAGTTGCTGCTGCTG	57.35	20	TAATAGCGTTGAGGCGTTCC	60.23	20	20	0	163	CAATAAAGTTGCTGCTGCTG	57.35	20	GTGAAGTTAAAAGCGGTGCC	59.752	20	20	0	115
NODE23003length297cov11760942	1	p4	(ATAC)6	24	99	122	CAAGCATGTGCCAGTGCTAC	60.481	20	CTTGCCGTGGATCCTACATT	59.955	20	20	46	284	CAAGCATGTGCCAGTGCTAC	60.481	20	CAGGGTCTATGTCCCTCCAA	59.92	20	20	46	172	TGTGCCAGTGCTACGCTTTA	60.599	20	CTTGCCGTGGATCCTACATT	59.955	20	20	52	284
TC16651	1	p3	(AAG)8	24	979	1002	CAAGAGGAATCACCGTCCAT	59.927	20	CCCTTTGTTGTTGTTAGGGTG	59.383	21	21	882	1046	CCGTCCATGATTGTGATCTG	59.918	20	CCCTTTGTTGTTGTTAGGGTG	59.383	21	21	894	1046	GCGGAAGAGAGACGAGAAGA	59.827	20	CCCTTTGTTGTTGTTAGGGTG	59.383	21	21	861	1046
NODE20814length408cov11838235	1	p2	(TC)18	36	59	94	CAACTTCTCACCTCCACTCCA	60.282	21	GAGGAGCAGGAGTAGGGCTT	59.979	20	20	34	135	CAACTTCTCACCTCCACTCCA	60.282	21	GTTCAGGGGTAAGGGTGGAT	60.052	20	20	34	195	CAACTTCTCACCTCCACTCCA	60.282	21	GCGGTGTAACAGGAAGAGGA	60.255	20	20	34	156
TC18992	1	p3	(CAA)7	21	28	48	CAACTTCATCAACACCAACAA	57.073	21	TGTCCGCCGTAGATTCTCTC	60.362	20	20	3	167	CAACTTCATCAACACCAACAA	57.073	21	TTTCTCTCTTAACCGGTGCG	60.378	20	20	3	248	ACAACTTCATCAACACCAACAA	58.036	22	TGTCCGCCGTAGATTCTCTC	60.362	20	20	2	167
NODE26855length272cov15106618	1	p2	(TC)10	20	30	49	CAACGCTTTTTCATTTCTTCG	59.876	21	ATCCACAACTTCCTTGGTGG	59.82	20	20	0	245	CAACGCTTTTTCATTTCTTCG	59.876	21	TGGTGGTAGTGCTTTCGTTG	59.758	20	20	0	231	CAACGCTTTTTCATTTCTTCG	59.876	21	TGAACTGGAAGAAGAACGGC	60.375	20	20	0	161
50320509	1	p5	(GTTCT)6	30	100	129	CAACCTACGACGTTGTGGAA	59.609	20	TGAGCAATCAGCTACAACCTG	59.087	21	21	71	284	CAACCTACGACGTTGTGGAA	59.609	20	TTCATCAAGTGAGCAATCAGC	59.016	21	21	71	293	CAACCTACGACGTTGTGGAA	59.609	20	CTTCATCAAGTGAGCAATCAGC	60.022	22	22	71	294
NODE39487length251cov32617531	1	p3	(AAC)7	21	100	120	CAACATTTTCACACTTCACCCT	59.004	22	GGTTTCAGTGCTGTTGCAGA	60.032	20	20	46	239	CAACATTTTCACACTTCACCC	57.966	21	GGTTTCAGTGCTGTTGCAGA	60.032	20	20	46	239	CAACATTTTCACACTTCACCCT	59.004	22	TTTGGTTTCAGTGCTGTTGC	59.888	20	20	46	242
F7SND4003GRBNT	1	p2	(AG)12	24	175	198	CAAAGTCGAACGAATCTTGC	58.502	20	CTTGCTTACACCTCCGCACT	60.453	20	20	85	256	CAAAGTCGAACGAATCTTGC	58.502	20	TGCTTACACCTCCGCACTC	60	19	19	85	254	CAAAGTCGAACGAATCTTGC	58.502	20	TTGCTTACACCTCCGCACTC	61.375	20	20	85	255
157976013	1	p3	(GTT)7	21	531	551	CAAACTAGCAACTGGTGGCA	59.904	20	TGCATTTAGGAAGACCCCAA	60.439	20	20	385	656	CAAACTAGCAACTGGTGGCA	59.904	20	TTGCATTTAGGAAGACCCCA	60.439	20	20	385	657	CAAACTAGCAACTGGTGGCA	59.904	20	TAGGAAGACCCCAATGCTTC	59.126	20	20	385	650
TC9217	1	p3	(AGA)9	27	46	72	CAAACCACCGCTAACTCCTC	59.734	20	ACCTTCGAGGCAAAGTTGAA	59.853	20	20	7	211	CAAACCACCGCTAACTCCTC	59.734	20	AACCTTCGAGGCAAAGTTGA	59.853	20	20	7	212	TCAAACCACCGCTAACTCCT	59.734	20	ACCTTCGAGGCAAAGTTGAA	59.853	20	20	6	211
TC503	1	p2	(TC)10	20	46	65	CAAAAGTTAGAAGAAACACACAACA	57.69	25	TGAGCTTGAAGGCCATGATA	59.375	20	20	4	140	AACAAAAGTTAGAAGAAACACACAACA	59.633	27	TGAGCTTGAAGGCCATGATA	59.375	20	20	2	140	CAAAAGTTAGAAGAAACACACAACA	57.69	25	TTGAGCTTGAAGGCCATGAT	60.744	20	20	4	141
TC16427	1	p1	(T)28	28	135	162	CAAAACGACAAAAACGCAAA	59.758	20	GTGAGACTAGGCCCCCAAAT	60.328	20	20	28	202	ACAAAACGACAAAAACGCAA	59.25	20	GTGAGACTAGGCCCCCAAAT	60.328	20	20	27	202	AACAAAACGACAAAAACGCA	59.25	20	GTGAGACTAGGCCCCCAAAT	60.328	20	20	26	202
TC3585	1	p2	(TC)12	24	208	231	CAAAAATGCAGATTCGCTGA	59.953	20	AGCAGAGGCAACCTCACTGT	60.057	20	20	152	316	TCAAAAATGCAGATTCGCTG	59.953	20	AGCAGAGGCAACCTCACTGT	60.057	20	20	151	316	CAAAAATGCAGATTCGCTGA	59.953	20	GATTGCGATTAACCCTTGGA	59.901	20	20	152	269
NODE45597length514cov12517509	1	p2	(TC)12	24	56	79	CAAAAATGCAGATTCGCTGA	59.953	20	AGCAGAGGCAACCTCACTGT	60.057	20	20	0	164	CAAAAATGCAGATTCGCTGA	59.953	20	GATTGCGATTAACCCTTGGA	59.901	20	20	0	117	CAAAAATGCAGATTCGCTGA	59.953	20	TAGCGATTGCGATTAACCCT	59.704	20	20	0	121
NODE39330length1209cov17267162	1	p3	(CAG)7	21	657	677	ATTTCCGTTACAGTGCTCCG	60.132	20	GTTCGTATGGTGGATTTCGG	60.192	20	20	452	713	CGTTGCGAGACCGAATAGAT	60.235	20	GTTCGTATGGTGGATTTCGG	60.192	20	20	546	713	ATTTCCGTTACAGTGCTCCG	60.132	20	GCGTTCGTATGGTGGATTTC	60.339	20	20	452	715
TC1506	1	p6	(AAAATC)5	30	1079	1108	ATTGGGTGCAACAAAGAAGG	59.971	20	AATCATAGCATCCCAACCCA	60.155	20	20	1037	1214	CTACAAGGGCTGGAATCGTC	59.694	20	AATCATAGCATCCCAACCCA	60.155	20	20	996	1214	ATTGGGTGCAACAAAGAAGG	59.971	20	TCTAAGTCTTTCAACGCCGC	60.523	20	20	1037	1279
NODE73050length169cov5668639	1	p3	(CAT)7	21	140	160	ATTGGAGGAGACAAACGACG	60.111	20	TCCATTTGTTAGGGTTTGGAA	59.302	21	21	92	194	ATTGGAGGAGACAAACGACG	60.111	20	TTCCATTTGTTAGGGTTTGGA	59.302	21	21	92	195	ATTGGAGGAGACAAACGACG	60.111	20	CCATTTGTTAGGGTTTGGAAAA	60.082	22	22	92	193
NODE57985length293cov14880546	1	p3	(AAG)7	21	199	219	ATTGAAGGCCAGGTCTGATG	60.073	20	GCTTTCTTCCTCAATTCTTCCA	59.835	22	22	119	256	AAGGGAAGAGATCGAAAGGC	59.789	20	GCTTTCTTCCTCAATTCTTCCA	59.835	22	22	41	256	ATATTGTCCAAGGTGCCGAA	60.331	20	GCTTTCTTCCTCAATTCTTCCA	59.835	22	22	22	256
NODE71053length290cov10737931	1	c	(TCT)7agcgatgtagcagcggaaaattggaattgattattgaataacggtgaaacggatcgaagagcggttatgga(GAATT)5	117	131	247	ATTCGGTGTGAACCTTCCTG	59.966	20	TTCCTTTCCCAACCCTAACA	59.401	20	20	53	279	ATTCGGTGTGAACCTTCCTG	59.966	20	CAACTTTCCTTTCCCAACCC	60.694	20	20	53	284	ATTCGGTGTGAACCTTCCTG	59.966	20	CCAACTTTCCTTTCCCAACC	60.694	20	20	53	285
NODE29220length377cov10318302	1	p4	(TCTT)5	20	44	63	ATTCACGTTGGAAATGTCGG	60.755	20	CACATGGCATCCTCATTTTG	59.924	20	20	19	208	ATTCACGTTGGAAATGTCGG	60.755	20	AGTAGCACATGGCATCCTCA	59.271	20	20	19	213	TTCACGTTGGAAATGTCGG	60.501	19	CACATGGCATCCTCATTTTG	59.924	20	20	20	208
TC15987	1	p3	(ACA)8	24	247	270	ATTCACGGCTCAAACACCTC	60.119	20	TCCTCGTTCCTTTGTTCCAC	60.088	20	20	185	451	ACGGCTCAAACACCTCAAAC	60.156	20	TCCTCGTTCCTTTGTTCCAC	60.088	20	20	189	451	CTTCAACAATTCACGGCTCA	59.84	20	TCCTCGTTCCTTTGTTCCAC	60.088	20	20	177	451
TC21876	1	p3	(CAT)8	24	156	179	ATTATCATTGTCGGCACCGT	60.221	20	CGATAATGTTGATGATGGTGATG	60.089	23	23	7	264	ATGGGTGGTCTTGTGATTGG	60.634	20	CGTTGATGATGATAATGATGGTG	60.089	23	23	94	228	ATGGGTGGTCTTGTGATTGG	60.634	20	CGATAATGTTGATGATGGTGATG	60.089	23	23	94	264
TC18414	1	p4	(TTTC)5	20	551	570	ATTACTCTCTCCCGCCACCT	60.096	20	AACAATCAAGATTCAAGAGTGTGTTC	59.98	26	26	402	599	ATTACTCTCTCCCGCCACCT	60.096	20	CAATCAAGATTCAAGAGTGTGTTC	57.92	24	24	402	597	ATTACTCTCTCCCGCCACCT	60.096	20	CCTCAAGCATATCTAACAATCAAGA	58.895	25	25	402	613
NODE25317length683cov12773060	1	p3	(GCA)7	21	435	455	ATTACCACCGTTGCCATCAT	60.081	20	AAGGGCAGCTTCAGACTTCA	60.134	20	20	316	530	CGAGAATTGCGGGTTACAGT	60.132	20	AAGGGCAGCTTCAGACTTCA	60.134	20	20	407	530	AATTGCGGGTTACAGTTTGG	59.861	20	AAGGGCAGCTTCAGACTTCA	60.134	20	20	411	530
NODE47155length567cov16481482	1	p3	(GCA)7	21	433	453	ATTACCACCGTTGCCATCAT	60.081	20	AAGGGCAGCTTCAGACTTCA	60.134	20	20	314	528	CGAGAATTGCGGGTTACAGT	60.132	20	AAGGGCAGCTTCAGACTTCA	60.134	20	20	405	528	AATTGCGGGTTACAGTTTGG	59.861	20	AAGGGCAGCTTCAGACTTCA	60.134	20	20	409	528
NODE27098length246cov6735772	1	p3	(GAT)7	21	109	129	ATGTTGACAGGTTGCTGCTG	59.905	20	GGAAAGCTAGGGTTAGGGGA	59.549	20	20	45	267	GCTGTTGTTCAAGAGAGGGG	59.844	20	GGAAAGCTAGGGTTAGGGGA	59.549	20	20	61	267	ATGTTGACAGGTTGCTGCTG	59.905	20	GCTAAGGTTCCGAAAAAGCA	59.474	20	20	45	178
NODE3625length299cov8277592	1	p3	(GAA)7	21	297	317	ATGTGTTTGGTGGTTCCGTT	60.134	20	CAATTGTTACGTTCCCGACC	60.227	20	20	228	346	TGTGTTTGGTGGTTCCGTTA	59.857	20	CAATTGTTACGTTCCCGACC	60.227	20	20	229	346	CTTCTGCTCACCTGAAGCCT	59.745	20	CAATTGTTACGTTCCCGACC	60.227	20	20	194	346
TC2944	1	p4	(TTAA)8	32	395	426	ATGTGATGCAAATCCCATGA	59.738	20	TGTTCCTCCTTTGTCACCCT	59.549	20	20	319	470	TGATGCAAATCCCATGAGTG	60.481	20	TGTTCCTCCTTTGTCACCCT	59.549	20	20	322	470	GCAAATCCCATGAGTGGAGA	61.016	20	TGTTCCTCCTTTGTCACCCT	59.549	20	20	326	470
TC11389	1	p3	(CAT)7	21	1167	1187	ATGGGTTTGGTCAAGGATCA	60.173	20	TTGTGTGCGTGTCGTGTCTA	59.938	20	20	1098	1343	ATGGGTTTGGTCAAGGATCA	60.173	20	TTGACATGTTTGTGTGCGTG	60.204	20	20	1098	1352	AGGATCATTGGCACTCCAAA	60.461	20	TTGTGTGCGTGTCGTGTCTA	59.938	20	20	1111	1343
NODE69784length159cov6000000	1	p3	(CAT)7	21	161	181	ATGGGTGGTCTTGTGATTGG	60.634	20	TGATGTTTTTATGATGCTGATGA	58.174	23	23	60	212	ATGGGTGGTCTTGTGATTGG	60.634	20	TGATGATGTTTTTATGATGCTGA	58.174	23	23	60	215	CCAATGGGTGGTCTTGTGAT	60.634	20	TGATGTTTTTATGATGCTGATGA	58.174	23	23	57	212
F7SND4004IY4OP	1	p3	(AAC)9	27	167	193	ATGGCCCAATTATGTGCATT	60.045	20	CCATGTAGCCGACTCCACTT	60.134	20	20	110	228	GGCCCAATTATGTGCATTCT	59.791	20	CCATGTAGCCGACTCCACTT	60.134	20	20	112	228	ATGGCCCAATTATGTGCATT	60.045	20	CATTTGATCCATGTAGCCGA	59.499	20	20	110	236
TC13781	1	p3	(TGT)8	24	41	64	ATGGATCGGTCCTTGAATTG	59.75	20	CTTTCGGCTCTCAAGGAATG	59.948	20	20	17	212	TGGATCGGTCCTTGAATTGT	60.317	20	CTTTCGGCTCTCAAGGAATG	59.948	20	20	18	212	ATGGATCGGTCCTTGAATTG	59.75	20	TTTCGGCTCTCAAGGAATGT	59.813	20	20	17	211
157975091	1	c	(AAG)8atgatgatgatgaagaaggaggagga(GAT)11	83	304	386	ATGCAAAGGTCTGGGAACAG	60.111	20	CATCGGCAATTGTTTCTCCT	60.074	20	20	249	508	TGCAAAGGTCTGGGAACAGT	60.69	20	CATCGGCAATTGTTTCTCCT	60.074	20	20	250	508	TATGCAAAGGTCTGGGAACA	59.123	20	CATCGGCAATTGTTTCTCCT	60.074	20	20	248	508
F7SND4004ITY9J	1	p3	(GGA)8	24	227	250	ATGATCTCAAGCTCATCGCA	59.507	20	GAGTTTGAAAAGTGCTGCGG	60.944	20	20	146	283	CATGATCTCAAGCTCATCGC	59.507	20	GAGTTTGAAAAGTGCTGCGG	60.944	20	20	145	283	CATGATCTCAAGCTCATCGC	59.507	20	GGAGTTTGAAAAGTGCTGCG	60.944	20	20	145	284
F7SND4004JPH31	1	p3	(GGA)7	21	320	340	ATGATCTCAAGCTCATCGCA	59.507	20	AAAAGTAGCTGCGACAACTGAA	59.223	22	22	239	367	CATGATCTCAAGCTCATCGC	59.507	20	AAAGTAGCTGCGACAACTGAAA	59.223	22	22	238	366	CATGATCTCAAGCTCATCGC	59.507	20	AAAAGTAGCTGCGACAACTGAA	59.223	22	22	238	367
TC8503	1	p4	(AAGG)5	20	980	999	ATGAGGAACCAGAACGGTTG	59.966	20	TGCCATACCATTCCCACACT	61.188	20	20	802	1029	ATGAGGAACCAGAACGGTTG	59.966	20	CTGCCATACCATTCCCACAC	61.188	20	20	802	1030	ATGAGGAACCAGAACGGTTG	59.966	20	ACTGCCATACCATTCCCACA	61.188	20	20	802	1031
NODE36820length142cov5556338	1	p3	(ATC)7	21	121	141	ATCTCCGCCTTTGTCACATT	59.556	20	ACAACGACGACGATGACAAT	59.014	20	20	9	199	CCGCCTTTGTCACATTCATT	60.894	20	ACAACGACGACGATGACAAT	59.014	20	20	13	199	GATCTCCGCCTTTGTCACAT	60.081	20	AACGACGACGATGACAATTT	58.076	20	20	8	197
F7SND4003F5747	1	p3	(AAG)8	24	205	228	ATCCTCAAGCGAGAATGTGG	60.218	20	TGGGAACCTTGACAAATGAAG	59.956	21	21	98	303	ATCCTCAAGCGAGAATGTGG	60.218	20	TGGGAACCTTGACAAATGAA	58.947	20	20	98	303	GAGAGAGCTGCAATGGCTTC	60.249	20	TGGGAACCTTGACAAATGAA	58.947	20	20	117	303
146148989	1	p1	(T)31	31	436	466	ATCCAGCGTAAATCACGTCC	59.962	20	AAGTTTCTAAATTTGGATAGTGAATGT	57.209	27	27	284	506	CGTTGAGCCCAATACCAAAT	59.823	20	AAGTTTCTAAATTTGGATAGTGAATGT	57.209	27	27	369	506	TTGAGCCCAATACCAAATCC	59.762	20	AAGTTTCTAAATTTGGATAGTGAATGT	57.209	27	27	371	506
NODE3799length176cov8960227	1	p3	(ATC)7	21	143	163	ATCATTGACACCGCCTTTGT	60.384	20	GATGATGAGGACGACAACGA	59.637	20	20	25	234	ACAATCATTGACACCGCCTT	60.384	20	GATGATGAGGACGACAACGA	59.637	20	20	22	234	TTACAATCATTGACACCGCC	59.4	20	GATGATGAGGACGACAACGA	59.637	20	20	20	234
F7SND4004JFIHW	1	p4	(TCAT)5	20	256	275	ATCATTACCAAGGGCACCAC	59.676	20	GGAGGATTCCCCTTTTGTCT	59.373	20	20	88	364	CACGGGCAAAACTAACATCA	59.585	20	GGAGGATTCCCCTTTTGTCT	59.373	20	20	177	364	TCATCATTACCAAGGGCACC	60.723	20	GGAGGATTCCCCTTTTGTCT	59.373	20	20	86	364
TC309	1	p5	(TCTTT)5	25	957	981	ATCATCTGGCTGACCCTGTC	60.08	20	CAAGGCCACATCATGAAACA	60.517	20	20	879	1089	GATCATCTGGCTGACCCTGT	60.08	20	CAAGGCCACATCATGAAACA	60.517	20	20	878	1089	AGATCATCTGGCTGACCCTG	60.223	20	CAAGGCCACATCATGAAACA	60.517	20	20	877	1089
TC16700	1	p3	(CAG)7	21	1238	1258	ATCATAAGCAGCCATCTCGC	60.348	20	TGGAGGGTCATGAAATGGAT	60.135	20	20	1112	1332	ATCATAAGCAGCCATCTCGC	60.348	20	ATGGAGGGTCATGAAATGGA	60.135	20	20	1112	1333	TCATAAAGGCTTCTCGCTCC	59.551	20	TGGAGGGTCATGAAATGGAT	60.135	20	20	1075	1332
NODE35381length210cov4438095	1	p3	(TGA)15	45	128	172	ATCAGCGATGGTGATGATGA	60.039	20	TCTTGCGTCTTGAACTCGTG	60.175	20	20	80	256	ATCAGCGATGGTGATGATGA	60.039	20	TGTCTTGCGTCTTGAACTCG	60.175	20	20	80	258	ATCAGCGATGGTGATGATGA	60.039	20	CCGATGTTTCTACCTCCTCG	59.688	20	20	80	212
TC15831	1	p3	(ACA)8	24	302	325	ATCAACATTGCACAACCACC	59.271	20	TCATCCCTCCCATGAAAGTC	59.862	20	20	266	533	ATCAACATTGCACAACCACC	59.271	20	GAACTCATCCCTCCCATGAA	59.862	20	20	266	537	ATCAACATTGCACAACCACC	59.271	20	CTTGACGAACTCATCCCTCC	59.655	20	20	266	543
NODE61875length90cov9388889	1	p3	(TTC)9	27	88	114	ATAGCAGCCAAAAGCAAAGC	59.636	20	GGTGGAGGAAGCAAAAGAAC	58.766	20	20	43	149	ATAGCAGCCAAAAGCAAAGC	59.636	20	TGGAGGAAGCAAAAGAACAAG	59.48	21	21	43	147	ATAGCAGCCAAAAGCAAAGC	59.636	20	TGGAGGAAGCAAAAGAACAA	58.475	20	20	43	147
NODE79341length141cov3709220	1	p3	(GAA)7	21	133	153	ATACACCGAGGAAGGCACAG	60.134	20	ATATAACCGCACCTTCCCAC	58.789	20	20	92	195	TATACACCGAGGAAGGCACA	59.148	20	ATATAACCGCACCTTCCCAC	58.789	20	20	91	195	ATACACCGAGGAAGGCACAG	60.134	20	TATATAACCGCACCTTCCCA	57.991	20	20	92	196
146148886	1	p1	(T)29	29	277	305	ATAATCCAACGCACGGTAGC	59.988	20	GCTTGCTGTTAAAGATAGTCCAGTT	59.451	25	25	186	450	ATAATCCAACGCACGGTAGC	59.988	20	GCTTGCTGTTAAAGATAGTCCAG	57.448	23	23	186	450	ATAATCCAACGCACGGTAGC	59.988	20	AGCTTGCTGTTAAAGATAGTCCA	57.448	23	23	186	451
TC1516	1	p3	(GAA)7	21	33	53	ATAAAGGAAGGGTCTTTATCGAG	57.151	23	ATTCCCAAACCCAGAAATCC	59.996	20	20	7	124	ATAAAGGAAGGGTCTTTATCGAG	57.151	23	GACATGGCTTTGCCCATTAT	59.791	20	20	7	142	TGATTATAAAGGAAGGGTCTTTATCG	60.106	26	ATTCCCAAACCCAGAAATCC	59.996	20	20	2	124
TC17859	1	p3	(TCT)7	21	101	121	AGTTTTCCTTTTCCATTGCG	59.202	20	TCCGATCTTGCGTCCTAACT	59.836	20	20	70	212	AGTTTTCCTTTTCCATTGCG	59.202	20	ACTTCCGATCTTGCGTCCTA	59.836	20	20	70	215	AGTTTTCCTTTTCCATTGCG	59.202	20	TTCCGATCTTGCGTCCTAAC	60.214	20	20	70	213
NODE76963length171cov5257310	1	p3	(TGG)7	21	67	87	AGTTTCTCGGACTCGGAAGG	60.756	20	CCGACCTCTTCTCCCTTTTC	60.183	20	20	3	141	AGTTTCTCGGACTCGGAAGG	60.756	20	TCCGACCTCTTCTCCCTTTT	60.183	20	20	3	142	AGTTTCTCGGACTCGGAAGG	60.756	20	CTCCGACCTCTTCTCCCTTT	59.811	20	20	3	143
50319412	1	p3	(TAT)7	21	501	521	AGTTCGAAGATGCACGGTCT	59.874	20	AGAGAACATGAAAACACTTCACAA	57.973	24	24	319	569	AGTTCGAAGATGCACGGTCT	59.874	20	GAGAACATGAAAACACTTCACAAC	57.831	24	24	319	568	AGTTCGAAGATGCACGGTCT	59.874	20	GAGAACATGAAAACACTTCACAACT	58.798	25	25	319	568
TC11426	1	p3	(GAA)7	21	170	190	AGTGACGGTGATGACGAACA	60.162	20	AGACGGTGTTGCTGTTGTTG	59.794	20	20	128	322	GGTGATGACGAACAAGACGA	59.682	20	AGACGGTGTTGCTGTTGTTG	59.794	20	20	134	322	GAGATCTCCAATCGAAACGG	59.629	20	AGACGGTGTTGCTGTTGTTG	59.794	20	20	92	322
NODE85793length186cov29731182	1	p2	(AG)10	20	186	205	AGTCTGGTAGGGTGGTGGTG	59.876	20	AACCTTCCTTCACTCCTTCTCA	59.365	22	22	14	243	GGTGGATGTTGGAGTCTGGT	59.817	20	AACCTTCCTTCACTCCTTCTCA	59.365	22	22	2	243	AGTCTGGTAGGGTGGTGGTG	59.876	20	CCTTCCTTCACTCCTTCTCA	57.006	20	20	14	241
TC17740	1	p2	(GA)15	30	754	783	AGTCGACATCGATACCACCC	59.81	20	CCAGAATCGAAACCAACCAC	60.353	20	20	719	858	AGTCGACATCGATACCACCC	59.81	20	ACCAGAATCGAAACCAACCA	60.353	20	20	719	859	AGTCGACATCGATACCACCC	59.81	20	CTAAATTCACCATAGCCGCC	59.569	20	20	719	818
TC19498	1	p3	(TCT)7	21	49	69	AGGGGAAGGGTTTGTGTTTC	60.204	20	TTGTTCTTGCGCGTAGTCTG	60.195	20	20	2	177	AAGGGGAAGGGTTTGTGTTT	59.707	20	TTGTTCTTGCGCGTAGTCTG	60.195	20	20	1	177	AAAGGGGAAGGGTTTGTGTT	59.707	20	TTGTTCTTGCGCGTAGTCTG	60.195	20	20	0	177
F7SND4003GZMOM	1	p3	(TGA)10	30	158	187	AGGCTTTGGACCGGTTACTT	59.998	20	GAACCTCTCGACACTCTTCTCAA	60.045	23	23	28	225	CGGTTGTTGAAACGGTTTTT	59.876	20	GAACCTCTCGACACTCTTCTCAA	60.045	23	23	54	225	AGGCTTTGGACCGGTTACTT	59.998	20	CCTCTCGACACTCTTCTCAAAA	58.719	22	22	28	222
F7SND4004I1CCG	1	p3	(TGG)7	21	288	308	AGGCTTTGGACCGGTTACTT	59.998	20	CGAATCTCTCAACACTCTTCTCAA	60.054	24	24	130	343	TATTAGGGTTGCGGTTTTGC	59.964	20	CGAATCTCTCAACACTCTTCTCAA	60.054	24	24	177	343	GGCTTGGGTTAGGGTTTCAT	60.187	20	CGAATCTCTCAACACTCTTCTCAA	60.054	24	24	200	343
TC2142	1	p3	(TCT)7	21	858	878	AGGCTAATCGACGGGAAAAT	59.93	20	GCAACCATCTAAACCCAACAA	59.853	21	21	741	913	CGTGGACTCGAATTGGAACT	60.111	20	GCAACCATCTAAACCCAACAA	59.853	21	21	714	913	GGCTTTCTCGATTCCATCAA	60.155	20	GCAACCATCTAAACCCAACAA	59.853	21	21	640	913
NODE56681length147cov5251701	1	p3	(AGA)11	33	145	177	AGGAGGCAGAAGGGACAAAT	60.074	20	AACGAATTCAAGTGTCTGTCTGT	57.912	23	23	24	206	CTTCAATGTCGTCCTTCGCT	60.397	20	AACGAATTCAAGTGTCTGTCTGT	57.912	23	23	54	206	AGGAGGCAGAAGGGACAAAT	60.074	20	AACGAATTCAAGTGTCTGTCTGTA	57.998	24	24	24	206
NODE31976length149cov14187920	1	p4	(TGTT)5	20	113	132	AGCTTTCTGGGCTGATCTGA	60.096	20	GAAATAGAAAAGCCAGCGAA	57.283	20	20	17	208	TGGGAGAGAGGATCGTATGC	60.181	20	GAAATAGAAAAGCCAGCGAA	57.283	20	20	63	208	AGCTTTCTGGGCTGATCTGA	60.096	20	AGTTGGAGTGGTTTGGAGAA	57.198	20	20	17	181
TC10853	1	p3	(GAA)7	21	842	862	AGCGTCAAACTGTGGCTTTT	59.92	20	GACGATGGTGCAGAATTCAC	59.093	20	20	759	1000	AAGCGTCAAACTGTGGCTTT	59.92	20	GACGATGGTGCAGAATTCAC	59.093	20	20	758	1000	TTGCTGTCAGAGACAAGCGT	59.776	20	GACGATGGTGCAGAATTCAC	59.093	20	20	744	1000
NODE54253length100cov14830000	1	p3	(CAA)7	21	101	121	AGCCGATCTGGAACCTTCAT	60.99	20	TGTTGTCCCTCCAAGAAACTG	60.133	21	21	6	159	CCGATCTGGAACCTTCATCA	61.004	20	TGTTGTCCCTCCAAGAAACTG	60.133	21	21	8	159	GCCGATCTGGAACCTTCAT	60.026	19	TGTTGTCCCTCCAAGAAACTG	60.133	21	21	7	159
F7SND4003HHQ6B	1	p3	(TGT)10	30	198	227	AGCCCATTCTCCCTTGATTT	59.903	20	GAAGGTAGAAGCTTGCGGTG	60.015	20	20	31	288	AGCCCATTCTCCCTTGATTT	59.903	20	TAGAAGCTTGCGGTGGATTT	59.845	20	20	31	283	AGCCCATTCTCCCTTGATTT	59.903	20	TTCTGCAATCATCACCGAAA	60.197	20	20	31	265
NODE72293length139cov7827338	1	p4	(TCTA)8	32	141	172	AGCCAGCGAAGTGAAGAAAG	59.757	20	GCGGGAATAGAAAGTTAGTTAGG	57.691	23	23	18	198	GCCAGCGAAGTGAAGAAAGA	60.657	20	GCGGGAATAGAAAGTTAGTTAGG	57.691	23	23	19	198	CAGCCAGCGAAGTGAAGAA	60.271	19	GCGGGAATAGAAAGTTAGTTAGG	57.691	23	23	17	198
NODE27480length268cov50388062	1	p3	(GTT)9	27	257	283	AGCAGCGATGAGTTTGTGTG	60.056	20	CACAAAAGGGTTTGGGTTTTT	60.109	21	21	80	321	AGCAGCGATGAGTTTGTGTG	60.056	20	TTTCAACACAAAAGGGTTTGG	59.862	21	21	80	327	TTCGTTGGATTTGTGAACGA	60.088	20	CACAAAAGGGTTTGGGTTTTT	60.109	21	21	122	321
TC2851	1	p3	(CAA)10	30	238	267	AGCAGCAATACCCAATCACC	59.962	20	CCACTTGGTACAGGCTCCAT	59.989	20	20	128	367	AGCAGCAATACCCAATCACC	59.962	20	TGCAGAAGCATCAAAACCAG	59.988	20	20	128	398	GTCGAGCAGCAATACCCAAT	60.103	20	CCACTTGGTACAGGCTCCAT	59.989	20	20	124	367
TC18332	1	p4	(GTTG)6	24	328	351	AGCAGAATTGGGAGGAGGAT	60.037	20	CCATTTCCATGGCACTTACA	59.395	20	20	196	421	ATCGATTGACATGACCGACA	59.925	20	CCATTTCCATGGCACTTACA	59.395	20	20	146	421	ATGACCGACACCGTTGATTT	60.24	20	CCATTTCCATGGCACTTACA	59.395	20	20	156	421
F7SND4003FP2VF	1	p3	(GAA)7	21	161	181	AGCAGAAGCCGAATTGAGAA	60.096	20	AGTACATGGGGACCCAACAA	60.088	20	20	89	228	AAGAATTCAGCAGAAGCCGA	60.096	20	AGTACATGGGGACCCAACAA	60.088	20	20	81	228	GAAGAATTCAGCAGAAGCCG	60.096	20	AGTACATGGGGACCCAACAA	60.088	20	20	80	228
F7SND4004IY63X	1	p3	(GAA)7	21	101	121	AGCAGAAGCCGAATTGAGAA	60.096	20	ACAACACCAAACCCGTCTTC	59.867	20	20	20	144	AGCAGAAGCCGAATTGAGAA	60.096	20	AACAACAACACCAAACCCGT	60.171	20	20	20	148	AAGAATTCAGCAGAAGCCGA	60.096	20	AACAACAACACCAAACCCGT	60.171	20	20	12	148
NODE49220length100cov11760000	1	p6	(CAGCAA)6	36	35	70	AGCACATCATCATCAACAACAA	59.054	22	GTTTGCGCTAATCTGCTGGT	60.416	20	20	0	105	GCACATCATCATCAACAACAA	57.951	21	GTTTGCGCTAATCTGCTGGT	60.416	20	20	1	105	AGCACATCATCATCAACAACAAC	59.919	23	GTTTGCGCTAATCTGCTGGT	60.416	20	20	0	105
NODE63616length152cov5730263	1	p3	(GAA)10	30	158	187	AGATTACCGGTGAAACCGTG	59.853	20	TTCTTCTCATGGCTATGCAAC	57.985	21	21	70	211	ATGAAGGTTCGGATTCCCTT	59.766	20	TTCTTCTCATGGCTATGCAAC	57.985	21	21	31	211	CATCCATGAAGGTTCGGATT	59.75	20	TTCTTCTCATGGCTATGCAAC	57.985	21	21	26	211
NODE8779length507cov9197239	1	p3	(TGT)8	24	484	507	AGAGGGTGAAGAGGAGGAGG	59.801	20	CACCCACGATTCTCTCAACA	59.676	20	20	288	566	GGGTGAAGAGGAGGAGGGTA	60.447	20	CACCCACGATTCTCTCAACA	59.676	20	20	291	566	GTGTGGATTGTGCTTTGGAG	59.139	20	CACCCACGATTCTCTCAACA	59.676	20	20	339	566
50320666	1	p3	(AAG)8	24	71	94	AGAGCAAAGCAAAGCAAAGC	59.911	20	TGTTGTTGGTGGGATCTTGA	59.935	20	20	37	191	CAAAGCAAAGCAAAGCATCA	60.133	20	TGTTGTTGGTGGGATCTTGA	59.935	20	20	41	191	AGCAAAGCAAAGCAAAGCAT	60.159	20	TGTTGTTGGTGGGATCTTGA	59.935	20	20	39	191
NODE51908length314cov4659235	1	p3	(TTC)8	24	319	342	AGAGAGACGCGTGGAACAGT	60.057	20	TGACAGTGTCGCTTAGGTGC	60.056	20	20	176	367	CCGGTAACCGAGAAGTGAGA	60.246	20	TGACAGTGTCGCTTAGGTGC	60.056	20	20	159	367	CGCTATACAAGGGCAGCATT	60.251	20	TGACAGTGTCGCTTAGGTGC	60.056	20	20	117	367
NODE26718length143cov29454546	1	p2	(GA)11	22	139	160	AGAACCTCCATACACCACCG	59.844	20	ACAACCTCTCTCTCCCTCCC	59.661	20	20	50	190	GAACCTCCATACACCACCGT	59.703	20	ACAACCTCTCTCTCCCTCCC	59.661	20	20	51	190	AGAACCTCCATACACCACCG	59.844	20	CTCTCTCCCTCCCCTCTCTC	59.489	20	20	50	183
NODE4026length137cov25248175	1	p2	(TC)18	36	36	71	ACTTCACTTCCCACACCCAA	60.399	20	GGGTTGGAGGAGAGGATTTC	59.874	20	20	9	166	ACTTCACTTCCCACACCCAA	60.399	20	AGGAGGAGGAGGAGGATGAG	59.76	20	20	9	109	ACTTCACTTCCCACACCCAA	60.399	20	AGAGGAGGAGGAGGAGGATG	59.76	20	20	9	111
TC16087	1	p3	(TGG)7	21	473	493	ACTGCCTCCACTTCCAACAC	60.159	20	ACCAATCTTTCGAATTCCCC	60.131	20	20	308	533	GGTGGAATTGTTGTTCGTCC	60.218	20	ATAGCACCTTCTTGGCCCTT	60.096	20	20	434	638	GGTGGAATTGTTGTTCGTCC	60.218	20	TGCATGCCACAACTTTTCAT	60.119	20	20	434	694
NODE61028length444cov6240991	1	p3	(AAG)10	30	42	71	ACTGAGAACCCCCAACAACA	60.399	20	CCATTGCCTCCCTATTAGCA	60.053	20	20	13	250	CACTGAGAACCCCCAACAAC	60.399	20	CCATTGCCTCCCTATTAGCA	60.053	20	20	12	250	ACTGAGAACCCCCAACAACA	60.399	20	CCACTCAGCAGATTCATCCA	59.787	20	20	13	267
F7SND4004JB9CK	1	p3	(TTC)8	24	136	159	ACTCGTCGCAACGTTTCTCT	60.058	20	ACGACGGCGATGAAGAAAT	60.619	19	19	77	269	ACTCGTCGCAACGTTTCTCT	60.058	20	AACGACGGCGATGAAGAAAT	61.889	20	20	77	270	TCGCAACGTTTCTCTTTGAA	59.585	20	ACGACGGCGATGAAGAAAT	60.619	19	19	82	269
TC5045	1	p3	(GAT)7	21	83	103	ACGTCCCAGTGAAGGTGTTC	60.009	20	AAACCAGACAAGCCATCACC	59.973	20	20	18	131	ACGTCCCAGTGAAGGTGTTC	60.009	20	CCTGAAACCAGACAAGCCAT	60.111	20	20	18	135	ACGTCCCAGTGAAGGTGTTC	60.009	20	AAAGATCCACTGGGGGAGTT	59.795	20	20	18	269
TC6385	1	p2	(CT)11	22	80	101	ACGCCATGAAAATCAACCTC	59.939	20	GAAAGATAAACGGTTGCGGA	60.074	20	20	30	199	CGCCATGAAAATCAACCTCT	60.074	20	GAAAGATAAACGGTTGCGGA	60.074	20	20	31	199	ACGCCATGAAAATCAACCTC	59.939	20	TGGAGTTCGGGTAGGTGAAG	60.103	20	20	30	156
TC6490	1	p5	(CCAAT)5	25	96	120	ACGCAACGCAGTTCTCTCTT	60.201	20	TGACGATCACTGTTAGCCTG	57.406	20	20	6	246	AACGCAACGCAGTTCTCTCT	60.201	20	TGACGATCACTGTTAGCCTG	57.406	20	20	5	246	ACGCAACGCAGTTCTCTCTT	60.201	20	GACGATCACTGTTAGCCTGTG	58.385	21	21	6	245
NODE51213length199cov11376884	1	p2	(CT)18	36	194	229	ACCTTGATCCAAATCCACCA	60.173	20	TTTGATAGAGCAGTAGGAAGAATCA	58.665	25	25	116	257	CCTTGATCCAAATCCACCAT	59.605	20	TTTGATAGAGCAGTAGGAAGAATCA	58.665	25	25	117	257	ACCTTGATCCAAATCCACCA	60.173	20	GTTTGATAGAGCAGTAGGAAGAATCA	59.404	26	26	116	258
F7SND4004IMZCW	1	p3	(GGT)7	21	173	193	ACCTGTGCCGTTTCAAATTC	59.978	20	ACCTCCACCTTGATTCTGATT	57.567	21	21	114	222	GTGCTATGAAGGGTGGCAAT	59.962	20	ACCTCCACCTTGATTCTGATT	57.567	21	21	47	222	ACCTGTGCCGTTTCAAATTC	59.978	20	TCCACCTTGATTCTGATTATTCC	59.324	23	23	114	219
NODE41033length131cov4877862	1	p2	(AG)10	20	147	166	ACCTCATTTCATACGACGGC	59.962	20	CAAACCATCACTCACTTCCAA	58.609	21	21	44	190	GCAGCATCAGCATGAGAAAA	60.104	20	CAAACCATCACTCACTTCCAA	58.609	21	21	88	190	AGCAGCATCAGCATGAGAAA	59.704	20	CAAACCATCACTCACTTCCAA	58.609	21	21	87	190
NODE16755length159cov7201258	1	p3	(TCT)8	24	160	183	ACCGGCGGTACTCTTTATCC	60.34	20	ACACCGTTCAAGAGGTGGAG	60.151	20	20	19	213	ACCGGCGGTACTCTTTATCC	60.34	20	AACACCGTTCAAGAGGTGGA	60.545	20	20	19	214	CAACCGGCGGTACTCTTTAT	59.111	20	ACACCGTTCAAGAGGTGGAG	60.151	20	20	17	213
TC10182	1	p2	(TC)15	30	114	143	ACCCCCACTACCCATCTCTC	60.194	20	TTGTCGGAAATTTGATGGGT	60.17	20	20	76	233	ACCCCCACTACCCATCTCTC	60.194	20	GGTTGTTGTTGGTGGAGGAC	60.261	20	20	76	350	ACCCCCACTACCCATCTCTC	60.194	20	TCGGATCCATATGTTGGTGA	59.732	20	20	76	175
F7SND4003HH65Z	1	p5	(ATGGA)6	30	150	179	ACCCAATTCCAAAGACATGG	59.647	20	TGCAAAACCAAACAATGGAA	59.946	20	20	84	214	ACCCAATTCCAAAGACATGG	59.647	20	TTGCAAAACCAAACAATGGA	59.946	20	20	84	215	ACCCAATTCCAAAGACATGG	59.647	20	TCACACTCCATTCCATTCCA	59.893	20	20	84	243
TC8157	1	p2	(AG)13	26	2334	2359	ACCATAGCTGGTTTGGCATC	59.962	20	GTCACAGACACCCTTCAACG	59.152	20	20	2177	2390	CATAGCTGGTTTGGCATCCT	60.096	20	GTCACAGACACCCTTCAACG	59.152	20	20	2179	2390	TTGGCTGAAAAGAAAATGGC	60.188	20	GTCACAGACACCCTTCAACG	59.152	20	20	2254	2390
NODE12685length482cov6311203	1	p3	(CAA)7	21	42	62	ACCAATTCCCTCCTCAAACC	60.169	20	CCAGGTGAGTAACGAACGGT	60.028	20	20	14	186	ACCAATTCCCTCCTCAAACC	60.169	20	ACCAGGTGAGTAACGAACGG	60.028	20	20	14	187	ACCAATTCCCTCCTCAAACC	60.169	20	TGTCCGTTTGAAATTGGTGA	59.941	20	20	14	246
NODE38060length222cov7126126	1	p3	(TTC)9	27	32	58	ACATTTTCTCCCAGCCACAA	60.495	20	GGGCTTTTGTTGCTCAAGTC	59.859	20	20	9	226	ACATTTTCTCCCAGCCACAA	60.495	20	CTCATGCCAAAAGGACTTGG	60.626	20	20	9	154	ACATTTTCTCCCAGCCACAA	60.495	20	TGAGTCTCATGCCAAAAGGA	59.369	20	20	9	159
TC15003	1	p3	(GAT)8	24	470	493	ACATTCAGCAGGAGGAGCAT	59.834	20	CTGCAACCCAGACACTTTCA	59.873	20	20	362	533	TGAGAGACATAGGGCCAAGG	60.21	20	CTGCAACCCAGACACTTTCA	59.873	20	20	330	533	CCTGAGAGACATAGGGCCAA	60.21	20	CTGCAACCCAGACACTTTCA	59.873	20	20	328	533
TC15	1	p3	(GTT)7	21	3114	3134	ACATTATGGCGGCATTTGAT	60.182	20	TTGTCATCCATGGCAATCTT	58.926	20	20	3060	3162	ACATTATGGCGGCATTTGAT	60.182	20	GTTGTCATCCATGGCAATCTT	59.811	21	21	3060	3163	ACATTATGGCGGCATTTGAT	60.182	20	TCATCCATGGCAATCTTATCC	59.737	21	21	3060	3159
NODE56579length252cov17309525	1	p4	(TTTC)8	32	253	284	ACATGGGCACAAACAACTCA	60.008	20	CGTTCACAAAGATCCATTGAAGA	61.367	23	23	109	311	GCTTTACAAGACCCACAGCC	59.74	20	CGTTCACAAAGATCCATTGAAGA	61.367	23	23	60	311	CAACATGGGCACAAACAACT	59.465	20	CGTTCACAAAGATCCATTGAAGA	61.367	23	23	107	311
TC16137	1	p1	(T)25	25	451	475	ACATGGGCAATCCACTTCTC	59.934	20	AGACACTTCCCTTTCGAGCA	59.989	20	20	332	538	GACATGGGCAATCCACTTCT	59.934	20	AGACACTTCCCTTTCGAGCA	59.989	20	20	331	538	ATTGACATGGGCAATCCACT	60.203	20	AGACACTTCCCTTTCGAGCA	59.989	20	20	328	538
TC17715	1	p3	(CAT)7	21	236	256	ACAGCCTTTATTTTCCCGCT	60.095	20	AAAGCACAGAGGGGATGATG	60.073	20	20	143	305	ACAGCCTTTATTTTCCCGCT	60.095	20	GCACAGAGGGGATGATGAGT	60.08	20	20	143	302	ACAGCCTTTATTTTCCCGCT	60.095	20	AGAAAGCACAGAGGGGATGA	59.803	20	20	143	307
TC15383	1	p3	(AGC)7	21	664	684	ACAGAACCAGAACCTCCACG	60.151	20	CAACTCATATCCATCTCACCCA	59.813	22	22	460	738	AGAACCTCCACGAGGGTACA	59.574	20	CAACTCATATCCATCTCACCCA	59.813	22	22	468	738	AGAACCAGAACCTCCACGAG	59.3	20	CAACTCATATCCATCTCACCCA	59.813	22	22	462	738
TC1454	1	p2	(GA)10	20	664	683	ACACGGTCTTCAATTCGTCC	59.973	20	GGGGATTCACCACCATACAA	60.439	20	20	572	746	TCGTCCATGTCACCAAGGTA	59.96	20	GGGGATTCACCACCATACAA	60.439	20	20	586	746	ACTCGGTGACGGAGATCTTG	60.261	20	GGGGATTCACCACCATACAA	60.439	20	20	524	746
TC8758	1	p5	(TTGAT)5	25	49	73	ACACACATGAACAAGGTAGGTG	57.509	22	TACGTTGGTTCAGGGAAAGG	59.964	20	20	13	144	ACACACATGAACAAGGTAGGTG	57.509	22	TTTGCAAGGATGAATGGTGA	60.049	20	20	13	258	ACACACATGAACAAGGTAGGTG	57.509	22	TGGTTCAGGGAAAGGTGAAC	59.943	20	20	13	139
F7SND4003GZZT2	1	p4	(ATTT)5	20	42	61	ACACAAGAGAGGGGTTCGG	60.096	19	ACCATCAAAATCATCCCCAA	59.991	20	20	20	147	ACACAAGAGAGGGGTTCGG	60.096	19	GGCCGTAAATTCAGTGGAGA	60.074	20	20	20	270	TGACACAAGAGAGGGGTTCG	61.246	20	ACCATCAAAATCATCCCCAA	59.991	20	20	18	147
NODE69014length138cov4536232	1	p3	(CAA)10	30	108	137	ACACAACAATGGGAACACGA	59.855	20	AAAACCCCATTTTGGAGGAG	60.159	20	20	36	175	ACACAACAATGGGAACACGA	59.855	20	AGAAAACCCCATTTTGGAGG	60.159	20	20	36	177	GGGAACACGAAAGAGACTCG	59.844	20	AAAACCCCATTTTGGAGGAG	60.159	20	20	46	175
TC1222	1	p3	(ATT)7	21	151	171	ACAAGCGGTGACTGTGTCTG	59.94	20	TTGGAAATGGTGGTGGTTTT	60.066	20	20	40	309	ACAAGCGGTGACTGTGTCTG	59.94	20	GGAGGAAGAAGCGAGTCTGA	59.679	20	20	40	241	ACAAGCGGTGACTGTGTCTG	59.94	20	AGTTATGTGGTGTTGCGTCG	59.64	20	20	40	278
TC15545	1	p2	(CT)10	20	41	60	ACAACCTCTCTCTCCCTCCC	59.661	20	TGCTTTCACCACCACCATAA	59.964	20	20	10	145	ACAACCTCTCTCTCCCTCCC	59.661	20	TTGCTTTCACCACCACCATA	59.964	20	20	10	146	ACAACCTCTCTCTCCCTCCC	59.661	20	ATGATTCATCCACCACCCAT	59.869	20	20	10	215
TC9935	1	p3	(TGG)9	27	181	207	ACAACAACTCCAACAAGCCC	60.012	20	TGCACCATATCCACAAGCAT	59.955	20	20	124	285	ACAAGCCCAAATGTGACTCC	59.973	20	TGCACCATATCCACAAGCAT	59.955	20	20	136	285	AACTCCAACAAGCCCAAATG	59.971	20	TGCACCATATCCACAAGCAT	59.955	20	20	129	285
NODE32044length186cov9139785	1	p4	(AAGG)7	28	149	176	ACAAAAGCATATGGTGGGGA	60.192	20	TTGATCATTGGCACCAACAC	60.376	20	20	2	203	AACAAAAGCATATGGTGGGG	59.685	20	TTGATCATTGGCACCAACAC	60.376	20	20	1	203	AAAGCATATGGTGGGGATTG	59.645	20	TTGATCATTGGCACCAACAC	60.376	20	20	5	203
F7SND4004JHKNR	1	p4	(AATG)5	20	257	276	AATTGCTTATGCTCCCAACG	60.096	20	TCAACAGAGTTGGAGTTGCTTC	59.52	22	22	106	346	TGGTTTGGTTTGGTTTGGTT	60.103	20	TCAACAGAGTTGGAGTTGCTTC	59.52	22	22	223	346	TTGGTTTGGTTTGGTTTGGT	60.103	20	TCAACAGAGTTGGAGTTGCTTC	59.52	22	22	222	346
NODE81570length326cov17653374	1	p4	(ATGA)5	20	325	344	AATTGCTAACTCTGCGCCAT	59.873	20	TTTACAGTAACCATTAGCTCATTCG	58.87	25	25	202	372	CGAGTTCTTTGCCTATTCCG	59.839	20	TTTACAGTAACCATTAGCTCATTCG	58.87	25	25	105	372	TGAGATTGAAATGCGCAAAA	60.334	20	TTTACAGTAACCATTAGCTCATTCG	58.87	25	25	184	372
NODE26301length170cov6082353	1	p3	(TGG)11	33	173	205	AATTGACGGAGGAGTGATCG	60.073	20	GAAGAAATGGAAATCGAGGAA	58.239	21	21	52	229	AGTTGTGGTGGTTACGGAGG	59.884	20	GAAGAAATGGAAATCGAGGAA	58.239	21	21	118	229	TTGTGGTGGTTACGGAGGAT	60.232	20	GAAGAAATGGAAATCGAGGAA	58.239	21	21	120	229
NODE6833length280cov10757143	1	p3	(GTT)7	21	183	203	AATGGGAGGAGCATGAAATG	59.894	20	CATTCTTCTCTCCGACCACC	59.655	20	20	91	234	TAGGAGGGATCAGGGATGTG	59.879	20	CATTCTTCTCTCCGACCACC	59.655	20	20	33	234	TAGGAGGGATCAGGGATGTG	59.879	20	CCATTCTTCTCTCCGACCAC	59.655	20	20	33	235
TC13755	1	p3	(AGA)8	24	316	339	AATGGATCAAAGCCATCTGC	60.043	20	ATTCAAAGGCCAAGGTCGAG	61.502	20	20	175	366	TGGAGTAGGTTTGGGTTTGG	59.824	20	ATTCAAAGGCCAAGGTCGAG	61.502	20	20	240	366	AATGGATCAAAGCCATCTGC	60.043	20	CAAAGGCCAAGGTCGAGTCT	61.711	20	20	175	363
NODE26645length169cov10556213	1	p3	(AAC)7	21	148	168	AATGCATCGCACGAATGTTA	60.103	20	CGGTGAGAGAATGTTTTGACAG	59.774	22	22	104	228	AATGCATCGCACGAATGTTA	60.103	20	CGGTGAGAGAATGTTTTGACA	58.761	21	21	104	228	AGATCTGAAAACCCCCATCC	60.133	20	CGGTGAGAGAATGTTTTGACAG	59.774	22	22	3	228
TC2387	1	p4	(CTAT)5	20	193	212	AATGACGGCAAAGGAAAGTG	60.11	20	GGAGGTGTGAAAAGCAAAGC	59.859	20	20	17	289	AATGACGGCAAAGGAAAGTG	60.11	20	ATGATCGAACAAGCGAGGAT	59.658	20	20	17	250	ATGAATGACGGCAAAGGAAA	60.448	20	GGAGGTGTGAAAAGCAAAGC	59.859	20	20	14	289
50316627	1	p2	(TG)12	24	71	94	AATCGATGTCGCGTCTTTTT	59.713	20	TTCCCCTGGAGTTTGAGTTG	60.081	20	20	19	189	AATCGATGTCGCGTCTTTTT	59.713	20	TTGTTCCCCTGGAGTTTGAG	60.081	20	20	19	192	AATCGATGTCGCGTCTTTTT	59.713	20	CTTGTTCCCCTGGAGTTTGA	60.081	20	20	19	193
NODE21439length126cov8023809	1	p3	(AGA)7	21	130	150	AATCGAGCGAAGAAGATGGA	59.917	20	CAATCAGATATCAGAATTACTTGTTGG	59.412	27	27	23	185	CGAAGAAGATGGATCAAGGC	59.773	20	CAATCAGATATCAGAATTACTTGTTGG	59.412	27	27	30	185	GCGAAGAAGATGGATCAAGG	59.773	20	CAATCAGATATCAGAATTACTTGTTGG	59.412	27	27	29	185
TC15038	1	p3	(GAA)7	21	273	293	AAGTTTTTGGAAAGGGCGTT	59.98	20	CGAACCCTTGGTCACTATCC	59.405	20	20	142	330	AAGTTTTTGGAAAGGGCGTT	59.98	20	GTACTCGCCACCACGAACTC	60.721	20	20	142	415	CCTGAAGTTCAACGGAAGGA	60.224	20	CGAACCCTTGGTCACTATCC	59.405	20	20	219	330
TC17617	1	p6	(GAAGAT)6	36	869	904	AAGTACCATCGCATTTTGGG	59.823	20	CACCGCGTCTTCTTTAAAGTCT	59.948	22	22	667	932	TACCATCGCATTTTGGGTTT	60.188	20	CACCGCGTCTTCTTTAAAGTCT	59.948	22	22	670	932	GTACCATCGCATTTTGGGTT	59.691	20	CACCGCGTCTTCTTTAAAGTCT	59.948	22	22	669	932
TC6331	1	p4	(TCTT)5	20	150	169	AAGGTTCCCTTTCTACCGGA	59.934	20	AAAAGGAAAGAAAAGAAAGTGAAGC	59.85	25	25	85	197	TCGCATCTCAAACAAAAACG	59.849	20	GAGAGAGAAGGGTAGAAAGAAAGGA	59.916	25	25	111	236	AAGGTTCCCTTTCTACCGGA	59.934	20	AAAGGAAAGAAAAGAAAGTGAAGC	58.734	24	24	85	196
NODE26824length225cov7040000	1	p3	(AGA)7	21	107	127	AAGGGTTTTGGAAGAGGGAA	59.912	20	TTCTCATTTTCCGACCGAAC	60.051	20	20	7	261	AAAGGGTTTTGGAAGAGGGA	59.912	20	TTCTCATTTTCCGACCGAAC	60.051	20	20	6	261	GAAAGGGTTTTGGAAGAGGG	59.912	20	TTCTCATTTTCCGACCGAAC	60.051	20	20	5	261
157977285	1	p3	(TGC)7	21	293	313	AAGGGCAGCTTCAGACTTCA	60.134	20	ATTACCACCGTTGCCATCAT	60.081	20	20	216	430	AAGGGCAGCTTCAGACTTCA	60.134	20	CGAGAATTGCGGGTTACAGT	60.132	20	20	216	339	AGGGCAGCTTCAGACTTCAG	59.745	20	ATTACCACCGTTGCCATCAT	60.081	20	20	217	430
TC6507	1	p3	(GAT)7	21	185	205	AAGGACCAATCTCCGCTTTT	60.074	20	GCAGCAAGATACTCCTTGGC	59.985	20	20	148	377	AAGGACCAATCTCCGCTTTT	60.074	20	CTGCTCGACATATTGCCTGA	59.972	20	20	148	252	AAGGACCAATCTCCGCTTTT	60.074	20	TCCTGCTGCTCGACATATTG	59.972	20	20	148	257
NODE52092length411cov14048662	1	p2	(AG)11	22	423	444	AAGCCTAATGGCATTGTTGG	59.96	20	TTCTTTTCTGGGCTAGAAGCTA	57.631	22	22	310	470	TCACGGTAAAGCCTAATGGC	60.096	20	TTCTTTTCTGGGCTAGAAGCTA	57.631	22	22	302	470	GGCATTCACGGTAAAGCCTA	60.096	20	TTCTTTTCTGGGCTAGAAGCTA	57.631	22	22	297	470
NODE15382length155cov6748387	1	p4	(TTCC)7	28	62	89	AAGCATTTTGATCATTGGCA	59.115	20	TTGATGAAGATGGTGGGGAT	60.135	20	20	28	127	CAAGCATTTTGATCATTGGC	59.115	20	TGATGAAGATGGTGGGGATT	60.135	20	20	27	126	CAAGCATTTTGATCATTGGC	59.115	20	TTGATGAAGATGGTGGGGAT	60.135	20	20	27	127
NODE13896length248cov8588710	1	p5	(AACAC)5	25	46	70	AAGCAAAGCAGCACCTCATT	60.022	20	TGAAATCAACCGCAGTGAAG	59.84	20	20	12	126	AAGCAAAGCAGCACCTCATT	60.022	20	CTGAAATCAACCGCAGTGAA	59.84	20	20	12	127	AAAGCAAAGCAGCACCTCAT	60.022	20	TGAAATCAACCGCAGTGAAG	59.84	20	20	11	126
TC6689	1	p4	(ATGT)5	20	115	134	AAGATTGTTTCGGAGGATGG	58.981	20	GCACCAACAGACATTAGCCA	59.722	20	20	29	239	GAGGATGGCATTTGGTAGTCA	59.947	21	GCACCAACAGACATTAGCCA	59.722	20	20	41	239	GTTTCGGAGGATGGCATTT	59.886	19	GCACCAACAGACATTAGCCA	59.722	20	20	35	239
NODE76554length124cov5620968	1	p4	(AAGC)5	20	26	45	AAGAGGCGTTCCTTGGTGAT	61.019	20	GATGTGTTGCAGGCAGAGAA	59.992	20	20	1	129	AAGAGGCGTTCCTTGGTGAT	61.019	20	GCAGGCAGAGAAGAGAATGG	60.096	20	20	1	121	AAGAGGCGTTCCTTGGTGAT	61.019	20	TGTTGCAGGCAGAGAAGAGA	59.855	20	20	1	125
NODE82229length125cov7456000	1	p3	(AGA)8	24	127	150	AAGAGAGGTTGGTGGTGGTG	60.002	20	CGATCTCACACAAACAAATTATTCA	60.276	25	25	52	181	TGAATTTTCGGTGAGGGAAG	60.044	20	CGATCTCACACAAACAAATTATTCA	60.276	25	25	12	181	GTGAATTTTCGGTGAGGGAA	59.91	20	CGATCTCACACAAACAAATTATTCA	60.276	25	25	11	181
F7SND4004H9NKB	1	p2	(AC)16	32	102	133	AAGACGTGGAATCCATCAGTG	59.981	21	CAACGCAACACTTTACTATCTTCA	58.573	24	24	13	169	AAGACGTGGAATCCATCAGTG	59.981	21	AACGCAACACTTTACTATCTTCACA	59.338	25	25	13	168	AAGACGTGGAATCCATCAGTG	59.981	21	CAACGCAACACTTTACTATCTTCAC	59.338	25	25	13	169
F7SND4004JS5FL	1	p3	(AAG)8	24	147	170	AAGAAGAAACTCGTGTGGGC	59.333	20	TCACACCTTCTCATCATCATCC	59.934	22	22	51	217	GAGTGGGCTTTGAAAGGAAA	59.288	20	TCACACCTTCTCATCATCATCC	59.934	22	22	91	217	CCTCACCCACCAAATCAGAA	60.892	20	TCACACCTTCTCATCATCATCC	59.934	22	22	0	217
F7SND4003HGAL3	1	p6	(AGAAGC)5	30	145	174	AAGAACAAGAACGGTGGTGG	60.005	20	GTGACGTTGAACGGTTTGAA	59.591	20	20	81	200	TCCAATTCCAAAGCAGGAAC	60.051	20	GTGACGTTGAACGGTTTGAA	59.591	20	20	58	200	GTTCCAATTCCAAAGCAGGA	60.051	20	GTGACGTTGAACGGTTTGAA	59.591	20	20	56	200
F7SND4004H7V5L	1	p3	(ACC)8	24	45	68	AAGAAAACCTTTCCACCGCT	60.11	20	TGCTCCAAATGAAAGGGAAG	60.184	20	20	21	231	AAGAAAACCTTTCCACCGCT	60.11	20	AAAGGGAAGATGAGGAAGCC	59.651	20	20	21	220	AAGAAAACCTTTCCACCGCT	60.11	20	GAGCTTCTGGAATGCTCCAA	60.483	20	20	21	243
TC7936	1	p4	(TAGT)5	20	68	87	AACTGAGTTCTAGATCCTCGTTGTAA	59	26	CATCCCGTTCTGTGGTTTCT	59.966	20	20	21	120	AAACTGAGTTCTAGATCCTCGTTGTA	59	26	CATCCCGTTCTGTGGTTTCT	59.966	20	20	20	120	AACTGAGTTCTAGATCCTCGTTGTAA	59	26	GTCGTCATCATCACCAGCAC	60.13	20	20	21	275
NODE59094length401cov9142144	1	p3	(TGC)7	21	58	78	AACTCCTCCTCCCTCCTCAG	59.801	20	GTTGCCCCAAATCAAGACAT	59.797	20	20	3	108	AACTCCTCCTCCCTCCTCAG	59.801	20	TGCCCCAAATCAAGACATTT	60.309	20	20	3	106	AACTCCTCCTCCCTCCTCAG	59.801	20	TTGCCCCAAATCAAGACATT	60.309	20	20	3	107
TC17702	1	p2	(CT)16	32	498	529	AACGTTCTGGGTTTGACCAG	60.005	20	TTTAAGAACTCACTTCACACAACAA	58.103	25	25	406	557	AAGAACGAACCAACGACGAC	60.156	20	TTTAAGAACTCACTTCACACAACAA	58.103	25	25	344	557	GTTCTTGGCCTGTTGCTGAT	60.263	20	TTTAAGAACTCACTTCACACAACAA	58.103	25	25	457	557
F7SND4004IVZ6O	1	p3	(GAA)7	21	204	224	AACGCTGATTCTGTCCATCC	60.081	20	CCGAAAACGAAACGAAAAGA	60.215	20	20	65	267	CTCTCGATTTCGGAGTCTCG	60.088	20	CCGAAAACGAAACGAAAAGA	60.215	20	20	147	267	ACCAACATCCTTTGCTCCTG	60.111	20	CCGAAAACGAAACGAAAAGA	60.215	20	20	40	267
TC21862	1	p3	(GAA)11	33	50	82	AACGCGGTCATACCTCAAGA	60.657	20	AACACCCGTTTCAATTCGTC	59.836	20	20	13	185	AACGCGGTCATACCTCAAGA	60.657	20	AATCCATCAACACCCGTTTC	59.653	20	20	13	193	AACGCGGTCATACCTCAAGA	60.657	20	TGGGTTTGCATATCAACGTG	60.379	20	20	13	278
50316956	1	p2	(TC)12	24	161	184	AACCTTGCCTGTCCCTTTTT	59.976	20	GCAAATCCTTGAGCTCCTTG	59.955	20	20	53	236	AACCTTGCCTGTCCCTTTTT	59.976	20	TGCAAATCCTTGAGCTCCTT	59.955	20	20	53	237	AACCTTGCCTGTCCCTTTTT	59.976	20	CCTTCTGCAAATCCTTGAGC	59.955	20	20	53	242
NODE54990length79cov19101265	1	p3	(TTG)7	21	77	97	AACCTCCTCCTGGTCCAAAT	59.795	20	CGCAGATCCACATCAACAAC	60.12	20	20	8	137	ACCTCCTCCTGGTCCAAATC	60.314	20	CGCAGATCCACATCAACAAC	60.12	20	20	9	137	CACCATAGTCATTGCCACCA	60.39	20	CGCAGATCCACATCAACAAC	60.12	20	20	38	137
F7SND4003G284I	1	p5	(CCTAA)5	25	112	136	AACCCTAACCCTAACCTAACCC	58.752	22	TATTTATATTCGCGGTCTTCG	57.062	21	21	60	160	AACCCTAACCCTAACCTAACCCT	59.592	23	TATTTATATTCGCGGTCTTCG	57.062	21	21	60	160	ACCCTAACCCTAACCTAACCC	57.488	21	TATTTATATTCGCGGTCTTCG	57.062	21	21	61	160
NODE22560length347cov26792507	1	c	(AGA)12aatagatctgataaagaaagaatgtcaagggggagatctgat(TCA)7	99	70	168	AACCAACCAGGACGTAGTAAAAA	59.024	23	AAAGAGCAGGACCACACACC	60.159	20	20	1	234	ACCAACCAGGACGTAGTAAAAA	57.743	22	AAAGAGCAGGACCACACACC	60.159	20	20	2	234	AACCAACCAGGACGTAGTAAAA	57.743	22	AAAGAGCAGGACCACACACC	60.159	20	20	1	234
TC2549	1	p3	(TCC)7	21	312	332	AACATCGAATCCTCCACCAC	59.786	20	CACAGCATCACGGTCGATAG	60.287	20	20	182	428	AACATCGAATCCTCCACCAC	59.786	20	TGTAAGCACAGCATCACGGT	60.333	20	20	182	434	CACCTGCTTCAACTGAGACG	59.616	20	TGTAAGCACAGCATCACGGT	60.333	20	20	202	434
50320004	1	p3	(AAG)7	21	80	100	AACACGCGCTCTTTCATTTT	59.889	20	CCAAGCTCCTTGGTTGTGAT	60.111	20	20	2	210	AAACACGCGCTCTTTCATTT	59.889	20	CCAAGCTCCTTGGTTGTGAT	60.111	20	20	1	210	AACACGCGCTCTTTCATTTT	59.889	20	CATCGCCATCCTTATCGAAT	59.885	20	20	2	185
NODE31332length285cov24417543	1	p3	(TTC)7	21	78	98	AACAAGAAGCGTTCGGTGAT	59.74	20	CACCACCATCATCCATTCAA	60.177	20	20	42	175	AACAAGAAGCGTTCGGTGAT	59.74	20	CATTATCCCGCTCTTGCTTC	59.807	20	20	42	264	AACAAGAAGCGTTCGGTGAT	59.74	20	TCATTATCCCGCTCTTGCTT	59.807	20	20	42	265
F7SND4004IAQAN	1	p3	(CAG)7	21	112	132	AACAACAACAGCACCACCAA	60.049	20	CTGCTGCATGACAGATTGCT	60.168	20	20	70	185	AGCAGCAACAACAACAGCAC	60.104	20	CTGCTGCATGACAGATTGCT	60.168	20	20	64	185	ACAGCAGCAACAACAACAGC	60.104	20	CTGCTGCATGACAGATTGCT	60.168	20	20	62	185
NODE37429length863cov9092700	1	p3	(GAA)7	21	861	881	AAATTGTGCTCTGAGTGGGG	60.111	20	TTAATCACTAACTAAAGCAACAAACAA	57.864	27	27	798	911	AAATTGTGCTCTGAGTGGGG	60.111	20	TTTAATCACTAACTAAAGCAACAAACA	57.864	27	27	798	912	TCATCATCCACCAAAGCAGA	60.201	20	TTAATCACTAACTAAAGCAACAAACAA	57.864	27	27	653	911
TC1563	1	p4	(TTGA)6	24	171	194	AAATTGTCGATGCGATCTCC	60.043	20	AAACTGGGAATCAACCACCA	60.21	20	20	29	218	AAATTGTCGATGCGATCTCC	60.043	20	CAAACTGGGAATCAACCACC	60.21	20	20	29	219	AAATTGTCGATGCGATCTCC	60.043	20	AACTGGGAATCAACCACCAT	59.116	20	20	29	217
F7SND4004ICUTH	1	p3	(CAA)7	21	47	67	AAAGTTCTCTCTCTTCTCTCACTCAAA	59.788	27	AGTTACTTCCACCACCGCC	59.981	19	19	16	125	AAGTTCTCTCTCTTCTCTCACTCAAA	58.61	26	AGTTACTTCCACCACCGCC	59.981	19	19	17	125	AAAGTTCTCTCTCTTCTCTCACTCAA	58.61	26	AGTTACTTCCACCACCGCC	59.981	19	19	16	125
NODE1939length368cov103741844	1	p4	(AAGA)8	32	331	362	AAAGGGTGAGCACCAAACAG	60.149	20	CCTAACAACAACAACAACAGCC	59.58	22	22	180	414	TGAGCACCAAACAGATCCAG	59.831	20	CCTAACAACAACAACAACAGCC	59.58	22	22	186	414	ATAGCCAAAAAGGGTGAGCA	59.708	20	CCTAACAACAACAACAACAGCC	59.58	22	22	172	414
TC8029	1	p1	(T)20	20	266	285	AAAGCATGGCACTTCGAGTT	59.882	20	AGCAATCCTTCAGCAATCCA	60.744	20	20	229	506	AAAGCATGGCACTTCGAGTT	59.882	20	CAGCAATCCTTCAGCAATCC	60.744	20	20	229	507	AAAAAGCATGGCACTTCGAG	60.386	20	AGCAATCCTTCAGCAATCCA	60.744	20	20	227	506
50321598	1	p2	(CT)14	28	183	210	AAAGCACGTTCACCGCTAGT	59.943	20	CCCTTTTTGCAACTTTGGTT	59.108	20	20	33	265	AAAGCACGTTCACCGCTAGT	59.943	20	AACCCTTTTTGCAACTTTGG	59.108	20	20	33	267	GTGAGAGGGGTAGCTCAACG	59.867	20	CCCTTTTTGCAACTTTGGTT	59.108	20	20	5	265
TC10752	1	p5	(GTTGT)5	25	434	458	AAAGAGAGTGGCAATGGTGC	60.263	20	CAAAAACGAATCTCATTTGTCC	58.605	22	22	285	488	GAGTGGCAATGGTGCATAGA	59.679	20	CAAAAACGAATCTCATTTGTCC	58.605	22	22	290	488	GAGAGTGGCAATGGTGCATA	59.679	20	CAAAAACGAATCTCATTTGTCC	58.605	22	22	288	488
50317171	1	p4	(TAGT)5	20	191	210	AAAGACTTTGGAACCATCGTG	59.087	21	CGTTCTGTGGTTTCTCCCAT	59.966	20	20	37	238	AAAGACTTTGGAACCATCGTG	59.087	21	CATCCCGTTCTGTGGTTTCT	59.966	20	20	37	243	AAAGACTTTGGAACCATCGTG	59.087	21	ACATCCCGTTCTGTGGTTTC	59.827	20	20	37	244
50319774	1	p4	(TAGT)5	20	197	216	AAAGACTTTGGAACCATCGTG	59.087	21	CGTTCTGTGGTTTCTCCCAT	59.966	20	20	43	244	AAAGACTTTGGAACCATCGTG	59.087	21	CATCCCGTTCTGTGGTTTCT	59.966	20	20	43	249	AAAGACTTTGGAACCATCGTG	59.087	21	ACATCCCGTTCTGTGGTTTC	59.827	20	20	43	250
TC2210	1	p3	(TCA)10	30	118	147	AAAGAAAGAATGTCAAGAGGGAGA	59.777	24	GTCCAGGAGCGAGTTGAAAG	59.989	20	20	87	321	AAAGAAAGAATGTCAAGAGGGAGA	59.777	24	AGTCCAGGAGCGAGTTGAAA	59.989	20	20	87	322	AAAGAAAGAATGTCAAGAGGGAGA	59.777	24	ACCCCCACAATCTGAGACAG	59.962	20	20	87	353
NODE14462length79cov33177216	1	p3	(GTT)7	21	77	97	AAACTTTGTGTTGCTAGAAGAATCC	59.312	25	AAAAAGTTCCCAGAAGAAGGA	57.08	21	21	25	138	AAACTTTGTGTTGCTAGAAGAATCC	59.312	25	CCCAGAAGAAGGATATAACTCGAA	59.988	24	24	25	130	AAACTTTGTGTTGCTAGAAGAATCC	59.312	25	TTCCCAGAAGAAGGATATAACTCG	59.988	24	24	25	132
NODE15556length468cov5717949	1	p3	(TTG)8	24	476	499	AAACTTTCAAAACCGTTGCG	60.145	20	GGAAATAATGCTGAAAACAACAA	58.236	23	23	314	527	ACTTTCAAAACCGTTGCGTT	59.654	20	GGAAATAATGCTGAAAACAACAA	58.236	23	23	316	527	AACTTTCAAAACCGTTGCGT	59.654	20	GGAAATAATGCTGAAAACAACAA	58.236	23	23	315	527
F7SND4004IM86L	1	p2	(GT)14	28	219	246	AAACGGAATTTGGGGAACTT	59.682	20	TGTCCTTACTCTCTCTATCTCTCTCTC	57.383	27	27	29	278	AAAACGGAATTTGGGGAACT	59.682	20	TGTCCTTACTCTCTCTATCTCTCTCTC	57.383	27	27	28	278	GAAAACGGAATTTGGGGAAC	60.522	20	TGTCCTTACTCTCTCTATCTCTCTCTC	57.383	27	27	27	278
50321789	1	c	(TTCTC)5ccgatttctcaaccctccgctccgccatttttatgcagtgatctattccatccat(TCAAA)5	105	66	170	AAACCCAGCGAGAGGTCTTT	60.247	20	CGTCCTTCGGGAGAAAAAGT	60.601	20	20	16	233	GAAGCAAACCAAAAACCCAG	59.587	20	CGTCCTTCGGGAGAAAAAGT	60.601	20	20	4	233	GAAGCAAACCAAAAACCCAG	59.587	20	ACGTCCTTCGGGAGAAAAAG	60.601	20	20	4	234
F7SND4004JDBV9	1	p4	(TTAT)8	32	178	209	AAAATCCAAACCCCAAAACC	59.903	20	GTTAGGAATTGACGAGCGGA	60.214	20	20	48	271	AAAATCCAAACCCCAAAACC	59.903	20	TCGGTTAGGAATTGACGAGC	60.214	20	20	48	274	AAAATCCAAACCCCAAAACC	59.903	20	TTAGGAATTGACGAGCGGAG	60.344	20	20	48	270
TC2293	1	p2	(AG)12	24	1282	1305	AAAACGGTCCAAGGATTGTG	59.83	20	TGGAAGGCCCTTGAGTAGAA	59.807	20	20	1054	1333	GATGCAGATGCTACCGTTGA	59.83	20	TGGAAGGCCCTTGAGTAGAA	59.807	20	20	1076	1333	GGAGATGCAGATGCTACCGT	60.249	20	TGGAAGGCCCTTGAGTAGAA	59.807	20	20	1073	1333
50317053	1	p5	(GAAGC)5	25	51	75	AAAACCTTGGTGTTGGTTGC	59.875	20	ACGGATCCTCATATCAACGC	59.923	20	20	18	272	AAAACCTTGGTGTTGGTTGC	59.875	20	TCAACCAGTTCGATTGGACA	60.088	20	20	18	187	GGGGAAACCCTAGAAACCAA	60.159	20	ACGGATCCTCATATCAACGC	59.923	20	20	0	272
NODE78382length144cov2395833	1	p3	(TTG)10	30	61	90	AAAACCCCATTTTGGAGGAG	60.159	20	ACACAACAATGGGAACACGA	59.855	20	20	21	160	AGAAAACCCCATTTTGGAGG	60.159	20	ACACAACAATGGGAACACGA	59.855	20	20	19	160	AAAACCCCATTTTGGAGGAG	60.159	20	GGGAACACGAAAGAGACTCG	59.844	20	20	21	150
TC1384	1	p2	(AG)14	28	3761	3788	AAAACCCATAAACGAACGGA	59.315	20	TCACACAGACACAAACACTACCC	59.984	23	23	3567	3816	CCATAAACGAACGGATCCAA	60.692	20	TCACACAGACACAAACACTACCC	59.984	23	23	3572	3816	AGACAACAACCACCGTGTCC	60.883	20	TCACACAGACACAAACACTACCC	59.984	23	23	3717	3816
NODE35141length79cov26151899	1	p3	(AAC)7	21	43	63	AAAAAGTTCCCAGAAGAAGGA	57.08	21	AAACTTTGTGTTGCTAGAAGAATCC	59.312	25	25	0	113	CCCAGAAGAAGGATATAACTCGAA	59.988	24	AAACTTTGTGTTGCTAGAAGAATCC	59.312	25	25	8	113	TTCCCAGAAGAAGGATATAACTCG	59.988	24	AAACTTTGTGTTGCTAGAAGAATCC	59.312	25	25	6	113
TC10482	1	p3	(CTT)8	24	43	66	AAAAACCTTTTTCATCATTCTTCC	58.993	24	TTTCATTGGAGGACGAGGTC	60.05	20	20	16	139	AAAAACCTTTTTCATCATTCTTCC	58.993	24	GAACCGTTGATTCCAGGAGA	60.05	20	20	16	291	AAAACCTTTTTCATCATTCTTCC	57.779	23	TTTCATTGGAGGACGAGGTC	60.05	20	20	17	139
TC485	1	p2	(CT)29	58	1	58
TC859	1	p2	(CT)15	30	15	44
TC898	1	p2	(AG)19	38	1	38
TC911	1	p2	(CT)15	30	24	53
TC941	1	p3	(TGT)12	36	2830	2865
TC953	1	p2	(CA)10	20	37	56
TC1015	1	p1	(T)20	20	2389	2408
TC1020	1	p3	(TTC)9	27	2476	2502
TC1138	1	p2	(GA)11	22	995	1016
TC1209	1	p2	(GA)23	46	905	950
TC1242	1	p3	(TCT)9	27	18	44
TC1309	1	p2	(TC)20	40	1	40
TC1369	1	p2	(TC)11	22	1940	1961
TC1390	1	p2	(TC)14	28	8	35
TC1414	1	p2	(AG)14	28	2277	2304
TC1442	1	p1	(A)20	20	1	20
TC1593	1	p2	(GA)17	34	1728	1761
TC1665	1	p3	(AAC)8	24	15	38
TC1734	1	p1	(C)21	21	1	21
TC1776	1	p3	(ATA)7	21	10	30
TC1829	1	p2	(TC)18	36	2	37
TC1831	1	c	(AAG)9aaaagtttgcaaatgatatcgtgaagtcgaaattcagttagaaccctaaaattggtataaaagagacgtggctgatttgcaa(AAG)7	130	1957	2086
TC1863	1	p2	(TC)10	20	3	22
TC1891	1	p2	(GA)17	34	1257	1290
TC1920	1	p2	(CT)18	36	10	45
TC1923	1	p2	(AG)16	32	1777	1808
TC1999	1	p4	(TTCA)5	20	7	26
TC2002	1	p2	(TC)13	26	7	32
TC2044	1	p3	(TCA)8	24	832	855
TC2102	1	p2	(TC)14	28	1	28
TC2299	1	p2	(TC)10	20	26	45
TC2603	1	p2	(TC)16	32	2259	2290
TC2619	1	p2	(AG)10	20	1117	1136
TC2709	1	p3	(TTC)8	24	504	527
TC2727	1	p5	(TCTTC)5	25	716	740
TC2789	1	p2	(CT)12	24	13	36
TC2861	1	p3	(GAA)8	24	21	44
TC2871	1	p2	(GA)10	20	447	466
TC3183	1	p2	(CT)10	20	8	27
TC3407	1	p2	(CT)12	24	705	728
TC3431	1	p3	(TGA)7	21	651	671
TC3937	1	p2	(GA)19	38	777	814
TC3972	1	p4	(TAGA)6	24	1	24
TC3975	1	p2	(TC)13	26	37	62
TC4262	1	p3	(GAA)20	60	1	60
TC4378	1	p2	(TC)12	24	9	32
TC4573	1	p2	(AG)11	22	422	443
TC4618	1	p2	(TC)11	22	251	272
TC4651	1	p3	(TTC)8	24	897	920
TC4978	1	p2	(GA)10	20	1	20
TC5060	1	p2	(GA)13	26	103	128
TC5061	1	p3	(CTT)9	27	300	326
TC5096	1	p3	(TTC)9	27	236	262
TC5165	1	p2	(AG)10	20	5	24
TC5341	1	p2	(CT)10	20	18	37
TC5427	1	p1	(A)32	32	1	32
TC5582	1	p2	(GA)17	34	991	1024
TC5842	1	p3	(TTC)8	24	19	42
TC6376	1	p2	(AG)17	34	1	34
TC6519	1	p3	(GCA)7	21	362	382
TC6795	1	p1	(T)26	26	205	230
TC6851	1	p1	(A)20	20	1	20
TC6948	1	p1	(C)20	20	4	23
TC7055	1	p2	(TC)11	22	26	47
TC7151	1	p2	(AG)14	28	1	28
TC7306	1	p2	(GA)13	26	194	219
TC7445	1	p2	(GA)13	26	361	386
TC7687	1	p3	(ACC)7	21	329	349
TC7842	1	p2	(TC)19	38	3969	4006
TC7876	1	p2	(GA)13	26	3576	3601
TC7889	1	p2	(AC)11	22	39	60
TC8116	1	p2	(AC)12	24	1287	1310
TC8176	1	p4	(GTTC)7	28	1372	1399
TC8216	1	p2	(CT)19	38	1	38
TC8218	1	p4	(CTCA)5	20	1	20
TC8276	1	p1	(A)26	26	1	26
TC8288	1	p3	(ATT)8	24	1720	1743
TC8405	1	p2	(CT)10	20	18	37
TC8414	1	p3	(AGA)20	60	2493	2552
TC8514	1	p1	(A)20	20	1	20
TC8581	1	p3	(CTT)7	21	11	31
TC8709	1	p2	(GA)15	30	2	31
TC8730	1	p2	(AG)10	20	1258	1277
TC8875	1	p2	(CT)15	30	15	44
TC8887	1	p2	(GA)10	20	2167	2186
TC8898	1	c	(AG)15atcaatcagagagaaagagaaagaaagaaagacttgttt(TGTTG)5	94	2	95
TC9074	1	p2	(AG)11	22	1022	1043
TC9102	1	p2	(GA)13	26	1	26
TC9238	1	p2	(CT)10	20	1699	1718
TC9257	1	p4	(TAGT)5	20	20	39
TC9343	1	p4	(ATGA)5	20	553	572
TC9511	1	p2	(TC)11	22	15	36
TC9578	1	p3	(AAC)9	27	26	52
TC9586	1	p1	(T)20	20	2535	2554
TC9666	1	p3	(TTC)7	21	23	43
TC9666	2	p1	(T)27	27	1267	1293
TC9788	1	p2	(GA)10	20	3250	3269
TC9795	1	p2	(GA)26	52	797	848
TC9800	1	p3	(ACC)7	21	27	47
TC9803	1	p3	(TTG)9	27	2184	2210
TC10047	1	p2	(GA)13	26	974	999
TC10229	1	p2	(GA)17	34	682	715
TC10254	1	p2	(GA)18	36	1	36
TC10308	1	p3	(CTT)13	39	16	54
TC10353	1	p3	(CAA)7	21	1354	1374
TC10532	1	p2	(GA)12	24	649	672
TC10639	1	p2	(TC)14	28	1	28
TC10644	1	p3	(AAC)9	27	10	36
TC10821	1	p3	(GGT)7	21	807	827
TC10869	1	p4	(ATTT)5	20	57	76
TC10882	1	p3	(GAA)10	30	760	789
TC10971	1	p3	(AGA)13	39	1302	1340
TC11071	1	p2	(CT)20	40	1	40
TC11082	1	p5	(TTCTC)6	30	326	355
TC11212	1	p5	(ACAAC)5	25	9	33
TC11353	1	p2	(CT)14	28	11	38
TC11387	1	p2	(TC)25	50	1	50
TC11431	1	p2	(GA)10	20	21	40
TC11603	1	p2	(TC)13	26	10	35
TC11900	1	p3	(AGA)8	24	25	48
TC12166	1	p2	(CA)18	36	1	36
TC12171	1	p2	(TC)12	24	1	24
TC12292	1	p3	(TTC)7	21	289	309
TC12308	1	p2	(TC)10	20	1	20
TC12345	1	p2	(CT)12	24	324	347
TC12445	1	p2	(AC)10	20	33	52
TC12964	1	p3	(GAA)7	21	1	21
TC12970	1	p2	(GA)13	26	998	1023
TC13274	1	p2	(TG)30	60	271	330
TC13383	1	p3	(TTC)9	27	15	41
TC13954	1	p3	(GAA)7	21	5	25
TC13972	1	p2	(GA)13	26	115	140
TC14452	1	p3	(TGT)7	21	4	24
TC14937	1	p5	(GAGAA)5	25	14	38
TC15110	1	p2	(GA)17	34	279	312
TC15363	1	p2	(CT)13	26	14	39
TC15587	1	p2	(CT)11	22	1	22
TC15773	1	p1	(A)36	36	1	36
TC15824	1	p2	(CT)19	38	4402	4439
TC15870	1	p1	(A)21	21	1	21
TC15890	1	p4	(TCTT)10	40	1352	1391
TC15908	1	p2	(AG)12	24	1495	1518
TC16015	1	p4	(GATA)5	20	2811	2830
TC16029	1	p2	(GA)12	24	1028	1051
TC16165	1	p2	(AG)16	32	2729	2760
TC16250	1	p3	(AAG)8	24	1551	1574
TC16360	1	p4	(ATGA)6	24	17	40
TC16566	1	p3	(TCA)7	21	412	432
TC16630	1	p2	(CT)14	28	2	29
TC16691	1	p2	(TC)19	38	19	56
TC16760	1	p3	(TTC)11	33	12	44
TC16769	1	p2	(AG)16	32	1191	1222
TC16813	1	p3	(TCC)8	24	10	33
TC16837	1	p2	(AG)10	20	9	28
TC16853	1	p3	(AGA)8	24	628	651
TC16899	1	p2	(GA)10	20	21	40
TC16920	1	p1	(T)23	23	1130	1152
TC17008	1	p2	(TC)10	20	980	999
TC17032	1	p3	(GAA)7	21	1560	1580
TC17054	1	p2	(GA)16	32	723	754
TC17254	1	p1	(A)21	21	4	24
TC17268	1	p2	(AG)10	20	930	949
TC17368	1	p3	(TTC)9	27	921	947
TC17389	1	p2	(AT)13	26	682	707
TC17425	1	p1	(A)30	30	1	30
TC17707	1	p2	(GA)30	60	1	60
TC17723	1	p5	(AGAAA)5	25	8	32
TC17777	1	p6	(ATTGAA)5	30	807	836
TC17860	1	p3	(GAG)7	21	4	24
TC17878	1	p2	(CT)10	20	640	659
TC18029	1	p2	(TC)17	34	709	742
TC18159	1	p2	(TC)10	20	27	46
TC18220	1	p2	(CT)16	32	29	60
TC18288	1	p2	(GA)13	26	2	27
TC18399	1	p3	(TCT)7	21	1	21
TC18468	1	p2	(GA)13	26	349	374
TC18785	1	p3	(CAA)7	21	1	21
TC19119	1	p3	(GAA)7	21	1739	1759
TC19194	1	p1	(G)21	21	737	757
TC19240	1	p2	(AG)18	36	4	39
TC19244	1	p2	(AG)17	34	388	421
TC19738	1	p2	(GA)28	56	933	988
TC19914	1	p1	(T)33	33	995	1027
TC20467	1	p4	(ATAG)5	20	299	318
TC20723	1	p1	(T)37	37	473	509
TC20728	1	p2	(GA)10	20	16	35
TC20888	1	p3	(TTC)14	42	183	224
TC21678	1	p1	(G)28	28	1	28
TC21678	2	p2	(AG)11	22	192	213
TC21933	1	p1	(G)20	20	1057	1076
TC21974	1	p5	(TTATT)5	25	1	25
TC22201	1	p4	(TCTT)5	20	248	267
TC22218	1	p1	(T)20	20	14	33
TC22293	1	p2	(TC)18	36	1	36
TC22448	1	p2	(TC)10	20	13	32
TC22547	1	c	(GT)16a(TG)10	53	337	389
TC22622	1	p1	(G)20	20	270	289
146148804	1	p1	(T)38	38	648	685
157973478	1	p3	(TAT)7	21	90	110
157973839	1	p3	(AAG)9	27	653	679
157974170	1	p3	(GAA)7	21	10	30
157974544	1	p2	(CT)13	26	126	151
157974901	1	p4	(AAAC)5	20	22	41
157975170	1	p1	(T)20	20	561	580
157975394	1	p2	(CT)10	20	42	61
157975972	1	p2	(AG)14	28	30	57
157976269	1	p4	(TATC)5	20	851	870
157976361	1	p1	(T)20	20	593	612
157976652	1	p3	(GAA)7	21	110	130
157976655	1	p3	(TCT)9	27	315	341
50317412	1	p4	(AGAA)5	20	14	33
50319392	1	p3	(ATG)7	21	633	653
50320298	1	c	(AG)10atctgaaggaagaaggaagaaggaaga(ATC)7	68	6	73
50320480	1	c	(CT)15gcatacaca(CT)11	61	11	71
50320705	1	p3	(CTG)8	24	13	36
50320989	1	p2	(CT)14	28	22	49
50321891	1	p2	(AC)12	24	5	28
F7SND4003F0DOJ	1	p3	(ACC)11	33	66	98
F7SND4003F2Q1A	1	p3	(GCT)9	27	11	37
F7SND4003F5M3L	1	p3	(ACA)9	27	385	411
F7SND4003F60BC	1	p3	(TCT)7	21	109	129
F7SND4003F65FA	1	p3	(TAT)12	36	1	36
F7SND4003F6894	1	c	(ACGT)5aacgaacggtaacgtacgt(CGTA)9cgttaccgtcgtcgttacgttacgttacgttaacgttacgtta(GTTAC)8	158	347	504
F7SND4003F6BGJ	1	p2	(AC)10	20	135	154
F7SND4003F7D13	1	p1	(T)33	33	282	314
F7SND4003F81A5	1	p2	(CT)10	20	280	299
F7SND4003F8RNC	1	p2	(TC)12	24	22	45
F7SND4003FKKJP	1	c	(TAA)16c(AAT)11	82	214	295
F7SND4003FKKXJ	1	p2	(TC)10	20	94	113
F7SND4003FME81	1	p3	(TTC)11	33	92	124
F7SND4003FQJNN	1	p2	(TG)32	64	152	215
F7SND4003FQLH1	1	p1	(T)20	20	133	152
F7SND4003FQU2Q	1	p2	(AG)11	22	133	154
F7SND4003FS51G	1	p2	(GA)13	26	116	141
F7SND4003FSIVG	1	p2	(AT)10	20	84	103
F7SND4003FTPBK	1	p1	(T)21	21	153	173
F7SND4003FTR1Q	1	p2	(CT)10	20	280	299
F7SND4003G01K7	1	p3	(TTC)8	24	112	135
F7SND4003G05G7	1	p2	(GA)10	20	126	145
F7SND4003G0N3A	1	p2	(GA)12	24	117	140
F7SND4003G1BZS	1	p2	(AG)14	28	138	165
F7SND4003G1E1D	1	p2	(GA)12	24	114	137
F7SND4003G2P2B	1	p2	(GA)18	36	90	125
F7SND4003G4Z0X	1	p2	(TG)13	26	122	147
F7SND4003G5SS0	1	p2	(AG)11	22	237	258
F7SND4003G8TWZ	1	p4	(CTAT)5	20	160	179
F7SND4003GE0WM	1	p3	(AGA)7	21	402	422
F7SND4003GHLXW	1	p5	(AGAGA)5	25	168	192
F7SND4003GI8TB	1	p3	(GAT)8	24	70	93
F7SND4003GIQH4	1	p2	(AG)13	26	239	264
F7SND4003GLEOZ	1	p2	(GA)19	38	318	355
F7SND4003GM7C5	1	p3	(CTC)7	21	13	33
F7SND4003GNCZS	1	p2	(GA)13	26	312	337
F7SND4003GQXDB	1	p4	(CGTA)5	20	223	242
F7SND4003GR60V	1	p2	(GT)10	20	316	335
F7SND4003GSPRO	1	p3	(TCT)9	27	21	47
F7SND4003GTLDU	1	p3	(GCT)7	21	280	300
F7SND4003GTTMR	1	p3	(CTT)7	21	55	75
F7SND4003GUQ6Q	1	p4	(TGAG)7	28	377	404
F7SND4003GUZZ1	1	c	(GAAG)5gaaccgtgtctgaactggaacgcgatctttcaatgtaaaaaaagcaaacttacaaactt(AG)12	103	27	129
F7SND4003GV95Z	1	c	(CGTAC)6cgtaaccgtaacggtacggtacgtacgtacnngta(ACGT)11accgacgacgacgacgacacgacgacgactacg(ACGT)18anccgt(TACG)16	284	458	741
F7SND4003GW5O3	1	p3	(GAT)7	21	515	535
F7SND4003GX8J6	1	p1	(T)27	27	247	273
F7SND4003GYLCN	1	p2	(AG)18	36	384	419
F7SND4003HD9XN	1	p2	(TC)15	30	70	99
F7SND4003HDZZN	1	p2	(AG)10	20	245	264
F7SND4003HF210	1	p3	(AGA)8	24	356	379
F7SND4003HFNF5	1	p3	(AAG)8	24	168	191
F7SND4003HGMXV	1	p1	(T)23	23	277	299
F7SND4003HGPD7	1	p1	(T)21	21	58	78
F7SND4003HH9IE	1	p2	(AC)19	38	206	243
F7SND4003HHHSH	1	p2	(GA)15	30	7	36
F7SND4003HIDPR	2	p4	(ATCT)7	28	354	381
F7SND4003HKKK8	1	p2	(AG)28	56	90	145
F7SND4004H2I3D	1	p4	(ATGA)5	20	6	25
F7SND4004H2VHB	1	p2	(GA)11	22	25	46
F7SND4004H3FHV	1	p2	(CT)13	26	197	222
F7SND4004H5L4N	1	p5	(AGAGA)5	25	339	363
F7SND4004H8HNT	1	p2	(GA)10	20	186	205
F7SND4004H8IOQ	1	p2	(AG)10	20	14	33
F7SND4004H9UCU	1	p2	(GA)24	48	148	195
F7SND4004I1Z2U	1	p2	(GA)11	22	169	190
F7SND4004I1Z8Q	1	p3	(TTC)8	24	202	225
F7SND4004I2Z98	1	p1	(T)57	57	149	205
F7SND4004I4GZE	1	p3	(TGA)7	21	30	50
F7SND4004I4V1A	1	p2	(GA)11	22	91	112
F7SND4004I6KID	1	p3	(ACA)13	39	286	324
F7SND4004I7JZB	1	p3	(CAA)10	30	1	30
F7SND4004I7L9H	1	p3	(ACA)7	21	444	464
F7SND4004I8P94	1	p3	(TCT)21	63	161	223
F7SND4004IGAGX	1	p4	(CGTA)5	20	418	437
F7SND4004IGGNV	1	p2	(AG)22	44	265	308
F7SND4004IH6OV	1	p5	(ACAAC)5	25	7	31
F7SND4004IHFB8	1	p4	(GTGA)5	20	329	348
F7SND4004IJ6KP	1	p2	(AG)10	20	275	294
F7SND4004IJYO2	1	p2	(GT)16	32	81	112
F7SND4004IK42V	1	p2	(GA)13	26	228	253
F7SND4004IKMJ0	1	p4	(ACGT)8	32	367	398
F7SND4004IM2AH	1	p2	(AG)17	34	132	165
F7SND4004IM5NX	1	p2	(AG)19	38	181	218
F7SND4004IMN95	1	c	(TCT)7tttgcaaaatcagccacgtctcttttataccaatttttagggttctaactgaatttcgacttcacgatatcatttgcaaac(TCT)10	132	1	132
F7SND4004INSJM	1	p1	(T)40	40	151	190
F7SND4004IOR46	1	p3	(TCT)17	51	145	195
F7SND4004IPFSS	1	p2	(AG)15	30	310	339
F7SND4004IPKGH	1	p3	(TCT)8	24	96	119
F7SND4004IPPE5	1	p3	(AGA)7	21	201	221
F7SND4004IQ3XD	1	p2	(GA)10	20	154	173
F7SND4004IQWAT	1	p3	(CAT)7	21	191	211
F7SND4004IRKIN	2	p3	(GAA)7	21	304	324
F7SND4004IRX7O	1	p3	(TCA)9	27	9	35
F7SND4004IS4Q8	1	p3	(ACA)8	24	5	28
F7SND4004ISYIK	1	p4	(TTAC)5	20	407	426
F7SND4004IU9T1	1	p1	(T)24	24	148	171
F7SND4004IUD9E	1	p3	(GTT)7	21	4	24
F7SND4004IUQUX	1	p3	(TCA)9	27	9	35
F7SND4004IUWGK	1	p2	(AG)11	22	208	229
F7SND4004IWTTD	1	p2	(AG)25	50	76	125
F7SND4004IXES1	1	p4	(CCTT)5	20	356	375
F7SND4004IXHAS	1	p2	(AG)14	28	130	157
F7SND4004IZ82B	1	c	(GAA)8ggaaatgaacgacaatgagttgaataaagggtcgccataatagtgattgagtaatgggagggaaaagggtttata(AG)13	125	14	138
F7SND4004IZXPR	1	p4	(AAGA)5	20	5	24
F7SND4004J0708	1	p6	(TGTGAA)5	30	236	265
F7SND4004J223G	1	p2	(TC)10	20	177	196
F7SND4004JA7MB	1	p1	(T)23	23	121	143
F7SND4004JB35E	1	p2	(TC)12	24	180	203
F7SND4004JBESV	1	p2	(GT)10	20	134	153
F7SND4004JBKN0	1	p2	(AG)10	20	306	325
F7SND4004JDV2F	1	p2	(TC)12	24	74	97
F7SND4004JE6GT	1	p4	(GAAA)5	20	19	38
F7SND4004JF4ET	1	p3	(TTC)7	21	135	155
F7SND4004JFFB2	1	p3	(TCT)22	66	162	227
F7SND4004JGI35	1	p3	(AGA)8	24	195	218
F7SND4004JH2FV	1	p4	(AAGA)5	20	5	24
F7SND4004JHJMG	1	p2	(CT)12	24	9	32
F7SND4004JJ0Z3	1	p4	(TTAG)5	20	1	20
F7SND4004JK8B1	1	p3	(ATT)8	24	31	54
F7SND4004JNFK4	1	c	(GA)32gtagagtagta(TAG)8	99	209	307
F7SND4004JPGZB	1	p3	(ATG)10	30	113	142
F7SND4004JQK5O	1	p2	(AG)13	26	297	322
F7SND4004JQQYO	1	p2	(GA)12	24	447	470
F7SND4004JUMND	1	p4	(ATGA)5	20	183	202
F7SND4004JVLEL	1	p4	(ATGA)5	20	6	25
F7SND4004JVLY1	1	p3	(GGT)7	21	15	35
F7SND4004JWR8M	1	p4	(GTAC)7	28	508	535
F7SND4004JX5XN	1	p2	(GA)14	28	227	254
F7SND4004JXXBM	1	p4	(GTAC)5	20	393	412
F7SND4004JYNQH	1	p2	(GA)19	38	174	211
NODE10080length238cov71445381	1	p2	(GA)20	40	14	53
NODE10240length186cov23586021	1	p4	(TTTC)11	44	175	218
NODE10615length257cov23949417	1	p2	(GA)11	22	2	23
NODE1073length373cov7699732	1	p2	(GA)18	36	375	410
NODE10830length253cov14470356	1	p2	(GA)20	40	273	312
NODE10851length290cov20158621	1	p6	(AAAGTG)5	30	318	347
NODE1093length149cov4228188	1	p3	(CAA)7	21	14	34
NODE11272length206cov16597088	1	p5	(CAATT)5	25	41	65
NODE12125length256cov18187500	1	p3	(TGC)8	24	7	30
NODE13389length357cov14563025	1	p3	(GTT)7	21	390	410
NODE13598length843cov15629893	1	p2	(CT)16	32	1	32
NODE13864length200cov25695000	1	p2	(GA)13	26	7	32
NODE1403length777cov31292149	1	p1	(A)20	20	1	20
NODE14045length139cov21417267	1	p1	(T)26	26	174	199
NODE1482length239cov149928864	1	p2	(GA)11	22	277	298
NODE14943length123cov2723577	1	p4	(AGAT)6	24	13	36
NODE15521length397cov25465996	1	p2	(CA)13	26	2	27
NODE15667length269cov57706318	1	p2	(GA)14	28	302	329
NODE15962length227cov13140969	1	p2	(AG)10	20	2	21
NODE15993length1430cov82983917	1	p1	(T)20	20	1471	1490
NODE16051length344cov15534883	1	p2	(AG)30	60	345	404
NODE16281length431cov15489559	1	p1	(A)21	21	6	26
NODE16393length372cov12771505	1	p3	(TTC)13	39	375	413
NODE16528length408cov72583336	1	c	(AG)17atcaatcagagagaaagagaaagaaagaaagacttgttt(TGTTG)5	98	1	98
NODE16710length373cov14434317	1	p2	(GA)13	26	3	28
NODE17029length139cov6251799	1	p3	(CCT)9	27	173	199
NODE17267length306cov7784314	1	p2	(TC)20	40	1	40
NODE17454length186cov9553763	1	p2	(CA)30	60	1	60
NODE17483length667cov9067467	1	p3	(AGC)7	21	10	30
NODE17914length130cov3638462	1	p3	(CAA)9	27	154	180
NODE18286length647cov45873260	1	p2	(GT)11	22	667	688
NODE18801length318cov16858490	1	c	(AAG)10aaatgctgcgagaaagaacaaacaaacgatctcactaactcttagttgtagctttacc(TGAGT)5	113	6	118
NODE20004length185cov25286486	1	p1	(T)21	21	1	21
NODE20250length131cov9099236	1	p3	(AAG)8	24	19	42
NODE20917length192cov25869791	1	p2	(AG)14	28	225	252
NODE20974length676cov21758875	1	p2	(CT)17	34	5	38
NODE21114length236cov6644068	1	p3	(GAT)7	21	258	278
NODE21244length258cov31418604	1	p2	(AG)15	30	289	318
NODE21263length453cov10646799	1	p2	(GA)10	20	1	20
NODE21320length197cov13827411	1	p2	(CT)12	24	3	26
NODE21984length209cov85645935	1	p2	(CT)21	42	16	57
NODE22025length164cov7414634	1	p3	(TTG)15	45	171	215
NODE22371length208cov18649038	1	p2	(TC)10	20	237	256
NODE22539length184cov5744565	1	p2	(TC)15	30	17	46
NODE2259length164cov19932926	1	p4	(AATG)5	20	198	217
NODE22812length343cov5737609	1	p3	(GTT)7	21	376	396
NODE2324length215cov20720930	1	p2	(CT)10	20	216	235
NODE2345length1834cov45339695	1	p1	(A)20	20	2	21
NODE2355length1196cov18979933	1	p2	(CT)17	34	11	44
NODE23603length159cov5100629	1	p2	(TC)10	20	7	26
NODE23675length245cov14412245	1	p3	(GAA)13	39	250	288
NODE23895length135cov12933333	1	p3	(ATG)8	24	147	170
NODE2394length507cov25528599	1	p2	(TG)10	20	522	541
NODE23965length168cov7904762	1	p3	(GAA)7	21	9	29
NODE24129length140cov7250000	1	p3	(TCT)7	21	173	193
NODE2458length848cov9027122	1	p2	(TC)16	32	1	32
NODE24614length183cov39546448	1	p3	(CCA)8	24	1	24
NODE2487length675cov92321480	1	p2	(AG)13	26	710	735
NODE25057length155cov15187097	1	p3	(GTA)8	24	13	36
NODE25088length122cov6713115	1	p3	(TCC)7	21	151	171
NODE25216length134cov11828359	1	p3	(TTC)7	21	4	24
NODE25545length400cov6407500	1	p3	(GAA)9	27	16	42
NODE25605length407cov34228500	1	p3	(TTC)7	21	21	41
NODE26124length536cov14192164	1	p3	(GAA)9	27	5	31
NODE26157length758cov10777045	1	p2	(AG)16	32	771	802
NODE26278length507cov18069033	1	p4	(GAAA)6	24	1	24
NODE26478length137cov4357664	1	p2	(GA)13	26	172	197
NODE26555length273cov18875458	1	p2	(CT)17	34	2	35
NODE27273length1137cov21131926	1	p3	(AGA)9	27	1156	1182
NODE27301length232cov6767241	1	p3	(CAA)18	54	14	67
NODE2747length62cov739112915	1	p1	(T)58	58	65	122
NODE27599length145cov10524137	1	p3	(CAC)8	24	180	203
NODE27619length350cov19237143	1	p2	(AG)13	26	379	404
NODE27630length500cov30049999	1	p2	(CT)14	28	1	28
NODE27672length139cov5978417	1	p2	(TC)19	38	3	40
NODE27702length149cov7919463	1	p2	(AG)12	24	183	206
NODE27729length187cov53245991	1	p2	(CT)17	34	206	239
NODE27797length251cov11171315	1	p3	(TCT)7	21	270	290
NODE27868length710cov13543662	1	c	(AAG)10aaatgctgcgagaaagaacaaacaaacgatctcactaactcttagttgtagctttacc(TGAGT)5	113	1	113
NODE27923length168cov8000000	1	p2	(AG)14	28	201	228
NODE2807length243cov17469135	1	p2	(GA)14	28	276	303
NODE28153length199cov8874372	1	p2	(GA)17	34	2	35
NODE28164length895cov36042458	1	p2	(CT)16	32	922	953
NODE28220length254cov10681103	1	p3	(GAT)7	21	281	301
NODE28294length122cov6926229	1	p2	(AC)12	24	6	29
NODE28431length295cov7006780	1	p4	(AAGG)5	20	325	344
NODE2859length1137cov14072999	1	p3	(TCT)12	36	4	39
NODE28612length183cov49049179	1	p2	(GA)15	30	212	241
NODE29611length66cov20242424	1	p3	(GTT)9	27	39	65
NODE29703length312cov10237180	1	p3	(AGA)9	27	318	344
NODE29719length144cov9875000	1	p3	(GAT)7	21	173	193
NODE2990length659cov241734451	1	p2	(GT)11	22	12	33
NODE30061length214cov59070095	1	p3	(TTC)11	33	27	59
NODE30080length140cov32635715	1	p2	(TC)12	24	15	38
NODE30603length424cov22650944	1	p2	(AG)11	22	13	34
NODE3061length403cov25210918	1	p3	(TGA)7	21	1	21
NODE30858length517cov14137331	1	p2	(AG)13	26	536	561
NODE31304length346cov15329480	1	p3	(TGA)7	21	376	396
NODE31346length996cov18380522	1	p2	(TG)11	22	1010	1031
NODE31859length160cov9587500	1	p2	(GA)18	36	24	59
NODE32103length191cov25602095	1	p2	(TC)22	44	208	251
NODE32386length157cov8095541	1	p2	(AG)15	30	187	216
NODE32774length259cov12293436	1	p3	(ATG)11	33	243	275
NODE32939length181cov24524862	1	p2	(GT)11	22	220	241
NODE33467length142cov4830986	1	p3	(GAT)8	24	11	34
NODE34006length626cov10755591	1	p3	(GAA)7	21	7	27
NODE35132length139cov6223022	1	p3	(GAT)8	24	22	45
NODE35299length170cov61799999	1	p2	(CT)12	24	13	36
NODE3586length907cov10937156	1	p2	(CT)13	26	933	958
NODE36062length137cov4693430	1	p2	(AG)11	22	172	193
NODE36652length146cov5273973	1	p2	(GA)22	44	2	45
NODE36789length151cov10635761	1	p2	(AG)13	26	1	26
NODE36866length483cov7060041	1	p3	(AAG)7	21	14	34
NODE36981length159cov9283019	1	p2	(GT)10	20	199	218
NODE37017length575cov7154783	1	p3	(TTC)8	24	596	619
NODE37035length202cov14579208	1	p3	(ATC)7	21	1	21
NODE37110length399cov43393482	1	p2	(TC)11	22	27	48
NODE37116length160cov12406250	1	p2	(TC)12	24	187	210
NODE37125length146cov9924658	1	p3	(CTT)7	21	186	206
NODE37255length210cov8328571	1	p3	(TGG)7	21	31	51
NODE37402length1655cov45430210	1	p2	(AG)13	26	1679	1704
NODE37513length136cov8757353	1	p2	(GA)16	32	165	196
NODE37934length202cov11257425	1	p2	(GA)14	28	229	256
NODE37958length131cov7083970	1	p3	(GAT)11	33	5	37
NODE37969length399cov7398496	1	p3	(GAA)7	21	426	446
NODE38528length141cov4049645	1	p3	(CAA)7	21	20	40
NODE39332length405cov9177778	1	p2	(AG)18	36	422	457
NODE40001length285cov23357895	1	p2	(AG)13	26	296	321
NODE40109length199cov4346734	1	p2	(AC)10	20	4	23
NODE40431length563cov39818829	1	p2	(CT)20	40	2	41
NODE40522length306cov39872547	1	p3	(ACC)9	27	20	46
NODE40635length573cov9434555	1	p2	(AG)16	32	588	619
NODE41003length145cov5110345	1	p3	(AAG)7	21	22	42
NODE41084length396cov12138889	1	p1	(A)24	24	433	456
NODE41891length216cov24546297	1	p2	(TC)20	40	237	276
NODE42356length143cov10048951	1	p2	(AG)10	20	8	27
NODE43153length162cov4950617	1	p3	(TTG)9	27	196	222
NODE43519length311cov10263665	1	p3	(CAG)8	24	343	366
NODE43613length148cov6297297	1	p3	(TCT)8	24	184	207
NODE43651length208cov11293269	1	p2	(GA)12	24	13	36
NODE43651length208cov11293269	2	p3	(AAG)7	21	234	254
NODE4412length1507cov26299271	1	p2	(AG)16	32	1536	1567
NODE44335length549cov14122040	1	p1	(A)20	20	1	20
NODE44649length160cov6556250	1	p2	(TC)10	20	186	205
NODE44678length145cov6400000	1	p4	(GTGA)5	20	168	187
NODE45014length264cov8276515	1	p3	(CAA)8	24	262	285
NODE45241length126cov14031746	1	p2	(CT)12	24	160	183
NODE45292length227cov7792952	1	p3	(GTT)7	21	244	264
NODE45652length211cov12800948	1	p2	(AG)13	26	17	42
NODE45652length211cov12800948	2	p3	(AAG)10	30	241	270
NODE45809length184cov14695652	1	p3	(GAT)9	27	19	45
NODE46509length201cov6676617	1	p2	(GA)15	30	221	250
NODE47419length597cov20840872	1	p3	(GGT)10	30	2	31
NODE47447length163cov4662577	1	p3	(TTG)10	30	156	185
NODE47779length287cov11055749	1	p2	(AG)14	28	312	339
NODE47786length550cov10078182	1	p3	(AGA)7	21	23	43
NODE47973length158cov16778481	1	p5	(TTGTG)5	25	189	213
NODE47992length218cov11931192	1	p4	(ATGA)5	20	238	257
NODE48278length144cov10194445	1	p3	(GAA)7	21	9	29
NODE4830length409cov96325180	1	p4	(TTCT)8	32	428	459
NODE48501length300cov9543333	1	p4	(CTCG)5	20	331	350
NODE48734length136cov11161765	1	p2	(GA)10	20	1	20
NODE48804length223cov12986547	1	p3	(TTG)8	24	15	38
NODE48842length145cov33000000	1	p3	(CAA)9	27	178	204
NODE48860length164cov9774390	1	c	(GTGTT)5aatagtgtgaatctgg(GAAT)5	61	1	61
NODE49374length228cov6171052	1	p2	(GA)12	24	246	269
NODE5033length425cov107367058	1	p3	(AAT)8	24	23	46
NODE51027length129cov11860465	1	p3	(GAA)8	24	147	170
NODE52270length341cov50938416	1	p1	(T)33	33	369	401
NODE5329length834cov31525179	1	p2	(GA)19	38	857	894
NODE55305length561cov6850267	1	p2	(GA)14	28	575	602
NODE56071length387cov15116279	1	p5	(CAATT)5	25	27	51
NODE57051length311cov36392284	1	p4	(TTTC)11	44	302	345
NODE57693length270cov10781482	1	p2	(GA)22	44	286	329
NODE5797length1506cov23341965	1	p2	(TC)15	30	1	30
NODE58695length181cov18508287	1	p3	(CCG)8	24	1	24
NODE58711length190cov27784210	1	p3	(CAA)9	27	1	27
NODE59745length392cov5484694	1	p2	(GA)17	34	21	54
NODE59990length196cov7872449	1	p2	(AG)21	42	5	46
NODE60581length126cov5500000	1	p3	(AGA)9	27	143	169
NODE606length790cov42075951	1	p2	(AG)16	32	1	32
NODE60886length131cov6167939	1	p3	(CTT)7	21	159	179
NODE61304length316cov13680380	1	p2	(GA)14	28	325	352
NODE61444length170cov5570588	1	p2	(AG)12	24	205	228
NODE61758length144cov3368056	1	p3	(CAC)9	27	21	47
NODE62290length284cov12809859	1	p2	(GA)30	60	285	344
NODE62702length181cov6077348	1	p3	(AAG)7	21	191	211
NODE63749length234cov11884615	1	p2	(AG)13	26	248	273
NODE63789length174cov8712644	1	p2	(TC)13	26	208	233
NODE64236length186cov9666667	1	p2	(CA)10	20	54	73
NODE64339length129cov4697674	1	p3	(TGA)7	21	13	33
NODE6469length341cov60023460	1	p3	(GAT)10	30	344	373
NODE65262length192cov11020833	1	p3	(GCC)8	24	14	37
NODE65762length199cov9844221	1	p3	(AAG)7	21	14	34
NODE6602length723cov129206085	1	p2	(CA)15	30	753	782
NODE66245length61cov17114754	1	c	(C)60a(C)60	121	1	121
NODE6648length413cov230038742	1	p3	(TCT)7	21	453	473
NODE66681length187cov20267380	1	p3	(ATG)8	24	223	246
NODE66826length202cov16782179	1	p5	(ATTCA)6	30	1	30
NODE67083length123cov7674797	1	p2	(AG)18	36	147	182
NODE6730length503cov57940357	1	p3	(AGA)7	21	528	548
NODE6823length1567cov15385450	1	p2	(GA)13	26	1	26
NODE68241length228cov8201755	1	p3	(CAT)9	27	248	274
NODE6825length376cov21446808	1	p3	(AAG)7	21	387	407
NODE69641length127cov9291339	1	c	(GAAGCT)6(GAA)7	57	8	64
NODE70516length387cov19914728	1	p5	(AAAAC)5	25	16	40
NODE70939length132cov2272727	1	p3	(CAA)7	21	168	188
NODE70972length173cov12601156	1	p2	(AG)12	24	1	24
NODE71314length145cov8331035	1	p2	(AG)10	20	186	205
NODE723length245cov6285714	1	p2	(AG)10	20	266	285
NODE7255length328cov31213415	1	p2	(CT)30	60	1	60
NODE72597length171cov5350877	1	p2	(TC)11	22	1	22
NODE74465length126cov6261905	1	p2	(GA)10	20	160	179
NODE74687length125cov5056000	1	p2	(CT)12	24	24	47
NODE74726length152cov2282895	1	p4	(AGTG)5	20	174	193
NODE75000length198cov7414141	1	p2	(CT)11	22	27	48
NODE75562length184cov5619565	1	p3	(TTC)7	21	213	233
NODE75606length139cov4424460	1	p2	(AG)14	28	13	40
NODE75676length189cov7428571	1	p4	(TCGT)5	20	225	244
NODE7577length263cov10346007	1	p3	(AGA)10	30	26	55
NODE76049length156cov4262821	1	p2	(TC)16	32	3	34
NODE77682length161cov6782609	1	p2	(AG)12	24	173	196
NODE77703length168cov8398809	1	p3	(AGA)10	30	187	216
NODE7808length613cov37874390	1	p1	(T)27	27	647	673
NODE7810length137cov20321167	1	p1	(T)36	36	162	197
NODE78245length626cov22292332	1	p1	(A)20	20	1	20
NODE78633length165cov7969697	1	p2	(TC)11	22	20	41
NODE7906length729cov19913580	1	p4	(ATTC)5	20	20	39
NODE81818length126cov9722222	1	p2	(AG)12	24	160	183
NODE83314length157cov9573249	1	p6	(AAAACC)5	30	4	33
NODE84254length172cov3087209	1	p2	(CT)14	28	4	31
NODE85043length132cov4348485	1	p3	(GAA)8	24	6	29
NODE85531length141cov8659575	1	p3	(TTC)9	27	161	187
NODE85926length132cov6128788	1	p3	(TGA)9	27	3	29
NODE86993length184cov3331522	1	p3	(CTT)7	21	220	240
NODE87066length157cov2203822	1	p5	(ATTTG)5	25	186	210
NODE87436length124cov7733871	1	p2	(CT)10	20	160	179
NODE87740length151cov2337748	1	c	(GAA)8tccattttctctct(CTAA)5	58	17	74
NODE87963length148cov3236486	1	p2	(AG)14	28	13	40
NODE88467length141cov4283688	1	p3	(GAG)8	24	170	193
NODE8916length142cov7260563	1	p2	(AG)15	30	165	194
NODE8995length125cov200240005	1	p4	(CTTT)5	20	22	41
NODE90117length132cov3250000	1	p3	(ATG)7	21	14	34
NODE9373length1338cov27521673	1	p2	(TC)12	24	24	47
NODE9669length763cov31255569	1	p3	(GAA)9	27	1	27
NODE9878length169cov8017752	1	p3	(AGA)7	21	204	224
