# Supplementary material for: Using RNA-Seq for gene identification, polymorphism detection and transcript profiling in two alfalfa genotypes with divergent cell wall composition in stems
Source: BMC Genomics. 2011 Apr 19;12:199. doi: 10.1186/1471-2164-12-199 (PMC3112146; doi:10.1186/1471-2164-12-199)
Supplement: Additional file 5 — Single nucleotide polymorphisms (SNPs) predicted between alfalfa genotypes 708 and 773. A table listing SNPs predicted between alfalfa genotypes 708 and 773 including SNP-containing sequence ID, SNP type, SNP position and depth in each genotype. [file 1471-2164-12-199-S5.TXT]

MSGI_ID	MSGI_SNP_Position	MSGI_base	SNP_type	708_total_base_depth	708_1st_base	708_1st_base_depth	708_2nd_base	708_2nd_base_depth	708_3rd_base	708_3rd_base_depth	773_total_base_depth	773_1st_base	773_1st_base_depth	773_2nd_base	773_2nd_base_depth	773_3rd_base	773_3rd_base_depth
TC1	1858	C	A-- vs. C--	37	A	37	-		-		11	C	11	-		-
TC11	196	C	A-- vs. C--	18	A	18	-		-		11	C	11	-		-
TC110	766	A	A-- vs. C--	195	A	195	-		-		89	C	89	-		-
TC126	857	C	A-- vs. C--	16	A	16	-		-		14	C	14	-		-
TC729	2583	C	A-- vs. C--	93	A	92	-		-		176	C	176	-		-
TC849	228	C	A-- vs. C--	18	A	18	-		-		57	C	57	-		-
TC854	1000	A	A-- vs. C--	34	A	34	-		-		179	C	179	-		-
TC1661	530	C	A-- vs. C--	61	A	61	-		-		63	C	63	-		-
TC2006	1108	A	A-- vs. C--	184	A	184	-		-		19	C	19	-		-
TC2395	284	C	A-- vs. C--	56	A	56	-		-		81	C	81	-		-
TC2477	375	A	A-- vs. C--	370	A	370	-		-		27	C	27	-		-
TC2786	258	A	A-- vs. C--	71	A	71	-		-		15	C	15	-		-
TC2786	311	A	A-- vs. C--	108	A	108	-		-		14	C	14	-		-
TC2890	458	A	A-- vs. C--	31	A	31	-		-		20	C	20	-		-
TC3363	182	A	A-- vs. C--	25	A	25	-		-		12	C	12	-		-
TC4042	245	A	A-- vs. C--	34	A	34	-		-		16	C	16	-		-
TC5587	30	A	A-- vs. C--	18	A	18	-		-		12	C	12	-		-
TC6147	275	A	A-- vs. C--	51	A	51	-		-		11	C	11	-		-
TC6240	354	A	A-- vs. C--	62	A	62	-		-		34	C	34	-		-
TC7089	147	A	A-- vs. C--	139	A	139	-		-		52	C	52	-		-
TC7920	154	C	A-- vs. C--	60	A	60	-		-		25	C	25	-		-
TC7921	1906	C	A-- vs. C--	54	A	54	-		-		26	C	26	-		-
TC8511	942	C	A-- vs. C--	40	A	40	-		-		23	C	23	-		-
TC8795	174	A	A-- vs. C--	195	A	195	-		-		84	C	84	-		-
TC9609	72	A	A-- vs. C--	48	A	48	-		-		15	C	15	-		-
TC9915	466	C	A-- vs. C--	103	A	103	-		-		42	C	42	-		-
TC10664	635	A	A-- vs. C--	45	A	45	-		-		24	C	24	-		-
TC11237	266	A	A-- vs. C--	84	A	84	-		-		37	C	37	-		-
TC11359	467	A	A-- vs. C--	105	A	105	-		-		19	C	19	-		-
TC12115	303	A	A-- vs. C--	30	A	30	-		-		18	C	18	-		-
TC12129	393	A	A-- vs. C--	66	A	66	-		-		16	C	16	-		-
TC12330	105	A	A-- vs. C--	78	A	78	-		-		14	C	14	-		-
TC12888	557	A	A-- vs. C--	129	A	129	-		-		22	C	22	-		-
TC12997	553	C	A-- vs. C--	13	A	13	-		-		35	C	35	-		-
TC13053	228	C	A-- vs. C--	49	A	49	-		-		211	C	211	-		-
TC15350	2688	C	A-- vs. C--	11	A	11	-		-		16	C	16	-		-
TC15355	2197	C	A-- vs. C--	17	A	17	-		-		26	C	26	-		-
TC15497	235	A	A-- vs. C--	56	A	56	-		-		11	C	11	-		-
TC15704	712	A	A-- vs. C--	138	A	138	-		-		31	C	31	-		-
TC15726	528	A	A-- vs. C--	50	A	50	-		-		33	C	33	-		-
TC15921	1270	A	A-- vs. C--	181	A	181	-		-		31	C	31	-		-
TC16385	11	A	A-- vs. C--	176	A	176	-		-		41	C	41	-		-
TC16461	309	C	A-- vs. C--	12	A	12	-		-		12	C	12	-		-
TC16617	656	A	A-- vs. C--	110	A	110	-		-		17	C	17	-		-
TC18763	375	A	A-- vs. C--	127	A	127	-		-		35	C	35	-		-
TC19334	156	A	A-- vs. C--	25	A	25	-		-		90	C	90	-		-
TC20341	923	A	A-- vs. C--	58	A	58	-		-		14	C	14	-		-
TC22051	489	A	A-- vs. C--	34	A	34	-		-		13	C	13	-		-
TC22090	173	A	A-- vs. C--	56	A	56	-		-		12	C	12	-		-
157974645	318	A	A-- vs. C--	18	A	18	-		-		19	C	19	-		-
157975134	499	C	A-- vs. C--	15	A	15	-		-		43	C	43	-		-
157975695	229	A	A-- vs. C--	224	A	224	-		-		77	C	77	-		-
50317621	301	A	A-- vs. C--	342	A	342	-		-		26	C	26	-		-
50320164	119	C	A-- vs. C--	35	A	35	-		-		46	C	46	-		-
F7SND4003FX9XZ	102	C	A-- vs. C--	86	A	86	-		-		40	C	40	-		-
F7SND4003G36IW	314	C	A-- vs. C--	12	A	12	-		-		17	C	17	-		-
F7SND4003G89J9	52	C	A-- vs. C--	16	A	16	-		-		14	C	14	-		-
F7SND4003GR7LK	317	C	A-- vs. C--	23	A	23	-		-		14	C	14	-		-
F7SND4003GSQJ6	70	C	A-- vs. C--	19	A	19	-		-		12	C	12	-		-
F7SND4003GSZ3X	147	C	A-- vs. C--	16	A	16	-		-		44	C	44	-		-
F7SND4004H7TJO	148	C	A-- vs. C--	25	A	25	-		-		19	C	19	-		-
F7SND4004IIM1F	176	C	A-- vs. C--	17	A	17	-		-		63	C	63	-		-
F7SND4004IN9BQ	71	C	A-- vs. C--	35	A	35	-		-		13	C	13	-		-
F7SND4004IUI25	70	C	A-- vs. C--	16	A	16	-		-		11	C	11	-		-
F7SND4004JGS9A	49	C	A-- vs. C--	29	A	29	-		-		28	C	28	-		-
F7SND4004JHFY0	115	C	A-- vs. C--	17	A	17	-		-		16	C	16	-		-
F7SND4004JHV08	15	C	A-- vs. C--	12	A	12	-		-		14	C	14	-		-
NODE_1129_length_1302_cov_27.652073	312	A	A-- vs. C--	108	A	108	-		-		20	C	20	-		-
NODE_12156_length_125_cov_15.160000	22	A	A-- vs. C--	21	A	21	-		-		13	C	13	-		-
NODE_13447_length_241_cov_5.228216	218	A	A-- vs. C--	40	A	40	-		-		11	C	11	-		-
NODE_14285_length_86_cov_88.011627	123	A	A-- vs. C--	98	A	98	-		-		11	C	11	-		-
NODE_14497_length_156_cov_5.096154	153	C	A-- vs. C--	19	A	19	-		-		43	C	43	-		-
NODE_14528_length_251_cov_5.996016	249	A	A-- vs. C--	65	A	65	-		-		20	C	20	-		-
NODE_14541_length_209_cov_5.531100	103	A	A-- vs. C--	39	A	39	-		-		23	C	23	-		-
NODE_15584_length_153_cov_4.594771	94	C	A-- vs. C--	17	A	17	-		-		53	C	53	-		-
NODE_16690_length_156_cov_11.621795	161	C	A-- vs. C--	36	A	36	-		-		29	C	29	-		-
NODE_16894_length_162_cov_9.703704	97	C	A-- vs. C--	18	A	18	-		-		24	C	24	-		-
NODE_17677_length_1368_cov_25.021198	991	A	A-- vs. C--	165	A	165	-		-		13	C	13	-		-
NODE_17714_length_163_cov_8.030675	193	A	A-- vs. C--	59	A	59	-		-		21	C	21	-		-
NODE_21627_length_353_cov_9.932012	74	A	A-- vs. C--	115	A	115	-		-		35	C	35	-		-
NODE_25710_length_125_cov_14.312000	61	A	A-- vs. C--	85	A	85	-		-		23	C	23	-		-
NODE_26487_length_721_cov_13.719833	584	A	A-- vs. C--	68	A	68	-		-		13	C	13	-		-
NODE_28183_length_767_cov_11.595828	506	A	A-- vs. C--	49	A	49	-		-		14	C	14	-		-
NODE_29156_length_485_cov_35.086597	85	A	A-- vs. C--	98	A	98	-		-		34	C	34	-		-
NODE_32553_length_132_cov_4.386364	131	C	A-- vs. C--	12	A	12	-		-		18	C	18	-		-
NODE_32656_length_91_cov_21.692308	79	A	A-- vs. C--	183	A	183	-		-		24	C	24	-		-
NODE_37722_length_166_cov_5.795181	124	C	A-- vs. C--	11	A	11	-		-		37	C	37	-		-
NODE_39371_length_263_cov_7.817491	208	A	A-- vs. C--	97	A	97	-		-		23	C	23	-		-
NODE_40092_length_122_cov_3.655738	118	C	A-- vs. C--	12	A	12	-		-		15	C	15	-		-
NODE_43023_length_183_cov_5.229508	137	C	A-- vs. C--	23	A	23	-		-		51	C	51	-		-
NODE_47217_length_443_cov_22.291197	159	A	A-- vs. C--	90	A	90	-		-		11	C	11	-		-
NODE_47453_length_195_cov_5.687180	213	A	A-- vs. C--	52	A	52	-		-		30	C	30	-		-
NODE_48652_length_129_cov_7.713178	26	A	A-- vs. C--	27	A	27	-		-		11	C	11	-		-
NODE_4951_length_427_cov_12.646370	353	A	A-- vs. C--	66	A	66	-		-		12	C	12	-		-
NODE_49555_length_453_cov_9.004415	380	A	A-- vs. C--	51	A	51	-		-		29	C	29	-		-
NODE_52095_length_201_cov_3.721393	92	A	A-- vs. C--	37	A	37	-		-		11	C	11	-		-
NODE_52157_length_139_cov_2.719424	56	A	A-- vs. C--	14	A	14	-		-		13	C	13	-		-
NODE_58817_length_227_cov_7.422907	248	A	A-- vs. C--	26	A	26	-		-		14	C	14	-		-
NODE_60802_length_61_cov_6.721312	25	A	A-- vs. C--	39	A	39	-		-		32	C	32	-		-
NODE_61314_length_183_cov_3.852459	93	A	A-- vs. C--	30	A	30	-		-		44	C	44	-		-
NODE_61550_length_161_cov_11.037267	161	A	A-- vs. C--	41	A	41	-		-		11	C	11	-		-
NODE_63087_length_233_cov_9.304721	119	A	A-- vs. C--	95	A	95	-		-		12	C	12	-		-
NODE_6478_length_596_cov_21.991611	92	A	A-- vs. C--	150	A	150	-		-		24	C	24	-		-
NODE_65265_length_123_cov_3.268293	120	A	A-- vs. C--	21	A	21	-		-		15	C	15	-		-
NODE_65323_length_320_cov_7.121875	164	A	A-- vs. C--	25	A	25	-		-		12	C	12	-		-
NODE_66332_length_61_cov_10.950820	53	A	A-- vs. C--	43	A	43	-		-		13	C	13	-		-
NODE_70911_length_171_cov_7.426900	120	A	A-- vs. C--	80	A	80	-		-		40	C	40	-		-
NODE_73905_length_283_cov_5.409894	68	A	A-- vs. C--	27	A	27	-		-		12	C	12	-		-
NODE_75065_length_224_cov_7.102679	119	A	A-- vs. C--	30	A	30	-		-		11	C	11	-		-
NODE_76332_length_141_cov_9.290780	51	A	A-- vs. C--	52	A	52	-		-		14	C	14	-		-
NODE_83533_length_122_cov_6.155738	79	A	A-- vs. C--	39	A	39	-		-		27	C	27	-		-
NODE_85246_length_158_cov_4.873418	130	A	A-- vs. C--	49	A	49	-		-		18	C	18	-		-
NODE_85755_length_128_cov_3.453125	141	A	A-- vs. C--	42	A	42	-		-		33	C	33	-		-
NODE_88031_length_130_cov_3.946154	70	A	A-- vs. C--	21	A	21	-		-		13	C	13	-		-
NODE_88031_length_130_cov_3.946154	124	A	A-- vs. C--	23	A	23	-		-		35	C	35	-		-
NODE_8878_length_278_cov_9.794964	87	C	A-- vs. C--	33	A	33	-		-		50	C	50	-		-
NODE_8878_length_278_cov_9.794964	108	C	A-- vs. C--	43	A	43	-		-		46	C	46	-		-
NODE_9822_length_458_cov_10.050219	471	A	A-- vs. C--	33	A	33	-		-		13	C	13	-		-
TC31	1634	A	A-- vs. G--	600	A	600	-		-		37	G	37	-		-
TC80	282	G	A-- vs. G--	35	A	35	-		-		15	G	15	-		-
TC94	74	A	A-- vs. G--	113	A	113	-		-		19	G	19	-		-
TC94	705	G	A-- vs. G--	61	A	61	-		-		52	G	52	-		-
TC94	732	G	A-- vs. G--	37	A	37	-		-		56	G	56	-		-
TC94	990	G	A-- vs. G--	19	A	19	-		-		35	G	35	-		-
TC94	1215	G	A-- vs. G--	58	A	58	-		-		66	G	66	-		-
TC116	1990	G	A-- vs. G--	14	A	14	-		-		13	G	13	-		-
TC257	468	G	A-- vs. G--	45	A	45	-		-		21	G	21	-		-
TC257	474	G	A-- vs. G--	42	A	42	-		-		12	G	12	-		-
TC588	808	A	A-- vs. G--	101	A	101	-		-		374	G	374	-		-
TC1095	561	A	A-- vs. G--	512	A	512	-		-		91	G	91	-		-
TC1468	1654	G	A-- vs. G--	13	A	13	-		-		105	G	105	-		-
TC1527	141	A	A-- vs. G--	34	A	34	-		-		23	G	23	-		-
TC1564	61	A	A-- vs. G--	18	A	18	-		-		41	G	41	-		-
TC1777	687	A	A-- vs. G--	162	A	162	-		-		78	G	78	-		-
TC1986	1385	A	A-- vs. G--	177	A	177	-		-		94	G	94	-		-
TC2009	468	A	A-- vs. G--	50	A	50	-		-		13	G	13	-		-
TC2014	316	A	A-- vs. G--	34	A	34	-		-		80	G	80	-		-
TC2061	170	A	A-- vs. G--	121	A	121	-		-		30	G	30	-		-
TC2210	161	A	A-- vs. G--	221	A	221	-		-		67	G	67	-		-
TC2355	309	G	A-- vs. G--	11	A	11	-		-		37	G	37	-		-
TC2355	318	G	A-- vs. G--	13	A	13	-		-		39	G	39	-		-
TC2370	837	A	A-- vs. G--	146	A	146	-		-		41	G	41	-		-
TC2395	275	A	A-- vs. G--	88	A	88	-		-		99	G	99	-		-
TC2395	308	G	A-- vs. G--	58	A	58	-		-		14	G	14	-		-
TC2538	293	A	A-- vs. G--	51	A	51	-		-		13	G	13	-		-
TC2786	761	G	A-- vs. G--	120	A	120	-		-		43	G	43	-		-
TC2928	467	G	A-- vs. G--	77	A	77	-		-		35	G	35	-		-
TC3291	1120	A	A-- vs. G--	317	A	317	-		-		23	G	23	-		-
TC3619	437	A	A-- vs. G--	11	A	11	-		-		24	G	24	-		-
TC4100	388	A	A-- vs. G--	27	A	27	-		-		11	G	11	-		-
TC4672	71	A	A-- vs. G--	82	A	82	-		-		13	G	13	-		-
TC4754	696	A	A-- vs. G--	13	A	13	-		-		14	G	14	-		-
TC4794	406	A	A-- vs. G--	55	A	55	-		-		22	G	22	-		-
TC4879	490	G	A-- vs. G--	40	A	40	-		-		26	G	26	-		-
TC4879	568	G	A-- vs. G--	74	A	74	-		-		64	G	64	-		-
TC4933	156	A	A-- vs. G--	92	A	92	-		-		25	G	25	-		-
TC5013	46	A	A-- vs. G--	46	A	46	-		-		26	G	26	-		-
TC5027	239	A	A-- vs. G--	249	A	249	-		-		20	G	20	-		-
TC5338	421	A	A-- vs. G--	17	A	17	-		-		11	G	11	-		-
TC6232	287	A	A-- vs. G--	106	A	106	-		-		12	G	12	-		-
TC6240	398	A	A-- vs. G--	30	A	30	-		-		18	G	18	-		-
TC6502	89	A	A-- vs. G--	21	A	21	-		-		27	G	27	-		-
TC6837	215	A	A-- vs. G--	129	A	129	-		-		11	G	11	-		-
TC7609	54	G	A-- vs. G--	11	A	11	-		-		45	G	45	-		-
TC7765	1108	G	A-- vs. G--	76	A	76	-		-		131	G	131	-		-
TC7839	1197	G	A-- vs. G--	13	A	13	-		-		51	G	51	-		-
TC7923	121	G	A-- vs. G--	19	A	19	-		-		70	G	70	-		-
TC7970	127	A	A-- vs. G--	629	A	629	-		-		243	G	243	-		-
TC8031	668	G	A-- vs. G--	333	A	333	-		-		90	G	90	-		-
TC8044	870	G	A-- vs. G--	19	A	19	-		-		118	G	118	-		-
TC8122	156	A	A-- vs. G--	152	A	152	-		-		41	G	41	-		-
TC8123	53	G	A-- vs. G--	15	A	15	-		-		57	G	57	-		-
TC8172	509	G	A-- vs. G--	30	A	30	-		-		208	G	208	-		-
TC8219	602	G	A-- vs. G--	56	A	56	-		-		87	G	87	-		-
TC8297	342	A	A-- vs. G--	122	A	122	-		-		136	G	136	-		-
TC8456	794	A	A-- vs. G--	338	A	338	-		-		21	G	21	-		-
TC8506	1146	A	A-- vs. G--	387	A	387	-		-		32	G	32	-		-
TC8567	601	A	A-- vs. G--	304	A	304	-		-		90	G	90	-		-
TC8616	33	A	A-- vs. G--	205	A	205	-		-		37	G	37	-		-
TC8795	142	G	A-- vs. G--	236	A	236	-		-		99	G	99	-		-
TC8826	2064	G	A-- vs. G--	14	A	14	-		-		23	G	23	-		-
TC8969	969	A	A-- vs. G--	284	A	284	-		-		352	G	352	-		-
TC9033	1213	G	A-- vs. G--	40	A	40	-		-		54	G	54	-		-
TC9138	1657	G	A-- vs. G--	40	A	40	-		-		26	G	26	-		-
TC9236	140	A	A-- vs. G--	60	A	60	-		-		41	G	41	-		-
TC9251	823	G	A-- vs. G--	49	A	49	-		-		25	G	25	-		-
TC9280	911	A	A-- vs. G--	74	A	74	-		-		85	G	85	-		-
TC9281	61	A	A-- vs. G--	57	A	57	-		-		11	G	11	-		-
TC9435	1079	G	A-- vs. G--	48	A	48	-		-		184	G	184	-		-
TC9695	295	A	A-- vs. G--	80	A	80	-		-		21	G	21	-		-
TC9899	434	A	A-- vs. G--	74	A	74	-		-		11	G	11	-		-
TC10050	432	A	A-- vs. G--	62	A	62	-		-		23	G	23	-		-
TC10050	486	A	A-- vs. G--	155	A	153	-		-		41	G	41	-		-
TC10177	96	A	A-- vs. G--	31	A	31	-		-		29	G	29	-		-
TC10664	516	A	A-- vs. G--	100	A	100	-		-		36	G	36	-		-
TC10872	331	G	A-- vs. G--	184	A	184	-		-		152	G	152	-		-
TC10941	152	A	A-- vs. G--	21	A	21	-		-		21	G	21	-		-
TC11446	417	A	A-- vs. G--	69	A	69	-		-		21	G	21	-		-
TC11929	73	A	A-- vs. G--	52	A	52	-		-		58	G	58	-		-
TC11949	382	A	A-- vs. G--	109	A	109	-		-		16	G	16	-		-
TC12021	319	A	A-- vs. G--	180	A	180	-		-		11	G	11	-		-
TC12067	291	A	A-- vs. G--	25	A	25	-		-		33	G	33	-		-
TC12113	89	G	A-- vs. G--	70	A	70	-		-		50	G	50	-		-
TC12227	51	A	A-- vs. G--	27	A	27	-		-		14	G	14	-		-
TC12335	679	A	A-- vs. G--	62	A	62	-		-		17	G	17	-		-
TC12548	401	G	A-- vs. G--	33	A	33	-		-		85	G	85	-		-
TC12588	99	G	A-- vs. G--	36	A	36	-		-		159	G	159	-		-
TC12850	61	G	A-- vs. G--	68	A	68	-		-		15	G	15	-		-
TC13261	39	A	A-- vs. G--	30	A	30	-		-		18	G	18	-		-
TC13522	675	G	A-- vs. G--	12	A	12	-		-		17	G	17	-		-
TC13617	67	A	A-- vs. G--	47	A	47	-		-		22	G	22	-		-
TC13680	640	G	A-- vs. G--	18	A	18	-		-		25	G	25	-		-
TC13698	287	A	A-- vs. G--	60	A	60	-		-		22	G	22	-		-
TC14022	185	G	A-- vs. G--	30	A	30	-		-		64	G	64	-		-
TC14045	157	A	A-- vs. G--	12	A	12	-		-		25	G	25	-		-
TC14115	439	G	A-- vs. G--	38	A	38	-		-		34	G	34	-		-
TC14575	258	A	A-- vs. G--	113	A	113	-		-		55	G	55	-		-
TC14684	78	A	A-- vs. G--	56	A	56	-		-		17	G	17	-		-
TC15348	296	G	A-- vs. G--	335	A	335	-		-		141	G	141	-		-
TC15350	815	A	A-- vs. G--	82	A	82	-		-		50	G	50	-		-
TC15350	975	G	A-- vs. G--	41	A	41	-		-		41	G	41	-		-
TC15350	1200	G	A-- vs. G--	21	A	21	-		-		20	G	20	-		-
TC15350	1209	G	A-- vs. G--	19	A	19	-		-		24	G	24	-		-
TC15350	1239	G	A-- vs. G--	25	A	25	-		-		39	G	39	-		-
TC15350	1389	G	A-- vs. G--	14	A	14	-		-		15	G	15	-		-
TC15350	1683	G	A-- vs. G--	26	A	26	-		-		12	G	12	-		-
TC15350	1792	G	A-- vs. G--	37	A	37	-		-		11	G	11	-		-
TC15350	1890	G	A-- vs. G--	12	A	12	-		-		23	G	23	-		-
TC15350	1891	G	A-- vs. G--	12	A	12	-		-		23	G	23	-		-
TC15350	1983	G	A-- vs. G--	41	A	41	-		-		25	G	25	-		-
TC15350	2105	G	A-- vs. G--	18	A	18	-		-		16	G	16	-		-
TC15350	2287	G	A-- vs. G--	19	A	19	-		-		25	G	25	-		-
TC15350	2309	G	A-- vs. G--	40	A	40	-		-		35	G	35	-		-
TC15350	2385	G	A-- vs. G--	75	A	75	-		-		36	G	36	-		-
TC15350	2514	G	A-- vs. G--	36	A	36	-		-		26	G	26	-		-
TC15352	104	G	A-- vs. G--	64	A	64	-		-		106	G	106	-		-
TC15355	451	G	A-- vs. G--	104	A	104	-		-		130	G	130	-		-
TC15355	1993	G	A-- vs. G--	24	A	24	-		-		14	G	14	-		-
TC15355	2008	G	A-- vs. G--	14	A	14	-		-		21	G	21	-		-
TC15355	2250	G	A-- vs. G--	29	A	29	-		-		28	G	28	-		-
TC15355	2314	G	A-- vs. G--	481	A	481	-		-		35	G	35	-		-
TC15355	2722	G	A-- vs. G--	123	A	123	-		-		394	G	394	-		-
TC15355	2947	G	A-- vs. G--	296	A	296	-		-		107	G	107	-		-
TC15355	3211	G	A-- vs. G--	46	A	46	-		-		11	G	11	-		-
TC15370	198	G	A-- vs. G--	43	A	43	-		-		64	G	64	-		-
TC15373	520	G	A-- vs. G--	75	A	75	-		-		28	G	28	-		-
TC15380	1104	G	A-- vs. G--	132	A	132	-		-		18	G	18	-		-
TC15380	1269	G	A-- vs. G--	45	A	45	-		-		36	G	36	-		-
TC15380	1569	G	A-- vs. G--	46	A	46	-		-		37	G	37	-		-
TC15380	1927	G	A-- vs. G--	14	A	14	-		-		18	G	18	-		-
TC15484	136	A	A-- vs. G--	116	A	116	-		-		47	G	47	-		-
TC15491	371	A	A-- vs. G--	51	A	51	-		-		15	G	15	-		-
TC15532	81	G	A-- vs. G--	92	A	92	-		-		99	G	99	-		-
TC15682	622	G	A-- vs. G--	80	A	80	-		-		165	G	165	-		-
TC15713	43	G	A-- vs. G--	14	A	14	-		-		141	G	141	-		-
TC15726	327	A	A-- vs. G--	46	A	46	-		-		33	G	33	-		-
TC15727	213	A	A-- vs. G--	50	A	50	-		-		11	G	11	-		-
TC15910	133	A	A-- vs. G--	195	A	195	-		-		23	G	23	-		-
TC16150	12	G	A-- vs. G--	28	A	28	-		-		23	G	23	-		-
TC16362	112	A	A-- vs. G--	82	A	82	-		-		15	G	15	-		-
TC16523	56	A	A-- vs. G--	75	A	75	-		-		13	G	13	-		-
TC16530	1428	G	A-- vs. G--	12	A	12	-		-		12	G	12	-		-
TC16723	1100	A	A-- vs. G--	248	A	248	-		-		12	G	12	-		-
TC16737	287	G	A-- vs. G--	11	A	11	-		-		32	G	32	-		-
TC16737	637	A	A-- vs. G--	36	A	36	-		-		22	G	22	-		-
TC16785	458	A	A-- vs. G--	29	A	29	-		-		62	G	62	-		-
TC16882	808	A	A-- vs. G--	233	A	233	-		-		44	G	44	-		-
TC16886	719	A	A-- vs. G--	104	A	104	-		-		42	G	42	-		-
TC16951	155	A	A-- vs. G--	209	A	209	-		-		24	G	24	-		-
TC17007	139	A	A-- vs. G--	30	A	30	-		-		12	G	12	-		-
TC17207	153	G	A-- vs. G--	79	A	79	-		-		45	G	45	-		-
TC17307	558	A	A-- vs. G--	90	A	90	-		-		31	G	31	-		-
TC17504	163	G	A-- vs. G--	27	A	27	-		-		67	G	67	-		-
TC17530	228	G	A-- vs. G--	38	A	38	-		-		435	G	435	-		-
TC17703	526	A	A-- vs. G--	237	A	237	-		-		26	G	26	-		-
TC17863	455	G	A-- vs. G--	14	A	14	-		-		14	G	14	-		-
TC18027	90	A	A-- vs. G--	40	A	40	-		-		37	G	37	-		-
TC18098	291	G	A-- vs. G--	34	A	34	-		-		33	G	33	-		-
TC18208	275	G	A-- vs. G--	35	A	35	-		-		30	G	30	-		-
TC18281	628	A	A-- vs. G--	76	A	76	-		-		23	G	23	-		-
TC18999	226	G	A-- vs. G--	65	A	65	-		-		107	G	107	-		-
TC19371	174	A	A-- vs. G--	57	A	57	-		-		16	G	16	-		-
TC19670	303	G	A-- vs. G--	66	A	66	-		-		24	G	24	-		-
TC20040	487	A	A-- vs. G--	15	A	15	-		-		17	G	17	-		-
TC20070	294	A	A-- vs. G--	32	A	32	-		-		19	G	19	-		-
TC20289	328	G	A-- vs. G--	19	A	19	-		-		50	G	50	-		-
TC20397	60	A	A-- vs. G--	74	A	74	-		-		17	G	17	-		-
TC20581	355	A	A-- vs. G--	20	A	20	-		-		17	G	17	-		-
TC20600	121	G	A-- vs. G--	93	A	93	-		-		162	G	162	-		-
TC20639	140	A	A-- vs. G--	327	A	327	-		-		17	G	17	-		-
TC20818	342	A	A-- vs. G--	88	A	88	-		-		34	G	34	-		-
TC21237	242	G	A-- vs. G--	23	A	23	-		-		47	G	47	-		-
TC21354	101	G	A-- vs. G--	14	A	14	-		-		32	G	32	-		-
TC21550	337	A	A-- vs. G--	64	A	64	-		-		13	G	13	-		-
TC21569	48	A	A-- vs. G--	14	A	14	-		-		15	G	15	-		-
TC21924	656	G	A-- vs. G--	21	A	21	-		-		70	G	70	-		-
TC22429	305	A	A-- vs. G--	63	A	63	-		-		15	G	15	-		-
TC22614	213	A	A-- vs. G--	17	A	17	-		-		21	G	21	-		-
TC22719	55	A	A-- vs. G--	60	A	60	-		-		22	G	22	-		-
156025101	106	A	A-- vs. G--	150	A	150	-		-		14	G	14	-		-
157973446	305	G	A-- vs. G--	34	A	34	-		-		52	G	52	-		-
157973477	336	G	A-- vs. G--	125	A	125	-		-		192	G	192	-		-
157973477	342	G	A-- vs. G--	125	A	125	-		-		140	G	140	-		-
157976664	83	G	A-- vs. G--	24	A	24	-		-		34	G	34	-		-
157977312	581	G	A-- vs. G--	233	A	233	-		-		137	G	137	-		-
157977350	262	G	A-- vs. G--	299	A	299	-		-		105	G	105	-		-
50316950	499	A	A-- vs. G--	124	A	124	-		-		33	G	33	-		-
50317574	166	G	A-- vs. G--	31	A	31	-		-		349	G	349	-		-
50317579	53	A	A-- vs. G--	147	A	147	-		-		30	G	30	-		-
50317848	322	G	A-- vs. G--	12	A	12	-		-		35	G	35	-		-
50317982	11	G	A-- vs. G--	18	A	18	-		-		41	G	41	-		-
50318090	320	A	A-- vs. G--	30	A	30	-		-		11	G	11	-		-
50320320	236	A	A-- vs. G--	177	A	177	-		-		37	G	37	-		-
50320320	356	A	A-- vs. G--	200	A	200	-		-		29	G	29	-		-
50320480	141	A	A-- vs. G--	41	A	41	-		-		26	G	26	-		-
50321013	158	A	A-- vs. G--	78	A	78	-		-		16	G	16	-		-
50321241	143	A	A-- vs. G--	29	A	29	-		-		13	G	13	-		-
50321979	106	A	A-- vs. G--	76	A	76	-		-		17	G	17	-		-
F7SND4003F0MS0	69	G	A-- vs. G--	25	A	25	-		-		20	G	20	-		-
F7SND4003FNF5J	138	G	A-- vs. G--	15	A	15	-		-		19	G	19	-		-
F7SND4003FRKHG	31	G	A-- vs. G--	23	A	23	-		-		14	G	14	-		-
F7SND4003FVPVZ	91	G	A-- vs. G--	34	A	34	-		-		176	G	176	-		-
F7SND4003G4L5C	174	G	A-- vs. G--	32	A	32	-		-		11	G	11	-		-
F7SND4003G4L5C	319	G	A-- vs. G--	67	A	67	-		-		11	G	11	-		-
F7SND4003GBISR	163	G	A-- vs. G--	28	A	28	-		-		14	G	14	-		-
F7SND4003GBISR	178	G	A-- vs. G--	18	A	18	-		-		20	G	20	-		-
F7SND4003GECAT	98	G	A-- vs. G--	56	A	56	-		-		42	G	42	-		-
F7SND4003GL5Q2	202	G	A-- vs. G--	16	A	16	-		-		17	G	17	-		-
F7SND4003GLLLD	177	G	A-- vs. G--	32	A	32	-		-		34	G	34	-		-
F7SND4003GO4PV	165	G	A-- vs. G--	16	A	16	-		-		52	G	52	-		-
F7SND4003GR7LK	113	G	A-- vs. G--	21	A	21	-		-		16	G	16	-		-
F7SND4003GR7LK	128	G	A-- vs. G--	15	A	15	-		-		25	G	25	-		-
F7SND4003HCROF	153	G	A-- vs. G--	380	A	380	-		-		116	G	116	-		-
F7SND4003HF0LZ	92	G	A-- vs. G--	81	A	81	-		-		31	G	31	-		-
F7SND4003HH0Q3	77	G	A-- vs. G--	18	A	18	-		-		31	G	31	-		-
F7SND4004H75DQ	135	G	A-- vs. G--	128	A	128	-		-		53	G	53	-		-
F7SND4004H75DQ	203	G	A-- vs. G--	131	A	131	-		-		21	G	21	-		-
F7SND4004H7TX4	105	G	A-- vs. G--	26	A	26	-		-		28	G	28	-		-
F7SND4004I3VRR	205	G	A-- vs. G--	28	A	28	-		-		33	G	33	-		-
F7SND4004I3VWT	68	G	A-- vs. G--	37	A	37	-		-		15	G	15	-		-
F7SND4004ICKHP	255	G	A-- vs. G--	73	A	73	-		-		41	G	41	-		-
F7SND4004ID76H	144	G	A-- vs. G--	32	A	32	-		-		19	G	19	-		-
F7SND4004IDIXD	24	G	A-- vs. G--	81	A	81	-		-		25	G	25	-		-
F7SND4004IDWIM	281	G	A-- vs. G--	11	A	11	-		-		27	G	27	-		-
F7SND4004IGCQV	56	G	A-- vs. G--	29	A	29	-		-		15	G	15	-		-
F7SND4004IGCQV	134	G	A-- vs. G--	11	A	11	-		-		11	G	11	-		-
F7SND4004II7UA	147	G	A-- vs. G--	19	A	19	-		-		62	G	62	-		-
F7SND4004IO4BJ	126	G	A-- vs. G--	36	A	36	-		-		32	G	32	-		-
F7SND4004IPSQ9	260	G	A-- vs. G--	17	A	17	-		-		24	G	24	-		-
F7SND4004IPUUJ	315	G	A-- vs. G--	26	A	26	-		-		11	G	11	-		-
F7SND4004IQU14	348	G	A-- vs. G--	33	A	33	-		-		35	G	35	-		-
F7SND4004JALL6	87	G	A-- vs. G--	35	A	35	-		-		17	G	17	-		-
F7SND4004JALL6	231	G	A-- vs. G--	45	A	45	-		-		19	G	19	-		-
F7SND4004JG8DT	41	G	A-- vs. G--	23	A	23	-		-		249	G	249	-		-
F7SND4004JGW3K	194	G	A-- vs. G--	22	A	22	-		-		23	G	23	-		-
F7SND4004JGW3K	209	G	A-- vs. G--	16	A	16	-		-		24	G	24	-		-
F7SND4004JHATA	199	G	A-- vs. G--	87	A	87	-		-		88	G	88	-		-
F7SND4004JKE81	227	G	A-- vs. G--	45	A	44	-		-		21	G	21	-		-
F7SND4004JN7G6	386	G	A-- vs. G--	88	A	88	-		-		37	G	37	-		-
F7SND4004JP1ZV	116	G	A-- vs. G--	41	A	41	-		-		138	G	138	-		-
F7SND4004JVBQR	100	G	A-- vs. G--	23	A	23	-		-		24	G	24	-		-
F7SND4004JVWHX	223	G	A-- vs. G--	15	A	15	-		-		298	G	298	-		-
F7SND4004JWQGL	75	G	A-- vs. G--	27	A	27	-		-		30	G	30	-		-
F7SND4004JZA8C	88	G	A-- vs. G--	30	A	30	-		-		19	G	19	-		-
NODE_10110_length_1103_cov_11.903898	196	A	A-- vs. G--	81	A	81	-		-		15	G	15	-		-
NODE_10892_length_147_cov_3.585034	81	G	A-- vs. G--	21	A	21	-		-		26	G	26	-		-
NODE_11410_length_245_cov_7.314286	151	A	A-- vs. G--	50	A	50	-		-		16	G	16	-		-
NODE_11495_length_166_cov_4.945783	85	G	A-- vs. G--	11	A	11	-		-		32	G	32	-		-
NODE_11514_length_144_cov_9.756945	169	A	A-- vs. G--	74	A	74	-		-		18	G	18	-		-
NODE_11681_length_64_cov_25.812500	43	G	A-- vs. G--	26	A	26	-		-		607	G	607	-		-
NODE_12279_length_128_cov_4.609375	159	G	A-- vs. G--	34	A	34	-		-		25	G	25	-		-
NODE_12284_length_409_cov_8.699266	294	A	A-- vs. G--	47	A	47	-		-		20	G	20	-		-
NODE_13312_length_162_cov_5.617284	142	A	A-- vs. G--	29	A	29	-		-		14	G	14	-		-
NODE_13517_length_69_cov_42.536232	61	A	A-- vs. G--	152	A	152	-		-		23	G	23	-		-
NODE_13769_length_205_cov_12.380487	63	A	A-- vs. G--	93	A	93	-		-		12	G	12	-		-
NODE_14255_length_298_cov_33.513424	73	A	A-- vs. G--	213	A	213	-		-		32	G	32	-		-
NODE_14834_length_240_cov_10.541667	121	A	A-- vs. G--	76	A	76	-		-		38	G	38	-		-
NODE_14883_length_145_cov_11.351724	34	A	A-- vs. G--	57	A	57	-		-		39	G	39	-		-
NODE_15372_length_159_cov_7.937107	129	G	A-- vs. G--	16	A	16	-		-		142	G	142	-		-
NODE_15506_length_792_cov_9.398990	140	A	A-- vs. G--	65	A	65	-		-		36	G	36	-		-
NODE_16023_length_146_cov_4.609589	136	A	A-- vs. G--	52	A	52	-		-		12	G	12	-		-
NODE_16239_length_127_cov_16.275591	163	A	A-- vs. G--	59	A	59	-		-		45	G	45	-		-
NODE_16805_length_173_cov_31.306358	149	A	A-- vs. G--	116	A	116	-		-		11	G	11	-		-
NODE_16898_length_388_cov_13.005155	139	A	A-- vs. G--	175	A	175	-		-		18	G	18	-		-
NODE_17185_length_367_cov_11.722071	260	A	A-- vs. G--	61	A	61	-		-		11	G	11	-		-
NODE_17270_length_211_cov_15.620853	175	A	A-- vs. G--	171	A	171	-		-		20	G	20	-		-
NODE_17677_length_1368_cov_25.021198	1159	A	A-- vs. G--	26	A	26	-		-		13	G	13	-		-
NODE_17707_length_640_cov_11.787500	23	A	A-- vs. G--	86	A	86	-		-		17	G	17	-		-
NODE_1793_length_281_cov_4.074733	244	G	A-- vs. G--	14	A	14	-		-		31	G	31	-		-
NODE_17941_length_142_cov_10.464788	87	A	A-- vs. G--	81	A	81	-		-		21	G	21	-		-
NODE_18269_length_131_cov_6.259542	61	A	A-- vs. G--	31	A	31	-		-		13	G	13	-		-
NODE_18358_length_156_cov_15.442307	140	G	A-- vs. G--	54	A	54	-		-		175	G	175	-		-
NODE_18734_length_419_cov_11.298329	100	G	A-- vs. G--	25	A	25	-		-		103	G	103	-		-
NODE_18977_length_141_cov_5.028369	76	G	A-- vs. G--	27	A	27	-		-		31	G	31	-		-
NODE_19117_length_287_cov_9.376307	197	A	A-- vs. G--	70	A	70	-		-		17	G	17	-		-
NODE_19534_length_297_cov_50.323231	306	A	A-- vs. G--	249	A	249	-		-		11	G	11	-		-
NODE_19943_length_247_cov_20.052631	179	A	A-- vs. G--	115	A	115	-		-		47	G	47	-		-
NODE_20595_length_217_cov_13.981566	123	G	A-- vs. G--	18	A	18	-		-		54	G	54	-		-
NODE_20835_length_345_cov_6.292754	70	G	A-- vs. G--	13	A	13	-		-		48	G	48	-		-
NODE_22185_length_322_cov_13.922360	153	A	A-- vs. G--	106	A	106	-		-		21	G	21	-		-
NODE_22265_length_106_cov_16.103773	155	A	A-- vs. G--	27	A	27	-		-		61	G	61	-		-
NODE_23429_length_570_cov_43.422806	502	A	A-- vs. G--	195	A	195	-		-		12	G	12	-		-
NODE_24102_length_188_cov_4.835106	172	G	A-- vs. G--	13	A	13	-		-		13	G	13	-		-
NODE_24285_length_197_cov_5.416244	102	A	A-- vs. G--	47	A	47	-		-		18	G	18	-		-
NODE_24290_length_162_cov_10.820988	72	A	A-- vs. G--	39	A	39	-		-		11	G	11	-		-
NODE_24975_length_191_cov_9.434555	191	A	A-- vs. G--	76	A	76	-		-		68	G	68	-		-
NODE_25642_length_208_cov_9.990385	109	A	A-- vs. G--	104	A	104	-		-		18	G	18	-		-
NODE_2580_length_323_cov_25.684210	349	G	A-- vs. G--	15	A	15	-		-		28	G	28	-		-
NODE_25830_length_146_cov_81.876709	114	A	A-- vs. G--	265	A	265	-		-		11	G	11	-		-
NODE_26331_length_353_cov_8.926346	258	G	A-- vs. G--	42	A	42	-		-		81	G	81	-		-
NODE_26488_length_202_cov_5.658416	136	A	A-- vs. G--	59	A	59	-		-		16	G	16	-		-
NODE_26510_length_144_cov_2.937500	141	A	A-- vs. G--	21	A	21	-		-		12	G	12	-		-
NODE_27032_length_231_cov_6.805195	195	A	A-- vs. G--	76	A	76	-		-		13	G	13	-		-
NODE_27151_length_263_cov_21.041824	86	A	A-- vs. G--	39	A	39	-		-		15	G	15	-		-
NODE_27861_length_375_cov_16.080000	375	A	A-- vs. G--	69	A	69	-		-		12	G	12	-		-
NODE_28246_length_163_cov_7.214724	121	G	A-- vs. G--	13	A	13	-		-		36	G	36	-		-
NODE_29100_length_131_cov_15.030535	131	G	A-- vs. G--	14	A	14	-		-		81	G	81	-		-
NODE_29414_length_151_cov_3.947020	94	A	A-- vs. G--	47	A	47	-		-		11	G	11	-		-
NODE_29529_length_146_cov_2.945205	51	G	A-- vs. G--	24	A	24	-		-		23	G	23	-		-
NODE_30089_length_370_cov_15.032433	390	A	A-- vs. G--	23	A	23	-		-		41	G	41	-		-
NODE_30522_length_143_cov_7.167832	61	A	A-- vs. G--	44	A	44	-		-		11	G	11	-		-
NODE_30681_length_111_cov_7.900901	136	A	A-- vs. G--	20	A	20	-		-		15	G	15	-		-
NODE_30764_length_183_cov_2.781421	191	G	A-- vs. G--	17	A	17	-		-		21	G	21	-		-
NODE_31471_length_173_cov_5.872832	102	G	A-- vs. G--	16	A	16	-		-		27	G	27	-		-
NODE_31621_length_126_cov_2.896825	95	G	A-- vs. G--	24	A	24	-		-		32	G	32	-		-
NODE_32613_length_698_cov_30.372494	70	A	A-- vs. G--	121	A	121	-		-		15	G	15	-		-
NODE_32677_length_155_cov_5.980645	53	G	A-- vs. G--	17	A	17	-		-		21	G	21	-		-
NODE_33192_length_255_cov_14.454902	139	A	A-- vs. G--	63	A	63	-		-		15	G	15	-		-
NODE_33200_length_128_cov_2.234375	117	G	A-- vs. G--	51	A	51	-		-		23	G	23	-		-
NODE_33417_length_199_cov_13.587939	107	A	A-- vs. G--	202	A	202	-		-		39	G	39	-		-
NODE_33674_length_105_cov_6.038095	105	A	A-- vs. G--	64	A	64	-		-		15	G	15	-		-
NODE_33715_length_199_cov_28.748743	151	A	A-- vs. G--	150	A	150	-		-		11	G	11	-		-
NODE_33773_length_176_cov_13.215909	107	A	A-- vs. G--	58	A	58	-		-		12	G	12	-		-
NODE_33792_length_166_cov_3.957831	105	A	A-- vs. G--	42	A	42	-		-		14	G	14	-		-
NODE_33840_length_201_cov_7.243781	116	A	A-- vs. G--	19	A	19	-		-		17	G	17	-		-
NODE_34283_length_150_cov_5.240000	109	A	A-- vs. G--	27	A	27	-		-		73	G	73	-		-
NODE_34507_length_205_cov_7.014634	241	A	A-- vs. G--	19	A	19	-		-		25	G	25	-		-
NODE_36352_length_450_cov_15.051111	434	A	A-- vs. G--	88	A	88	-		-		56	G	56	-		-
NODE_36358_length_166_cov_2.933735	88	G	A-- vs. G--	16	A	16	-		-		30	G	30	-		-
NODE_36914_length_143_cov_15.181818	162	A	A-- vs. G--	56	A	56	-		-		22	G	22	-		-
NODE_37059_length_150_cov_7.300000	155	G	A-- vs. G--	18	A	18	-		-		32	G	32	-		-
NODE_37800_length_386_cov_11.323834	311	A	A-- vs. G--	55	A	55	-		-		16	G	16	-		-
NODE_37874_length_129_cov_53.798450	128	A	A-- vs. G--	188	A	188	-		-		299	G	299	-		-
NODE_38796_length_491_cov_14.676171	480	A	A-- vs. G--	68	A	68	-		-		18	G	18	-		-
NODE_39138_length_170_cov_3.082353	169	G	A-- vs. G--	14	A	14	-		-		17	G	17	-		-
NODE_4027_length_76_cov_8.302631	64	A	A-- vs. G--	25	A	25	-		-		15	G	15	-		-
NODE_40354_length_143_cov_6.090909	144	G	A-- vs. G--	27	A	27	-		-		54	G	54	-		-
NODE_40491_length_158_cov_7.405063	99	A	A-- vs. G--	56	A	56	-		-		24	G	24	-		-
NODE_40564_length_391_cov_6.700767	376	A	A-- vs. G--	59	A	59	-		-		11	G	11	-		-
NODE_40801_length_132_cov_3.840909	121	G	A-- vs. G--	24	A	24	-		-		25	G	25	-		-
NODE_41455_length_103_cov_99.572815	112	A	A-- vs. G--	307	A	307	-		-		16	G	16	-		-
NODE_41591_length_125_cov_4.624000	117	G	A-- vs. G--	22	A	22	-		-		37	G	37	-		-
NODE_41741_length_141_cov_3.468085	98	G	A-- vs. G--	40	A	40	-		-		29	G	29	-		-
NODE_41823_length_480_cov_6.456250	351	A	A-- vs. G--	20	A	20	-		-		11	G	11	-		-
NODE_42734_length_133_cov_7.751880	103	A	A-- vs. G--	81	A	81	-		-		18	G	18	-		-
NODE_42793_length_61_cov_9.114754	76	A	A-- vs. G--	77	A	77	-		-		14	G	14	-		-
NODE_43996_length_214_cov_6.939252	183	A	A-- vs. G--	77	A	77	-		-		42	G	42	-		-
NODE_44352_length_187_cov_2.652406	187	G	A-- vs. G--	12	A	12	-		-		20	G	20	-		-
NODE_44505_length_166_cov_4.198795	151	A	A-- vs. G--	32	A	32	-		-		13	G	13	-		-
NODE_44735_length_364_cov_6.510989	117	A	A-- vs. G--	39	A	39	-		-		28	G	28	-		-
NODE_46032_length_190_cov_6.005263	76	A	A-- vs. G--	60	A	60	-		-		13	G	13	-		-
NODE_47089_length_158_cov_4.443038	173	A	A-- vs. G--	32	A	32	-		-		13	G	13	-		-
NODE_47435_length_145_cov_12.372414	85	A	A-- vs. G--	226	A	226	-		-		26	G	26	-		-
NODE_47707_length_406_cov_11.534483	215	A	A-- vs. G--	119	A	119	-		-		11	G	11	-		-
NODE_47815_length_99_cov_6.040404	61	A	A-- vs. G--	47	A	47	-		-		23	G	23	-		-
NODE_48007_length_182_cov_16.351648	61	A	A-- vs. G--	237	A	237	-		-		16	G	16	-		-
NODE_48100_length_183_cov_10.049180	119	A	A-- vs. G--	206	A	206	-		-		54	G	54	-		-
NODE_49117_length_204_cov_17.544117	201	A	A-- vs. G--	288	A	288	-		-		11	G	11	-		-
NODE_49788_length_151_cov_3.927152	153	A	A-- vs. G--	19	A	19	-		-		11	G	11	-		-
NODE_50101_length_363_cov_15.385674	141	A	A-- vs. G--	74	A	74	-		-		31	G	31	-		-
NODE_5035_length_130_cov_31.092308	126	A	A-- vs. G--	232	A	232	-		-		26	G	26	-		-
NODE_51193_length_324_cov_16.320988	57	A	A-- vs. G--	41	A	41	-		-		25	G	25	-		-
NODE_51571_length_263_cov_4.977186	172	A	A-- vs. G--	23	A	23	-		-		12	G	12	-		-
NODE_51576_length_173_cov_12.161850	122	A	A-- vs. G--	136	A	136	-		-		38	G	38	-		-
NODE_5206_length_488_cov_25.446722	168	A	A-- vs. G--	146	A	146	-		-		12	G	12	-		-
NODE_53401_length_318_cov_11.889937	76	A	A-- vs. G--	114	A	114	-		-		54	G	54	-		-
NODE_54121_length_133_cov_2.796993	49	A	A-- vs. G--	13	A	13	-		-		31	G	31	-		-
NODE_54138_length_133_cov_32.255638	50	A	A-- vs. G--	187	A	187	-		-		20	G	20	-		-
NODE_54331_length_161_cov_6.024845	64	A	A-- vs. G--	87	A	87	-		-		13	G	13	-		-
NODE_56480_length_207_cov_10.623188	207	A	A-- vs. G--	71	A	71	-		-		27	G	27	-		-
NODE_57638_length_74_cov_25.567568	111	A	A-- vs. G--	80	A	80	-		-		12	G	12	-		-
NODE_57998_length_62_cov_14.290322	61	A	A-- vs. G--	94	A	94	-		-		12	G	12	-		-
NODE_58712_length_103_cov_14.611650	58	A	A-- vs. G--	124	A	124	-		-		25	G	25	-		-
NODE_58817_length_227_cov_7.422907	251	A	A-- vs. G--	26	A	26	-		-		13	G	13	-		-
NODE_59892_length_196_cov_9.397959	94	A	A-- vs. G--	69	A	69	-		-		12	G	12	-		-
NODE_60135_length_123_cov_7.715447	123	A	A-- vs. G--	34	A	34	-		-		23	G	23	-		-
NODE_6069_length_409_cov_8.801956	366	A	A-- vs. G--	57	A	57	-		-		11	G	11	-		-
NODE_60936_length_200_cov_7.550000	28	A	A-- vs. G--	14	A	14	-		-		19	G	19	-		-
NODE_60996_length_177_cov_6.711864	208	A	A-- vs. G--	30	A	30	-		-		13	G	13	-		-
NODE_61306_length_230_cov_8.082608	61	A	A-- vs. G--	16	A	16	-		-		14	G	14	-		-
NODE_62385_length_347_cov_14.976945	137	A	A-- vs. G--	96	A	96	-		-		23	G	23	-		-
NODE_62482_length_144_cov_8.972222	161	A	A-- vs. G--	21	A	21	-		-		11	G	11	-		-
NODE_63102_length_155_cov_7.225806	193	A	A-- vs. G--	81	A	81	-		-		11	G	11	-		-
NODE_65567_length_422_cov_9.668246	83	A	A-- vs. G--	70	A	70	-		-		14	G	14	-		-
NODE_65845_length_179_cov_3.027933	116	A	A-- vs. G--	27	A	27	-		-		14	G	14	-		-
NODE_66221_length_145_cov_2.944828	127	A	A-- vs. G--	32	A	32	-		-		17	G	17	-		-
NODE_66745_length_64_cov_31.265625	48	A	A-- vs. G--	180	A	180	-		-		29	G	29	-		-
NODE_66858_length_213_cov_9.666667	189	A	A-- vs. G--	106	A	106	-		-		12	G	12	-		-
NODE_6766_length_133_cov_11.075188	133	A	A-- vs. G--	108	A	108	-		-		29	G	29	-		-
NODE_67935_length_143_cov_4.958042	77	A	A-- vs. G--	55	A	55	-		-		17	G	17	-		-
NODE_6871_length_220_cov_5.854546	96	G	A-- vs. G--	18	A	18	-		-		24	G	24	-		-
NODE_68742_length_313_cov_8.507987	258	A	A-- vs. G--	20	A	20	-		-		28	G	28	-		-
NODE_68960_length_384_cov_8.179688	130	A	A-- vs. G--	22	A	22	-		-		14	G	14	-		-
NODE_69161_length_196_cov_7.316327	210	A	A-- vs. G--	33	A	33	-		-		18	G	18	-		-
NODE_6978_length_165_cov_4.066667	112	A	A-- vs. G--	26	A	26	-		-		11	G	11	-		-
NODE_7196_length_106_cov_26.896227	22	A	A-- vs. G--	46	A	46	-		-		11	G	11	-		-
NODE_72235_length_151_cov_4.940397	197	A	A-- vs. G--	16	A	16	-		-		25	G	25	-		-
NODE_72251_length_146_cov_4.979452	69	A	A-- vs. G--	28	A	28	-		-		17	G	17	-		-
NODE_74274_length_153_cov_9.124183	153	A	A-- vs. G--	80	A	80	-		-		22	G	22	-		-
NODE_74839_length_127_cov_4.566929	113	A	A-- vs. G--	37	A	37	-		-		11	G	11	-		-
NODE_74899_length_211_cov_4.739336	205	A	A-- vs. G--	11	A	11	-		-		17	G	17	-		-
NODE_7507_length_607_cov_25.032949	118	A	A-- vs. G--	73	A	73	-		-		18	G	18	-		-
NODE_75233_length_284_cov_7.447183	208	A	A-- vs. G--	48	A	48	-		-		11	G	11	-		-
NODE_76927_length_61_cov_4.819672	46	A	A-- vs. G--	29	A	29	-		-		25	G	25	-		-
NODE_77281_length_237_cov_7.122363	108	A	A-- vs. G--	35	A	35	-		-		14	G	14	-		-
NODE_78177_length_137_cov_7.445255	41	A	A-- vs. G--	41	A	41	-		-		13	G	13	-		-
NODE_78312_length_81_cov_18.493828	61	A	A-- vs. G--	157	A	157	-		-		130	G	130	-		-
NODE_79455_length_140_cov_12.421429	53	A	A-- vs. G--	59	A	59	-		-		49	G	49	-		-
NODE_79917_length_141_cov_3.375886	112	A	A-- vs. G--	38	A	38	-		-		18	G	18	-		-
NODE_80568_length_126_cov_8.507936	123	A	A-- vs. G--	154	A	154	-		-		16	G	16	-		-
NODE_80607_length_279_cov_7.853046	39	A	A-- vs. G--	27	A	27	-		-		16	G	16	-		-
NODE_80975_length_289_cov_6.221453	271	A	A-- vs. G--	28	A	28	-		-		14	G	14	-		-
NODE_8097_length_100_cov_24.260000	61	A	A-- vs. G--	157	A	157	-		-		43	G	43	-		-
NODE_81101_length_160_cov_3.050000	50	A	A-- vs. G--	16	A	16	-		-		13	G	13	-		-
NODE_83771_length_123_cov_5.479675	134	A	A-- vs. G--	19	A	19	-		-		13	G	13	-		-
NODE_84056_length_188_cov_3.920213	208	A	A-- vs. G--	26	A	26	-		-		11	G	11	-		-
NODE_85821_length_178_cov_5.112360	190	A	A-- vs. G--	14	A	14	-		-		12	G	12	-		-
NODE_8605_length_296_cov_9.239865	288	G	A-- vs. G--	13	A	13	-		-		71	G	71	-		-
NODE_8683_length_330_cov_8.584848	165	G	A-- vs. G--	30	A	30	-		-		47	G	47	-		-
NODE_87801_length_213_cov_2.938967	93	A	A-- vs. G--	36	A	36	-		-		14	G	14	-		-
NODE_91474_length_164_cov_4.689024	85	A	A-- vs. G--	50	A	50	-		-		11	G	11	-		-
NODE_9180_length_1161_cov_13.185185	858	A	A-- vs. G--	113	A	113	-		-		13	G	13	-		-
NODE_9221_length_552_cov_7.840580	67	A	A-- vs. G--	39	A	39	-		-		16	G	16	-		-
NODE_9971_length_118_cov_5.542373	106	A	A-- vs. G--	68	A	68	-		-		22	G	22	-		-
NODE_9971_length_118_cov_5.542373	121	A	A-- vs. G--	48	A	48	-		-		22	G	22	-		-
TC31	1607	A	T-- vs. A--	88	T	88	-		-		85	A	85	-		-
TC427	780	T	T-- vs. A--	72	T	72	-		-		37	A	37	-		-
TC554	486	A	T-- vs. A--	225	T	225	-		-		41	A	41	-		-
TC588	399	A	T-- vs. A--	56	T	56	-		-		589	A	589	-		-
TC687	724	T	T-- vs. A--	76	T	76	-		-		31	A	31	-		-
TC701	1659	T	T-- vs. A--	241	T	241	-		-		92	A	92	-		-
TC808	113	A	T-- vs. A--	57	T	57	-		-		71	A	71	-		-
TC1381	600	T	T-- vs. A--	36	T	36	-		-		19	A	19	-		-
TC1468	1648	A	T-- vs. A--	19	T	19	-		-		99	A	99	-		-
TC1586	231	A	T-- vs. A--	67	T	67	-		-		72	A	72	-		-
TC1980	599	T	T-- vs. A--	31	T	31	-		-		12	A	12	-		-
TC2395	312	A	T-- vs. A--	63	T	63	-		-		13	A	13	-		-
TC2480	876	T	T-- vs. A--	125	T	125	-		-		16	A	16	-		-
TC2734	36	A	T-- vs. A--	13	T	13	-		-		18	A	18	-		-
TC2890	511	T	T-- vs. A--	47	T	47	-		-		12	A	12	-		-
TC2944	378	T	T-- vs. A--	88	T	88	-		-		22	A	22	-		-
TC2944	395	T	T-- vs. A--	41	T	41	-		-		11	A	11	-		-
TC3207	197	A	T-- vs. A--	40	T	40	-		-		61	A	61	-		-
TC3243	776	T	T-- vs. A--	87	T	87	-		-		37	A	37	-		-
TC3279	61	T	T-- vs. A--	83	T	83	-		-		21	A	21	-		-
TC3761	52	A	T-- vs. A--	28	T	28	-		-		24	A	24	-		-
TC3814	155	T	T-- vs. A--	60	T	60	-		-		124	A	124	-		-
TC4645	364	T	T-- vs. A--	51	T	51	-		-		17	A	17	-		-
TC5002	205	A	T-- vs. A--	13	T	13	-		-		15	A	15	-		-
TC6134	26	A	T-- vs. A--	13	T	13	-		-		13	A	13	-		-
TC6924	632	T	T-- vs. A--	116	T	116	-		-		18	A	18	-		-
TC7781	144	A	T-- vs. A--	125	T	125	-		-		64	A	64	-		-
TC8122	129	T	T-- vs. A--	159	T	159	-		-		44	A	44	-		-
TC8244	532	A	T-- vs. A--	13	T	13	-		-		47	A	47	-		-
TC8524	1452	A	T-- vs. A--	27	T	27	-		-		118	A	118	-		-
TC8616	55	T	T-- vs. A--	433	T	433	-		-		75	A	75	-		-
TC8953	32	A	T-- vs. A--	18	T	18	-		-		12	A	12	-		-
TC9263	634	T	T-- vs. A--	129	T	129	-		-		46	A	46	-		-
TC9547	45	A	T-- vs. A--	99	T	99	-		-		26	A	26	-		-
TC10050	420	T	T-- vs. A--	123	T	123	-		-		26	A	26	-		-
TC10050	837	A	T-- vs. A--	47	T	47	-		-		18	A	18	-		-
TC10664	334	A	T-- vs. A--	59	T	59	-		-		24	A	24	-		-
TC10872	275	T	T-- vs. A--	560	T	560	-		-		159	A	159	-		-
TC10872	307	T	T-- vs. A--	362	T	362	-		-		143	A	143	-		-
TC10956	956	T	T-- vs. A--	78	T	78	-		-		19	A	19	-		-
TC11151	41	A	T-- vs. A--	25	T	25	-		-		26	A	26	-		-
TC11474	371	A	T-- vs. A--	51	T	51	-		-		44	A	44	-		-
TC12523	143	T	T-- vs. A--	52	T	52	-		-		39	A	39	-		-
TC15348	484	A	T-- vs. A--	15	T	15	-		-		43	A	43	-		-
TC15355	2167	A	T-- vs. A--	50	T	50	-		-		30	A	30	-		-
TC15708	196	T	T-- vs. A--	428	T	428	-		-		78	A	78	-		-
TC16256	181	T	T-- vs. A--	32	T	32	-		-		17	A	17	-		-
TC16389	64	A	T-- vs. A--	12	T	12	-		-		13	A	13	-		-
TC16404	822	T	T-- vs. A--	452	T	452	-		-		141	A	141	-		-
TC16860	1306	A	T-- vs. A--	14	T	14	-		-		188	A	188	-		-
TC16886	326	A	T-- vs. A--	58	T	58	-		-		63	A	63	-		-
TC17438	677	A	T-- vs. A--	20	T	20	-		-		44	A	44	-		-
TC17504	188	A	T-- vs. A--	13	T	13	-		-		53	A	53	-		-
TC17975	67	T	T-- vs. A--	86	T	86	-		-		42	A	42	-		-
TC18083	406	T	T-- vs. A--	57	T	57	-		-		17	A	17	-		-
TC18484	388	A	T-- vs. A--	155	T	155	-		-		53	A	53	-		-
TC18571	503	A	T-- vs. A--	17	T	17	-		-		40	A	40	-		-
TC18699	244	T	T-- vs. A--	75	T	75	-		-		16	A	16	-		-
TC19419	124	T	T-- vs. A--	144	T	144	-		-		50	A	50	-		-
TC19675	170	T	T-- vs. A--	37	T	37	-		-		15	A	15	-		-
TC20183	239	T	T-- vs. A--	32	T	32	-		-		17	A	17	-		-
TC21237	282	A	T-- vs. A--	14	T	14	-		-		32	A	32	-		-
TC21515	131	A	T-- vs. A--	16	T	16	-		-		31	A	31	-		-
TC22442	119	A	T-- vs. A--	20	T	20	-		-		40	A	40	-		-
TC22461	134	T	T-- vs. A--	122	T	122	-		-		14	A	14	-		-
TC22719	163	T	T-- vs. A--	69	T	69	-		-		15	A	15	-		-
136141826	458	T	T-- vs. A--	26	T	26	-		-		19	A	19	-		-
156025109	134	A	T-- vs. A--	14	T	14	-		-		12	A	12	-		-
157974672	59	T	T-- vs. A--	174	T	174	-		-		59	A	59	-		-
157976153	439	A	T-- vs. A--	210	T	210	-		-		62	A	62	-		-
50318196	461	A	T-- vs. A--	13	T	13	-		-		95	A	95	-		-
50318630	13	T	T-- vs. A--	16	T	16	-		-		41	A	41	-		-
50320855	236	A	T-- vs. A--	46	T	46	-		-		148	A	148	-		-
F7SND4003G4L5C	372	A	T-- vs. A--	26	T	26	-		-		36	A	36	-		-
F7SND4003GECAT	23	A	T-- vs. A--	12	T	12	-		-		16	A	16	-		-
F7SND4003GQZAP	113	A	T-- vs. A--	11	T	11	-		-		39	A	39	-		-
F7SND4003GR7LK	287	A	T-- vs. A--	43	T	43	-		-		28	A	28	-		-
F7SND4003GSZ3X	117	A	T-- vs. A--	54	T	54	-		-		53	A	53	-		-
F7SND4003HCTL2	271	A	T-- vs. A--	51	T	51	-		-		35	A	35	-		-
F7SND4004H5VDU	70	A	T-- vs. A--	16	T	16	-		-		11	A	11	-		-
F7SND4004H75DQ	98	A	T-- vs. A--	23	T	23	-		-		79	A	79	-		-
F7SND4004I8BMU	123	A	T-- vs. A--	38	T	38	-		-		31	A	31	-		-
F7SND4004I8ONI	68	A	T-- vs. A--	44	T	44	-		-		14	A	14	-		-
F7SND4004ICKHP	287	A	T-- vs. A--	25	T	25	-		-		24	A	24	-		-
F7SND4004ID76H	343	A	T-- vs. A--	235	T	235	-		-		90	A	90	-		-
F7SND4004II7UA	150	A	T-- vs. A--	22	T	22	-		-		63	A	63	-		-
F7SND4004IWR2I	364	A	T-- vs. A--	117	T	117	-		-		37	A	37	-		-
F7SND4004J08EF	215	A	T-- vs. A--	38	T	38	-		-		38	A	38	-		-
F7SND4004JB0R1	100	A	T-- vs. A--	199	T	199	-		-		17	A	17	-		-
NODE_10158_length_146_cov_4.910959	128	T	T-- vs. A--	56	T	56	-		-		22	A	22	-		-
NODE_10611_length_861_cov_10.301974	396	T	T-- vs. A--	132	T	132	-		-		12	A	12	-		-
NODE_13532_length_467_cov_8.807281	445	T	T-- vs. A--	26	T	26	-		-		11	A	11	-		-
NODE_13683_length_172_cov_6.953488	106	T	T-- vs. A--	51	T	51	-		-		13	A	13	-		-
NODE_14030_length_137_cov_11.722628	66	T	T-- vs. A--	108	T	108	-		-		39	A	39	-		-
NODE_15372_length_159_cov_7.937107	157	A	T-- vs. A--	26	T	26	-		-		96	A	96	-		-
NODE_15674_length_392_cov_6.693878	233	T	T-- vs. A--	39	T	39	-		-		13	A	13	-		-
NODE_16885_length_146_cov_69.993149	170	T	T-- vs. A--	291	T	291	-		-		20	A	20	-		-
NODE_17593_length_550_cov_6.743636	561	T	T-- vs. A--	39	T	39	-		-		22	A	22	-		-
NODE_18269_length_131_cov_6.259542	67	T	T-- vs. A--	33	T	33	-		-		15	A	15	-		-
NODE_20443_length_132_cov_4.553030	107	T	T-- vs. A--	35	T	35	-		-		13	A	13	-		-
NODE_20443_length_132_cov_4.553030	116	T	T-- vs. A--	38	T	38	-		-		13	A	13	-		-
NODE_20702_length_143_cov_8.426574	184	T	T-- vs. A--	15	T	15	-		-		14	A	14	-		-
NODE_2127_length_224_cov_28.500000	211	T	T-- vs. A--	33	T	33	-		-		13	A	13	-		-
NODE_2127_length_224_cov_28.500000	216	T	T-- vs. A--	32	T	32	-		-		13	A	13	-		-
NODE_21349_length_189_cov_7.227513	55	A	T-- vs. A--	18	T	18	-		-		22	A	22	-		-
NODE_22044_length_202_cov_6.797029	118	T	T-- vs. A--	56	T	56	-		-		13	A	13	-		-
NODE_2217_length_329_cov_6.601824	91	T	T-- vs. A--	77	T	77	-		-		11	A	11	-		-
NODE_22300_length_210_cov_20.152382	145	T	T-- vs. A--	292	T	292	-		-		17	A	17	-		-
NODE_22572_length_156_cov_5.993590	23	A	T-- vs. A--	21	T	21	-		-		33	A	33	-		-
NODE_23152_length_229_cov_95.672485	183	T	T-- vs. A--	120	T	120	-		-		45	A	45	-		-
NODE_23576_length_152_cov_32.243420	180	T	T-- vs. A--	225	T	225	-		-		11	A	11	-		-
NODE_24971_length_139_cov_25.237410	160	T	T-- vs. A--	32	T	32	-		-		13	A	13	-		-
NODE_25263_length_188_cov_5.281915	54	A	T-- vs. A--	18	T	18	-		-		16	A	16	-		-
NODE_25517_length_130_cov_8.369231	121	A	T-- vs. A--	17	T	17	-		-		82	A	82	-		-
NODE_25836_length_124_cov_24.016129	118	T	T-- vs. A--	138	T	138	-		-		40	A	40	-		-
NODE_26377_length_126_cov_13.214286	67	A	T-- vs. A--	14	T	14	-		-		64	A	64	-		-
NODE_27401_length_167_cov_35.754490	105	T	T-- vs. A--	211	T	211	-		-		27	A	27	-		-
NODE_2749_length_430_cov_155.527908	63	T	T-- vs. A--	46	T	46	-		-		14	A	14	-		-
NODE_28626_length_217_cov_14.050692	132	A	T-- vs. A--	27	T	27	-		-		55	A	55	-		-
NODE_30373_length_133_cov_7.616541	170	A	T-- vs. A--	52	T	52	-		-		15	A	15	-		-
NODE_31118_length_169_cov_6.591716	151	A	T-- vs. A--	21	T	21	-		-		25	A	25	-		-
NODE_3331_length_346_cov_21.754335	331	A	T-- vs. A--	32	T	32	-		-		59	A	59	-		-
NODE_33706_length_124_cov_5.185484	141	A	T-- vs. A--	23	T	23	-		-		15	A	15	-		-
NODE_33820_length_106_cov_9.915094	40	T	T-- vs. A--	57	T	57	-		-		21	A	21	-		-
NODE_3430_length_199_cov_63.145729	85	T	T-- vs. A--	584	T	584	-		-		39	A	39	-		-
NODE_35264_length_131_cov_6.122138	132	T	T-- vs. A--	20	T	20	-		-		11	A	11	-		-
NODE_3573_length_762_cov_21.245407	180	T	T-- vs. A--	108	T	108	-		-		14	A	14	-		-
NODE_4154_length_169_cov_21.183432	19	A	T-- vs. A--	16	T	16	-		-		34	A	34	-		-
NODE_41741_length_141_cov_3.468085	69	A	T-- vs. A--	23	T	23	-		-		29	A	29	-		-
NODE_42510_length_182_cov_3.884615	137	T	T-- vs. A--	58	T	58	-		-		25	A	25	-		-
NODE_44217_length_795_cov_14.245283	653	T	T-- vs. A--	55	T	55	-		-		14	A	14	-		-
NODE_47820_length_178_cov_6.101124	168	T	T-- vs. A--	37	T	37	-		-		24	A	24	-		-
NODE_48871_length_278_cov_5.874101	93	T	T-- vs. A--	62	T	62	-		-		21	A	21	-		-
NODE_49111_length_155_cov_12.270967	94	T	T-- vs. A--	143	T	143	-		-		14	A	14	-		-
NODE_50101_length_363_cov_15.385674	99	T	T-- vs. A--	77	T	77	-		-		12	A	12	-		-
NODE_51766_length_134_cov_18.320896	56	T	T-- vs. A--	176	T	176	-		-		14	A	14	-		-
NODE_52928_length_61_cov_13.163935	31	T	T-- vs. A--	91	T	91	-		-		28	A	28	-		-
NODE_53314_length_452_cov_8.201327	57	T	T-- vs. A--	39	T	39	-		-		20	A	20	-		-
NODE_5531_length_262_cov_21.667938	14	T	T-- vs. A--	48	T	48	-		-		14	A	14	-		-
NODE_56594_length_261_cov_4.961686	249	T	T-- vs. A--	20	T	20	-		-		11	A	11	-		-
NODE_58242_length_263_cov_6.718631	224	T	T-- vs. A--	38	T	38	-		-		19	A	19	-		-
NODE_63057_length_129_cov_3.976744	140	T	T-- vs. A--	40	T	40	-		-		17	A	17	-		-
NODE_63087_length_233_cov_9.304721	112	T	T-- vs. A--	100	T	100	-		-		16	A	16	-		-
NODE_66907_length_203_cov_6.078818	110	T	T-- vs. A--	59	T	59	-		-		32	A	32	-		-
NODE_67275_length_146_cov_4.794520	81	T	T-- vs. A--	35	T	35	-		-		11	A	11	-		-
NODE_67512_length_342_cov_5.543859	345	T	T-- vs. A--	72	T	72	-		-		46	A	46	-		-
NODE_68297_length_250_cov_7.360000	250	T	T-- vs. A--	19	T	19	-		-		22	A	22	-		-
NODE_72889_length_184_cov_7.532609	117	T	T-- vs. A--	28	T	28	-		-		27	A	27	-		-
NODE_77572_length_122_cov_4.286885	74	T	T-- vs. A--	57	T	57	-		-		23	A	23	-		-
NODE_77768_length_156_cov_9.878205	189	T	T-- vs. A--	89	T	89	-		-		12	A	12	-		-
NODE_78312_length_81_cov_18.493828	82	T	T-- vs. A--	155	T	155	-		-		140	A	140	-		-
NODE_78960_length_126_cov_4.055555	161	T	T-- vs. A--	12	T	12	-		-		15	A	15	-		-
NODE_79141_length_272_cov_3.742647	212	T	T-- vs. A--	18	T	18	-		-		11	A	11	-		-
NODE_79735_length_147_cov_9.605442	136	T	T-- vs. A--	102	T	102	-		-		16	A	16	-		-
NODE_81699_length_150_cov_6.760000	171	T	T-- vs. A--	50	T	50	-		-		13	A	13	-		-
NODE_86041_length_123_cov_3.447155	75	T	T-- vs. A--	20	T	20	-		-		33	A	33	-		-
NODE_9402_length_500_cov_121.454002	77	T	T-- vs. A--	94	T	94	-		-		21	A	21	-		-
NODE_9593_length_462_cov_16.532467	391	A	T-- vs. A--	13	T	13	-		-		43	A	43	-		-
TC78	78	C	T-- vs. C--	256	T	256	-		-		130	C	130	-		-
TC94	453	C	T-- vs. C--	36	T	36	-		-		42	C	42	-		-
TC94	1130	C	T-- vs. C--	178	T	178	-		-		37	C	37	-		-
TC94	1194	C	T-- vs. C--	70	T	70	-		-		65	C	65	-		-
TC94	1347	C	T-- vs. C--	76	T	76	-		-		31	C	31	-		-
TC108	316	C	T-- vs. C--	18	T	18	-		-		143	C	143	-		-
TC127	227	C	T-- vs. C--	54	T	54	-		-		64	C	64	-		-
TC177	683	C	T-- vs. C--	101	T	101	-		-		54	C	54	-		-
TC223	220	C	T-- vs. C--	114	T	114	-		-		56	C	56	-		-
TC282	39	T	T-- vs. C--	93	T	93	-		-		13	C	13	-		-
TC377	206	C	T-- vs. C--	49	T	49	-		-		16	C	16	-		-
TC427	798	C	T-- vs. C--	20	T	20	-		-		24	C	24	-		-
TC604	326	T	T-- vs. C--	75	T	75	-		-		14	C	14	-		-
TC674	85	C	T-- vs. C--	42	T	42	-		-		15	C	15	-		-
TC681	2184	T	T-- vs. C--	72	T	72	-		-		38	C	38	-		-
TC811	116	C	T-- vs. C--	127	T	127	-		-		55	C	55	-		-
TC1013	1540	T	T-- vs. C--	466	T	466	-		-		149	C	149	-		-
TC1024	212	T	T-- vs. C--	77	T	77	-		-		39	C	39	-		-
TC1087	471	C	T-- vs. C--	173	T	173	-		-		138	C	138	-		-
TC1118	299	C	T-- vs. C--	57	T	57	-		-		18	C	18	-		-
TC1254	252	C	T-- vs. C--	17	T	17	-		-		70	C	70	-		-
TC1362	746	T	T-- vs. C--	151	T	151	-		-		25	C	25	-		-
TC1468	1894	C	T-- vs. C--	17	T	17	-		-		89	C	89	-		-
TC1777	633	T	T-- vs. C--	43	T	43	-		-		24	C	24	-		-
TC1777	741	T	T-- vs. C--	194	T	194	-		-		68	C	68	-		-
TC1777	1194	C	T-- vs. C--	77	T	77	-		-		25	C	25	-		-
TC1920	880	T	T-- vs. C--	824	T	824	-		-		221	C	221	-		-
TC1980	707	T	T-- vs. C--	52	T	52	-		-		15	C	15	-		-
TC2006	1150	T	T-- vs. C--	212	T	212	-		-		15	C	15	-		-
TC2045	1065	C	T-- vs. C--	200	T	200	-		-		104	C	104	-		-
TC2166	135	C	T-- vs. C--	19	T	19	-		-		92	C	92	-		-
TC2210	667	T	T-- vs. C--	17	T	17	-		-		13	C	13	-		-
TC2210	757	C	T-- vs. C--	12	T	12	-		-		46	C	46	-		-
TC2287	181	T	T-- vs. C--	101	T	101	-		-		18	C	18	-		-
TC2498	388	T	T-- vs. C--	102	T	102	-		-		18	C	18	-		-
TC2786	971	T	T-- vs. C--	114	T	114	-		-		11	C	11	-		-
TC2890	531	T	T-- vs. C--	53	T	53	-		-		14	C	14	-		-
TC2914	317	C	T-- vs. C--	22	T	22	-		-		91	C	91	-		-
TC3098	204	C	T-- vs. C--	60	T	60	-		-		104	C	104	-		-
TC3207	90	C	T-- vs. C--	30	T	30	-		-		81	C	81	-		-
TC3243	728	T	T-- vs. C--	135	T	135	-		-		28	C	28	-		-
TC3269	143	T	T-- vs. C--	86	T	86	-		-		21	C	21	-		-
TC3291	1159	T	T-- vs. C--	198	T	198	-		-		65	C	65	-		-
TC3350	419	T	T-- vs. C--	25	T	25	-		-		48	C	48	-		-
TC3363	227	C	T-- vs. C--	13	T	13	-		-		16	C	16	-		-
TC3692	441	T	T-- vs. C--	288	T	288	-		-		37	C	37	-		-
TC3692	774	T	T-- vs. C--	207	T	207	-		-		18	C	18	-		-
TC3747	249	T	T-- vs. C--	51	T	51	-		-		16	C	16	-		-
TC3967	110	T	T-- vs. C--	55	T	55	-		-		49	C	49	-		-
TC4009	272	C	T-- vs. C--	76	T	76	-		-		26	C	26	-		-
TC4009	305	C	T-- vs. C--	70	T	70	-		-		18	C	18	-		-
TC4493	258	T	T-- vs. C--	26	T	26	-		-		13	C	13	-		-
TC4645	201	C	T-- vs. C--	47	T	47	-		-		33	C	33	-		-
TC4794	427	C	T-- vs. C--	51	T	51	-		-		16	C	16	-		-
TC4817	133	T	T-- vs. C--	74	T	74	-		-		13	C	13	-		-
TC5200	523	T	T-- vs. C--	143	T	143	-		-		13	C	13	-		-
TC5869	76	C	T-- vs. C--	22	T	22	-		-		19	C	19	-		-
TC6144	393	T	T-- vs. C--	43	T	43	-		-		15	C	15	-		-
TC6649	98	C	T-- vs. C--	20	T	20	-		-		58	C	58	-		-
TC7765	1099	C	T-- vs. C--	53	T	53	-		-		132	C	132	-		-
TC7873	59	C	T-- vs. C--	25	T	25	-		-		196	C	196	-		-
TC7936	1761	T	T-- vs. C--	77	T	77	-		-		25	C	25	-		-
TC8041	25	T	T-- vs. C--	418	T	418	-		-		36	C	36	-		-
TC8047	363	T	T-- vs. C--	380	T	380	-		-		51	C	51	-		-
TC8047	455	T	T-- vs. C--	864	T	864	-		-		71	C	71	-		-
TC8101	55	T	T-- vs. C--	38	T	38	-		-		16	C	16	-		-
TC8172	69	C	T-- vs. C--	194	T	194	-		-		297	C	297	-		-
TC8266	144	C	T-- vs. C--	12	T	12	-		-		37	C	37	-		-
TC8539	1141	T	T-- vs. C--	90	T	90	-		-		11	C	11	-		-
TC8599	357	T	T-- vs. C--	310	T	310	-		-		238	C	238	-		-
TC8725	620	T	T-- vs. C--	11	T	11	-		-		13	C	13	-		-
TC8737	1476	C	T-- vs. C--	142	T	142	-		-		145	C	145	-		-
TC8765	838	T	T-- vs. C--	67	T	67	-		-		55	C	55	-		-
TC8941	502	C	T-- vs. C--	79	T	79	-		-		145	C	145	-		-
TC9134	602	T	T-- vs. C--	148	T	148	-		-		15	C	15	-		-
TC9150	173	C	T-- vs. C--	36	T	36	-		-		18	C	18	-		-
TC9237	627	C	T-- vs. C--	28	T	28	-		-		100	C	100	-		-
TC9263	671	T	T-- vs. C--	106	T	106	-		-		14	C	14	-		-
TC9358	411	C	T-- vs. C--	38	T	38	-		-		90	C	90	-		-
TC9435	1226	C	T-- vs. C--	26	T	26	-		-		101	C	101	-		-
TC9491	539	T	T-- vs. C--	77	T	77	-		-		23	C	23	-		-
TC9582	184	C	T-- vs. C--	16	T	16	-		-		39	C	39	-		-
TC9772	151	C	T-- vs. C--	105	T	105	-		-		34	C	34	-		-
TC9963	557	C	T-- vs. C--	153	T	153	-		-		134	C	134	-		-
TC9963	1533	T	T-- vs. C--	105	T	105	-		-		21	C	21	-		-
TC10057	598	T	T-- vs. C--	105	T	105	-		-		26	C	26	-		-
TC10243	244	C	T-- vs. C--	39	T	39	-		-		31	C	31	-		-
TC10243	867	T	T-- vs. C--	129	T	129	-		-		75	C	75	-		-
TC10427	136	C	T-- vs. C--	52	T	52	-		-		34	C	34	-		-
TC10681	520	C	T-- vs. C--	18	T	18	-		-		13	C	13	-		-
TC10714	981	T	T-- vs. C--	72	T	72	-		-		12	C	12	-		-
TC10872	178	C	T-- vs. C--	562	T	562	-		-		439	C	439	-		-
TC10881	542	C	T-- vs. C--	27	T	27	-		-		55	C	55	-		-
TC11226	53	T	T-- vs. C--	98	T	98	-		-		17	C	17	-		-
TC11263	733	C	T-- vs. C--	54	T	54	-		-		16	C	16	-		-
TC11290	300	T	T-- vs. C--	113	T	113	-		-		15	C	15	-		-
TC11293	495	T	T-- vs. C--	206	T	206	-		-		15	C	15	-		-
TC11363	351	T	T-- vs. C--	51	T	51	-		-		14	C	14	-		-
TC11474	384	C	T-- vs. C--	41	T	41	-		-		48	C	48	-		-
TC11917	1135	T	T-- vs. C--	143	T	143	-		-		16	C	16	-		-
TC11927	396	C	T-- vs. C--	28	T	28	-		-		13	C	13	-		-
TC11949	373	T	T-- vs. C--	102	T	102	-		-		19	C	19	-		-
TC12003	186	T	T-- vs. C--	58	T	58	-		-		56	C	56	-		-
TC12008	363	T	T-- vs. C--	57	T	57	-		-		28	C	28	-		-
TC12021	569	T	T-- vs. C--	78	T	78	-		-		23	C	23	-		-
TC12083	325	C	T-- vs. C--	31	T	31	-		-		95	C	95	-		-
TC12095	431	T	T-- vs. C--	62	T	62	-		-		32	C	32	-		-
TC12335	694	T	T-- vs. C--	54	T	54	-		-		16	C	16	-		-
TC12908	90	T	T-- vs. C--	41	T	41	-		-		15	C	15	-		-
TC13054	139	T	T-- vs. C--	60	T	60	-		-		30	C	30	-		-
TC13448	313	T	T-- vs. C--	272	T	272	-		-		34	C	34	-		-
TC13448	355	T	T-- vs. C--	329	T	329	-		-		13	C	13	-		-
TC13458	309	T	T-- vs. C--	58	T	58	-		-		16	C	16	-		-
TC13617	186	T	T-- vs. C--	47	T	47	-		-		16	C	16	-		-
TC13976	304	C	T-- vs. C--	17	T	17	-		-		56	C	56	-		-
TC14093	305	C	T-- vs. C--	12	T	12	-		-		43	C	43	-		-
TC14434	118	T	T-- vs. C--	41	T	41	-		-		11	C	11	-		-
TC14991	154	T	T-- vs. C--	90	T	90	-		-		95	C	95	-		-
TC15348	284	C	T-- vs. C--	298	T	298	-		-		102	C	102	-		-
TC15348	460	C	T-- vs. C--	60	T	60	-		-		67	C	67	-		-
TC15348	917	C	T-- vs. C--	140	T	140	-		-		418	C	418	-		-
TC15348	1241	C	T-- vs. C--	23	T	23	-		-		12	C	12	-		-
TC15348	1485	C	T-- vs. C--	192	T	192	-		-		57	C	57	-		-
TC15350	122	C	T-- vs. C--	31	T	31	-		-		32	C	32	-		-
TC15350	788	C	T-- vs. C--	70	T	70	-		-		49	C	49	-		-
TC15350	1281	C	T-- vs. C--	13	T	13	-		-		27	C	27	-		-
TC15350	1920	C	T-- vs. C--	26	T	26	-		-		17	C	17	-		-
TC15350	2687	C	T-- vs. C--	11	T	11	-		-		16	C	16	-		-
TC15352	12	C	T-- vs. C--	20	T	20	-		-		12	C	12	-		-
TC15352	75	C	T-- vs. C--	39	T	39	-		-		19	C	18	-		-
TC15355	1552	C	T-- vs. C--	193	T	193	-		-		323	C	323	-		-
TC15355	2101	C	T-- vs. C--	30	T	30	-		-		30	C	30	-		-
TC15355	2935	C	T-- vs. C--	331	T	331	-		-		134	C	134	-		-
TC15355	3463	C	T-- vs. C--	142	T	142	-		-		55	C	55	-		-
TC15373	529	C	T-- vs. C--	75	T	75	-		-		28	C	28	-		-
TC15380	1009	C	T-- vs. C--	28	T	28	-		-		21	C	21	-		-
TC15380	1011	C	T-- vs. C--	28	T	28	-		-		21	C	21	-		-
TC15380	1155	C	T-- vs. C--	103	T	103	-		-		28	C	28	-		-
TC15380	1620	C	T-- vs. C--	19	T	19	-		-		19	C	19	-		-
TC15470	306	C	T-- vs. C--	40	T	40	-		-		13	C	13	-		-
TC15491	440	T	T-- vs. C--	107	T	107	-		-		52	C	52	-		-
TC15510	201	C	T-- vs. C--	15	T	15	-		-		85	C	85	-		-
TC15726	131	C	T-- vs. C--	13	T	13	-		-		14	C	14	-		-
TC15726	488	C	T-- vs. C--	80	T	80	-		-		43	C	43	-		-
TC15756	343	T	T-- vs. C--	45	T	45	-		-		12	C	12	-		-
TC15829	96	C	T-- vs. C--	11	T	11	-		-		221	C	221	-		-
TC15847	113	T	T-- vs. C--	289	T	289	-		-		11	C	11	-		-
TC15849	532	C	T-- vs. C--	13	T	13	-		-		147	C	147	-		-
TC15951	1491	T	T-- vs. C--	16	T	16	-		-		15	C	15	-		-
TC16076	326	C	T-- vs. C--	46	T	46	-		-		63	C	63	-		-
TC16362	835	C	T-- vs. C--	208	T	208	-		-		65	C	65	-		-
TC16405	703	T	T-- vs. C--	79	T	79	-		-		52	C	52	-		-
TC16684	811	T	T-- vs. C--	63	T	63	-		-		18	C	18	-		-
TC16737	406	C	T-- vs. C--	20	T	20	-		-		24	C	24	-		-
TC16738	43	C	T-- vs. C--	13	T	13	-		-		14	C	14	-		-
TC16738	352	C	T-- vs. C--	21	T	21	-		-		33	C	33	-		-
TC17207	377	T	T-- vs. C--	55	T	55	-		-		19	C	19	-		-
TC17307	470	C	T-- vs. C--	106	T	106	-		-		44	C	44	-		-
TC17404	895	C	T-- vs. C--	94	T	94	-		-		64	C	64	-		-
TC17504	191	C	T-- vs. C--	17	T	17	-		-		50	C	50	-		-
TC17890	398	C	T-- vs. C--	156	T	156	-		-		83	C	83	-		-
TC18041	584	C	T-- vs. C--	153	T	153	-		-		30	C	30	-		-
TC18098	78	C	T-- vs. C--	18	T	18	-		-		38	C	38	-		-
TC18098	275	C	T-- vs. C--	11	T	11	-		-		27	C	27	-		-
TC18098	478	C	T-- vs. C--	24	T	24	-		-		151	C	151	-		-
TC18512	164	C	T-- vs. C--	32	T	32	-		-		73	C	73	-		-
TC18621	202	T	T-- vs. C--	90	T	90	-		-		25	C	25	-		-
TC19404	20	T	T-- vs. C--	53	T	53	-		-		12	C	12	-		-
TC19990	142	C	T-- vs. C--	21	T	21	-		-		54	C	54	-		-
TC20384	253	T	T-- vs. C--	67	T	67	-		-		20	C	20	-		-
TC20397	52	T	T-- vs. C--	67	T	67	-		-		15	C	15	-		-
TC20581	362	C	T-- vs. C--	16	T	16	-		-		11	C	11	-		-
TC20808	444	C	T-- vs. C--	14	T	14	-		-		32	C	32	-		-
TC20922	133	C	T-- vs. C--	12	T	12	-		-		24	C	24	-		-
TC20950	162	T	T-- vs. C--	67	T	67	-		-		25	C	25	-		-
TC20950	171	T	T-- vs. C--	72	T	72	-		-		30	C	30	-		-
TC21040	116	T	T-- vs. C--	81	T	81	-		-		23	C	23	-		-
TC21259	247	T	T-- vs. C--	66	T	66	-		-		21	C	21	-		-
TC21259	250	T	T-- vs. C--	65	T	65	-		-		20	C	20	-		-
TC21262	88	C	T-- vs. C--	50	T	50	-		-		53	C	53	-		-
TC21515	190	C	T-- vs. C--	22	T	22	-		-		48	C	48	-		-
TC21936	257	T	T-- vs. C--	45	T	45	-		-		18	C	18	-		-
TC22406	155	C	T-- vs. C--	16	T	16	-		-		22	C	22	-		-
136141279	128	T	T-- vs. C--	44	T	44	-		-		12	C	12	-		-
157974498	599	T	T-- vs. C--	255	T	255	-		-		26	C	26	-		-
157974586	413	T	T-- vs. C--	199	T	199	-		-		105	C	105	-		-
157974586	581	C	T-- vs. C--	246	T	246	-		-		153	C	153	-		-
157976004	404	T	T-- vs. C--	208	T	208	-		-		101	C	101	-		-
157976042	377	T	T-- vs. C--	77	T	77	-		-		19	C	19	-		-
50317118	146	C	T-- vs. C--	44	T	44	-		-		162	C	162	-		-
50317542	297	C	T-- vs. C--	28	T	28	-		-		64	C	64	-		-
50317574	137	C	T-- vs. C--	24	T	24	-		-		428	C	428	-		-
50317579	47	T	T-- vs. C--	143	T	143	-		-		28	C	28	-		-
50317679	129	T	T-- vs. C--	41	T	41	-		-		16	C	16	-		-
50317745	211	T	T-- vs. C--	361	T	361	-		-		55	C	55	-		-
50317829	385	C	T-- vs. C--	79	T	79	-		-		135	C	135	-		-
50318412	11	C	T-- vs. C--	11	T	11	-		-		34	C	34	-		-
50318630	12	T	T-- vs. C--	15	T	15	-		-		39	C	39	-		-
50319499	128	C	T-- vs. C--	18	T	18	-		-		442	C	442	-		-
50319551	338	C	T-- vs. C--	12	T	12	-		-		20	C	20	-		-
50320296	94	T	T-- vs. C--	47	T	47	-		-		17	C	17	-		-
50320320	291	T	T-- vs. C--	191	T	191	-		-		27	C	27	-		-
50320778	81	C	T-- vs. C--	19	T	19	-		-		25	C	25	-		-
50321013	125	C	T-- vs. C--	47	T	47	-		-		19	C	19	-		-
50321979	73	C	T-- vs. C--	31	T	31	-		-		16	C	16	-		-
F7SND4003F0MS0	162	C	T-- vs. C--	25	T	25	-		-		20	C	20	-		-
F7SND4003F0MS0	177	C	T-- vs. C--	29	T	29	-		-		20	C	20	-		-
F7SND4003G4L5C	426	C	T-- vs. C--	22	T	22	-		-		34	C	34	-		-
F7SND4003G74EJ	325	C	T-- vs. C--	120	T	120	-		-		54	C	54	-		-
F7SND4003G74EJ	393	C	T-- vs. C--	134	T	134	-		-		44	C	44	-		-
F7SND4003GGZIE	38	C	T-- vs. C--	16	T	16	-		-		254	C	254	-		-
F7SND4003GIDGL	148	C	T-- vs. C--	33	T	33	-		-		27	C	27	-		-
F7SND4003GR1FH	64	C	T-- vs. C--	83	T	83	-		-		66	C	66	-		-
F7SND4003GR7LK	221	C	T-- vs. C--	25	T	25	-		-		33	C	33	-		-
F7SND4003GSZ3X	51	C	T-- vs. C--	21	T	21	-		-		15	C	15	-		-
F7SND4003GYJ8B	176	C	T-- vs. C--	16	T	16	-		-		14	C	14	-		-
F7SND4003GYJ8B	191	C	T-- vs. C--	23	T	23	-		-		14	C	14	-		-
F7SND4003HAG10	346	C	T-- vs. C--	56	T	56	-		-		13	C	13	-		-
F7SND4003HCROF	162	C	T-- vs. C--	354	T	354	-		-		113	C	113	-		-
F7SND4003HCTL2	325	C	T-- vs. C--	117	T	117	-		-		48	C	48	-		-
F7SND4003HCTL2	393	C	T-- vs. C--	40	T	40	-		-		13	C	13	-		-
F7SND4004I2XGN	106	C	T-- vs. C--	14	T	14	-		-		12	C	12	-		-
F7SND4004I8EO0	292	C	T-- vs. C--	15	T	15	-		-		18	C	18	-		-
F7SND4004I8EO0	307	C	T-- vs. C--	23	T	23	-		-		12	C	12	-		-
F7SND4004I8K3E	245	C	T-- vs. C--	13	T	13	-		-		11	C	11	-		-
F7SND4004ID76H	465	C	T-- vs. C--	152	T	152	-		-		37	C	37	-		-
F7SND4004IDIXD	93	C	T-- vs. C--	63	T	63	-		-		176	C	176	-		-
F7SND4004IDIXD	264	C	T-- vs. C--	487	T	487	-		-		47	C	47	-		-
F7SND4004IDIXD	328	C	T-- vs. C--	21	T	21	-		-		26	C	26	-		-
F7SND4004IDWIM	188	C	T-- vs. C--	97	T	97	-		-		12	C	12	-		-
F7SND4004IFF87	82	C	T-- vs. C--	13	T	13	-		-		12	C	12	-		-
F7SND4004IO4BJ	219	C	T-- vs. C--	16	T	16	-		-		18	C	18	-		-
F7SND4004IO4BJ	234	C	T-- vs. C--	23	T	23	-		-		15	C	15	-		-
F7SND4004IPSQ9	353	C	T-- vs. C--	21	T	21	-		-		15	C	15	-		-
F7SND4004IPSQ9	368	C	T-- vs. C--	29	T	29	-		-		12	C	12	-		-
F7SND4004IQU14	200	C	T-- vs. C--	15	T	15	-		-		26	C	26	-		-
F7SND4004ITMLX	193	C	T-- vs. C--	23	T	23	-		-		15	C	15	-		-
F7SND4004ITMLX	208	C	T-- vs. C--	32	T	32	-		-		11	C	11	-		-
F7SND4004IV724	37	C	T-- vs. C--	26	T	26	-		-		23	C	23	-		-
F7SND4004IWR2I	106	C	T-- vs. C--	350	T	350	-		-		90	C	90	-		-
F7SND4004IZYZR	72	C	T-- vs. C--	22	T	22	-		-		32	C	32	-		-
F7SND4004JALL6	339	C	T-- vs. C--	112	T	112	-		-		27	C	27	-		-
F7SND4004JALL6	407	C	T-- vs. C--	151	T	151	-		-		41	C	41	-		-
F7SND4004JBTX2	291	C	T-- vs. C--	15	T	15	-		-		19	C	19	-		-
F7SND4004JBTX2	306	C	T-- vs. C--	28	T	28	-		-		15	C	15	-		-
F7SND4004JKE81	403	C	T-- vs. C--	129	T	129	-		-		57	C	57	-		-
F7SND4004JN7G6	395	C	T-- vs. C--	74	T	74	-		-		30	C	30	-		-
F7SND4004JNGYK	174	C	T-- vs. C--	18	T	18	-		-		13	C	13	-		-
F7SND4004JQEK7	347	C	T-- vs. C--	27	T	27	-		-		16	C	16	-		-
F7SND4004JQFR8	119	C	T-- vs. C--	29	T	29	-		-		18	C	18	-		-
F7SND4004JVBQR	193	C	T-- vs. C--	11	T	11	-		-		22	C	22	-		-
F7SND4004JVBQR	208	C	T-- vs. C--	17	T	17	-		-		19	C	19	-		-
F7SND4004JWQGL	168	C	T-- vs. C--	18	T	18	-		-		20	C	20	-		-
F7SND4004JWQGL	183	C	T-- vs. C--	21	T	21	-		-		15	C	15	-		-
F7SND4004JXBWT	250	C	T-- vs. C--	51	T	51	-		-		21	C	21	-		-
F7SND4004JY4VB	13	C	T-- vs. C--	11	T	11	-		-		20	C	20	-		-
F7SND4004JY9LW	217	C	T-- vs. C--	12	T	12	-		-		35	C	35	-		-
F7SND4004JZ8QU	210	C	T-- vs. C--	12	T	12	-		-		36	C	36	-		-
NODE_10301_length_1014_cov_39.816566	584	T	T-- vs. C--	258	T	258	-		-		28	C	28	-		-
NODE_10314_length_308_cov_4.746753	237	T	T-- vs. C--	37	T	37	-		-		18	C	18	-		-
NODE_10694_length_226_cov_8.597345	116	T	T-- vs. C--	29	T	29	-		-		26	C	26	-		-
NODE_10892_length_147_cov_3.585034	41	C	T-- vs. C--	12	T	12	-		-		14	C	14	-		-
NODE_11865_length_211_cov_18.407583	131	T	T-- vs. C--	55	T	55	-		-		23	C	23	-		-
NODE_12742_length_300_cov_8.260000	217	C	T-- vs. C--	15	T	15	-		-		51	C	51	-		-
NODE_1278_length_117_cov_9.726496	94	T	T-- vs. C--	81	T	81	-		-		11	C	11	-		-
NODE_14070_length_336_cov_7.690476	222	C	T-- vs. C--	94	T	94	-		-		158	C	158	-		-
NODE_14152_length_194_cov_4.618556	97	T	T-- vs. C--	55	T	55	-		-		11	C	11	-		-
NODE_14285_length_86_cov_88.011627	111	T	T-- vs. C--	142	T	142	-		-		29	C	29	-		-
NODE_14967_length_217_cov_5.294931	232	T	T-- vs. C--	20	T	20	-		-		16	C	16	-		-
NODE_14979_length_172_cov_6.441861	156	C	T-- vs. C--	68	T	68	-		-		37	C	37	-		-
NODE_15625_length_101_cov_14.673267	113	T	T-- vs. C--	81	T	81	-		-		18	C	18	-		-
NODE_15687_length_851_cov_8.399530	811	T	T-- vs. C--	47	T	47	-		-		17	C	17	-		-
NODE_15799_length_568_cov_29.508802	98	T	T-- vs. C--	150	T	150	-		-		12	C	12	-		-
NODE_15856_length_204_cov_11.671569	66	T	T-- vs. C--	66	T	66	-		-		57	C	57	-		-
NODE_15947_length_206_cov_16.407766	118	T	T-- vs. C--	110	T	110	-		-		11	C	11	-		-
NODE_16885_length_146_cov_69.993149	146	T	T-- vs. C--	334	T	334	-		-		24	C	24	-		-
NODE_16898_length_388_cov_13.005155	169	T	T-- vs. C--	256	T	256	-		-		18	C	18	-		-
NODE_17001_length_240_cov_28.729166	145	T	T-- vs. C--	192	T	192	-		-		17	C	17	-		-
NODE_17032_length_644_cov_20.852484	101	T	T-- vs. C--	155	T	155	-		-		22	C	22	-		-
NODE_17185_length_367_cov_11.722071	368	T	T-- vs. C--	32	T	32	-		-		12	C	12	-		-
NODE_17192_length_220_cov_14.063637	58	T	T-- vs. C--	157	T	157	-		-		20	C	20	-		-
NODE_18517_length_240_cov_17.333334	219	T	T-- vs. C--	78	T	78	-		-		31	C	31	-		-
NODE_18763_length_190_cov_4.794737	139	T	T-- vs. C--	38	T	38	-		-		20	C	20	-		-
NODE_19512_length_136_cov_6.323529	102	C	T-- vs. C--	14	T	14	-		-		45	C	45	-		-
NODE_19707_length_256_cov_9.757812	80	T	T-- vs. C--	51	T	51	-		-		17	C	17	-		-
NODE_1974_length_129_cov_6.627907	131	T	T-- vs. C--	49	T	49	-		-		22	C	22	-		-
NODE_19797_length_232_cov_6.112069	55	T	T-- vs. C--	20	T	20	-		-		12	C	12	-		-
NODE_20702_length_143_cov_8.426574	181	T	T-- vs. C--	17	T	17	-		-		15	C	15	-		-
NODE_20818_length_231_cov_6.904762	105	C	T-- vs. C--	39	T	39	-		-		37	C	37	-		-
NODE_21082_length_362_cov_5.058011	223	C	T-- vs. C--	19	T	19	-		-		36	C	36	-		-
NODE_21244_length_583_cov_10.921098	156	T	T-- vs. C--	51	T	51	-		-		53	C	53	-		-
NODE_21959_length_320_cov_8.606250	17	C	T-- vs. C--	12	T	12	-		-		22	C	22	-		-
NODE_22276_length_90_cov_11.466666	109	T	T-- vs. C--	41	T	41	-		-		21	C	21	-		-
NODE_22336_length_309_cov_10.016181	121	C	T-- vs. C--	21	T	21	-		-		43	C	43	-		-
NODE_22936_length_154_cov_14.870130	102	T	T-- vs. C--	45	T	45	-		-		17	C	17	-		-
NODE_23362_length_1174_cov_10.040886	654	T	T-- vs. C--	192	T	192	-		-		106	C	106	-		-
NODE_23406_length_160_cov_6.362500	130	T	T-- vs. C--	65	T	65	-		-		15	C	15	-		-
NODE_24046_length_141_cov_10.418440	180	C	T-- vs. C--	88	T	88	-		-		84	C	84	-		-
NODE_24078_length_132_cov_10.643939	59	C	T-- vs. C--	15	T	15	-		-		99	C	99	-		-
NODE_24399_length_357_cov_12.039216	358	C	T-- vs. C--	81	T	81	-		-		35	C	35	-		-
NODE_25004_length_150_cov_7.720000	83	C	T-- vs. C--	11	T	11	-		-		42	C	42	-		-
NODE_25227_length_124_cov_5.459677	96	T	T-- vs. C--	66	T	66	-		-		12	C	12	-		-
NODE_25296_length_138_cov_7.804348	59	T	T-- vs. C--	59	T	59	-		-		92	C	91	-		-
NODE_25463_length_719_cov_8.877607	92	T	T-- vs. C--	86	T	86	-		-		28	C	28	-		-
NODE_25463_length_719_cov_8.877607	737	T	T-- vs. C--	126	T	126	-		-		86	C	86	-		-
NODE_26436_length_201_cov_10.044776	42	T	T-- vs. C--	21	T	21	-		-		13	C	13	-		-
NODE_26519_length_227_cov_5.277533	152	C	T-- vs. C--	17	T	17	-		-		27	C	27	-		-
NODE_26832_length_77_cov_16.935064	74	T	T-- vs. C--	84	T	84	-		-		20	C	20	-		-
NODE_26871_length_214_cov_24.780375	203	T	T-- vs. C--	107	T	107	-		-		16	C	16	-		-
NODE_27080_length_252_cov_8.543651	113	T	T-- vs. C--	34	T	34	-		-		14	C	14	-		-
NODE_27317_length_171_cov_5.491228	35	C	T-- vs. C--	13	T	13	-		-		17	C	17	-		-
NODE_27383_length_163_cov_29.693251	172	T	T-- vs. C--	153	T	153	-		-		28	C	28	-		-
NODE_27407_length_260_cov_18.638462	217	T	T-- vs. C--	163	T	163	-		-		13	C	13	-		-
NODE_27508_length_190_cov_5.963158	86	C	T-- vs. C--	13	T	13	-		-		39	C	39	-		-
NODE_2754_length_1075_cov_15.937675	251	T	T-- vs. C--	56	T	56	-		-		14	C	14	-		-
NODE_276_length_189_cov_15.825397	183	T	T-- vs. C--	154	T	154	-		-		13	C	13	-		-
NODE_27917_length_939_cov_20.548456	115	T	T-- vs. C--	59	T	59	-		-		28	C	28	-		-
NODE_28626_length_217_cov_14.050692	141	C	T-- vs. C--	31	T	31	-		-		43	C	43	-		-
NODE_28722_length_335_cov_7.361194	44	C	T-- vs. C--	31	T	31	-		-		18	C	18	-		-
NODE_29100_length_131_cov_15.030535	92	C	T-- vs. C--	17	T	17	-		-		25	C	25	-		-
NODE_29209_length_317_cov_9.662460	69	T	T-- vs. C--	48	T	48	-		-		14	C	14	-		-
NODE_29514_length_127_cov_12.236220	77	T	T-- vs. C--	230	T	230	-		-		45	C	45	-		-
NODE_30097_length_267_cov_10.325843	43	T	T-- vs. C--	44	T	44	-		-		13	C	13	-		-
NODE_30554_length_69_cov_10.536232	54	T	T-- vs. C--	19	T	19	-		-		15	C	15	-		-
NODE_30593_length_161_cov_4.521739	103	T	T-- vs. C--	52	T	52	-		-		14	C	14	-		-
NODE_30600_length_201_cov_5.631841	189	T	T-- vs. C--	65	T	65	-		-		28	C	28	-		-
NODE_30639_length_142_cov_5.697183	47	C	T-- vs. C--	15	T	15	-		-		21	C	21	-		-
NODE_3106_length_672_cov_8.461309	131	T	T-- vs. C--	82	T	82	-		-		25	C	25	-		-
NODE_31309_length_863_cov_9.090383	614	T	T-- vs. C--	97	T	97	-		-		11	C	11	-		-
NODE_31411_length_209_cov_9.229665	157	T	T-- vs. C--	56	T	56	-		-		28	C	28	-		-
NODE_31411_length_209_cov_9.229665	230	T	T-- vs. C--	29	T	29	-		-		11	C	11	-		-
NODE_31448_length_106_cov_9.509434	49	T	T-- vs. C--	49	T	49	-		-		11	C	11	-		-
NODE_32072_length_166_cov_20.536144	132	T	T-- vs. C--	62	T	62	-		-		15	C	15	-		-
NODE_32448_length_143_cov_5.447553	164	C	T-- vs. C--	19	T	19	-		-		26	C	26	-		-
NODE_32601_length_246_cov_8.788618	157	T	T-- vs. C--	57	T	57	-		-		13	C	13	-		-
NODE_32735_length_250_cov_9.984000	247	T	T-- vs. C--	89	T	89	-		-		25	C	25	-		-
NODE_32798_length_134_cov_8.291045	67	T	T-- vs. C--	88	T	88	-		-		11	C	11	-		-
NODE_32849_length_129_cov_3.906977	81	T	T-- vs. C--	86	T	86	-		-		12	C	12	-		-
NODE_3299_length_324_cov_8.058642	85	T	T-- vs. C--	50	T	50	-		-		31	C	31	-		-
NODE_33492_length_188_cov_6.303192	188	C	T-- vs. C--	44	T	44	-		-		52	C	52	-		-
NODE_33497_length_173_cov_5.283237	91	C	T-- vs. C--	13	T	13	-		-		55	C	55	-		-
NODE_33513_length_132_cov_36.893940	77	T	T-- vs. C--	234	T	234	-		-		18	C	18	-		-
NODE_33715_length_199_cov_28.748743	118	T	T-- vs. C--	187	T	187	-		-		22	C	22	-		-
NODE_33777_length_147_cov_5.877551	157	T	T-- vs. C--	40	T	40	-		-		16	C	16	-		-
NODE_33797_length_304_cov_11.312500	297	T	T-- vs. C--	40	T	40	-		-		11	C	11	-		-
NODE_34187_length_312_cov_13.496795	237	T	T-- vs. C--	44	T	44	-		-		28	C	28	-		-
NODE_34507_length_205_cov_7.014634	145	T	T-- vs. C--	50	T	50	-		-		11	C	11	-		-
NODE_34866_length_422_cov_16.720379	276	T	T-- vs. C--	73	T	73	-		-		13	C	13	-		-
NODE_35059_length_137_cov_17.941607	90	T	T-- vs. C--	234	T	234	-		-		129	C	129	-		-
NODE_35203_length_73_cov_4.260274	61	C	T-- vs. C--	78	T	78	-		-		30	C	30	-		-
NODE_36513_length_393_cov_10.282443	339	T	T-- vs. C--	68	T	68	-		-		12	C	12	-		-
NODE_37207_length_155_cov_14.509678	172	T	T-- vs. C--	38	T	38	-		-		12	C	12	-		-
NODE_37352_length_262_cov_7.068702	61	T	T-- vs. C--	55	T	55	-		-		15	C	15	-		-
NODE_37447_length_178_cov_8.252809	148	C	T-- vs. C--	80	T	80	-		-		65	C	65	-		-
NODE_37485_length_211_cov_21.113745	97	T	T-- vs. C--	27	T	27	-		-		14	C	14	-		-
NODE_37649_length_190_cov_12.905263	61	T	T-- vs. C--	96	T	96	-		-		20	C	20	-		-
NODE_37858_length_238_cov_3.810924	116	T	T-- vs. C--	28	T	28	-		-		15	C	15	-		-
NODE_38039_length_255_cov_9.913726	220	T	T-- vs. C--	140	T	140	-		-		13	C	13	-		-
NODE_39280_length_149_cov_3.624161	68	T	T-- vs. C--	27	T	27	-		-		36	C	36	-		-
NODE_39687_length_61_cov_16.229507	43	T	T-- vs. C--	85	T	85	-		-		11	C	11	-		-
NODE_40052_length_178_cov_13.893258	101	T	T-- vs. C--	211	T	211	-		-		27	C	27	-		-
NODE_40260_length_177_cov_2.954802	183	C	T-- vs. C--	20	T	20	-		-		15	C	15	-		-
NODE_40358_length_99_cov_8.222222	61	T	T-- vs. C--	32	T	32	-		-		17	C	17	-		-
NODE_40522_length_306_cov_39.872547	317	T	T-- vs. C--	127	T	127	-		-		14	C	14	-		-
NODE_40544_length_140_cov_3.535714	122	C	T-- vs. C--	12	T	12	-		-		21	C	21	-		-
NODE_40544_length_140_cov_3.535714	127	C	T-- vs. C--	28	T	28	-		-		23	C	23	-		-
NODE_40610_length_141_cov_7.843972	55	C	T-- vs. C--	12	T	12	-		-		47	C	47	-		-
NODE_40750_length_283_cov_7.876325	265	T	T-- vs. C--	41	T	41	-		-		11	C	11	-		-
NODE_40812_length_169_cov_8.573964	129	T	T-- vs. C--	29	T	29	-		-		16	C	16	-		-
NODE_41066_length_198_cov_11.141414	145	T	T-- vs. C--	33	T	33	-		-		17	C	17	-		-
NODE_41080_length_133_cov_61.300751	88	T	T-- vs. C--	283	T	283	-		-		17	C	17	-		-
NODE_41358_length_185_cov_10.216216	222	T	T-- vs. C--	29	T	29	-		-		16	C	16	-		-
NODE_4288_length_374_cov_5.887701	323	C	T-- vs. C--	21	T	21	-		-		25	C	25	-		-
NODE_43293_length_124_cov_14.854838	157	T	T-- vs. C--	43	T	43	-		-		50	C	50	-		-
NODE_43445_length_181_cov_10.602210	127	T	T-- vs. C--	207	T	207	-		-		28	C	28	-		-
NODE_44203_length_136_cov_4.816176	140	T	T-- vs. C--	45	T	45	-		-		22	C	22	-		-
NODE_44216_length_235_cov_9.825532	65	T	T-- vs. C--	105	T	105	-		-		19	C	19	-		-
NODE_44216_length_235_cov_9.825532	77	T	T-- vs. C--	106	T	106	-		-		19	C	19	-		-
NODE_44328_length_76_cov_5.684210	70	C	T-- vs. C--	23	T	23	-		-		41	C	41	-		-
NODE_44735_length_364_cov_6.510989	141	T	T-- vs. C--	46	T	46	-		-		41	C	41	-		-
NODE_45214_length_251_cov_19.860558	247	T	T-- vs. C--	72	T	72	-		-		27	C	27	-		-
NODE_47577_length_207_cov_19.599033	108	T	T-- vs. C--	69	T	69	-		-		13	C	13	-		-
NODE_48059_length_276_cov_6.126812	116	T	T-- vs. C--	45	T	45	-		-		17	C	17	-		-
NODE_48291_length_417_cov_6.069544	396	T	T-- vs. C--	59	T	59	-		-		14	C	14	-		-
NODE_4884_length_195_cov_4.815384	111	T	T-- vs. C--	26	T	26	-		-		25	C	25	-		-
NODE_4884_length_195_cov_4.815384	117	T	T-- vs. C--	26	T	26	-		-		27	C	27	-		-
NODE_49858_length_94_cov_13.893617	79	T	T-- vs. C--	123	T	123	-		-		14	C	14	-		-
NODE_50388_length_125_cov_3.936000	43	T	T-- vs. C--	15	T	15	-		-		26	C	26	-		-
NODE_50745_length_61_cov_10.803279	87	T	T-- vs. C--	27	T	27	-		-		36	C	36	-		-
NODE_52130_length_208_cov_6.173077	211	T	T-- vs. C--	37	T	37	-		-		13	C	13	-		-
NODE_52574_length_61_cov_31.245901	79	T	T-- vs. C--	103	T	103	-		-		42	C	42	-		-
NODE_52851_length_284_cov_6.214789	253	T	T-- vs. C--	36	T	36	-		-		12	C	12	-		-
NODE_52881_length_246_cov_6.044715	189	T	T-- vs. C--	43	T	43	-		-		19	C	19	-		-
NODE_52881_length_246_cov_6.044715	284	T	T-- vs. C--	15	T	15	-		-		19	C	19	-		-
NODE_53281_length_223_cov_6.955157	240	T	T-- vs. C--	33	T	33	-		-		14	C	14	-		-
NODE_55823_length_281_cov_8.740213	245	T	T-- vs. C--	87	T	87	-		-		11	C	11	-		-
NODE_5603_length_785_cov_32.136307	729	T	T-- vs. C--	267	T	267	-		-		31	C	31	-		-
NODE_57799_length_460_cov_5.704348	105	T	T-- vs. C--	36	T	36	-		-		11	C	11	-		-
NODE_57799_length_460_cov_5.704348	271	T	T-- vs. C--	39	T	39	-		-		11	C	11	-		-
NODE_57799_length_460_cov_5.704348	342	T	T-- vs. C--	39	T	39	-		-		15	C	15	-		-
NODE_5966_length_242_cov_5.479339	32	C	T-- vs. C--	11	T	11	-		-		16	C	16	-		-
NODE_59947_length_168_cov_4.690476	168	T	T-- vs. C--	44	T	44	-		-		41	C	41	-		-
NODE_60097_length_142_cov_3.070423	24	T	T-- vs. C--	13	T	13	-		-		11	C	11	-		-
NODE_60097_length_142_cov_3.070423	157	T	T-- vs. C--	15	T	15	-		-		15	C	15	-		-
NODE_60400_length_185_cov_5.032433	137	T	T-- vs. C--	46	T	46	-		-		36	C	36	-		-
NODE_60996_length_177_cov_6.711864	154	T	T-- vs. C--	80	T	80	-		-		43	C	43	-		-
NODE_61246_length_175_cov_2.885714	97	T	T-- vs. C--	30	T	30	-		-		11	C	11	-		-
NODE_61678_length_622_cov_14.081993	501	T	T-- vs. C--	137	T	137	-		-		14	C	14	-		-
NODE_62453_length_187_cov_8.021390	97	T	T-- vs. C--	37	T	37	-		-		17	C	17	-		-
NODE_63446_length_222_cov_8.684685	194	T	T-- vs. C--	50	T	50	-		-		20	C	20	-		-
NODE_65862_length_514_cov_4.105058	112	T	T-- vs. C--	28	T	28	-		-		12	C	12	-		-
NODE_65862_length_514_cov_4.105058	196	T	T-- vs. C--	46	T	46	-		-		12	C	12	-		-
NODE_65924_length_149_cov_18.275167	80	T	T-- vs. C--	134	T	134	-		-		28	C	28	-		-
NODE_66097_length_148_cov_9.445946	148	T	T-- vs. C--	17	T	17	-		-		29	C	29	-		-
NODE_66251_length_130_cov_8.753846	130	T	T-- vs. C--	47	T	47	-		-		40	C	40	-		-
NODE_66509_length_61_cov_3.409836	71	T	T-- vs. C--	28	T	28	-		-		36	C	36	-		-
NODE_67355_length_174_cov_8.126437	174	T	T-- vs. C--	66	T	66	-		-		16	C	16	-		-
NODE_67456_length_166_cov_10.156627	177	T	T-- vs. C--	42	T	42	-		-		13	C	13	-		-
NODE_67732_length_135_cov_4.496296	61	T	T-- vs. C--	63	T	63	-		-		27	C	27	-		-
NODE_68029_length_168_cov_6.708333	186	T	T-- vs. C--	55	T	55	-		-		12	C	12	-		-
NODE_68327_length_170_cov_5.894118	180	T	T-- vs. C--	68	T	68	-		-		11	C	11	-		-
NODE_68551_length_145_cov_9.158621	72	T	T-- vs. C--	39	T	39	-		-		11	C	11	-		-
NODE_68580_length_137_cov_12.189781	62	T	T-- vs. C--	61	T	61	-		-		15	C	15	-		-
NODE_68618_length_219_cov_3.584475	177	T	T-- vs. C--	41	T	41	-		-		19	C	19	-		-
NODE_68677_length_206_cov_6.276699	101	T	T-- vs. C--	51	T	51	-		-		27	C	27	-		-
NODE_68759_length_123_cov_10.308943	33	T	T-- vs. C--	26	T	26	-		-		14	C	14	-		-
NODE_68871_length_126_cov_5.968254	42	T	T-- vs. C--	24	T	24	-		-		11	C	11	-		-
NODE_69683_length_151_cov_13.602649	130	T	T-- vs. C--	56	T	56	-		-		31	C	31	-		-
NODE_69686_length_383_cov_5.404700	168	T	T-- vs. C--	80	T	80	-		-		42	C	42	-		-
NODE_69750_length_137_cov_3.934307	167	T	T-- vs. C--	13	T	13	-		-		11	C	11	-		-
NODE_70287_length_233_cov_5.356223	241	T	T-- vs. C--	38	T	38	-		-		33	C	33	-		-
NODE_7127_length_2383_cov_27.468737	121	T	T-- vs. C--	107	T	107	-		-		25	C	25	-		-
NODE_73686_length_242_cov_6.942149	73	T	T-- vs. C--	35	T	35	-		-		16	C	16	-		-
NODE_75583_length_122_cov_6.926229	83	T	T-- vs. C--	63	T	63	-		-		15	C	15	-		-
NODE_75583_length_122_cov_6.926229	119	T	T-- vs. C--	47	T	47	-		-		20	C	20	-		-
NODE_76783_length_94_cov_10.904255	94	T	T-- vs. C--	115	T	115	-		-		11	C	11	-		-
NODE_77300_length_129_cov_4.728682	43	T	T-- vs. C--	50	T	50	-		-		12	C	12	-		-
NODE_77690_length_213_cov_8.417840	196	T	T-- vs. C--	59	T	59	-		-		15	C	15	-		-
NODE_78457_length_123_cov_4.203252	99	T	T-- vs. C--	34	T	34	-		-		17	C	17	-		-
NODE_79805_length_173_cov_8.953757	84	T	T-- vs. C--	107	T	107	-		-		13	C	13	-		-
NODE_80292_length_282_cov_4.971631	136	T	T-- vs. C--	41	T	41	-		-		37	C	37	-		-
NODE_81049_length_356_cov_6.022472	370	T	T-- vs. C--	37	T	37	-		-		15	C	15	-		-
NODE_82255_length_142_cov_7.788733	34	T	T-- vs. C--	41	T	41	-		-		33	C	33	-		-
NODE_82258_length_145_cov_4.944828	135	T	T-- vs. C--	77	T	77	-		-		13	C	13	-		-
NODE_82760_length_126_cov_5.857143	79	T	T-- vs. C--	63	T	63	-		-		13	C	13	-		-
NODE_83142_length_169_cov_3.810651	110	T	T-- vs. C--	55	T	55	-		-		16	C	16	-		-
NODE_83533_length_122_cov_6.155738	85	T	T-- vs. C--	41	T	41	-		-		27	C	27	-		-
NODE_84610_length_253_cov_6.671937	120	T	T-- vs. C--	82	T	82	-		-		15	C	15	-		-
NODE_85141_length_136_cov_3.919118	27	T	T-- vs. C--	18	T	18	-		-		18	C	18	-		-
NODE_86612_length_140_cov_5.357143	132	T	T-- vs. C--	34	T	34	-		-		13	C	13	-		-
NODE_8882_length_243_cov_8.876543	83	C	T-- vs. C--	23	T	23	-		-		42	C	42	-		-
NODE_8882_length_243_cov_8.876543	86	C	T-- vs. C--	21	T	21	-		-		40	C	40	-		-
NODE_91471_length_136_cov_3.742647	105	T	T-- vs. C--	33	T	33	-		-		27	C	27	-		-
NODE_91529_length_132_cov_4.174242	94	T	T-- vs. C--	28	T	28	-		-		25	C	25	-		-
NODE_91529_length_132_cov_4.174242	153	T	T-- vs. C--	20	T	20	-		-		22	C	22	-		-
NODE_9180_length_1161_cov_13.185185	849	T	T-- vs. C--	116	T	116	-		-		12	C	12	-		-
NODE_9229_length_404_cov_9.747525	220	C	T-- vs. C--	14	T	14	-		-		41	C	41	-		-
TC8	130	G	T-- vs. G--	78	T	78	-		-		37	G	37	-		-
TC580	383	G	T-- vs. G--	141	T	141	-		-		406	G	406	-		-
TC687	731	T	T-- vs. G--	83	T	83	-		-		42	G	42	-		-
TC888	283	G	T-- vs. G--	76	T	76	-		-		42	G	42	-		-
TC1777	1383	T	T-- vs. G--	135	T	135	-		-		47	G	47	-		-
TC4027	189	T	T-- vs. G--	170	T	170	-		-		37	G	37	-		-
TC4284	85	T	T-- vs. G--	37	T	37	-		-		11	G	11	-		-
TC7921	1913	G	T-- vs. G--	52	T	52	-		-		20	G	20	-		-
TC8172	207	G	T-- vs. G--	24	T	24	-		-		18	G	18	-		-
TC8172	224	G	T-- vs. G--	69	T	69	-		-		21	G	21	-		-
TC8494	60	T	T-- vs. G--	29	T	29	-		-		28	G	28	-		-
TC8592	1204	G	T-- vs. G--	37	T	37	-		-		72	G	72	-		-
TC9237	416	G	T-- vs. G--	443	T	443	-		-		46	G	46	-		-
TC9651	461	T	T-- vs. G--	57	T	57	-		-		14	G	14	-		-
TC9668	715	G	T-- vs. G--	12	T	12	-		-		12	G	12	-		-
TC9938	56	T	T-- vs. G--	161	T	161	-		-		35	G	35	-		-
TC10262	418	G	T-- vs. G--	13	T	13	-		-		30	G	30	-		-
TC11365	809	T	T-- vs. G--	38	T	38	-		-		14	G	14	-		-
TC11929	79	G	T-- vs. G--	50	T	50	-		-		61	G	61	-		-
TC12547	260	T	T-- vs. G--	44	T	44	-		-		15	G	15	-		-
TC12888	467	T	T-- vs. G--	155	T	155	-		-		30	G	30	-		-
TC13617	251	T	T-- vs. G--	31	T	31	-		-		17	G	17	-		-
TC14196	395	T	T-- vs. G--	56	T	56	-		-		11	G	11	-		-
TC15726	310	G	T-- vs. G--	39	T	39	-		-		36	G	36	-		-
TC16084	752	T	T-- vs. G--	313	T	313	-		-		74	G	74	-		-
TC16531	2281	G	T-- vs. G--	115	T	115	-		-		89	G	89	-		-
TC17216	819	T	T-- vs. G--	49	T	49	-		-		13	G	13	-		-
TC17274	833	T	T-- vs. G--	41	T	41	-		-		28	G	28	-		-
TC17947	394	G	T-- vs. G--	41	T	41	-		-		20	G	20	-		-
TC18098	473	G	T-- vs. G--	40	T	40	-		-		154	G	154	-		-
TC18748	390	G	T-- vs. G--	72	T	72	-		-		80	G	80	-		-
TC18818	307	G	T-- vs. G--	274	T	274	-		-		159	G	159	-		-
TC18846	303	G	T-- vs. G--	21	T	21	-		-		20	G	20	-		-
TC20371	106	T	T-- vs. G--	49	T	49	-		-		23	G	23	-		-
TC22463	43	G	T-- vs. G--	17	T	17	-		-		20	G	20	-		-
136141826	539	T	T-- vs. G--	101	T	101	-		-		51	G	51	-		-
50316704	37	T	T-- vs. G--	49	T	49	-		-		20	G	20	-		-
50317562	301	G	T-- vs. G--	12	T	12	-		-		12	G	12	-		-
50320320	248	T	T-- vs. G--	171	T	171	-		-		37	G	37	-		-
F7SND4003FRUOZ	190	G	T-- vs. G--	14	T	14	-		-		11	G	11	-		-
F7SND4003GLLLD	81	G	T-- vs. G--	14	T	14	-		-		30	G	30	-		-
F7SND4003GNEJP	62	G	T-- vs. G--	21	T	21	-		-		41	G	41	-		-
F7SND4003HDWDV	28	G	T-- vs. G--	56	T	56	-		-		31	G	31	-		-
F7SND4003HDWDV	113	G	T-- vs. G--	43	T	43	-		-		18	G	18	-		-
F7SND4003HIVNH	66	G	T-- vs. G--	30	T	30	-		-		17	G	17	-		-
F7SND4004I3VRR	109	G	T-- vs. G--	19	T	19	-		-		40	G	40	-		-
F7SND4004I4H0B	147	G	T-- vs. G--	11	T	11	-		-		262	G	262	-		-
F7SND4004IDYKH	139	G	T-- vs. G--	14	T	14	-		-		21	G	21	-		-
F7SND4004IO4BJ	30	G	T-- vs. G--	25	T	25	-		-		17	G	17	-		-
F7SND4004IZYZR	125	G	T-- vs. G--	22	T	22	-		-		19	G	19	-		-
NODE_10611_length_861_cov_10.301974	395	T	T-- vs. G--	147	T	147	-		-		14	G	14	-		-
NODE_12878_length_157_cov_20.343948	118	T	T-- vs. G--	175	T	175	-		-		12	G	12	-		-
NODE_14180_length_96_cov_5.062500	42	T	T-- vs. G--	54	T	54	-		-		14	G	14	-		-
NODE_17001_length_240_cov_28.729166	102	T	T-- vs. G--	181	T	181	-		-		26	G	26	-		-
NODE_17290_length_229_cov_7.768559	182	T	T-- vs. G--	60	T	60	-		-		16	G	16	-		-
NODE_17332_length_208_cov_42.721153	103	T	T-- vs. G--	355	T	354	-		-		15	G	15	-		-
NODE_17578_length_294_cov_6.163265	69	T	T-- vs. G--	22	T	22	-		-		15	G	15	-		-
NODE_19707_length_256_cov_9.757812	24	T	T-- vs. G--	22	T	22	-		-		11	G	11	-		-
NODE_20612_length_94_cov_25.457447	61	T	T-- vs. G--	100	T	100	-		-		64	G	64	-		-
NODE_21625_length_265_cov_7.181132	51	T	T-- vs. G--	22	T	22	-		-		14	G	14	-		-
NODE_22647_length_630_cov_10.298412	87	T	T-- vs. G--	26	T	26	-		-		14	G	14	-		-
NODE_22971_length_125_cov_15.008000	64	T	T-- vs. G--	124	T	124	-		-		45	G	45	-		-
NODE_23810_length_463_cov_12.114470	402	T	T-- vs. G--	49	T	49	-		-		16	G	16	-		-
NODE_24280_length_261_cov_8.482759	278	T	T-- vs. G--	67	T	67	-		-		14	G	14	-		-
NODE_24406_length_79_cov_9.556962	79	T	T-- vs. G--	51	T	51	-		-		35	G	35	-		-
NODE_25399_length_63_cov_24.857143	52	T	T-- vs. G--	122	T	122	-		-		13	G	13	-		-
NODE_28968_length_124_cov_11.137096	148	G	T-- vs. G--	46	T	46	-		-		23	G	23	-		-
NODE_29306_length_335_cov_7.361194	277	T	T-- vs. G--	62	T	62	-		-		26	G	26	-		-
NODE_29774_length_84_cov_46.785713	61	T	T-- vs. G--	200	T	200	-		-		15	G	15	-		-
NODE_30600_length_201_cov_5.631841	124	T	T-- vs. G--	34	T	34	-		-		16	G	16	-		-
NODE_31202_length_234_cov_7.504273	114	G	T-- vs. G--	15	T	15	-		-		27	G	27	-		-
NODE_32900_length_137_cov_8.737226	194	T	T-- vs. G--	11	T	11	-		-		31	G	31	-		-
NODE_32975_length_428_cov_13.628505	295	T	T-- vs. G--	97	T	97	-		-		22	G	22	-		-
NODE_37268_length_298_cov_18.956375	61	T	T-- vs. G--	143	T	143	-		-		21	G	21	-		-
NODE_37814_length_147_cov_6.006803	85	G	T-- vs. G--	15	T	15	-		-		65	G	65	-		-
NODE_41358_length_185_cov_10.216216	175	T	T-- vs. G--	58	T	58	-		-		26	G	26	-		-
NODE_42128_length_127_cov_3.629921	45	G	T-- vs. G--	40	T	40	-		-		19	G	19	-		-
NODE_42814_length_206_cov_4.242718	245	G	T-- vs. G--	13	T	13	-		-		23	G	23	-		-
NODE_43023_length_183_cov_5.229508	153	G	T-- vs. G--	34	T	34	-		-		60	G	60	-		-
NODE_43400_length_164_cov_7.000000	170	T	T-- vs. G--	49	T	49	-		-		11	G	11	-		-
NODE_44217_length_795_cov_14.245283	654	T	T-- vs. G--	55	T	55	-		-		14	G	14	-		-
NODE_4685_length_176_cov_5.676136	65	G	T-- vs. G--	19	T	19	-		-		42	G	42	-		-
NODE_48059_length_276_cov_6.126812	62	T	T-- vs. G--	25	T	25	-		-		18	G	18	-		-
NODE_51372_length_216_cov_9.287037	42	T	T-- vs. G--	35	T	35	-		-		30	G	30	-		-
NODE_51727_length_294_cov_5.993197	142	T	T-- vs. G--	51	T	51	-		-		14	G	14	-		-
NODE_52459_length_304_cov_4.496710	259	T	T-- vs. G--	47	T	47	-		-		13	G	13	-		-
NODE_52881_length_246_cov_6.044715	264	T	T-- vs. G--	19	T	19	-		-		26	G	26	-		-
NODE_56273_length_178_cov_12.325843	93	T	T-- vs. G--	271	T	271	-		-		16	G	16	-		-
NODE_58712_length_103_cov_14.611650	31	T	T-- vs. G--	68	T	68	-		-		16	G	16	-		-
NODE_6069_length_409_cov_8.801956	384	T	T-- vs. G--	53	T	53	-		-		11	G	11	-		-
NODE_60936_length_200_cov_7.550000	43	T	T-- vs. G--	21	T	21	-		-		26	G	26	-		-
NODE_65323_length_320_cov_7.121875	102	T	T-- vs. G--	31	T	31	-		-		11	G	11	-		-
NODE_68652_length_161_cov_8.931677	164	T	T-- vs. G--	19	T	19	-		-		18	G	18	-		-
NODE_68677_length_206_cov_6.276699	213	T	T-- vs. G--	44	T	44	-		-		15	G	15	-		-
NODE_72076_length_191_cov_4.041885	100	T	T-- vs. G--	33	T	33	-		-		11	G	11	-		-
NODE_72848_length_129_cov_3.000000	128	T	T-- vs. G--	25	T	25	-		-		11	G	11	-		-
NODE_73039_length_203_cov_3.546798	178	T	T-- vs. G--	42	T	42	-		-		29	G	29	-		-
NODE_74510_length_128_cov_7.109375	128	T	T-- vs. G--	66	T	66	-		-		17	G	17	-		-
NODE_76305_length_122_cov_2.368852	105	T	T-- vs. G--	24	T	24	-		-		16	G	16	-		-
NODE_79072_length_146_cov_4.650685	23	T	T-- vs. G--	13	T	13	-		-		19	G	19	-		-
NODE_79735_length_147_cov_9.605442	135	T	T-- vs. G--	102	T	102	-		-		16	G	16	-		-
NODE_81568_length_172_cov_4.406977	137	T	T-- vs. G--	23	T	23	-		-		11	G	11	-		-
NODE_82938_length_161_cov_7.360249	90	T	T-- vs. G--	113	T	113	-		-		12	G	12	-		-
NODE_82938_length_161_cov_7.360249	143	T	T-- vs. G--	57	T	57	-		-		13	G	13	-		-
NODE_83490_length_143_cov_6.447553	97	T	T-- vs. G--	81	T	81	-		-		18	G	18	-		-
NODE_84345_length_183_cov_3.907104	118	T	T-- vs. G--	28	T	28	-		-		26	G	26	-		-
TC72	1441	A	C-- vs. A--	292	C	292	-		-		405	A	405	-		-
TC116	553	A	C-- vs. A--	67	C	67	-		-		21	A	21	-		-
TC127	391	A	C-- vs. A--	34	C	34	-		-		54	A	54	-		-
TC127	582	A	C-- vs. A--	18	C	18	-		-		46	A	46	-		-
TC428	298	C	C-- vs. A--	337	C	337	-		-		38	A	38	-		-
TC491	3112	C	C-- vs. A--	108	C	108	-		-		11	A	11	-		-
TC2210	761	A	C-- vs. A--	15	C	15	-		-		47	A	47	-		-
TC2303	231	C	C-- vs. A--	72	C	72	-		-		14	A	14	-		-
TC2778	278	C	C-- vs. A--	86	C	86	-		-		20	A	20	-		-
TC3975	29	A	C-- vs. A--	14	C	14	-		-		19	A	19	-		-
TC4100	268	A	C-- vs. A--	19	C	19	-		-		19	A	19	-		-
TC5390	105	C	C-- vs. A--	65	C	65	-		-		25	A	25	-		-
TC6896	106	A	C-- vs. A--	38	C	38	-		-		66	A	66	-		-
TC7873	61	A	C-- vs. A--	48	C	48	-		-		199	A	199	-		-
TC8053	1657	A	C-- vs. A--	53	C	53	-		-		17	A	17	-		-
TC8123	52	A	C-- vs. A--	14	C	14	-		-		56	A	56	-		-
TC8172	225	A	C-- vs. A--	77	C	77	-		-		21	A	21	-		-
TC8559	108	C	C-- vs. A--	336	C	336	-		-		12	A	12	-		-
TC8934	2319	A	C-- vs. A--	48	C	48	-		-		18	A	18	-		-
TC9114	709	A	C-- vs. A--	95	C	95	-		-		12	A	12	-		-
TC10243	821	C	C-- vs. A--	121	C	121	-		-		68	A	68	-		-
TC10446	662	A	C-- vs. A--	14	C	14	-		-		33	A	33	-		-
TC12407	741	C	C-- vs. A--	35	C	35	-		-		15	A	15	-		-
TC12997	469	A	C-- vs. A--	21	C	21	-		-		29	A	29	-		-
TC15350	224	A	C-- vs. A--	17	C	17	-		-		22	A	22	-		-
TC16568	1100	A	C-- vs. A--	150	C	150	-		-		40	A	40	-		-
TC16737	557	C	C-- vs. A--	27	C	27	-		-		19	A	19	-		-
TC16882	658	C	C-- vs. A--	87	C	87	-		-		24	A	24	-		-
TC16992	451	C	C-- vs. A--	145	C	145	-		-		61	A	61	-		-
TC18846	334	A	C-- vs. A--	19	C	19	-		-		21	A	21	-		-
TC19912	410	A	C-- vs. A--	35	C	35	-		-		102	A	102	-		-
TC20384	143	C	C-- vs. A--	132	C	132	-		-		34	A	34	-		-
TC22343	132	A	C-- vs. A--	74	C	74	-		-		59	A	59	-		-
157975182	487	C	C-- vs. A--	58	C	58	-		-		24	A	24	-		-
157976030	291	C	C-- vs. A--	77	C	77	-		-		12	A	12	-		-
F7SND4003F4QVE	59	A	C-- vs. A--	50	C	50	-		-		15	A	15	-		-
F7SND4003FL1QK	36	A	C-- vs. A--	13	C	13	-		-		56	A	56	-		-
F7SND4003HC7LJ	357	A	C-- vs. A--	37	C	37	-		-		36	A	36	-		-
F7SND4003HFHFD	14	A	C-- vs. A--	18	C	18	-		-		11	A	11	-		-
F7SND4003HHXFS	214	A	C-- vs. A--	17	C	17	-		-		30	A	30	-		-
F7SND4004IQBQB	369	A	C-- vs. A--	19	C	19	-		-		15	A	15	-		-
F7SND4004JDK5T	231	A	C-- vs. A--	36	C	36	-		-		11	A	11	-		-
F7SND4004JX7VQ	103	A	C-- vs. A--	25	C	25	-		-		13	A	13	-		-
NODE_13451_length_159_cov_9.113208	163	A	C-- vs. A--	26	C	26	-		-		36	A	36	-		-
NODE_13491_length_126_cov_3.809524	54	C	C-- vs. A--	24	C	24	-		-		22	A	22	-		-
NODE_13913_length_193_cov_6.601036	61	A	C-- vs. A--	11	C	11	-		-		31	A	31	-		-
NODE_14065_length_171_cov_5.959064	102	C	C-- vs. A--	44	C	44	-		-		12	A	12	-		-
NODE_16898_length_388_cov_13.005155	283	C	C-- vs. A--	149	C	149	-		-		77	A	77	-		-
NODE_17032_length_644_cov_20.852484	246	C	C-- vs. A--	80	C	80	-		-		15	A	15	-		-
NODE_1793_length_281_cov_4.074733	254	A	C-- vs. A--	26	C	26	-		-		31	A	31	-		-
NODE_18734_length_419_cov_11.298329	97	A	C-- vs. A--	27	C	27	-		-		103	A	103	-		-
NODE_22293_length_637_cov_8.254317	61	C	C-- vs. A--	80	C	80	-		-		11	A	11	-		-
NODE_24776_length_202_cov_8.410892	102	C	C-- vs. A--	61	C	61	-		-		11	A	11	-		-
NODE_24931_length_266_cov_17.345865	300	C	C-- vs. A--	53	C	53	-		-		17	A	17	-		-
NODE_26149_length_210_cov_4.395238	62	A	C-- vs. A--	27	C	27	-		-		28	A	28	-		-
NODE_26510_length_144_cov_2.937500	144	C	C-- vs. A--	21	C	21	-		-		12	A	12	-		-
NODE_26519_length_227_cov_5.277533	129	A	C-- vs. A--	17	C	17	-		-		23	A	23	-		-
NODE_27861_length_375_cov_16.080000	370	C	C-- vs. A--	77	C	77	-		-		12	A	12	-		-
NODE_29395_length_139_cov_15.784173	147	C	C-- vs. A--	43	C	43	-		-		26	A	26	-		-
NODE_30543_length_325_cov_13.778461	62	C	C-- vs. A--	85	C	84	-		-		16	A	16	-		-
NODE_30593_length_161_cov_4.521739	160	C	C-- vs. A--	23	C	23	-		-		15	A	15	-		-
NODE_30681_length_111_cov_7.900901	131	C	C-- vs. A--	40	C	40	-		-		24	A	24	-		-
NODE_31610_length_269_cov_6.156134	225	A	C-- vs. A--	36	C	36	-		-		30	A	30	-		-
NODE_33646_length_384_cov_8.179688	300	C	C-- vs. A--	47	C	47	-		-		28	A	28	-		-
NODE_33889_length_195_cov_7.943590	77	A	C-- vs. A--	19	C	19	-		-		42	A	42	-		-
NODE_38028_length_277_cov_21.436823	106	C	C-- vs. A--	155	C	155	-		-		42	A	42	-		-
NODE_40660_length_381_cov_5.553806	299	C	C-- vs. A--	26	C	26	-		-		11	A	11	-		-
NODE_41725_length_125_cov_5.048000	57	C	C-- vs. A--	34	C	34	-		-		35	A	35	-		-
NODE_44068_length_169_cov_4.923077	197	A	C-- vs. A--	17	C	17	-		-		17	A	17	-		-
NODE_44352_length_187_cov_2.652406	55	A	C-- vs. A--	20	C	20	-		-		17	A	17	-		-
NODE_47919_length_199_cov_7.371859	70	C	C-- vs. A--	42	C	42	-		-		18	A	18	-		-
NODE_54206_length_152_cov_12.513158	91	C	C-- vs. A--	78	C	78	-		-		29	A	29	-		-
NODE_54595_length_105_cov_30.009523	64	C	C-- vs. A--	294	C	294	-		-		12	A	12	-		-
NODE_55697_length_175_cov_28.742857	17	C	C-- vs. A--	81	C	81	-		-		76	A	76	-		-
NODE_56710_length_136_cov_4.963235	143	C	C-- vs. A--	29	C	29	-		-		36	A	36	-		-
NODE_60377_length_63_cov_9.063492	75	C	C-- vs. A--	30	C	30	-		-		17	A	17	-		-
NODE_61247_length_217_cov_9.788018	217	C	C-- vs. A--	84	C	84	-		-		42	A	42	-		-
NODE_61482_length_124_cov_9.427420	147	C	C-- vs. A--	49	C	49	-		-		17	A	17	-		-
NODE_61741_length_143_cov_5.286713	118	C	C-- vs. A--	33	C	33	-		-		19	A	19	-		-
NODE_6365_length_345_cov_52.944927	133	C	C-- vs. A--	101	C	101	-		-		18	A	18	-		-
NODE_70042_length_154_cov_4.779221	108	C	C-- vs. A--	41	C	41	-		-		20	A	20	-		-
NODE_7205_length_474_cov_79.297470	221	C	C-- vs. A--	679	C	679	-		-		39	A	39	-		-
NODE_74225_length_120_cov_16.241667	96	C	C-- vs. A--	158	C	158	-		-		12	A	12	-		-
NODE_80365_length_129_cov_10.519380	109	C	C-- vs. A--	137	C	137	-		-		16	A	16	-		-
NODE_82487_length_148_cov_3.418919	67	C	C-- vs. A--	20	C	20	-		-		14	A	14	-		-
NODE_82972_length_194_cov_6.664948	189	C	C-- vs. A--	45	C	45	-		-		25	A	25	-		-
NODE_86896_length_195_cov_4.374359	162	C	C-- vs. A--	52	C	52	-		-		39	A	39	-		-
NODE_87496_length_80_cov_11.737500	7	C	C-- vs. A--	15	C	15	-		-		16	A	16	-		-
NODE_89995_length_131_cov_3.251908	135	C	C-- vs. A--	20	C	20	-		-		15	A	15	-		-
TC31	1647	C	C-- vs. T--	669	C	669	-		-		32	T	32	-		-
TC94	141	C	C-- vs. T--	157	C	157	-		-		32	T	32	-		-
TC94	630	T	C-- vs. T--	36	C	36	-		-		42	T	42	-		-
TC94	642	T	C-- vs. T--	14	C	13	-		-		31	T	31	-		-
TC94	993	T	C-- vs. T--	16	C	16	-		-		34	T	34	-		-
TC127	231	T	C-- vs. T--	50	C	50	-		-		62	T	62	-		-
TC173	148	C	C-- vs. T--	60	C	60	-		-		30	T	30	-		-
TC220	242	T	C-- vs. T--	14	C	14	-		-		22	T	22	-		-
TC256	242	C	C-- vs. T--	141	C	141	-		-		15	T	15	-		-
TC377	94	C	C-- vs. T--	107	C	107	-		-		24	T	24	-		-
TC393	51	T	C-- vs. T--	31	C	31	-		-		76	T	76	-		-
TC427	788	T	C-- vs. T--	52	C	52	-		-		34	T	34	-		-
TC604	328	C	C-- vs. T--	75	C	75	-		-		13	T	13	-		-
TC782	368	C	C-- vs. T--	71	C	71	-		-		16	T	16	-		-
TC782	459	C	C-- vs. T--	273	C	273	-		-		136	T	136	-		-
TC837	857	T	C-- vs. T--	161	C	161	-		-		227	T	227	-		-
TC1052	1904	C	C-- vs. T--	32	C	32	-		-		22	T	22	-		-
TC1095	618	C	C-- vs. T--	224	C	224	-		-		38	T	38	-		-
TC1137	82	T	C-- vs. T--	257	C	257	-		-		93	T	93	-		-
TC1169	491	C	C-- vs. T--	62	C	62	-		-		11	T	11	-		-
TC1298	957	C	C-- vs. T--	51	C	51	-		-		18	T	18	-		-
TC1468	1696	T	C-- vs. T--	72	C	72	-		-		65	T	65	-		-
TC2017	36	T	C-- vs. T--	12	C	12	-		-		14	T	14	-		-
TC2053	1161	C	C-- vs. T--	37	C	37	-		-		20	T	20	-		-
TC2210	755	T	C-- vs. T--	12	C	12	-		-		46	T	46	-		-
TC2287	197	C	C-- vs. T--	98	C	98	-		-		19	T	19	-		-
TC2303	261	C	C-- vs. T--	59	C	59	-		-		33	T	33	-		-
TC2480	841	C	C-- vs. T--	109	C	109	-		-		15	T	15	-		-
TC2539	59	T	C-- vs. T--	24	C	24	-		-		37	T	37	-		-
TC2890	560	C	C-- vs. T--	52	C	52	-		-		11	T	11	-		-
TC2989	49	T	C-- vs. T--	17	C	17	-		-		18	T	18	-		-
TC2992	262	C	C-- vs. T--	43	C	43	-		-		22	T	22	-		-
TC3097	405	T	C-- vs. T--	24	C	24	-		-		213	T	213	-		-
TC3164	87	C	C-- vs. T--	117	C	117	-		-		19	T	19	-		-
TC3353	290	T	C-- vs. T--	27	C	27	-		-		114	T	114	-		-
TC3430	253	C	C-- vs. T--	51	C	51	-		-		13	T	13	-		-
TC3491	213	C	C-- vs. T--	82	C	82	-		-		23	T	23	-		-
TC3498	464	C	C-- vs. T--	234	C	234	-		-		23	T	23	-		-
TC3593	51	T	C-- vs. T--	17	C	17	-		-		61	T	61	-		-
TC3692	59	C	C-- vs. T--	112	C	112	-		-		14	T	14	-		-
TC3809	61	C	C-- vs. T--	140	C	140	-		-		64	T	64	-		-
TC3854	185	C	C-- vs. T--	102	C	102	-		-		126	T	126	-		-
TC4434	26	T	C-- vs. T--	15	C	15	-		-		21	T	21	-		-
TC4869	305	T	C-- vs. T--	21	C	21	-		-		22	T	22	-		-
TC4887	195	C	C-- vs. T--	38	C	38	-		-		11	T	11	-		-
TC4894	345	C	C-- vs. T--	13	C	13	-		-		31	T	31	-		-
TC4899	99	C	C-- vs. T--	61	C	61	-		-		18	T	18	-		-
TC5668	309	C	C-- vs. T--	39	C	39	-		-		14	T	14	-		-
TC5964	88	C	C-- vs. T--	44	C	44	-		-		88	T	88	-		-
TC6144	411	C	C-- vs. T--	54	C	54	-		-		21	T	21	-		-
TC6232	344	C	C-- vs. T--	75	C	75	-		-		11	T	11	-		-
TC6337	72	C	C-- vs. T--	23	C	23	-		-		16	T	16	-		-
TC6432	371	C	C-- vs. T--	41	C	41	-		-		14	T	14	-		-
TC6493	238	C	C-- vs. T--	36	C	36	-		-		13	T	13	-		-
TC6896	174	T	C-- vs. T--	26	C	26	-		-		42	T	42	-		-
TC7131	240	T	C-- vs. T--	24	C	24	-		-		101	T	101	-		-
TC7765	1072	T	C-- vs. T--	11	C	11	-		-		191	T	191	-		-
TC7839	1153	C	C-- vs. T--	70	C	70	-		-		75	T	75	-		-
TC7923	85	T	C-- vs. T--	19	C	19	-		-		39	T	39	-		-
TC7936	1105	T	C-- vs. T--	20	C	20	-		-		53	T	53	-		-
TC8076	463	T	C-- vs. T--	307	C	307	-		-		343	T	343	-		-
TC8172	168	T	C-- vs. T--	176	C	176	-		-		147	T	147	-		-
TC8172	223	C	C-- vs. T--	60	C	60	-		-		21	T	21	-		-
TC8172	504	T	C-- vs. T--	24	C	24	-		-		186	T	186	-		-
TC8232	502	T	C-- vs. T--	12	C	12	-		-		403	T	403	-		-
TC8232	596	T	C-- vs. T--	14	C	14	-		-		301	T	301	-		-
TC8328	1589	T	C-- vs. T--	182	C	182	-		-		122	T	122	-		-
TC8524	1430	C	C-- vs. T--	27	C	27	-		-		81	T	81	-		-
TC9236	220	C	C-- vs. T--	33	C	33	-		-		99	T	99	-		-
TC9517	189	C	C-- vs. T--	34	C	34	-		-		18	T	18	-		-
TC9582	301	C	C-- vs. T--	41	C	41	-		-		60	T	60	-		-
TC9898	75	C	C-- vs. T--	216	C	216	-		-		12	T	12	-		-
TC9915	489	C	C-- vs. T--	102	C	102	-		-		33	T	33	-		-
TC10177	172	C	C-- vs. T--	118	C	118	-		-		23	T	23	-		-
TC10997	562	C	C-- vs. T--	92	C	92	-		-		15	T	15	-		-
TC11151	38	T	C-- vs. T--	24	C	24	-		-		22	T	22	-		-
TC11283	274	T	C-- vs. T--	15	C	15	-		-		34	T	34	-		-
TC11477	215	C	C-- vs. T--	91	C	91	-		-		15	T	15	-		-
TC11482	217	T	C-- vs. T--	45	C	45	-		-		35	T	35	-		-
TC11569	148	T	C-- vs. T--	17	C	17	-		-		71	T	71	-		-
TC11967	657	C	C-- vs. T--	34	C	34	-		-		14	T	14	-		-
TC12095	770	C	C-- vs. T--	79	C	79	-		-		16	T	16	-		-
TC12574	368	T	C-- vs. T--	30	C	30	-		-		11	T	11	-		-
TC12603	200	C	C-- vs. T--	87	C	87	-		-		15	T	15	-		-
TC12859	195	C	C-- vs. T--	74	C	74	-		-		19	T	19	-		-
TC13020	123	C	C-- vs. T--	16	C	16	-		-		52	T	52	-		-
TC13204	494	C	C-- vs. T--	13	C	13	-		-		27	T	27	-		-
TC13236	632	C	C-- vs. T--	125	C	124	-		-		16	T	16	-		-
TC13440	110	T	C-- vs. T--	71	C	71	-		-		43	T	43	-		-
TC13764	517	C	C-- vs. T--	45	C	45	-		-		15	T	15	-		-
TC13764	564	C	C-- vs. T--	83	C	83	-		-		38	T	38	-		-
TC13794	212	C	C-- vs. T--	37	C	37	-		-		20	T	20	-		-
TC14209	123	C	C-- vs. T--	53	C	53	-		-		30	T	30	-		-
TC14390	151	C	C-- vs. T--	46	C	46	-		-		30	T	30	-		-
TC14434	87	C	C-- vs. T--	27	C	27	-		-		24	T	24	-		-
TC14474	20	T	C-- vs. T--	15	C	15	-		-		31	T	31	-		-
TC14523	210	C	C-- vs. T--	50	C	50	-		-		16	T	16	-		-
TC14523	219	C	C-- vs. T--	54	C	54	-		-		15	T	15	-		-
TC15221	151	C	C-- vs. T--	84	C	84	-		-		24	T	24	-		-
TC15348	170	T	C-- vs. T--	122	C	122	-		-		145	T	145	-		-
TC15348	887	T	C-- vs. T--	477	C	477	-		-		341	T	341	-		-
TC15350	1557	T	C-- vs. T--	18	C	18	-		-		21	T	21	-		-
TC15350	1671	T	C-- vs. T--	24	C	24	-		-		14	T	14	-		-
TC15350	1728	T	C-- vs. T--	24	C	24	-		-		13	T	13	-		-
TC15352	9	T	C-- vs. T--	18	C	18	-		-		12	T	12	-		-
TC15354	119	T	C-- vs. T--	60	C	60	-		-		35	T	35	-		-
TC15355	718	T	C-- vs. T--	175	C	175	-		-		228	T	228	-		-
TC15355	1171	T	C-- vs. T--	34	C	34	-		-		214	T	214	-		-
TC15355	1819	T	C-- vs. T--	45	C	45	-		-		84	T	84	-		-
TC15355	1839	T	C-- vs. T--	94	C	94	-		-		74	T	74	-		-
TC15355	2279	T	C-- vs. T--	173	C	173	-		-		15	T	15	-		-
TC15355	3055	T	C-- vs. T--	119	C	119	-		-		131	T	131	-		-
TC15358	101	T	C-- vs. T--	80	C	80	-		-		94	T	94	-		-
TC15380	81	C	C-- vs. T--	376	C	376	-		-		59	T	59	-		-
TC15380	1169	T	C-- vs. T--	116	C	116	-		-		33	T	33	-		-
TC15380	1444	T	C-- vs. T--	278	C	278	-		-		93	T	93	-		-
TC15380	1575	T	C-- vs. T--	46	C	46	-		-		38	T	38	-		-
TC15575	136	C	C-- vs. T--	199	C	199	-		-		27	T	27	-		-
TC15575	148	C	C-- vs. T--	192	C	192	-		-		31	T	31	-		-
TC15702	1737	C	C-- vs. T--	76	C	76	-		-		17	T	17	-		-
TC15740	239	C	C-- vs. T--	106	C	106	-		-		39	T	39	-		-
TC15801	62	C	C-- vs. T--	87	C	87	-		-		39	T	39	-		-
TC15846	111	C	C-- vs. T--	47	C	47	-		-		64	T	64	-		-
TC15968	502	T	C-- vs. T--	111	C	111	-		-		122	T	122	-		-
TC16096	407	C	C-- vs. T--	18	C	18	-		-		23	T	23	-		-
TC16150	107	T	C-- vs. T--	22	C	22	-		-		104	T	104	-		-
TC16152	568	C	C-- vs. T--	324	C	324	-		-		25	T	25	-		-
TC16169	585	C	C-- vs. T--	134	C	134	-		-		65	T	65	-		-
TC16362	868	C	C-- vs. T--	155	C	155	-		-		34	T	34	-		-
TC16382	253	C	C-- vs. T--	23	C	23	-		-		21	T	21	-		-
TC16499	2444	T	C-- vs. T--	11	C	11	-		-		39	T	39	-		-
TC16531	2317	T	C-- vs. T--	69	C	69	-		-		84	T	84	-		-
TC16531	2330	T	C-- vs. T--	40	C	40	-		-		71	T	71	-		-
TC16603	279	C	C-- vs. T--	124	C	124	-		-		34	T	34	-		-
TC16721	438	C	C-- vs. T--	291	C	291	-		-		170	T	170	-		-
TC16737	61	T	C-- vs. T--	13	C	13	-		-		17	T	17	-		-
TC16738	93	T	C-- vs. T--	14	C	14	-		-		22	T	22	-		-
TC16785	613	T	C-- vs. T--	104	C	104	-		-		73	T	73	-		-
TC16882	517	C	C-- vs. T--	125	C	125	-		-		55	T	55	-		-
TC16882	946	C	C-- vs. T--	178	C	178	-		-		93	T	93	-		-
TC16886	631	C	C-- vs. T--	52	C	52	-		-		51	T	51	-		-
TC16897	674	T	C-- vs. T--	224	C	224	-		-		219	T	219	-		-
TC16916	239	C	C-- vs. T--	16	C	16	-		-		35	T	35	-		-
TC17176	51	C	C-- vs. T--	72	C	72	-		-		14	T	14	-		-
TC17302	187	C	C-- vs. T--	60	C	60	-		-		22	T	22	-		-
TC17444	735	C	C-- vs. T--	74	C	74	-		-		25	T	25	-		-
TC17781	240	T	C-- vs. T--	32	C	32	-		-		57	T	57	-		-
TC17864	54	C	C-- vs. T--	120	C	120	-		-		19	T	19	-		-
TC18027	82	C	C-- vs. T--	37	C	37	-		-		36	T	36	-		-
TC18051	215	T	C-- vs. T--	13	C	13	-		-		54	T	54	-		-
TC18091	85	T	C-- vs. T--	23	C	23	-		-		11	T	11	-		-
TC18098	313	C	C-- vs. T--	72	C	72	-		-		35	T	35	-		-
TC18098	358	T	C-- vs. T--	374	C	374	-		-		119	T	119	-		-
TC18102	96	C	C-- vs. T--	62	C	62	-		-		22	T	22	-		-
TC18643	452	C	C-- vs. T--	43	C	43	-		-		53	T	53	-		-
TC18748	190	C	C-- vs. T--	366	C	366	-		-		148	T	148	-		-
TC18748	386	T	C-- vs. T--	81	C	81	-		-		82	T	82	-		-
TC18748	437	T	C-- vs. T--	17	C	17	-		-		56	T	56	-		-
TC18769	195	C	C-- vs. T--	25	C	25	-		-		14	T	14	-		-
TC19092	36	C	C-- vs. T--	21	C	21	-		-		39	T	39	-		-
TC19092	200	C	C-- vs. T--	148	C	148	-		-		13	T	13	-		-
TC19505	172	C	C-- vs. T--	45	C	45	-		-		19	T	19	-		-
TC19734	656	C	C-- vs. T--	49	C	49	-		-		13	T	13	-		-
TC20003	126	C	C-- vs. T--	24	C	24	-		-		12	T	12	-		-
TC20289	236	C	C-- vs. T--	11	C	11	-		-		46	T	46	-		-
TC20360	220	C	C-- vs. T--	116	C	116	-		-		21	T	21	-		-
TC20786	208	T	C-- vs. T--	57	C	57	-		-		72	T	72	-		-
TC20820	199	C	C-- vs. T--	169	C	169	-		-		37	T	37	-		-
TC20973	224	C	C-- vs. T--	54	C	54	-		-		24	T	24	-		-
TC21483	83	T	C-- vs. T--	34	C	34	-		-		27	T	27	-		-
TC21611	197	C	C-- vs. T--	33	C	33	-		-		25	T	25	-		-
TC21723	50	C	C-- vs. T--	42	C	42	-		-		26	T	26	-		-
TC22406	189	C	C-- vs. T--	13	C	13	-		-		11	T	11	-		-
TC22701	423	C	C-- vs. T--	41	C	41	-		-		11	T	11	-		-
157973484	335	T	C-- vs. T--	73	C	73	-		-		48	T	48	-		-
157973858	365	T	C-- vs. T--	58	C	58	-		-		92	T	92	-		-
157975117	345	T	C-- vs. T--	58	C	58	-		-		71	T	71	-		-
157975466	469	C	C-- vs. T--	121	C	121	-		-		21	T	21	-		-
157976787	38	T	C-- vs. T--	43	C	43	-		-		29	T	29	-		-
157976790	451	T	C-- vs. T--	53	C	53	-		-		19	T	19	-		-
157977490	51	T	C-- vs. T--	86	C	86	-		-		241	T	241	-		-
157977604	437	C	C-- vs. T--	21	C	21	-		-		11	T	11	-		-
50316950	518	C	C-- vs. T--	80	C	80	-		-		20	T	20	-		-
50317049	38	T	C-- vs. T--	71	C	71	-		-		27	T	27	-		-
50317588	205	T	C-- vs. T--	67	C	67	-		-		112	T	112	-		-
50318844	27	T	C-- vs. T--	23	C	23	-		-		21	T	21	-		-
50318844	138	T	C-- vs. T--	27	C	27	-		-		87	T	87	-		-
50320005	173	T	C-- vs. T--	16	C	16	-		-		27	T	27	-		-
50320169	77	T	C-- vs. T--	15	C	15	-		-		391	T	391	-		-
50320893	204	C	C-- vs. T--	16	C	16	-		-		24	T	24	-		-
7580934	73	T	C-- vs. T--	113	C	113	-		-		102	T	102	-		-
7581485	256	T	C-- vs. T--	28	C	28	-		-		84	T	84	-		-
F7SND4003F0MS0	273	T	C-- vs. T--	44	C	44	-		-		33	T	33	-		-
F7SND4003F3RS3	334	T	C-- vs. T--	22	C	22	-		-		15	T	15	-		-
F7SND4003F8PC3	303	T	C-- vs. T--	14	C	14	-		-		15	T	15	-		-
F7SND4003FP9CK	24	T	C-- vs. T--	13	C	13	-		-		16	T	16	-		-
F7SND4003FT93H	139	T	C-- vs. T--	95	C	95	-		-		28	T	28	-		-
F7SND4003FU806	163	T	C-- vs. T--	49	C	49	-		-		27	T	27	-		-
F7SND4003FUBNA	131	T	C-- vs. T--	50	C	50	-		-		35	T	35	-		-
F7SND4003FUBNA	203	T	C-- vs. T--	33	C	33	-		-		12	T	12	-		-
F7SND4003G3VO6	246	T	C-- vs. T--	80	C	80	-		-		33	T	33	-		-
F7SND4003G4L5C	18	T	C-- vs. T--	67	C	67	-		-		25	T	25	-		-
F7SND4003G5I3C	103	T	C-- vs. T--	15	C	15	-		-		94	T	94	-		-
F7SND4003G79CH	40	T	C-- vs. T--	55	C	55	-		-		30	T	30	-		-
F7SND4003G9UEJ	46	T	C-- vs. T--	70	C	70	-		-		35	T	35	-		-
F7SND4003GAGTR	14	T	C-- vs. T--	26	C	26	-		-		22	T	22	-		-
F7SND4003GG8A1	150	T	C-- vs. T--	17	C	17	-		-		14	T	14	-		-
F7SND4003GG8A1	166	T	C-- vs. T--	17	C	17	-		-		14	T	14	-		-
F7SND4003GO8WO	122	T	C-- vs. T--	27	C	27	-		-		16	T	16	-		-
F7SND4003GR7LK	194	T	C-- vs. T--	11	C	11	-		-		52	T	52	-		-
F7SND4003GREWG	91	T	C-- vs. T--	21	C	21	-		-		70	T	70	-		-
F7SND4003GUIOS	216	T	C-- vs. T--	27	C	27	-		-		15	T	15	-		-
F7SND4003HAHXQ	246	T	C-- vs. T--	32	C	32	-		-		18	T	18	-		-
F7SND4003HAHXQ	282	T	C-- vs. T--	16	C	16	-		-		13	T	13	-		-
F7SND4003HFCJT	169	T	C-- vs. T--	12	C	12	-		-		13	T	13	-		-
F7SND4004H3YUM	72	T	C-- vs. T--	11	C	11	-		-		56	T	56	-		-
F7SND4004IDWIM	248	T	C-- vs. T--	41	C	41	-		-		35	T	35	-		-
F7SND4004IJ6G1	46	T	C-- vs. T--	18	C	18	-		-		18	T	18	-		-
F7SND4004IQU14	173	T	C-- vs. T--	11	C	11	-		-		27	T	27	-		-
F7SND4004JB689	24	T	C-- vs. T--	14	C	14	-		-		13	T	13	-		-
F7SND4004JFG1Y	90	T	C-- vs. T--	11	C	11	-		-		72	T	72	-		-
F7SND4004JGS9A	28	T	C-- vs. T--	15	C	15	-		-		19	T	19	-		-
F7SND4004JGW3K	20	T	C-- vs. T--	48	C	48	-		-		18	T	18	-		-
F7SND4004JKGGB	65	T	C-- vs. T--	18	C	18	-		-		20	T	20	-		-
F7SND4004JLAEE	234	T	C-- vs. T--	116	C	116	-		-		88	T	88	-		-
F7SND4004JWQGL	279	T	C-- vs. T--	46	C	46	-		-		16	T	16	-		-
F7SND4004JXBWT	178	T	C-- vs. T--	200	C	200	-		-		93	T	93	-		-
F7SND4004JYN1U	49	T	C-- vs. T--	18	C	18	-		-		30	T	30	-		-
NODE_10026_length_122_cov_9.188524	39	C	C-- vs. T--	25	C	25	-		-		19	T	19	-		-
NODE_10172_length_257_cov_50.319065	270	C	C-- vs. T--	403	C	403	-		-		115	T	115	-		-
NODE_10273_length_172_cov_3.058140	86	T	C-- vs. T--	20	C	20	-		-		39	T	39	-		-
NODE_10286_length_187_cov_6.620321	161	C	C-- vs. T--	63	C	63	-		-		21	T	21	-		-
NODE_11418_length_164_cov_9.804878	161	C	C-- vs. T--	59	C	59	-		-		14	T	14	-		-
NODE_11751_length_1842_cov_27.185125	678	C	C-- vs. T--	84	C	84	-		-		14	T	14	-		-
NODE_11865_length_211_cov_18.407583	211	C	C-- vs. T--	165	C	165	-		-		19	T	19	-		-
NODE_12443_length_183_cov_31.256830	117	C	C-- vs. T--	131	C	131	-		-		17	T	17	-		-
NODE_13202_length_1441_cov_14.479528	443	C	C-- vs. T--	238	C	238	-		-		15	T	15	-		-
NODE_13219_length_286_cov_19.797203	239	T	C-- vs. T--	11	C	11	-		-		55	T	55	-		-
NODE_1386_length_223_cov_198.609863	230	C	C-- vs. T--	205	C	205	-		-		32	T	32	-		-
NODE_13913_length_374_cov_59.088234	233	C	C-- vs. T--	278	C	278	-		-		94	T	94	-		-
NODE_1423_length_146_cov_7.547945	125	T	C-- vs. T--	19	C	19	-		-		58	T	58	-		-
NODE_14650_length_344_cov_14.665698	268	C	C-- vs. T--	49	C	49	-		-		40	T	40	-		-
NODE_16023_length_146_cov_4.609589	84	C	C-- vs. T--	59	C	59	-		-		12	T	12	-		-
NODE_16453_length_127_cov_4.055118	60	C	C-- vs. T--	29	C	29	-		-		11	T	11	-		-
NODE_16512_length_222_cov_9.486486	198	C	C-- vs. T--	28	C	28	-		-		21	T	21	-		-
NODE_17032_length_644_cov_20.852484	91	C	C-- vs. T--	162	C	162	-		-		25	T	25	-		-
NODE_17185_length_367_cov_11.722071	257	C	C-- vs. T--	62	C	62	-		-		11	T	11	-		-
NODE_17237_length_134_cov_3.977612	87	T	C-- vs. T--	20	C	20	-		-		32	T	32	-		-
NODE_17433_length_147_cov_15.748300	127	C	C-- vs. T--	132	C	132	-		-		16	T	16	-		-
NODE_17593_length_550_cov_6.743636	374	C	C-- vs. T--	38	C	38	-		-		13	T	13	-		-
NODE_17677_length_1368_cov_25.021198	1162	C	C-- vs. T--	27	C	27	-		-		16	T	16	-		-
NODE_17720_length_118_cov_71.593224	61	C	C-- vs. T--	503	C	503	-		-		15	T	15	-		-
NODE_18299_length_102_cov_11.470589	102	T	C-- vs. T--	24	C	24	-		-		87	T	87	-		-
NODE_19197_length_88_cov_14.556818	69	C	C-- vs. T--	149	C	149	-		-		12	T	12	-		-
NODE_19948_length_61_cov_67.639343	40	C	C-- vs. T--	188	C	188	-		-		168	T	168	-		-
NODE_19948_length_61_cov_67.639343	52	C	C-- vs. T--	204	C	204	-		-		180	T	180	-		-
NODE_20000_length_863_cov_14.873696	136	C	C-- vs. T--	67	C	67	-		-		18	T	18	-		-
NODE_20814_length_408_cov_11.838235	426	C	C-- vs. T--	39	C	39	-		-		12	T	12	-		-
NODE_21168_length_663_cov_7.162896	95	T	C-- vs. T--	18	C	18	-		-		27	T	27	-		-
NODE_21972_length_124_cov_5.137097	115	T	C-- vs. T--	13	C	13	-		-		22	T	22	-		-
NODE_22757_length_135_cov_19.000000	132	C	C-- vs. T--	141	C	141	-		-		12	T	12	-		-
NODE_22994_length_316_cov_5.018987	283	C	C-- vs. T--	49	C	49	-		-		12	T	12	-		-
NODE_23208_length_223_cov_4.730942	106	T	C-- vs. T--	12	C	12	-		-		32	T	32	-		-
NODE_23421_length_136_cov_4.316176	96	T	C-- vs. T--	14	C	14	-		-		38	T	38	-		-
NODE_24173_length_215_cov_12.841861	63	C	C-- vs. T--	87	C	87	-		-		26	T	26	-		-
NODE_25296_length_138_cov_7.804348	9	C	C-- vs. T--	12	C	12	-		-		11	T	11	-		-
NODE_25581_length_345_cov_14.069565	207	C	C-- vs. T--	89	C	89	-		-		14	T	14	-		-
NODE_25581_length_345_cov_14.069565	213	C	C-- vs. T--	88	C	88	-		-		15	T	15	-		-
NODE_25642_length_208_cov_9.990385	96	C	C-- vs. T--	116	C	116	-		-		19	T	19	-		-
NODE_25836_length_124_cov_24.016129	94	C	C-- vs. T--	147	C	147	-		-		27	T	27	-		-
NODE_26079_length_178_cov_4.252809	127	T	C-- vs. T--	11	C	11	-		-		23	T	23	-		-
NODE_26286_length_153_cov_6.287582	167	T	C-- vs. T--	53	C	53	-		-		49	T	49	-		-
NODE_26331_length_353_cov_8.926346	310	T	C-- vs. T--	35	C	35	-		-		76	T	76	-		-
NODE_2646_length_890_cov_9.159551	619	C	C-- vs. T--	85	C	85	-		-		12	T	12	-		-
NODE_26661_length_147_cov_9.183674	58	T	C-- vs. T--	16	C	16	-		-		15	T	15	-		-
NODE_26943_length_355_cov_12.061972	302	T	C-- vs. T--	14	C	14	-		-		67	T	67	-		-
NODE_26943_length_355_cov_12.061972	303	T	C-- vs. T--	14	C	14	-		-		66	T	66	-		-
NODE_27151_length_263_cov_21.041824	122	C	C-- vs. T--	56	C	56	-		-		17	T	17	-		-
NODE_27264_length_287_cov_16.000000	34	C	C-- vs. T--	97	C	97	-		-		84	T	84	-		-
NODE_2780_length_121_cov_38.743801	61	C	C-- vs. T--	132	C	132	-		-		65	T	65	-		-
NODE_27878_length_319_cov_60.228840	373	C	C-- vs. T--	16	C	16	-		-		11	T	11	-		-
NODE_28826_length_206_cov_7.315534	56	T	C-- vs. T--	42	C	42	-		-		87	T	87	-		-
NODE_29150_length_327_cov_7.550459	327	C	C-- vs. T--	126	C	126	-		-		12	T	12	-		-
NODE_2923_length_266_cov_20.191729	132	T	C-- vs. T--	120	C	120	-		-		181	T	181	-		-
NODE_30225_length_552_cov_20.771740	140	C	C-- vs. T--	71	C	71	-		-		14	T	14	-		-
NODE_30600_length_201_cov_5.631841	151	C	C-- vs. T--	50	C	50	-		-		16	T	16	-		-
NODE_31058_length_68_cov_8.955882	68	C	C-- vs. T--	43	C	43	-		-		11	T	11	-		-
NODE_31059_length_236_cov_5.148305	174	T	C-- vs. T--	28	C	28	-		-		47	T	47	-		-
NODE_3106_length_672_cov_8.461309	196	C	C-- vs. T--	85	C	85	-		-		16	T	16	-		-
NODE_31188_length_690_cov_17.617392	255	C	C-- vs. T--	119	C	119	-		-		15	T	15	-		-
NODE_33277_length_152_cov_4.289474	117	C	C-- vs. T--	29	C	29	-		-		12	T	12	-		-
NODE_33965_length_390_cov_8.469231	78	C	C-- vs. T--	41	C	41	-		-		13	T	13	-		-
NODE_34031_length_231_cov_8.199134	206	C	C-- vs. T--	36	C	36	-		-		11	T	11	-		-
NODE_34095_length_275_cov_6.338182	160	T	C-- vs. T--	21	C	21	-		-		82	T	82	-		-
NODE_34567_length_136_cov_6.647059	160	C	C-- vs. T--	21	C	21	-		-		13	T	13	-		-
NODE_35345_length_150_cov_5.106667	100	C	C-- vs. T--	42	C	42	-		-		13	T	13	-		-
NODE_35568_length_152_cov_5.500000	161	T	C-- vs. T--	28	C	28	-		-		38	T	38	-		-
NODE_35897_length_125_cov_3.344000	112	T	C-- vs. T--	12	C	12	-		-		22	T	22	-		-
NODE_36604_length_149_cov_8.268456	69	T	C-- vs. T--	19	C	19	-		-		65	T	65	-		-
NODE_36604_length_149_cov_8.268456	70	T	C-- vs. T--	19	C	19	-		-		65	T	65	-		-
NODE_37582_length_225_cov_9.182222	168	C	C-- vs. T--	128	C	128	-		-		88	T	88	-		-
NODE_37981_length_223_cov_6.273542	201	C	C-- vs. T--	51	C	51	-		-		11	T	11	-		-
NODE_38039_length_255_cov_9.913726	189	C	C-- vs. T--	138	C	138	-		-		11	T	11	-		-
NODE_39220_length_187_cov_4.096257	155	T	C-- vs. T--	30	C	30	-		-		27	T	27	-		-
NODE_39280_length_149_cov_3.624161	120	C	C-- vs. T--	47	C	47	-		-		28	T	28	-		-
NODE_39379_length_161_cov_53.701862	162	C	C-- vs. T--	432	C	432	-		-		231	T	231	-		-
NODE_40286_length_155_cov_6.245161	57	T	C-- vs. T--	15	C	15	-		-		25	T	25	-		-
NODE_40995_length_127_cov_4.811024	127	C	C-- vs. T--	18	C	18	-		-		17	T	17	-		-
NODE_41454_length_700_cov_9.618571	125	C	C-- vs. T--	36	C	36	-		-		19	T	19	-		-
NODE_41562_length_266_cov_29.710526	93	C	C-- vs. T--	130	C	130	-		-		16	T	16	-		-
NODE_41823_length_480_cov_6.456250	283	C	C-- vs. T--	40	C	40	-		-		26	T	26	-		-
NODE_41971_length_184_cov_6.538043	52	C	C-- vs. T--	51	C	51	-		-		14	T	14	-		-
NODE_42814_length_206_cov_4.242718	68	T	C-- vs. T--	26	C	26	-		-		57	T	57	-		-
NODE_43698_length_205_cov_27.365854	145	C	C-- vs. T--	257	C	257	-		-		44	T	44	-		-
NODE_43748_length_352_cov_15.187500	289	C	C-- vs. T--	52	C	52	-		-		11	T	11	-		-
NODE_44352_length_187_cov_2.652406	150	T	C-- vs. T--	17	C	17	-		-		26	T	26	-		-
NODE_44554_length_77_cov_19.116882	77	C	C-- vs. T--	102	C	102	-		-		49	T	49	-		-
NODE_45050_length_217_cov_11.032258	181	C	C-- vs. T--	97	C	97	-		-		13	T	13	-		-
NODE_4546_length_394_cov_14.502538	111	C	C-- vs. T--	45	C	45	-		-		16	T	16	-		-
NODE_45546_length_140_cov_6.964286	151	C	C-- vs. T--	48	C	48	-		-		21	T	21	-		-
NODE_46042_length_255_cov_7.878431	58	C	C-- vs. T--	60	C	60	-		-		25	T	25	-		-
NODE_47467_length_207_cov_12.439613	201	C	C-- vs. T--	83	C	83	-		-		29	T	29	-		-
NODE_47482_length_264_cov_3.530303	227	C	C-- vs. T--	25	C	25	-		-		17	T	17	-		-
NODE_47520_length_84_cov_14.761905	107	C	C-- vs. T--	28	C	28	-		-		29	T	29	-		-
NODE_47820_length_178_cov_6.101124	84	C	C-- vs. T--	52	C	52	-		-		19	T	19	-		-
NODE_47919_length_199_cov_7.371859	140	C	C-- vs. T--	44	C	44	-		-		12	T	12	-		-
NODE_48558_length_232_cov_6.836207	187	C	C-- vs. T--	36	C	36	-		-		34	T	34	-		-
NODE_48819_length_273_cov_6.692307	268	C	C-- vs. T--	34	C	34	-		-		15	T	15	-		-
NODE_48862_length_373_cov_16.477211	371	C	C-- vs. T--	39	C	39	-		-		30	T	30	-		-
NODE_48938_length_675_cov_10.808888	666	C	C-- vs. T--	70	C	70	-		-		34	T	34	-		-
NODE_51813_length_330_cov_5.642424	69	C	C-- vs. T--	110	C	110	-		-		15	T	15	-		-
NODE_52470_length_183_cov_8.890711	75	C	C-- vs. T--	88	C	88	-		-		15	T	15	-		-
NODE_52881_length_246_cov_6.044715	185	C	C-- vs. T--	44	C	44	-		-		17	T	17	-		-
NODE_52964_length_280_cov_10.621428	153	C	C-- vs. T--	127	C	127	-		-		26	T	26	-		-
NODE_53327_length_145_cov_10.131035	85	C	C-- vs. T--	148	C	148	-		-		16	T	16	-		-
NODE_54163_length_91_cov_11.318682	135	C	C-- vs. T--	25	C	25	-		-		16	T	16	-		-
NODE_54378_length_205_cov_13.697561	187	C	C-- vs. T--	64	C	64	-		-		18	T	18	-		-
NODE_54595_length_105_cov_30.009523	46	C	C-- vs. T--	190	C	190	-		-		12	T	12	-		-
NODE_54868_length_295_cov_15.552543	290	C	C-- vs. T--	66	C	66	-		-		19	T	19	-		-
NODE_54886_length_61_cov_5.213115	26	C	C-- vs. T--	28	C	28	-		-		26	T	26	-		-
NODE_55717_length_211_cov_9.772511	127	C	C-- vs. T--	82	C	82	-		-		13	T	13	-		-
NODE_55718_length_150_cov_7.120000	99	C	C-- vs. T--	43	C	43	-		-		12	T	12	-		-
NODE_55886_length_183_cov_19.218578	98	C	C-- vs. T--	221	C	221	-		-		15	T	15	-		-
NODE_56424_length_235_cov_4.234043	182	C	C-- vs. T--	69	C	69	-		-		32	T	32	-		-
NODE_57003_length_187_cov_11.636364	121	C	C-- vs. T--	101	C	101	-		-		12	T	12	-		-
NODE_57075_length_228_cov_17.872807	97	C	C-- vs. T--	35	C	35	-		-		27	T	27	-		-
NODE_58140_length_61_cov_15.885246	89	C	C-- vs. T--	63	C	63	-		-		13	T	13	-		-
NODE_58144_length_173_cov_4.583815	57	C	C-- vs. T--	62	C	62	-		-		12	T	12	-		-
NODE_60026_length_183_cov_5.103825	149	C	C-- vs. T--	90	C	90	-		-		31	T	31	-		-
NODE_60673_length_151_cov_9.152318	61	C	C-- vs. T--	72	C	72	-		-		18	T	18	-		-
NODE_6078_length_256_cov_23.007812	169	C	C-- vs. T--	240	C	240	-		-		23	T	23	-		-
NODE_61829_length_229_cov_7.580786	75	C	C-- vs. T--	135	C	135	-		-		21	T	21	-		-
NODE_61829_length_229_cov_7.580786	87	C	C-- vs. T--	146	C	146	-		-		25	T	25	-		-
NODE_62824_length_466_cov_6.731760	464	C	C-- vs. T--	42	C	42	-		-		27	T	27	-		-
NODE_63764_length_126_cov_5.023809	74	C	C-- vs. T--	56	C	56	-		-		22	T	22	-		-
NODE_63969_length_131_cov_5.274809	111	C	C-- vs. T--	104	C	104	-		-		12	T	12	-		-
NODE_64418_length_304_cov_8.720395	231	C	C-- vs. T--	57	C	57	-		-		17	T	17	-		-
NODE_6582_length_284_cov_19.887323	265	C	C-- vs. T--	69	C	69	-		-		13	T	13	-		-
NODE_65862_length_514_cov_4.105058	472	C	C-- vs. T--	20	C	20	-		-		12	T	12	-		-
NODE_6595_length_229_cov_28.633188	259	C	C-- vs. T--	58	C	58	-		-		20	T	20	-		-
NODE_66229_length_179_cov_6.603352	51	C	C-- vs. T--	53	C	53	-		-		17	T	17	-		-
NODE_66297_length_118_cov_5.008474	109	C	C-- vs. T--	78	C	78	-		-		13	T	13	-		-
NODE_66376_length_270_cov_9.003704	249	C	C-- vs. T--	124	C	124	-		-		25	T	25	-		-
NODE_66449_length_139_cov_21.309353	117	C	C-- vs. T--	126	C	126	-		-		29	T	29	-		-
NODE_66678_length_61_cov_10.163935	38	C	C-- vs. T--	52	C	52	-		-		37	T	37	-		-
NODE_6724_length_311_cov_7.073955	242	C	C-- vs. T--	64	C	64	-		-		37	T	37	-		-
NODE_67456_length_166_cov_10.156627	151	C	C-- vs. T--	64	C	64	-		-		15	T	15	-		-
NODE_6778_length_88_cov_30.193182	61	C	C-- vs. T--	229	C	229	-		-		31	T	31	-		-
NODE_67790_length_179_cov_6.530726	34	C	C-- vs. T--	19	C	19	-		-		16	T	16	-		-
NODE_68618_length_219_cov_3.584475	180	C	C-- vs. T--	43	C	43	-		-		19	T	19	-		-
NODE_68759_length_123_cov_10.308943	51	C	C-- vs. T--	41	C	41	-		-		17	T	17	-		-
NODE_69358_length_134_cov_8.522388	103	C	C-- vs. T--	51	C	51	-		-		12	T	12	-		-
NODE_69358_length_134_cov_8.522388	116	C	C-- vs. T--	58	C	58	-		-		16	T	16	-		-
NODE_69686_length_383_cov_5.404700	103	C	C-- vs. T--	94	C	94	-		-		12	T	12	-		-
NODE_70249_length_140_cov_3.407143	75	C	C-- vs. T--	35	C	35	-		-		12	T	12	-		-
NODE_70611_length_187_cov_7.262032	187	C	C-- vs. T--	21	C	21	-		-		15	T	15	-		-
NODE_71512_length_221_cov_10.864253	119	C	C-- vs. T--	57	C	57	-		-		11	T	11	-		-
NODE_7252_length_1298_cov_12.286594	136	C	C-- vs. T--	68	C	68	-		-		13	T	13	-		-
NODE_73380_length_182_cov_8.945055	95	C	C-- vs. T--	57	C	57	-		-		30	T	30	-		-
NODE_74225_length_120_cov_16.241667	103	C	C-- vs. T--	157	C	157	-		-		11	T	11	-		-
NODE_74274_length_153_cov_9.124183	46	C	C-- vs. T--	67	C	67	-		-		13	T	13	-		-
NODE_74899_length_211_cov_4.739336	193	C	C-- vs. T--	17	C	17	-		-		17	T	17	-		-
NODE_75583_length_122_cov_6.926229	152	C	C-- vs. T--	24	C	24	-		-		14	T	14	-		-
NODE_75626_length_158_cov_3.335443	116	C	C-- vs. T--	37	C	37	-		-		14	T	14	-		-
NODE_75746_length_105_cov_8.085714	99	C	C-- vs. T--	38	C	38	-		-		20	T	20	-		-
NODE_75988_length_127_cov_5.976378	89	C	C-- vs. T--	29	C	29	-		-		14	T	14	-		-
NODE_76326_length_127_cov_4.267716	54	C	C-- vs. T--	34	C	34	-		-		24	T	24	-		-
NODE_76707_length_76_cov_10.552631	61	C	C-- vs. T--	132	C	132	-		-		32	T	32	-		-
NODE_77744_length_252_cov_6.694445	116	C	C-- vs. T--	45	C	45	-		-		14	T	14	-		-
NODE_79474_length_163_cov_3.122699	139	C	C-- vs. T--	19	C	19	-		-		13	T	13	-		-
NODE_7969_length_940_cov_17.094681	246	C	C-- vs. T--	123	C	123	-		-		16	T	16	-		-
NODE_80123_length_189_cov_7.566138	56	C	C-- vs. T--	50	C	50	-		-		12	T	12	-		-
NODE_80292_length_282_cov_4.971631	122	C	C-- vs. T--	48	C	48	-		-		38	T	38	-		-
NODE_80365_length_129_cov_10.519380	129	C	C-- vs. T--	122	C	122	-		-		16	T	16	-		-
NODE_80991_length_110_cov_5.827273	62	C	C-- vs. T--	48	C	48	-		-		11	T	11	-		-
NODE_81005_length_176_cov_11.920455	38	C	C-- vs. T--	57	C	57	-		-		16	T	16	-		-
NODE_81049_length_356_cov_6.022472	82	C	C-- vs. T--	78	C	78	-		-		11	T	11	-		-
NODE_81089_length_79_cov_6.417722	79	C	C-- vs. T--	29	C	29	-		-		11	T	11	-		-
NODE_81949_length_303_cov_6.151815	195	C	C-- vs. T--	65	C	65	-		-		13	T	13	-		-
NODE_81949_length_303_cov_6.151815	204	C	C-- vs. T--	63	C	63	-		-		13	T	13	-		-
NODE_82555_length_133_cov_5.586466	86	C	C-- vs. T--	43	C	43	-		-		17	T	17	-		-
NODE_8315_length_192_cov_19.244791	204	C	C-- vs. T--	67	C	67	-		-		21	T	21	-		-
NODE_83659_length_130_cov_4.230769	69	C	C-- vs. T--	33	C	33	-		-		15	T	15	-		-
NODE_84602_length_133_cov_5.255639	60	C	C-- vs. T--	101	C	101	-		-		24	T	24	-		-
NODE_8472_length_139_cov_7.546762	73	T	C-- vs. T--	11	C	11	-		-		38	T	38	-		-
NODE_86896_length_195_cov_4.374359	82	C	C-- vs. T--	15	C	15	-		-		21	T	21	-		-
NODE_86924_length_181_cov_4.403315	44	C	C-- vs. T--	28	C	28	-		-		11	T	11	-		-
NODE_87114_length_179_cov_5.150838	65	C	C-- vs. T--	15	C	15	-		-		20	T	20	-		-
NODE_8832_length_300_cov_11.086667	226	C	C-- vs. T--	190	C	190	-		-		92	T	92	-		-
NODE_88767_length_163_cov_3.484663	111	C	C-- vs. T--	18	C	18	-		-		14	T	14	-		-
NODE_8882_length_243_cov_8.876543	89	T	C-- vs. T--	21	C	21	-		-		40	T	40	-		-
NODE_88964_length_243_cov_4.534979	126	C	C-- vs. T--	22	C	22	-		-		24	T	24	-		-
NODE_89995_length_131_cov_3.251908	105	C	C-- vs. T--	25	C	25	-		-		34	T	34	-		-
NODE_90255_length_141_cov_5.843972	157	C	C-- vs. T--	25	C	25	-		-		16	T	16	-		-
NODE_9096_length_98_cov_55.744900	63	C	C-- vs. T--	610	C	610	-		-		18	T	18	-		-
NODE_9826_length_665_cov_17.132330	212	C	C-- vs. T--	107	C	107	-		-		14	T	14	-		-
TC31	1613	G	C-- vs. G--	277	C	277	-		-		70	G	70	-		-
TC181	306	C	C-- vs. G--	21	C	21	-		-		30	G	30	-		-
TC408	2047	C	C-- vs. G--	40	C	40	-		-		31	G	31	-		-
TC1087	405	C	C-- vs. G--	211	C	211	-		-		78	G	78	-		-
TC2006	1120	C	C-- vs. G--	194	C	194	-		-		14	G	14	-		-
TC2092	48	C	C-- vs. G--	467	C	467	-		-		28	G	28	-		-
TC2477	372	C	C-- vs. G--	350	C	350	-		-		22	G	22	-		-
TC2942	1249	C	C-- vs. G--	120	C	120	-		-		40	G	40	-		-
TC3676	341	C	C-- vs. G--	96	C	96	-		-		59	G	59	-		-
TC4817	106	C	C-- vs. G--	92	C	92	-		-		26	G	26	-		-
TC5764	361	C	C-- vs. G--	143	C	143	-		-		37	G	37	-		-
TC7921	177	G	C-- vs. G--	25	C	25	-		-		13	G	13	-		-
TC8123	54	G	C-- vs. G--	22	C	22	-		-		60	G	60	-		-
TC8157	339	C	C-- vs. G--	119	C	119	-		-		17	G	17	-		-
TC8297	1696	G	C-- vs. G--	12	C	12	-		-		19	G	19	-		-
TC9083	926	G	C-- vs. G--	18	C	18	-		-		39	G	39	-		-
TC9237	417	C	C-- vs. G--	443	C	443	-		-		46	G	46	-		-
TC9547	41	G	C-- vs. G--	71	C	71	-		-		25	G	25	-		-
TC10243	652	C	C-- vs. G--	195	C	195	-		-		24	G	24	-		-
TC10286	394	G	C-- vs. G--	297	C	297	-		-		198	G	198	-		-
TC11007	385	C	C-- vs. G--	71	C	71	-		-		20	G	20	-		-
TC12997	245	G	C-- vs. G--	16	C	16	-		-		32	G	32	-		-
TC14045	159	C	C-- vs. G--	17	C	17	-		-		23	G	23	-		-
TC14448	55	C	C-- vs. G--	19	C	19	-		-		15	G	15	-		-
TC14575	270	C	C-- vs. G--	98	C	98	-		-		20	G	20	-		-
TC15848	48	G	C-- vs. G--	47	C	47	-		-		14	G	14	-		-
TC15848	50	G	C-- vs. G--	78	C	78	-		-		15	G	15	-		-
TC16029	1013	C	C-- vs. G--	23	C	23	-		-		23	G	23	-		-
TC16154	176	G	C-- vs. G--	34	C	34	-		-		88	G	88	-		-
TC16266	320	C	C-- vs. G--	129	C	129	-		-		15	G	15	-		-
TC16545	395	G	C-- vs. G--	17	C	17	-		-		35	G	35	-		-
TC16995	1395	C	C-- vs. G--	51	C	51	-		-		31	G	31	-		-
TC17272	113	G	C-- vs. G--	18	C	18	-		-		46	G	46	-		-
TC20442	342	C	C-- vs. G--	51	C	51	-		-		17	G	17	-		-
TC20950	247	C	C-- vs. G--	43	C	43	-		-		11	G	11	-		-
157975528	593	G	C-- vs. G--	219	C	219	-		-		86	G	86	-		-
157977490	8	G	C-- vs. G--	40	C	40	-		-		48	G	47	-		-
50317982	147	G	C-- vs. G--	17	C	17	-		-		31	G	31	-		-
50318491	181	C	C-- vs. G--	17	C	17	-		-		27	G	27	-		-
F7SND4003G2AVZ	75	G	C-- vs. G--	22	C	22	-		-		19	G	19	-		-
F7SND4003GP6BU	12	G	C-- vs. G--	15	C	15	-		-		20	G	20	-		-
F7SND4004ISGW5	108	G	C-- vs. G--	252	C	252	-		-		61	G	61	-		-
F7SND4004J08EF	173	G	C-- vs. G--	40	C	40	-		-		42	G	42	-		-
F7SND4004JHATA	173	G	C-- vs. G--	86	C	86	-		-		139	G	139	-		-
NODE_10691_length_283_cov_17.017668	273	C	C-- vs. G--	95	C	95	-		-		11	G	11	-		-
NODE_13517_length_69_cov_42.536232	73	C	C-- vs. G--	152	C	152	-		-		23	G	23	-		-
NODE_15619_length_198_cov_8.671718	163	G	C-- vs. G--	13	C	13	-		-		46	G	46	-		-
NODE_17511_length_443_cov_11.367946	285	C	C-- vs. G--	72	C	72	-		-		30	G	30	-		-
NODE_18763_length_190_cov_4.794737	65	C	C-- vs. G--	23	C	23	-		-		22	G	22	-		-
NODE_18977_length_141_cov_5.028369	33	G	C-- vs. G--	11	C	11	-		-		14	G	14	-		-
NODE_2435_length_128_cov_48.031250	70	C	C-- vs. G--	186	C	186	-		-		93	G	93	-		-
NODE_25076_length_324_cov_10.287037	223	C	C-- vs. G--	36	C	36	-		-		14	G	14	-		-
NODE_26416_length_469_cov_10.191897	504	G	C-- vs. G--	35	C	35	-		-		40	G	40	-		-
NODE_29226_length_465_cov_7.997849	344	C	C-- vs. G--	49	C	49	-		-		11	G	11	-		-
NODE_31791_length_337_cov_29.148369	291	C	C-- vs. G--	110	C	110	-		-		15	G	15	-		-
NODE_32586_length_75_cov_7.986667	61	C	C-- vs. G--	48	C	48	-		-		18	G	18	-		-
NODE_35264_length_131_cov_6.122138	122	C	C-- vs. G--	28	C	28	-		-		15	G	15	-		-
NODE_39792_length_124_cov_4.741935	61	G	C-- vs. G--	11	C	11	-		-		42	G	42	-		-
NODE_41076_length_130_cov_9.923077	21	G	C-- vs. G--	12	C	12	-		-		68	G	68	-		-
NODE_43748_length_352_cov_15.187500	268	C	C-- vs. G--	44	C	44	-		-		13	G	13	-		-
NODE_47973_length_241_cov_7.564315	117	C	C-- vs. G--	135	C	135	-		-		11	G	11	-		-
NODE_50495_length_328_cov_4.329268	249	C	C-- vs. G--	24	C	24	-		-		24	G	24	-		-
NODE_50495_length_328_cov_4.329268	343	C	C-- vs. G--	25	C	25	-		-		24	G	24	-		-
NODE_52868_length_340_cov_9.602942	159	C	C-- vs. G--	78	C	78	-		-		17	G	17	-		-
NODE_54032_length_163_cov_4.754601	199	C	C-- vs. G--	20	C	20	-		-		21	G	21	-		-
NODE_55251_length_149_cov_3.214765	65	C	C-- vs. G--	30	C	30	-		-		17	G	17	-		-
NODE_57903_length_157_cov_2.535032	139	C	C-- vs. G--	26	C	26	-		-		18	G	18	-		-
NODE_60086_length_61_cov_6.704918	87	C	C-- vs. G--	28	C	28	-		-		21	G	21	-		-
NODE_60178_length_133_cov_4.691730	101	C	C-- vs. G--	47	C	47	-		-		32	G	32	-		-
NODE_61062_length_124_cov_3.048387	88	C	C-- vs. G--	31	C	31	-		-		15	G	15	-		-
NODE_63324_length_144_cov_2.944444	47	C	C-- vs. G--	19	C	19	-		-		18	G	18	-		-
NODE_67773_length_134_cov_18.537313	156	C	C-- vs. G--	38	C	38	-		-		26	G	26	-		-
NODE_68245_length_195_cov_6.728205	232	C	C-- vs. G--	31	C	31	-		-		16	G	16	-		-
NODE_70821_length_169_cov_18.171598	119	C	C-- vs. G--	109	C	109	-		-		13	G	13	-		-
NODE_7611_length_781_cov_17.197184	788	C	C-- vs. G--	79	C	79	-		-		24	G	24	-		-
NODE_77533_length_130_cov_5.969231	100	C	C-- vs. G--	39	C	39	-		-		18	G	18	-		-
NODE_77768_length_156_cov_9.878205	181	C	C-- vs. G--	116	C	116	-		-		16	G	16	-		-
NODE_78203_length_163_cov_5.607362	85	C	C-- vs. G--	26	C	26	-		-		18	G	18	-		-
NODE_78575_length_75_cov_14.240000	112	C	C-- vs. G--	57	C	57	-		-		11	G	11	-		-
NODE_79072_length_146_cov_4.650685	132	C	C-- vs. G--	34	C	34	-		-		15	G	15	-		-
NODE_81686_length_127_cov_11.425197	61	C	C-- vs. G--	61	C	61	-		-		12	G	12	-		-
NODE_83263_length_202_cov_3.074257	121	C	C-- vs. G--	31	C	31	-		-		52	G	52	-		-
NODE_84345_length_183_cov_3.907104	151	C	C-- vs. G--	28	C	28	-		-		14	G	14	-		-
NODE_88855_length_132_cov_21.439394	154	C	C-- vs. G--	27	C	27	-		-		30	G	30	-		-
NODE_90971_length_127_cov_3.425197	86	C	C-- vs. G--	24	C	24	-		-		15	G	15	-		-
NODE_91294_length_123_cov_3.747967	154	C	C-- vs. G--	17	C	17	-		-		15	G	15	-		-
NODE_91471_length_136_cov_3.742647	139	C	C-- vs. G--	28	C	28	-		-		15	G	15	-		-
TC31	335	A	G-- vs. A--	44	G	44	-		-		140	A	140	-		-
TC94	261	G	G-- vs. A--	249	G	249	-		-		13	A	13	-		-
TC94	398	A	G-- vs. A--	32	G	32	-		-		32	A	32	-		-
TC94	708	A	G-- vs. A--	61	G	61	-		-		54	A	54	-		-
TC94	877	A	G-- vs. A--	61	G	61	-		-		30	A	30	-		-
TC94	1140	A	G-- vs. A--	173	G	173	-		-		34	A	34	-		-
TC94	1230	A	G-- vs. A--	33	G	33	-		-		57	A	57	-		-
TC170	697	A	G-- vs. A--	15	G	15	-		-		40	A	40	-		-
TC239	879	G	G-- vs. A--	101	G	101	-		-		20	A	20	-		-
TC365	265	G	G-- vs. A--	53	G	53	-		-		19	A	19	-		-
TC393	38	A	G-- vs. A--	11	G	11	-		-		61	A	61	-		-
TC427	792	A	G-- vs. A--	29	G	29	-		-		29	A	29	-		-
TC617	660	G	G-- vs. A--	76	G	76	-		-		36	A	36	-		-
TC691	215	A	G-- vs. A--	44	G	44	-		-		118	A	118	-		-
TC782	188	G	G-- vs. A--	349	G	349	-		-		112	A	112	-		-
TC782	230	G	G-- vs. A--	292	G	292	-		-		110	A	110	-		-
TC826	833	G	G-- vs. A--	275	G	275	-		-		84	A	84	-		-
TC1052	1967	A	G-- vs. A--	35	G	35	-		-		14	A	14	-		-
TC1119	125	A	G-- vs. A--	18	G	18	-		-		25	A	25	-		-
TC1136	82	A	G-- vs. A--	20	G	20	-		-		124	A	124	-		-
TC1160	94	G	G-- vs. A--	30	G	30	-		-		18	A	18	-		-
TC1362	1781	G	G-- vs. A--	70	G	70	-		-		13	A	13	-		-
TC1426	142	G	G-- vs. A--	33	G	33	-		-		14	A	14	-		-
TC1468	1889	A	G-- vs. A--	15	G	15	-		-		107	A	107	-		-
TC1777	1264	A	G-- vs. A--	104	G	104	-		-		28	A	28	-		-
TC1877	94	G	G-- vs. A--	205	G	205	-		-		66	A	66	-		-
TC1986	1337	G	G-- vs. A--	301	G	301	-		-		119	A	119	-		-
TC2674	569	G	G-- vs. A--	73	G	73	-		-		11	A	11	-		-
TC2699	467	A	G-- vs. A--	247	G	247	-		-		231	A	231	-		-
TC2778	344	G	G-- vs. A--	43	G	43	-		-		19	A	19	-		-
TC3017	101	A	G-- vs. A--	43	G	43	-		-		111	A	111	-		-
TC3269	524	G	G-- vs. A--	60	G	60	-		-		25	A	25	-		-
TC3318	537	G	G-- vs. A--	40	G	40	-		-		13	A	13	-		-
TC3692	248	G	G-- vs. A--	139	G	139	-		-		14	A	14	-		-
TC3912	355	A	G-- vs. A--	18	G	18	-		-		56	A	56	-		-
TC3912	364	A	G-- vs. A--	11	G	11	-		-		71	A	71	-		-
TC4100	364	A	G-- vs. A--	34	G	34	-		-		18	A	18	-		-
TC4100	435	A	G-- vs. A--	37	G	37	-		-		16	A	16	-		-
TC4272	151	A	G-- vs. A--	32	G	32	-		-		16	A	16	-		-
TC4687	30	A	G-- vs. A--	15	G	15	-		-		19	A	19	-		-
TC4754	219	G	G-- vs. A--	55	G	55	-		-		22	A	22	-		-
TC4794	385	A	G-- vs. A--	31	G	31	-		-		38	A	38	-		-
TC5009	57	A	G-- vs. A--	21	G	21	-		-		17	A	17	-		-
TC5458	235	A	G-- vs. A--	24	G	24	-		-		41	A	41	-		-
TC5570	189	G	G-- vs. A--	236	G	236	-		-		19	A	18	-		-
TC7089	225	G	G-- vs. A--	186	G	186	-		-		77	A	77	-		-
TC8006	528	A	G-- vs. A--	18	G	18	-		-		44	A	44	-		-
TC8031	451	A	G-- vs. A--	30	G	30	-		-		22	A	22	-		-
TC8059	2430	A	G-- vs. A--	38	G	38	-		-		16	A	16	-		-
TC8481	1214	A	G-- vs. A--	12	G	12	-		-		93	A	93	-		-
TC8524	1405	G	G-- vs. A--	12	G	12	-		-		97	A	97	-		-
TC8567	79	A	G-- vs. A--	11	G	11	-		-		11	A	11	-		-
TC8567	962	G	G-- vs. A--	237	G	237	-		-		56	A	56	-		-
TC8728	649	G	G-- vs. A--	66	G	66	-		-		14	A	14	-		-
TC8907	674	A	G-- vs. A--	171	G	171	-		-		175	A	175	-		-
TC9150	181	A	G-- vs. A--	35	G	35	-		-		16	A	16	-		-
TC9173	133	A	G-- vs. A--	20	G	20	-		-		67	A	67	-		-
TC9217	1004	A	G-- vs. A--	111	G	111	-		-		62	A	62	-		-
TC9236	151	A	G-- vs. A--	54	G	54	-		-		55	A	55	-		-
TC9236	197	A	G-- vs. A--	43	G	43	-		-		91	A	91	-		-
TC9244	1613	A	G-- vs. A--	45	G	45	-		-		64	A	64	-		-
TC9244	1625	A	G-- vs. A--	70	G	70	-		-		72	A	72	-		-
TC9963	1450	G	G-- vs. A--	122	G	122	-		-		14	A	14	-		-
TC10057	571	G	G-- vs. A--	125	G	125	-		-		37	A	37	-		-
TC10243	433	G	G-- vs. A--	143	G	143	-		-		63	A	63	-		-
TC10249	62	A	G-- vs. A--	16	G	16	-		-		24	A	24	-		-
TC10445	388	A	G-- vs. A--	123	G	123	-		-		193	A	193	-		-
TC10942	35	G	G-- vs. A--	25	G	25	-		-		12	A	12	-		-
TC10942	68	G	G-- vs. A--	43	G	43	-		-		17	A	17	-		-
TC11027	68	G	G-- vs. A--	32	G	32	-		-		11	A	11	-		-
TC11352	346	G	G-- vs. A--	22	G	22	-		-		21	A	21	-		-
TC11446	525	G	G-- vs. A--	31	G	31	-		-		21	A	21	-		-
TC11594	1087	A	G-- vs. A--	13	G	13	-		-		25	A	25	-		-
TC11923	41	G	G-- vs. A--	51	G	51	-		-		16	A	16	-		-
TC11929	85	A	G-- vs. A--	50	G	50	-		-		61	A	61	-		-
TC12008	477	G	G-- vs. A--	115	G	115	-		-		25	A	25	-		-
TC12008	510	G	G-- vs. A--	102	G	102	-		-		17	A	17	-		-
TC12067	92	G	G-- vs. A--	24	G	24	-		-		28	A	28	-		-
TC12129	216	G	G-- vs. A--	49	G	49	-		-		29	A	29	-		-
TC12196	207	G	G-- vs. A--	94	G	94	-		-		22	A	22	-		-
TC12214	276	A	G-- vs. A--	11	G	11	-		-		11	A	11	-		-
TC12576	58	A	G-- vs. A--	17	G	17	-		-		35	A	35	-		-
TC12603	69	G	G-- vs. A--	64	G	64	-		-		18	A	18	-		-
TC12603	186	G	G-- vs. A--	86	G	86	-		-		14	A	14	-		-
TC12798	130	G	G-- vs. A--	119	G	119	-		-		19	A	19	-		-
TC12859	82	G	G-- vs. A--	36	G	36	-		-		11	A	11	-		-
TC12860	350	G	G-- vs. A--	56	G	56	-		-		22	A	22	-		-
TC12997	776	A	G-- vs. A--	14	G	14	-		-		35	A	35	-		-
TC13646	202	G	G-- vs. A--	43	G	43	-		-		14	A	14	-		-
TC13646	214	G	G-- vs. A--	41	G	41	-		-		13	A	13	-		-
TC13764	472	G	G-- vs. A--	57	G	57	-		-		27	A	27	-		-
TC14190	97	A	G-- vs. A--	62	G	62	-		-		32	A	32	-		-
TC14390	121	G	G-- vs. A--	87	G	87	-		-		49	A	49	-		-
TC14441	239	A	G-- vs. A--	24	G	24	-		-		95	A	95	-		-
TC14523	642	G	G-- vs. A--	45	G	45	-		-		23	A	23	-		-
TC14569	176	G	G-- vs. A--	146	G	146	-		-		16	A	16	-		-
TC14991	85	G	G-- vs. A--	39	G	39	-		-		27	A	27	-		-
TC15348	788	A	G-- vs. A--	90	G	90	-		-		33	A	33	-		-
TC15348	1519	A	G-- vs. A--	270	G	270	-		-		106	A	106	-		-
TC15348	1550	A	G-- vs. A--	149	G	149	-		-		76	A	76	-		-
TC15350	55	A	G-- vs. A--	14	G	14	-		-		23	A	23	-		-
TC15350	56	A	G-- vs. A--	14	G	14	-		-		23	A	23	-		-
TC15350	245	A	G-- vs. A--	12	G	12	-		-		21	A	21	-		-
TC15350	1335	A	G-- vs. A--	17	G	17	-		-		20	A	20	-		-
TC15350	1383	A	G-- vs. A--	16	G	16	-		-		16	A	16	-		-
TC15350	1818	A	G-- vs. A--	36	G	36	-		-		14	A	14	-		-
TC15350	2424	A	G-- vs. A--	115	G	115	-		-		45	A	45	-		-
TC15355	1173	A	G-- vs. A--	32	G	32	-		-		212	A	212	-		-
TC15355	1186	A	G-- vs. A--	31	G	31	-		-		168	A	168	-		-
TC15355	1897	A	G-- vs. A--	71	G	71	-		-		35	A	35	-		-
TC15355	3019	A	G-- vs. A--	246	G	246	-		-		87	A	87	-		-
TC15355	3061	A	G-- vs. A--	113	G	113	-		-		128	A	128	-		-
TC15355	3442	A	G-- vs. A--	130	G	130	-		-		37	A	37	-		-
TC15370	260	A	G-- vs. A--	19	G	19	-		-		203	A	203	-		-
TC15370	273	A	G-- vs. A--	19	G	19	-		-		159	A	159	-		-
TC15380	470	A	G-- vs. A--	295	G	295	-		-		47	A	47	-		-
TC15380	1398	A	G-- vs. A--	356	G	356	-		-		120	A	120	-		-
TC15380	1539	A	G-- vs. A--	11	G	11	-		-		28	A	28	-		-
TC15380	1668	A	G-- vs. A--	60	G	60	-		-		26	A	26	-		-
TC15380	1749	A	G-- vs. A--	126	G	126	-		-		57	A	57	-		-
TC15530	418	A	G-- vs. A--	185	G	185	-		-		37	A	37	-		-
TC15897	69	A	G-- vs. A--	76	G	76	-		-		52	A	52	-		-
TC15921	1260	G	G-- vs. A--	204	G	204	-		-		20	A	20	-		-
TC15925	80	G	G-- vs. A--	45	G	45	-		-		29	A	29	-		-
TC15964	328	A	G-- vs. A--	103	G	103	-		-		227	A	227	-		-
TC15987	465	G	G-- vs. A--	291	G	291	-		-		56	A	56	-		-
TC16152	556	G	G-- vs. A--	323	G	323	-		-		29	A	29	-		-
TC16169	810	A	G-- vs. A--	83	G	83	-		-		24	A	24	-		-
TC16278	2009	G	G-- vs. A--	70	G	70	-		-		13	A	13	-		-
TC16362	697	G	G-- vs. A--	228	G	228	-		-		13	A	13	-		-
TC16381	1620	A	G-- vs. A--	13	G	13	-		-		16	A	16	-		-
TC16608	616	G	G-- vs. A--	63	G	63	-		-		26	A	26	-		-
TC16721	434	A	G-- vs. A--	305	G	305	-		-		143	A	143	-		-
TC16737	304	A	G-- vs. A--	19	G	19	-		-		36	A	36	-		-
TC16738	232	A	G-- vs. A--	13	G	13	-		-		19	A	19	-		-
TC16766	2546	A	G-- vs. A--	39	G	39	-		-		66	A	66	-		-
TC16878	92	A	G-- vs. A--	72	G	72	-		-		12	A	12	-		-
TC16878	96	G	G-- vs. A--	87	G	87	-		-		19	A	19	-		-
TC16882	556	G	G-- vs. A--	149	G	149	-		-		59	A	59	-		-
TC16967	274	G	G-- vs. A--	193	G	193	-		-		24	A	24	-		-
TC17134	65	G	G-- vs. A--	48	G	48	-		-		18	A	18	-		-
TC17438	427	A	G-- vs. A--	28	G	28	-		-		30	A	30	-		-
TC17597	658	G	G-- vs. A--	203	G	203	-		-		25	A	25	-		-
TC17597	676	G	G-- vs. A--	223	G	223	-		-		29	A	29	-		-
TC17654	403	G	G-- vs. A--	183	G	183	-		-		15	A	15	-		-
TC17663	374	A	G-- vs. A--	13	G	13	-		-		34	A	34	-		-
TC17808	381	A	G-- vs. A--	95	G	95	-		-		103	A	103	-		-
TC18130	1209	G	G-- vs. A--	139	G	139	-		-		27	A	27	-		-
TC18381	329	G	G-- vs. A--	89	G	89	-		-		42	A	42	-		-
TC18619	250	G	G-- vs. A--	99	G	99	-		-		24	A	24	-		-
TC18719	57	A	G-- vs. A--	71	G	71	-		-		15	A	15	-		-
[truncated: 8,827 more rows]
