# Supplementary material for: Using RNA-Seq for gene identification, polymorphism detection and transcript profiling in two alfalfa genotypes with divergent cell wall composition in stems
Source: BMC Genomics. 2011 Apr 19;12:199. doi: 10.1186/1471-2164-12-199 (PMC3112146; doi:10.1186/1471-2164-12-199)
Supplement: Additional file 6 — Validation of SNPs predicted between alfalfa genotypes 708 and 773 using RNA-Seq data. A table showing SNP validation results. A total of 55 SNPs were randomly selected to genotype genomic DNAs purified from the genotypes 708 and 773 by MALDI-TOF mass spectrometry using the iPLEX Gold spectrometry system http://www.sequenom.com. In addition to genotypes 708 and 773, we also genotyped 51 additional alfalfa (M. sativa) genotypes selected from different populations of M. sativa ssp. sativa or M. sativa ssp. falcata. [file 1471-2164-12-199-S6.TXT]

MSGI_ID	Unique_ID	SNP_ID	SNP_predicted	708_SNP_Call	773_SNP_Call	1624_White flower	3097_1009	3097_1016	3097_1097	3097_124	3097_1283	3097_1316	3097_1316	3097_1341	3097_1343	3097_1461	3097_1478	3097_224	3097_231	3097_252	3097_274	3097_4	3097_432	3097_449	3097_58	3097_580	3097_690	3097_748	3097_783	3097_945	3097_948	3180_MST1	3355_1998	3355_217	3355_2246	3355_2334	3355_2643	3355_495	3355_974	3356_425	3356_471	3357_208	3358_307	3358_562	3358_580	3983_282	3983_64	3983_731	3984_1532
TC19970	MSGI1_20653	RAND_SNP_74	G-- vs. AG-	GG	AG	AG	AG	AG	AG	AG	AG	AG	AG	AG	GG	AG	AG	AG	AG	NC	AG	AG	AG	AG	AA	AG	AG	GG	AA	AG	AG	GG	AG	AG	AG	AG	AG	AG	AG	AG	AG	AG	AG	AG	AG	AG	AG	AG	AG
TC16357	MSGI1_2136	RAND_SNP_80	T-- vs. AT-	TT	AT	AT	AT	AT	AT	AT	AT	TT	TT	AT	AT	AT	AT	TT	AT	TT	TT	AT	AT	AT	TT	AT	AT	TT	AT	AT	AT	AT	AT	AT	AT	TT	AT	AT	AT	AT	AT	AT	AT	AT	AT	AT	AT	AT	AT
TC2090	MSGI1_2361	RAND_SNP_99	TC- vs. C--	CT	CC	CT	CC	CT	CT	CC	CT	CC	CC	CC	CC	CC	CC	CC	CC	NC	CT	CC	CT	CC	CC	CC	CC	NC	CC	CT	CT	CC	CT	CT	CC	CT	CT	CT	CC	NC	CC	CT	CC	CC	CT	CC	CC	CT	CC
NODE_23654_length_446_cov_17.780270	MSGI1_23679	RAND_SNP_100	C-- vs. TC-	CC	CT	CT	CT	CT	CT	CT	CT	CT	CT	CT	CT	CT	CT	CT	CT	TT	CT	TT	CT	CT	CT	CT	CT	CC	CT	CT	CT	CT	CT	CT	CT	CT	CC	CT	CT	CT	CT	CT	TT	CT	CC	CT	CT	CT	TT
TC1777	MSGI1_2415	RAND_SNP_104	G-- vs. A--	GG	AA	AG	AG	GG	AG	GG	AG	GG	GG	GG	AA	AA	AA	NC	NC	AA	GG	AG	AG	AA	GG	AG	AG	GG	AG	AG	AG	GG	NC	AG	GG	AG	AG	AA	GG	AG	AA	AG	AG	AG	AG	AG	AG	NC	AG
NODE_21200_length_1444_cov_17.470915	MSGI1_2446	RAND_SNP_106	G-- vs. AG-	GG	AG	GG	GG	AG	AA	AG	AG	AG	AG	AG	AG	AG	AG	AG	GG	AG	AG	AG	GG	AG	AA	AG	AG	GG	AG	AG	AG	GG	AG	GG	AG	AA	AG	GG	AG	AG	AG	AG	GG	AG	AG	AG	AG	GG	GG
TC16540	MSGI1_2557	RAND_SNP_112	G-- vs. CG-	GG	CG	NC	GG	GG	CG	GG	GG	GG	CG	GG	NC	GG	GG	GG	NC	GG	GG	GG	GG	GG	CG	GG	GG	GG	GG	GG	GG	GG	CG	GG	CG	GG	GG	GG	GG	GG	GG	GG	GG	GG	GG	GG	GG	GG	CG
NODE_12134_length_418_cov_6.045455	MSGI1_25694	RAND_SNP_114	TC- vs. C--	CT	CC	CT	CT	CC	CC	CC	CT	CC	CT	CC	NC	CC	CT	CC	CC	CC	CC	CT	CC	CC	CC	CC	CC	CT	CT	CC	CC	CC	CC	CC	CT	CC	CC	CC	CT	CC	CC	CC	CT	CC	CC	CC	CT	CC	CC
TC4493	MSGI1_27998	RAND_SNP_124	T-- vs. C--	TT	CC	CT	CC	TT	CC	CT	CT	CT	CT	CT	CT	CT	CT	TT	CT	CT	CT	CT	CT	TT	CT	CT	CT	NC	CT	CT	CT	TT	CC	TT	CT	CT	CT	CT	CT	CT	CT	CT	TT	CT	CT	CT	CT	TT	CT
TC14582	MSGI1_34493	RAND_SNP_143	T-- vs. CT-	TT	CT	CT	CT	CT	CT	CT	CT	CT	CT	CT	CT	TT	TT	TT	CT	CT	CT	CT	CT	CT	CT	CT	CT	TT	CT	CT	CT	CT	CT	CT	CT	CT	CT	TT	CT	CT	CT	TT	CT	CT	TT	CT	CT	CT	CT
TC8145	MSGI1_3505	RAND_SNP_146	T-- vs. AT-	TT	AT	TT	TT	TT	TT	TT	TT	TT	TT	TT	TT	TT	TT	TT	TT	TT	TT	TT	TT	TT	TT	TT	TT	TT	TT	TT	TT	TT	TT	TT	TT	TT	TT	TT	TT	TT	TT	TT	TT	TT	TT	TT	TT	TT	AT
TC18543	MSGI1_3639	RAND_SNP_155	G-- vs. AG-	GG	AG	GG	AG	AG	AG	AG	AG	AG	GG	AG	AG	AG	GG	AG	GG	GG	AG	AG	GG	AG	AG	AG	AG	GG	AG	GG	GG	AG	AG	GG	GG	AG	AG	AG	AG	AG	AG	AG	GG	AG	AG	AG	AG	GG	GG
NODE_14169_length_1210_cov_13.442975	MSGI1_3723	RAND_SNP_157	A-- vs. GA-	AA	AG	GG	GG	AG	NC	AA	AG	AG	GG	NC	AG	AG	AG	AG	AA	AG	NC	AG	AA	AA	NC	NC	GG	AA	AA	AA	NC	AG	GG	NC	NC	AA	NC	NC	AA	NC	AA	AG	GG	AG	AG	NC	GG	NC	GG
NODE_48296_length_1204_cov_24.152824	MSGI1_3768	RAND_SNP_159	CA- vs. CG-	AC	CG	CG	AG	CG	AG	CG	CG	CG	GG	AC	CG	CG	AG	CG	CG	CG	CG	CG	CC	CG	CC	CG	CG	CC	CG	CC	CC	AG	CG	CG	CG	CG	CG	CG	CG	CC	CG	CC	AG	CG	CG	CG	CG	CG	CG
F7SND4003G9UEJ	MSGI1_37682	RAND_SNP_160	TC- vs. C--	CT	CC	CT	CT	CT	CT	CC	CT	CT	CT	CT	CT	CT	CC	NC	CT	CT	CT	CT	NC	CT	CT	CT	CT	CT	CC	NC	NC	CC	CT	CC	CT	CT	CT	NC	CC	NC	NC	NC	CC	CT	NC	CT	CT	NC	CT
TC10596	MSGI1_3806	RAND_SNP_162	A-- vs. CA-	AA	AC	AA	AA	AA	AA	AC	AA	AA	AA	AA	AA	AA	AA	AA	AA	AA	AC	AA	AA	AA	AA	AC	AA	AA	AA	AA	AA	AA	AA	AA	AA	AA	AA	AA	AA	AA	AA	AC	AA	AA	AA	AA	AA	AA	AA
NODE_6388_length_251_cov_4.920319	MSGI1_48752	RAND_SNP_193	A-- vs. GA-	AA	AG	AG	AG	AG	AA	AG	AA	AA	AA	AA	AG	AA	AG	AG	AA	AG	AA	AA	AA	AG	AG	AA	AA	AA	AG	AA	AA	AA	AA	AA	AA	AA	AA	AG	AA	AG	AA	AA	AG	AA	AA	AG	AA	AA	AA
NODE_69874_length_245_cov_6.404082	MSGI1_50137	RAND_SNP_198	TC- vs. C--	CT	CC	CT	CC	CT	CT	CC	CT	CC	CC	CC	CT	TT	CC	CT	CT	CC	CT	CC	CT	CC	CC	CT	CT	NC	CT	CT	CT	CT	CC	CT	CC	CT	CT	CT	CT	CT	CC	CC	CT	CT	CC	CC	CC	CT	CC
NODE_21260_length_974_cov_9.170431	MSGI1_5969	RAND_SNP_212	C-- vs. AC-	CC	AC	AC	AC	AC	AC	AC	AC	AC	AC	AA	AC	AC	AC	AC	AC	AC	AC	AA	AC	AC	AC	AA	AC	AC	AC	AC	AC	AC	AC	AC	AC	AC	AC	AA	AA	AC	AC	AC	AC	AC	AC	AC	AC	AC	AC
TC8567	MSGI1_6314	RAND_SNP_220	A-- vs. G--	AA	GG	GG	GG	AG	GG	AA	GG	AG	AG	GG	AG	GG	GG	AG	GG	GG	GG	GG	GG	GG	GG	AG	GG	AA	GG	AG	AG	GG	GG	GG	AG	GG	GG	GG	AA	GG	GG	GG	GG	AA	GG	GG	GG	GG	GG
NODE_42826_length_189_cov_4.931217	MSGI1_67117	RAND_SNP_228	T-- vs. CT-	TT	CT	CT	CT	CT	CT	CC	CT	CT	CT	CT	CT	TT	CT	CT	CT	CC	CT	CT	CT	CT	CT	CT	CT	TT	CT	CT	CT	CT	CT	CT	CC	CT	CT	CT	CT	CT	CT	CT	CT	CT	CT	CT	CT	CT	CT
F7SND4003GKVXO	MSGI1_91204	RAND_SNP_250	AG- vs. G--	AG	GG	GG	GG	GG	GG	GG	AG	GG	GG	GG	GG	GG	AG	GG	GG	AG	AG	GG	GG	GG	GG	AG	GG	AG	AG	GG	GG	GG	GG	GG	GG	GG	AG	AG	GG	GG	GG	GG	GG	GG	GG	GG	GG	GG	GG
TC1463	MSGI1_989	RAND_SNP_257	C-- vs. TC-	CC	CT	CT	CC	CT	CT	CT	CT	CT	CT	CT	CT	CT	CT	CT	CT	CT	CT	CT	CT	CT	CT	CT	CT	CC	CT	CT	CT	CT	CT	CT	CT	TT	CT	CT	CT	CT	CT	TT	CT	CT	CT	CT	CT	CT	CT
TC4088	MSGI1_10301	RAND_SNP_6	A-- vs. GA-	AA	AG	AA	AA	AA	AA	AA	AG	AA	AA	AA	AA	AA	AA	AG	AA	AA	AA	AA	AA	AA	AG	AA	AA	AA	AA	AA	AA	AA	AA	AA	AA	AA	AA	AA	AG	AA	AA	AA	AA	AA	AA	AA	AA	AA	AG
TC17444	MSGI1_10648	RAND_SNP_9	C-- vs. TC-	CC	CT	CT	CC	CC	CT	CT	CC	CC	CC	CC	CC	CC	CC	CT	CC	CC	CC	NC	CT	CC	NC	CC	CC	CC	CC	CC	CC	CT	CT	CC	CC	CC	NC	CC	CC	CC	CC	NC	CC	CC	CT	NC	CC	CC	CC
TC16442	MSGI1_1074	RAND_SNP_10	TA- vs. AC-	AT	AC	AC	TT	AT	AT	AC	AT	AC	AT	AC	AC	AT	AC	AT	AC	AT	AT	AT	AT	AT	TT	AT	AT	AT	CT	AC	AC	AT	AT	AT	TT	AA	AT	AC	TT	AT	AC	AC	CT	AT	AT	AT	AT	AT	AT
TC3185	MSGI1_11819	RAND_SNP_18	C-- vs. AC-	CC	AC	CC	AC	AC	AC	AC	CC	AC	AC	AC	AC	CC	AC	AC	CC	CC	AC	AC	AC	AC	CC	CC	AC	CC	CC	AC	AC	AC	AC	AC	AC	AC	CC	CC	AC	CC	CC	CC	AC	AC	CC	CC	AC	AC	AC
TC10526	MSGI1_11853	RAND_SNP_19	CT- vs. CG-	CT	CG	CC	CT	CT	CT	GT	CC	CG	GT	CT	CC	CT	CG	CT	CT	CG	CT	CC	CG	CG	CT	CG	CT	CT	CC	CG	CG	CT	CT	CC	CT	CG	CC	CC	CT	CT	CG	CG	CG	CT	CG	CT	CC	CC	CT
TC16826	MSGI1_11968	RAND_SNP_20	A-- vs. GA-	AA	AG	AA	AA	AG	AG	AG	AG	AA	AA	AG	AA	AG	AG	GG	AG	AG	AG	AG	AA	AG	AG	AA	AG	AA	AG	AG	AG	AA	AG	AG	AG	AG	AG	AA	AG	AG	AG	AA	AG	AG	AA	AA	GG	AG	AG
TC11569	MSGI1_14129	RAND_SNP_38	C-- vs. T--	CC	TT	TT	CT	CT	CT	TT	CT	CT	CT	CT	CT	CT	CT	CT	CT	CC	CT	CT	CT	CT	CT	CT	TT	CC	CT	CT	CC	CT	CT	CT	CT	CT	CT	TT	CT	CT	CT	CT	CT	CT	CT	CT	TT	CC	CT
TC15682	MSGI1_1605	RAND_SNP_52	C-- vs. GC-	CC	CG	CC	CG	CC	CC	CG	CC	CC	CC	CC	CG	CG	CC	CC	CG	CC	CC	CG	CC	CG	CC	CC	CG	CC	CG	CC	CC	CC	CC	CC	CG	CC	CC	CC	CG	CC	CG	CG	CC	CC	CC	GG	CG	CC	CC
TC20866	MSGI1_35821	RAND_SNP_151	T-- vs. CT-	TT	CT	CC	CC	CT	CT	CT	CC	CT	CT	CC	NC	CT	NC	CC	TT	CT	CC	CC	CT	CC	CT	CT	CC	TT	CC	CC	NC	CC	CC	CT	TT	TT	CC	CC	CC	CT	CC	CT	CC	CT	CT	CC	CC	CT	CT
NODE_40519_length_550_cov_10.863636	MSGI1_17376	RAND_SNP_61	G-- vs. A--	GG	AA	AG	AG	AG	AA	AG	AA	AG	AG	AA	AA	AG	GG	AG	AG	AA	AA	AG	AA	AA	AG	AA	AA	GG	AG	AG	AG	AG	AG	AA	AG	AA	AG	AG	AG	AA	AG	AA	AG	AG	AG	AG	AA	AA	AG
NODE_52183_length_493_cov_9.180528	MSGI1_20526	RAND_SNP_73	T-- vs. CT-	TT	CC	CT	CT	TT	TT	TT	TT	CT	TT	CT	TT	TT	TT	CT	TT	TT	TT	CT	TT	TT	TT	TT	TT	TT	TT	TT	TT	TT	TT	TT	TT	TT	TT	TT	TT	TT	TT	TT	TT	TT	TT	TT	TT	TT	CT
TC1298	MSGI1_2155	RAND_SNP_81	TC- vs. C--	TT	CC	CC	CC	CC	CC	CT	CC	CC	CC	CT	CT	CC	CT	CT	CT	CC	CC	TT	CC	CT	CC	CC	CT	TT	CT	CC	CC	CC	CT	CC	CC	CC	CT	CC	CC	CC	CC	CT	CT	CC	CC	CT	CT	CC	CC
TC8891	MSGI1_2290	RAND_SNP_88	C-- vs. GT-	CC	GG	GG	GG	GG	GG	GG	GG	GG	GG	GG	GG	GG	GG	GG	GG	GG	GG	CG	GG	GG	GG	GG	GG	CC	CC	GG	GG	GG	GG	GG	GG	GG	GG	GG	CG	GG	GG	GG	GG	GG	GG	GG	GG	GG	GG
NODE_21023_length_397_cov_11.304786	MSGI1_27424	RAND_SNP_122	T-- vs. CT-	TT	CC	CT	CT	CT	CT	CT	CT	CT	TT	CT	CT	CT	CT	CT	CT	CT	CT	TT	CT	TT	CT	CT	CT	CT	CT	CT	CT	CT	CT	CT	CC	CT	CT	TT	CT	CT	CT	TT	TT	CT	CT	CC	CT	CT	CT
50322166	MSGI1_32359	RAND_SNP_134	TG- vs. G--	TT	GT	GT	GT	GT	GT	GT	GT	GT	GT	GT	GT	GT	GT	GG	GT	GT	GT	GT	GT	GT	GT	GT	GT	NC	GT	GT	GT	GT	GG	GT	GT	GG	GT	GT	GG	GT	GT	GT	GT	TT	GG	GT	GT	GT	GT
TC681	MSGI1_399	RAND_SNP_171	AC- vs. G--	AA	AG	AG	GG	AG	AG	AG	AG	AG	AA	GG	AA	AG	GG	AG	GG	GG	AG	GG	AG	AA	AG	GG	NC	AA	AG	AA	AA	AG	GG	AG	GG	AG	AG	AA	AG	AG	AA	AG	AG	AA	AG	AG	AG	AG	AG
TC8467	MSGI1_410	RAND_SNP_178	AC- vs. GC-	AA	GG	AG	AG	AG	AA	AG	AG	AG	AA	AG	AA	AG	AG	AA	AG	AA	AA	AA	AG	AA	AG	AA	AG	AA	AA	AG	AG	AG	AA	AA	AG	AA	AG	AA	AG	AG	AG	AA	AA	AG	AA	AG	AG	AA	AA
TC17434	MSGI1_5588	RAND_SNP_207	CT- vs. T--	CC	TT	CC	TT	CC	CT	CT	CT	CT	CT	CT	CT	CT	CT	CC	TT	CT	CT	CT	CT	CC	CT	CT	CT	CC	CT	CT	CT	CT	CT	CC	CT	CT	CT	CT	CT	CC	CT	CT	CT	CT	CT	CT	CT	CC	CT
TC848	MSGI1_6174	RAND_SNP_217	TCA vs. C--	TT	CC	CC	CT	TT	TT	TT	TT	TT	TT	TT	CT	TT	TT	CC	CT	CC	CT	CC	TT	TT	CC	TT	CT	TT	TT	CT	CT	TT	TT	TT	TT	TT	TT	TT	CC	TT	TT	CT	TT	TT	TT	CT	CT	TT	TT
NODE_40237_length_714_cov_11.443977	MSGI1_11269	RAND_SNP_13	G-- vs. AG-	GG	AA	AG	AG	AA	AG	AG	AA	AG	AG	AA	AG	AG	AA	AG	AG	AG	AG	GG	AG	AA	AG	AG	GG	GG	AG	GG	GG	GG	AG	GG	AA	AA	AG	GG	AA	AG	GG	AA	AG	AG	AG	AG	AG	GG	GG
TC4859	MSGI1_12507	RAND_SNP_26	CG- vs. T--	CT	TT	TT	CT	TT	TT	TT	TT	TT	TT	TT	CT	TT	TT	TT	TT	TT	TT	TT	TT	TT	TT	TT	CT	CT	TT	TT	TT	TT	TT	TT	TT	TT	TT	TT	TT	TT	TT	TT	TT	TT	TT	TT	TT	TT	TT
TC9422	MSGI1_1717	RAND_SNP_59	G-- vs. AG-	GG	AA	AG	AG	AG	AG	AG	AG	AG	AG	AG	AG	AG	AG	AG	AG	AG	AG	AG	AG	AG	AG	AG	AA	GG	AG	AG	AG	AG	AG	AG	AG	AG	AG	GG	GG	AG	AA	GG	AG	AG	AG	AG	AG	AG	AG
50320164	MSGI1_18530	RAND_SNP_66	TG- vs. C--	TT	CC	NC	NC	NC	CC	CC	CC	NC	NC	NC	NC	CC	NC	TT	NC	NC	NC	NC	CC	NC	NC	CC	NC	TT	CC	CC	NC	CT	CC	CC	CC	CC	NC	NC	CC	NC	CC	NC	NC	CC	NC	CC	CC	CC	CC
TC20289	MSGI1_20216	RAND_SNP_72	A-- vs. G--	AA	AG	AG	AA	AA	AG	AG	AA	AA	AA	AA	AG	AG	AG	AG	AA	AG	AA	AA	AA	AG	AG	AG	AG	AA	AA	AG	AG	AA	AG	AG	AA	AG	AA	AA	AA	AA	AG	AG	AG	AG	AA	AG	AA	AG	AG
TC849	MSGI1_2121	RAND_SNP_79	CA- vs. A--	AA	AA	AA	AA	AA	AA	AA	AA	AA	AA	AA	AA	AA	AA	AA	AA	AA	AA	AA	AA	AA	AA	AA	AA	AA	AA	AA	AA	AA	AA	AA	AA	AA	AA	AA	AA	AA	AA	AA	AA	AA	AA	AA	AA	AA	AA
NODE_63422_length_360_cov_12.797222	MSGI1_30916	RAND_SNP_131	TG- vs. GCT	GT	GT	GT	GT	GT	GT	GT	GT	GT	GT	GT	GT	GT	CT	GT	GG	CT	CG	GT	CG	GT	GT	GT	GT	GT	GT	GT	GT	GT	GT	CG	GT	GT	GT	GT	GT	GT	GT	GT	GT	CT	GT	GT	GT	CG	GT
TC15709	MSGI1_3223	RAND_SNP_133	CT- vs. T--	CC	CC	CC	CC	CC	CC	CC	CC	CC	CC	CC	CC	CC	CC	CC	CC	CC	CC	CC	CC	CC	CC	CC	CC	CC	CC	CC	CC	CC	CC	CC	CC	CC	CC	CC	CC	CC	CC	CC	CC	CC	CC	CC	CC	CC	CC
NODE_9182_length_329_cov_15.547112	MSGI1_34750	RAND_SNP_144	G-- vs. TG-	GT	GT	GT	GT	GT	GT	GT	GT	GT	GT	TT	TT	GT	GT	GT	GT	GT	GT	GT	GT	GT	TT	GT	GT	GT	GT	GT	GT	GT	GT	GT	GT	GT	GT	GT	GT	GT	GT	GT	GT	GT	GT	GT	GT	GT	GT
TC10556	MSGI1_8775	RAND_SNP_245	G-- vs. AG-	GG	GG	GG	GG	GG	GG	GG	GG	GG	GG	GG	GG	GG	GG	GG	GG	GG	GG	GG	GG	GG	GG	GG	GG	GG	GG	GG	GG	GG	GG	GG	GG	GG	GG	GG	GG	GG	GG	GG	GG	GG	GG	GG	GG	GG	GG
TC1468	MSGI1_902	RAND_SNP_247	G-- vs. A--	AA	AA	AA	AA	AA	AA	AA	AA	AA	AA	AA	AA	AA	AA	AA	AA	AA	AA	AA	AA	AA	AA	AA	AA	NC	AA	AA	AA	AA	AA	AA	AA	AA	NC	AA	AA	AA	AA	AA	AA	AA	AA	AA	AA	AA	AA
TC14602	MSGI1_9169	RAND_SNP_251	C-- vs. AC-	CC	CC	CC	CC	CC	CC	CC	CC	CC	CC	CC	NC	CC	CC	CC	CC	CC	CC	CC	CC	CC	CC	CC	NC	CC	CC	CC	CC	CC	CC	CC	AC	CC	CC	CC	CC	CC	CC	CC	CC	CC	CC	CC	CC	CC	CC
TC1102	MSGI1_12067	RAND_SNP_22	TA- vs. A--	AA	AA	AA	AA	AA	AA	AA	AA	AA	AA	AA	AA	AA	AA	AT	AA	AA	AA	NC	AA	AA	AA	AA	NC	AA	AA	AA	AA	AA	NC	AA	NC	AA	AA	AA	NC	AA	AA	AA	AA	AA	AA	AA	AT	AA	NC
[truncated: 7 more columns]
