# Supplementary material for: Using RNA-Seq for gene identification, polymorphism detection and transcript profiling in two alfalfa genotypes with divergent cell wall composition in stems
Source: BMC Genomics. 2011 Apr 19;12:199. doi: 10.1186/1471-2164-12-199 (PMC3112146; doi:10.1186/1471-2164-12-199)
Supplement: Additional file 8 — Allelic variations (SNPs) detected within genotype 708. A table listing a total of 287,555 allelic variations (SNPs) detected within genotype 708 using minimum SNP depth cutoff of 10. [file 1471-2164-12-199-S8.TXT]

MSGI_ID	MSGI_SNP_Position	MSGI_base	708_total_base_depth	708_1st_base	708_1st_base_depth	708_2nd_base	708_2nd_base_depth	708_3rd_base	708_3rd_base_depth
TC1	586	A	1110	A	1096	C	11	T	3
TC1	587	G	1141	G	1119	T	16	C	4
TC1	589	A	1250	A	1225	T	21	C	2
TC1	591	G	1465	G	1444	T	15	A	4
TC1	599	G	1311	G	1296	A	13	T	1
TC1	601	T	1242	T	1220	G	13	A	7
TC1	636	T	1368	T	1327	G	24	C	12
TC1	640	A	1331	A	1308	G	17	C	4
TC1	657	T	1191	T	1166	A	19	G	4
TC1	663	A	1036	A	1017	G	14	T	4
TC1	664	C	1009	C	980	A	14	G	13
TC1	665	G	959	G	930	A	23	T	5
TC1	762	T	505	T	490	G	14	C	1
TC1	767	A	562	A	550	G	11	T	1
TC1	770	T	608	T	563	A	43	G	2
TC1	773	A	693	A	628	G	53	C	6
TC1	777	T	820	T	788	G	28	A	4
TC1	778	G	864	G	842	A	11	C	10
TC1	779	A	888	A	841	C	42	T	4
TC1	780	C	927	C	911	T	11	G	3
TC1	781	C	942	C	879	A	59	T	2
TC1	782	A	959	A	947	T	10	C	1
TC1	849	T	1140	T	1121	A	11	C	7
TC1	854	C	995	C	981	G	11	A	3
TC1	867	T	696	T	679	G	10	C	4
TC1	873	A	486	A	475	G	10	C	1
TC1	914	T	334	T	310	A	22	G	2
TC1	998	A	1011	A	977	C	33	G	1
TC1	1000	T	1092	T	1043	C	44	G	5
TC1	1004	T	1142	T	1122	G	15	C	5
TC1	1008	A	1145	A	1116	G	24	C	4
TC1	1011	A	1159	A	1132	G	24	C	2
TC1	1014	C	1159	C	1142	G	16	T	1
TC1	1023	A	1097	A	1085	G	12	-	-
TC1	1034	A	1052	A	1036	G	10	C	5
TC1	1037	T	1034	T	1002	G	21	C	9
TC1	1039	T	1027	T	1000	G	18	C	5
TC1	1157	G	1133	G	1119	T	14	-	-
TC1	1184	C	1153	C	1140	T	11	-	-
TC1	1260	G	659	G	647	A	10	T	2
TC1	1359	A	453	A	439	C	13	G	1
TC1	1367	T	388	T	371	G	15	C	2
TC1	1451	T	74	T	55	A	16	C	3
TC1	2434	T	51	T	28	G	18	A	5
TC3	207	G	665	G	650	T	12	C	3
TC3	210	A	668	A	657	C	11	-	-
TC3	215	A	643	A	624	C	16	G	3
TC3	217	C	629	C	617	A	12	-	-
TC3	220	A	619	A	603	C	14	G	2
TC3	222	G	563	G	536	A	24	T	2
TC3	223	T	535	T	517	A	10	C	8
TC3	226	A	492	A	479	C	13	-	-
TC3	243	G	329	G	314	T	15	-	-
TC3	267	C	226	C	203	T	22	A	1
TC3	276	A	159	A	148	G	11	-	-
TC3	306	T	155	T	142	C	13	-	-
TC3	339	G	399	G	374	T	12	C	9
TC3	364	A	677	A	655	C	13	T	8
TC3	415	C	843	C	824	A	19	-	-
TC3	416	C	824	C	810	G	13	T	1
TC3	441	C	600	C	589	G	11	-	-
TC3	442	T	561	T	406	C	150	A	3
TC3	474	A	288	A	218	T	69	G	1
TC3	504	T	300	T	216	C	84	-	-
TC3	598	G	155	A	94	G	61	-	-
TC3	609	C	246	A	137	C	109	-	-
TC3	683	T	721	T	710	A	10	C	1
TC3	687	A	668	A	649	G	19	-	-
TC4	181	C	92	C	59	T	33	-	-
TC6	386	A	71	A	57	T	11	C	2
TC7	329	T	579	T	563	G	11	C	4
TC8	229	G	223	G	161	C	57	T	5
TC8	230	A	298	A	174	T	119	C	5
TC8	231	G	1443	G	1411	T	25	C	7
TC8	232	T	1511	T	1490	C	20	G	1
TC8	235	G	2336	G	2065	T	246	C	24
TC8	236	A	2681	A	2300	C	342	T	38
TC8	239	C	3721	C	3703	T	15	A	1
TC8	241	G	3939	G	3919	C	14	A	4
TC8	242	G	3958	G	3942	T	11	A	3
TC8	253	A	4647	A	4615	T	15	G	12
TC8	255	G	4711	G	4697	T	12	A	1
TC8	286	A	5431	A	5403	G	22	C	4
TC8	291	A	5431	A	5407	G	17	C	7
TC8	294	T	5419	T	5369	G	26	C	16
TC8	297	T	5418	T	5305	G	88	C	18
TC8	299	T	5425	T	5382	G	35	A	5
TC8	304	A	5401	A	5380	C	18	G	3
TC8	305	G	5318	G	5251	A	63	T	2
TC8	306	T	5258	T	4973	A	136	G	119
TC8	308	G	4060	G	4042	A	15	C	2
TC8	310	G	3807	G	3791	A	10	T	4
TC8	311	G	3266	G	3170	A	90	C	4
TC8	312	A	2922	A	2333	G	575	C	9
TC8	313	C	2786	C	2386	G	349	A	47
TC8	314	G	2000	G	1977	A	20	C	2
TC8	317	T	1733	T	1485	G	213	C	27
TC8	319	A	1558	A	1510	G	48	-	-
TC8	321	T	1450	T	1396	G	44	A	6
TC8	324	C	1461	C	1448	A	12	T	1
TC8	328	T	1188	T	1151	G	17	C	10
TC8	329	A	1167	A	1148	G	17	T	2
TC8	341	T	837	T	825	G	10	A	1
TC8	351	A	554	A	534	G	14	T	3
TC8	429	T	419	T	400	G	16	C	2
TC8	451	T	464	T	436	G	28	-	-
TC8	470	T	712	T	684	G	24	A	2
TC8	478	A	1190	A	1164	C	21	G	3
TC8	479	G	1221	G	1191	T	29	C	1
TC8	484	T	1389	T	1367	G	18	C	4
TC8	517	A	2172	A	2155	T	11	C	6
TC8	534	A	2618	A	2584	G	30	C	3
TC8	548	T	2401	T	2354	C	23	A	14
TC8	553	A	2073	A	2054	G	14	C	3
TC8	554	A	2051	A	1990	G	55	T	3
TC8	555	T	2020	T	1957	A	53	G	8
TC8	594	G	1036	G	1020	A	13	T	2
TC8	595	T	895	T	845	A	27	C	17
TC8	597	G	837	G	817	A	20	-	-
TC8	652	G	956	G	932	A	14	C	6
TC8	653	T	962	T	943	G	13	A	6
TC8	654	A	956	A	941	C	15	-	-
TC8	657	T	990	T	979	G	10	C	1
TC8	663	A	1132	A	1120	T	11	G	1
TC8	726	A	1011	A	996	G	11	C	4
TC8	727	A	976	A	964	G	11	T	1
TC8	728	T	954	T	935	A	18	G	1
TC8	732	T	922	T	907	C	14	G	1
TC8	757	T	617	T	593	A	13	G	10
TC8	775	A	857	A	810	T	22	G	20
TC8	776	A	865	A	835	C	24	T	3
TC8	777	T	872	T	848	C	22	G	2
TC8	779	C	931	C	908	T	22	G	1
TC8	789	A	975	A	939	C	27	G	8
TC8	829	T	969	T	948	A	12	C	5
TC8	851	T	1021	T	993	A	15	G	8
TC8	865	G	1376	G	1362	T	10	A	2
TC8	867	G	1458	G	1441	T	14	A	2
TC8	873	A	1608	A	1593	C	10	G	3
TC8	874	T	1624	T	1585	G	28	C	11
TC8	875	C	1671	C	1652	G	15	T	3
TC8	885	A	1786	A	1761	C	18	G	4
TC8	900	A	1868	A	1848	C	10	G	8
TC8	910	G	1958	G	1936	C	13	T	7
TC8	924	T	2394	T	2327	G	58	A	7
TC8	932	G	2537	G	2522	A	12	C	2
TC8	935	A	2464	A	2446	G	16	C	2
TC8	937	C	2419	C	2394	A	15	G	7
TC8	938	T	2457	T	2391	G	57	C	7
TC8	939	A	2488	A	2351	G	127	C	9
TC8	941	G	2377	G	2360	A	16	C	1
TC8	942	G	2492	G	2469	A	10	C	7
TC8	943	G	2506	G	2483	T	10	A	9
TC8	944	A	2572	A	2551	G	12	C	6
TC8	946	C	2575	C	2541	A	17	G	15
TC8	949	A	2529	A	2512	G	12	T	5
TC8	950	T	2590	T	2548	G	30	A	7
TC8	953	G	2598	G	2581	T	11	A	6
TC8	955	T	2607	T	2584	A	10	C	9
TC8	956	T	2597	T	2582	G	10	A	3
TC8	961	A	2633	A	2305	C	317	G	8
TC8	964	C	2749	C	2731	T	13	A	3
TC8	966	A	2749	A	2732	G	14	T	3
TC8	969	A	2720	A	2704	G	10	T	3
TC8	970	G	2719	G	2696	T	18	C	3
TC8	973	C	2702	C	2680	T	15	A	4
TC8	1002	T	2068	T	2041	G	11	A	9
TC8	1004	T	2222	T	2199	G	12	A	6
TC8	1018	T	2214	T	2167	A	22	C	17
TC8	1020	C	2256	C	2237	A	17	T	1
TC8	1038	G	2394	G	2366	T	17	C	7
TC8	1046	T	2334	T	2291	C	34	G	9
TC8	1048	C	2374	C	2355	T	13	G	4
TC8	1052	C	2272	C	2255	G	13	A	3
TC8	1053	T	2262	T	2199	G	47	C	13
TC8	1058	A	2181	A	2165	G	16	-	-
TC8	1060	T	2176	T	2160	G	11	A	3
TC8	1086	G	2013	G	1997	A	12	T	3
TC8	1089	T	1963	T	1948	G	10	A	4
TC8	1090	T	1837	T	1809	G	21	A	6
TC8	1092	A	1746	A	1713	G	27	C	5
TC8	1094	G	1757	G	1740	A	13	T	3
TC8	1095	G	1669	G	1652	A	12	T	3
TC8	1097	G	1650	G	1620	A	13	T	10
TC8	1098	G	1684	G	1666	T	10	A	7
TC8	1099	C	1691	C	1664	A	14	G	8
TC8	1112	T	1456	T	1423	C	19	G	10
TC8	1118	A	1259	A	1248	G	10	C	1
TC8	1124	T	1319	T	1290	A	14	G	10
TC8	1135	G	1491	G	704	T	521	A	229
TC8	1142	G	1715	G	1699	T	10	C	4
TC8	1146	A	1798	A	1774	C	14	T	8
TC8	1147	A	1904	A	1817	T	53	C	30
TC8	1148	C	2180	C	2161	T	19	-	-
TC8	1152	A	2333	A	2283	C	29	G	13
TC8	1153	C	2351	C	2328	T	20	G	2
TC8	1156	G	2564	G	2545	A	16	T	2
TC8	1158	G	2622	G	2600	A	12	T	6
TC8	1160	T	2538	T	2521	G	12	C	3
TC8	1168	C	2884	C	2865	T	12	A	3
TC8	1172	G	3310	G	3292	A	13	C	4
TC8	1173	A	3365	A	3332	G	24	T	8
TC8	1174	A	3357	A	3336	G	12	C	5
TC8	1176	C	3448	C	3436	T	11	A	1
TC8	1177	C	3469	C	3454	T	11	A	2
TC8	1194	T	5107	T	5078	C	18	G	9
TC8	1195	G	5259	G	5201	C	38	T	14
TC8	1196	C	5281	C	5231	T	43	G	4
TC8	1198	T	5784	T	5734	C	24	G	24
TC8	1199	T	5769	T	5730	G	26	C	9
TC8	1201	G	6254	G	6240	T	12	A	1
TC8	1204	A	6547	A	6518	C	18	G	11
TC8	1205	A	6559	A	6447	T	61	G	41
TC8	1207	G	6872	G	6821	T	47	A	2
TC8	1211	A	7104	A	7070	G	19	T	14
TC8	1213	A	7266	A	7242	G	17	T	4
TC8	1217	G	7567	G	7547	T	10	C	6
TC8	1218	T	7549	T	7457	C	38	A	27
TC8	1220	G	7537	G	7516	A	12	T	7
TC8	1221	T	7659	T	7580	G	32	C	25
TC8	1222	G	7649	G	7627	A	10	T	8
TC8	1223	C	7683	C	7606	A	54	G	16
TC8	1224	A	7577	A	7525	G	37	T	11
TC8	1226	G	7678	G	7654	C	11	T	7
TC8	1227	G	7801	G	7757	T	31	A	8
TC8	1228	C	7876	C	7847	A	19	G	6
TC8	1229	T	7847	T	7812	G	27	A	7
TC8	1232	C	7870	C	7849	T	11	G	7
TC8	1236	A	7889	A	7865	C	12	T	7
TC8	1237	G	7917	G	7902	T	12	C	3
TC8	1238	C	8088	C	8066	A	15	T	3
TC8	1239	T	8156	T	8137	C	10	G	7
TC8	1242	T	8222	T	8173	C	24	G	20
TC8	1244	C	8572	C	8525	G	22	A	17
TC8	1245	C	8196	C	8175	T	10	G	6
TC8	1247	T	8394	T	8324	C	34	G	33
TC8	1249	A	8303	A	8214	G	61	C	23
TC8	1252	T	8215	T	7934	G	225	A	30
TC8	1254	T	8201	T	8150	G	23	A	19
TC8	1255	T	8074	T	8058	G	11	A	3
TC8	1256	G	8265	G	8236	T	24	C	5
TC8	1257	G	8450	G	8430	T	14	A	5
TC8	1259	T	8390	T	8346	G	32	A	6
TC8	1264	T	8267	T	8242	C	12	G	10
TC8	1268	G	8296	G	8278	T	10	C	5
TC8	1269	C	8029	C	8003	A	14	T	9
TC8	1270	A	7389	A	7342	G	30	C	14
TC8	1271	A	7243	A	7203	G	24	C	11
TC8	1272	C	7310	C	7285	A	12	G	8
TC8	1273	G	7244	G	7220	T	11	A	10
TC8	1274	A	6832	A	6814	C	10	G	6
TC8	1276	C	6471	C	6448	A	19	T	2
TC8	1277	G	6363	G	6345	T	12	A	4
TC8	1278	C	6255	C	6232	A	12	G	7
TC8	1279	A	6158	A	6091	G	51	C	11
TC8	1280	A	6112	A	6032	G	32	T	26
TC8	1281	C	6080	C	6025	A	35	G	15
TC8	1282	C	5806	C	5760	T	29	A	10
TC8	1283	C	5923	C	5900	A	18	G	3
TC8	1284	T	5717	T	5672	C	36	G	6
TC8	1287	T	5639	T	5583	C	36	A	14
TC8	1289	T	5446	T	5403	G	21	C	14
TC8	1292	A	5284	A	5237	T	32	C	8
TC8	1296	G	4984	G	4962	T	16	C	3
TC8	1297	C	4865	C	4842	A	14	G	5
TC8	1298	C	4851	C	4824	G	19	A	7
TC8	1299	A	4711	A	4650	C	46	G	13
TC8	1300	A	4542	A	4499	C	24	T	10
TC8	1301	C	4361	C	4341	A	10	G	9
TC8	1302	G	4344	G	4314	A	12	T	10
TC8	1303	T	4209	T	4187	C	13	G	7
TC8	1306	A	3967	A	3953	T	10	C	3
TC8	1311	G	3780	G	3766	T	11	C	2
TC8	1313	A	3705	A	3676	G	12	T	10
TC8	1314	A	3604	A	3496	C	83	T	17
TC8	1315	C	3583	C	3537	T	25	A	18
TC8	1316	C	3791	C	3772	T	10	-	-
TC8	1317	C	3858	C	3846	T	11	A	1
TC8	1318	T	3855	T	3802	G	22	C	20
TC8	1319	G	3831	G	3807	A	10	T	9
TC8	1320	A	3462	A	3421	G	21	C	15
TC8	1321	A	3399	A	3369	T	12	G	12
TC8	1324	G	3676	G	3618	A	29	C	22
TC8	1325	A	3681	A	3569	T	58	C	41
TC8	1326	C	4553	C	4452	T	67	A	24
TC8	1327	T	4692	T	4568	G	73	C	40
TC8	1328	G	5188	G	5105	C	43	T	30
TC8	1329	C	5392	C	5327	T	43	G	14
TC8	1330	C	5615	C	5466	G	127	A	17
TC8	1331	G	5658	G	5635	A	11	T	9
TC8	1332	G	5347	G	5311	A	28	T	4
TC8	1333	T	5119	T	5046	G	35	C	21
TC8	1334	G	5129	G	5110	A	11	T	7
TC8	1335	A	5147	A	5127	G	11	C	6
TC8	1336	T	5165	T	5129	A	21	G	12
TC8	1337	A	5320	A	5274	C	27	T	12
TC8	1338	A	5426	A	5334	T	43	G	32
TC8	1339	G	5572	G	5549	T	13	C	7
TC8	1340	C	5966	C	5909	G	34	T	19
TC8	1341	C	5953	C	5766	G	181	T	4
TC8	1344	A	5861	A	5836	G	20	C	5
TC8	1347	A	5871	A	5853	G	14	C	4
TC8	1348	A	5771	A	5755	G	14	C	2
TC8	1350	G	5765	G	5750	T	10	A	3
TC8	1351	T	5726	T	5649	G	48	C	15
TC8	1355	G	5853	G	5840	T	10	C	2
TC8	1357	T	5781	T	5749	G	22	A	8
TC8	1358	G	5784	G	5757	A	16	C	7
TC8	1359	A	5586	A	5556	T	12	C	11
TC8	1362	T	5613	T	5597	C	10	A	4
TC8	1387	T	5306	T	5287	C	14	A	4
TC8	1389	G	5243	G	5212	A	27	C	4
TC8	1390	G	5174	G	5145	A	23	C	4
TC8	1391	C	5124	C	5071	A	30	G	21
TC8	1396	C	4560	C	4530	A	26	T	2
TC8	1397	A	4538	A	4511	G	19	C	8
TC8	1400	T	4052	T	3895	A	105	C	44
TC8	1401	G	4033	G	4013	T	10	A	6
TC8	1402	C	3177	C	2913	A	260	T	4
TC8	1403	T	3011	T	2761	G	194	A	49
TC8	1405	C	2260	C	2223	G	14	A	13
TC8	1413	G	1701	G	1643	A	55	T	3
TC8	1414	G	1597	G	1539	A	55	T	3
TC8	1415	G	1450	G	1428	A	17	T	5
TC8	1417	C	1075	C	1054	G	16	A	3
TC8	1429	A	1061	A	1045	G	10	C	5
TC8	1431	C	1149	C	1111	T	29	G	7
TC8	1432	C	1321	C	1285	T	33	A	1
TC8	1433	C	1402	C	1375	T	21	G	4
TC8	1457	A	1611	A	1545	C	52	G	12
TC8	1480	G	2067	G	1977	C	78	T	11
TC8	1481	G	2077	G	1985	T	79	C	10
TC8	1483	T	2428	T	2405	G	17	C	4
TC8	1486	A	2483	A	2464	C	14	G	5
TC8	1487	A	2473	A	2392	C	50	T	23
TC8	1489	T	2667	T	2643	C	13	G	11
TC8	1498	T	2839	T	2815	G	22	C	2
TC8	1506	G	2875	G	2857	A	12	T	6
TC8	1507	A	2716	A	2650	G	46	C	15
TC8	1508	A	2535	A	2492	G	40	T	2
TC8	1509	T	2465	T	2434	G	20	A	10
TC8	1517	A	3037	A	3005	T	25	G	5
TC8	1518	A	3159	A	3104	C	45	G	6
TC8	1526	T	3335	T	3312	C	11	A	8
TC8	1534	A	3372	A	3351	G	15	C	4
TC8	1541	T	3407	T	3292	G	84	C	25
TC8	1543	A	3439	A	3385	G	49	C	4
TC8	1544	A	3445	A	3429	T	11	G	3
TC8	1545	T	3395	T	3363	A	20	C	9
TC8	1547	C	3434	C	3418	T	11	A	3
TC8	1554	G	3514	G	3438	C	72	A	2
TC8	1555	G	3455	G	3427	A	13	T	11
TC8	1556	G	3195	G	3122	A	67	T	4
TC8	1557	C	3172	C	3069	G	80	A	19
TC8	1559	T	2819	T	2793	C	23	A	3
TC8	1562	T	2768	T	2748	A	10	G	6
TC8	1563	A	2764	A	2739	G	12	C	9
TC8	1565	A	2562	A	2542	C	12	G	7
TC8	1567	A	2500	A	2478	C	14	G	6
TC8	1570	G	2433	G	2408	C	20	A	4
TC8	1571	C	2437	C	2421	G	13	T	2
TC8	1574	G	2328	G	2290	C	32	A	4
TC8	1575	T	2230	T	2153	C	52	A	14
TC8	1576	C	2220	C	2207	G	11	A	2
TC8	1577	A	2206	A	2160	C	43	G	2
TC8	1579	A	2085	A	2059	C	23	G	3
TC8	1581	T	2031	T	2015	C	15	A	1
TC8	1582	A	2031	A	2017	C	14	-	-
TC8	1587	A	1908	A	1880	G	24	C	4
TC8	1589	C	1568	C	1551	A	10	T	5
TC8	1590	T	1568	T	1525	C	21	G	20
TC8	1594	C	1327	C	1289	A	19	G	13
TC8	1595	A	1304	A	1225	G	49	C	27
TC8	1603	A	1385	A	1365	T	15	G	5
TC8	1604	G	1390	G	1377	C	12	T	1
TC8	1610	A	1630	A	1594	C	23	G	8
TC8	1616	A	1569	A	1536	C	17	G	15
TC8	1620	C	1529	C	1515	G	10	A	4
TC8	1621	A	1518	A	1499	G	13	C	5
TC8	1622	A	1471	A	1437	G	27	C	7
TC8	1625	A	1374	A	1339	G	28	T	4
TC8	1631	A	1229	A	1216	G	12	C	1
TC8	1642	A	1132	A	1119	G	11	T	1
TC8	1667	T	1043	T	559	G	320	A	159
TC8	1675	T	595	T	580	A	12	G	3
TC8	1681	T	247	T	195	A	43	G	7
TC9	54	A	665	A	643	C	18	G	4
TC9	126	T	400	T	381	G	12	A	6
TC9	161	T	140	T	109	G	20	A	11
TC10	73	T	42	T	26	C	16	-	-
TC10	332	T	115	T	105	C	10	-	-
TC10	376	T	157	C	97	T	60	-	-
TC10	428	A	123	A	98	G	25	-	-
TC10	835	G	44	G	33	A	11	-	-
TC10	845	C	39	C	28	T	11	-	-
TC13	51	A	277	A	262	C	15	-	-
TC13	59	T	282	T	270	G	12	-	-
TC15	429	G	196	G	175	A	21	-	-
TC15	534	A	316	A	284	C	32	-	-
TC15	557	C	331	C	296	T	34	A	1
TC15	577	C	261	C	218	T	42	G	1
TC15	792	A	125	A	110	T	15	-	-
TC15	927	G	215	G	181	T	33	A	1
TC15	1068	C	166	C	154	G	12	-	-
TC15	1089	C	138	G	84	C	54	-	-
TC15	1164	A	175	A	148	G	26	T	1
TC15	1193	G	168	G	158	A	10	-	-
TC15	1262	G	175	G	157	A	18	-	-
TC15	1338	G	198	G	177	A	21	-	-
TC15	1371	A	262	A	245	C	16	T	1
TC15	1608	A	184	A	152	G	32	-	-
TC15	1626	T	247	T	224	C	21	G	2
TC15	1704	T	234	T	210	C	24	-	-
TC15	1707	C	240	C	215	T	25	-	-
TC15	1738	A	254	A	225	G	28	T	1
TC15	1742	G	242	G	227	T	15	-	-
TC15	1791	G	244	G	200	A	43	T	1
TC15	1849	G	235	G	221	C	14	-	-
TC15	1905	A	180	A	164	G	16	-	-
TC15	2046	G	172	G	155	A	17	-	-
TC15	2145	T	276	T	260	A	16	-	-
TC15	2146	A	276	A	264	C	12	-	-
TC15	2172	G	248	G	215	C	28	A	5
TC15	2376	C	444	C	406	T	29	A	6
TC15	2415	C	299	C	278	T	20	-	-
TC15	2445	A	340	A	312	G	28	-	-
TC15	2490	A	332	A	312	G	20	-	-
TC15	2529	A	425	A	413	G	12	-	-
TC15	2551	A	548	A	518	G	29	C	1
TC15	2579	C	434	C	419	T	13	A	2
TC15	2627	C	463	C	444	T	17	G	2
TC15	2637	T	513	T	496	G	17	-	-
TC15	2652	A	539	A	517	G	22	-	-
TC15	2694	C	560	C	542	A	10	T	5
TC15	2697	A	553	A	533	G	18	T	1
TC15	2703	A	607	A	592	G	15	-	-
TC15	2731	G	589	G	457	A	131	T	1
TC15	2760	C	669	C	654	T	14	A	1
TC15	2773	A	774	A	742	C	23	G	6
TC15	2808	T	548	T	508	G	28	A	12
TC15	2828	T	473	T	438	C	35	-	-
TC15	2829	C	475	C	448	T	27	-	-
TC15	2835	A	490	A	477	G	13	-	-
TC15	2843	T	523	T	502	C	13	G	7
TC15	2846	G	545	G	530	A	15	-	-
TC15	2879	A	545	A	534	G	11	-	-
TC15	2898	A	577	A	544	G	33	-	-
TC15	2904	A	601	A	570	G	30	T	1
TC15	2913	A	583	A	464	G	115	T	2
TC15	2916	C	600	C	565	A	31	T	2
TC15	2917	G	595	G	574	A	18	T	3
TC15	2922	C	502	C	431	T	71	-	-
TC15	2928	G	479	G	421	T	56	A	1
TC15	2951	A	434	A	390	C	44	-	-
TC15	2987	A	368	A	354	G	11	T	3
TC15	2994	T	397	T	324	C	71	A	2
TC15	2998	A	451	A	431	C	16	G	3
TC15	3051	C	359	C	337	A	11	T	11
TC15	3074	A	156	A	144	G	10	C	2
TC15	3078	G	128	G	112	T	16	-	-
TC15	3097	A	64	A	51	C	13	-	-
TC15	3107	A	54	A	44	G	10	-	-
TC17	960	T	56	A	29	T	27	-	-
TC17	1302	G	36	G	26	C	10	-	-
TC18	88	T	1095	T	1085	C	10	-	-
TC18	90	T	1181	T	1142	C	38	A	1
TC18	93	T	1260	T	1246	C	11	A	2
TC18	129	A	1605	A	1585	C	14	G	4
TC18	386	A	770	A	759	T	10	G	1
TC18	462	T	960	T	944	A	13	G	3
TC18	524	A	611	A	586	G	16	C	6
TC18	526	A	647	A	625	G	13	T	8
TC18	548	A	1198	A	1164	T	22	C	6
TC18	549	T	1233	T	1211	C	21	G	1
TC18	758	C	157	C	133	T	23	A	1
TC18	820	T	99	T	79	A	19	G	1
TC18	821	G	89	G	78	A	10	C	1
TC20	606	A	249	A	161	T	88	-	-
TC20	681	C	87	C	67	A	20	-	-
TC20	682	T	84	T	64	C	20	-	-
TC21	136	A	185	A	159	G	26	-	-
TC21	142	T	188	T	171	G	17	-	-
TC21	148	G	208	G	190	A	18	-	-
TC21	151	C	245	C	183	T	60	G	2
TC21	178	A	436	A	403	T	33	-	-
TC21	181	T	447	T	412	C	35	-	-
TC21	217	A	455	A	252	G	202	C	1
TC21	250	A	182	A	139	T	43	-	-
TC21	307	C	139	T	118	C	21	-	-
TC21	310	A	142	G	119	A	23	-	-
TC21	340	C	158	T	111	C	47	-	-
TC21	365	C	251	C	239	A	12	-	-
TC21	391	C	433	C	357	T	75	G	1
TC21	409	G	474	G	388	A	85	T	1
TC21	442	A	358	A	294	T	63	C	1
TC21	448	C	258	C	209	T	47	A	1
TC21	460	C	214	C	185	T	28	A	1
TC22	65	A	164	A	127	G	37	-	-
TC22	77	G	180	G	153	A	27	-	-
TC22	155	G	53	G	29	A	24	-	-
TC22	161	G	57	G	33	A	23	C	1
TC22	233	C	222	C	120	T	102	-	-
TC22	254	G	327	A	170	G	157	-	-
TC22	281	A	319	A	287	T	32	-	-
TC22	308	A	321	T	207	A	113	G	1
TC22	323	T	266	T	254	G	12	-	-
TC22	368	T	401	T	249	C	151	G	1
TC22	401	C	308	C	288	T	20	-	-
TC22	404	A	300	G	204	A	96	-	-
TC22	416	C	288	C	275	T	13	-	-
TC22	440	A	144	A	109	G	35	-	-
TC22	455	G	74	G	56	A	18	-	-
TC22	464	T	75	T	56	A	19	-	-
TC22	512	G	110	G	100	A	10	-	-
TC22	551	C	101	C	90	T	11	-	-
TC22	575	G	78	G	54	C	24	-	-
TC22	581	G	77	G	34	A	33	T	10
TC22	587	A	78	G	43	A	35	-	-
TC22	599	T	90	T	70	A	20	-	-
TC22	650	C	105	T	61	G	44	-	-
TC22	656	A	87	A	62	T	25	-	-
TC22	734	G	52	A	30	G	22	-	-
TC22	791	A	97	A	74	G	23	-	-
TC22	794	G	100	G	46	A	46	T	8
TC22	821	A	81	A	71	G	10	-	-
TC22	833	G	90	A	50	G	40	-	-
TC22	836	C	93	T	47	C	46	-	-
TC22	842	C	92	C	69	A	23	-	-
TC22	860	A	72	A	61	G	11	-	-
TC22	863	T	71	T	61	C	10	-	-
TC22	908	G	25	G	15	A	10	-	-
TC23	61	T	688	T	602	G	84	A	1
TC23	70	T	730	T	644	C	84	G	2
TC23	103	G	697	G	675	A	16	T	6
TC23	112	G	677	G	625	A	51	T	1
TC23	127	C	619	C	514	T	104	G	1
TC25	74	A	552	A	411	G	141	-	-
TC25	101	A	648	A	477	T	170	-	-
TC25	128	A	973	A	648	G	323	T	2
TC25	155	G	1055	G	788	A	267	-	-
TC25	202	C	1031	C	1018	A	10	T	2
TC25	249	G	1361	G	1343	T	12	C	5
TC25	267	C	1765	C	1751	T	10	A	3
TC25	320	T	1578	T	1553	C	19	A	5
TC25	325	T	1257	T	1219	A	27	G	9
TC25	351	A	868	A	830	C	21	G	10
TC25	353	C	894	C	881	T	11	A	2
TC25	359	G	1261	G	949	A	301	T	6
TC25	368	A	1418	A	1399	C	13	G	5
TC25	393	G	1872	G	1827	T	41	A	2
TC25	398	A	2231	A	2213	G	11	C	5
TC25	417	T	2377	T	2359	C	11	G	7
TC25	423	T	2433	T	2370	G	57	C	6
TC25	455	A	2154	A	1976	G	175	T	2
TC25	459	T	2174	T	2153	A	14	C	5
TC25	467	C	2026	C	1940	A	81	G	5
TC25	468	A	2045	A	2032	G	10	T	2
TC25	469	A	1945	A	1891	G	50	T	2
TC25	493	T	1242	T	1219	A	17	G	5
TC25	553	A	357	A	189	G	168	-	-
TC25	581	T	492	T	405	C	86	G	1
TC25	584	A	536	A	415	G	121	-	-
TC25	589	G	565	G	551	A	14	-	-
TC25	642	A	1337	A	1318	G	16	T	2
TC25	643	C	1341	C	1320	A	16	G	4
TC25	697	T	1247	T	1218	A	24	C	3
TC25	704	C	1013	C	814	T	184	A	15
TC25	719	G	944	G	484	A	455	T	3
TC25	749	A	793	A	781	T	10	G	2
TC25	752	A	792	A	781	G	10	T	1
TC25	761	C	844	C	509	T	334	A	1
TC25	776	C	1036	C	621	T	413	A	1
TC25	834	T	818	T	806	C	10	A	1
TC25	848	A	842	A	810	T	19	C	13
TC25	850	T	851	T	829	C	16	A	6
TC25	852	G	899	G	869	C	16	T	13
TC25	853	C	936	C	912	T	23	-	-
TC25	854	C	1328	C	1311	T	14	-	-
TC25	869	A	1856	A	1817	T	17	G	16
TC25	878	G	2158	G	1704	A	453	T	1
TC25	907	C	2304	C	2291	G	10	T	3
TC25	909	C	2369	C	2323	T	42	A	2
TC25	929	C	2462	C	2409	G	37	A	13
TC25	932	G	1958	G	1684	A	273	T	1
TC25	951	G	1977	G	1927	C	33	T	13
TC25	952	T	2055	T	2036	C	13	A	5
TC25	953	C	2236	C	1581	T	650	A	2
TC25	968	A	2444	A	2424	G	16	T	3
TC25	987	G	2695	G	2655	A	37	C	2
TC25	992	T	2489	T	2476	C	11	A	1
TC25	1027	C	2385	C	2333	A	47	T	3
TC25	1028	G	2344	G	2324	A	15	C	4
TC25	1030	T	2119	T	2099	G	15	A	5
TC25	1031	A	2093	A	2075	C	14	G	4
TC25	1032	A	2008	A	1994	T	10	G	3
TC25	1076	A	1750	A	1686	T	35	C	26
TC25	1079	A	1845	A	1796	T	18	C	16
TC25	1088	A	2063	A	2051	C	10	T	1
TC25	1089	A	2080	A	2064	T	14	G	2
TC25	1112	A	2684	A	1993	G	683	T	7
TC25	1153	C	2420	C	2399	A	19	G	2
TC25	1165	T	1659	T	1623	G	32	A	3
TC25	1166	T	1447	T	1426	A	15	C	5
TC25	1346	G	783	C	531	G	241	A	10
TC25	1348	C	890	C	872	T	18	-	-
TC25	1349	C	970	C	958	T	11	A	1
TC25	1378	T	1106	T	987	G	119	-	-
TC25	1412	C	1173	C	649	G	522	A	2
TC25	1415	T	1261	T	740	A	517	C	3
TC25	1417	G	1403	G	1390	T	13	-	-
TC25	1418	G	1446	G	1372	A	70	C	4
TC25	1424	T	1300	T	1290	A	10	-	-
TC25	1436	G	1290	G	1191	A	96	T	2
TC25	1466	T	1226	T	1215	C	10	G	1
TC25	1475	C	1224	C	1068	A	131	T	25
TC25	1481	T	1172	T	1149	C	21	A	2
TC25	1511	A	742	A	722	C	17	T	2
TC25	1517	A	713	A	678	C	31	G	3
TC25	1523	A	644	A	589	C	54	T	1
TC25	1562	G	442	G	428	A	14	-	-
TC27	71	G	90	G	73	C	17	-	-
TC27	74	T	93	T	71	G	22	-	-
TC27	87	G	126	A	92	G	34	-	-
TC27	127	C	83	C	70	T	13	-	-
TC27	128	G	75	G	45	A	30	-	-
TC27	130	T	79	T	69	C	10	-	-
TC27	149	C	90	C	49	A	41	-	-
TC27	152	G	98	G	80	A	18	-	-
TC27	171	G	130	G	116	A	14	-	-
TC27	188	A	136	A	68	G	68	-	-
TC27	197	C	146	C	115	T	31	-	-
TC27	254	C	145	C	128	A	12	G	5
TC27	258	A	148	A	135	T	12	C	1
TC27	277	C	186	C	170	A	16	-	-
TC27	311	G	212	G	98	T	85	A	29
TC27	323	T	228	T	207	A	21	-	-
TC27	400	A	266	A	254	G	12	-	-
TC27	401	G	268	G	256	T	12	-	-
TC27	464	C	315	C	300	T	15	-	-
TC27	468	T	314	T	297	G	17	-	-
TC27	480	T	310	T	286	C	24	-	-
TC27	553	G	441	G	422	A	17	C	2
TC27	554	T	438	T	420	C	17	A	1
TC28	239	A	371	T	213	A	158	-	-
TC28	259	T	360	C	185	T	174	A	1
TC28	507	T	358	T	192	A	163	C	3
TC28	617	T	501	T	484	C	10	G	6
TC28	652	G	339	G	321	T	18	-	-
TC28	654	C	336	C	321	T	14	G	1
TC28	711	G	820	G	808	A	12	-	-
TC28	728	C	976	C	949	A	27	-	-
TC28	734	T	973	T	899	C	70	G	3
TC28	749	T	996	T	980	G	15	C	1
TC28	753	T	1043	T	1030	G	11	C	2
TC28	787	C	787	C	775	T	12	-	-
TC28	942	C	692	C	370	T	321	G	1
TC28	1040	T	472	T	457	A	10	G	4
TC28	1072	T	212	T	201	A	11	-	-
TC28	1073	C	209	C	199	G	10	-	-
TC28	1215	G	907	G	895	A	10	C	2
TC28	1300	G	719	G	701	T	16	A	2
TC28	1376	G	1088	G	1070	A	15	T	2
TC28	1379	A	1056	A	1045	G	10	C	1
TC28	1454	C	1221	C	1203	G	12	A	4
TC28	1458	T	1024	T	988	A	18	C	16
TC28	1461	T	973	T	961	G	12	-	-
TC28	1468	T	945	T	927	A	11	C	5
TC28	1551	T	1036	T	988	A	24	G	22
TC28	1590	T	1293	T	1283	A	10	-	-
TC28	1608	A	1149	A	1137	G	11	C	1
TC28	1620	A	1160	A	1149	C	11	-	-
TC28	1621	G	1163	G	1146	T	15	A	1
TC28	1627	G	1092	G	1081	A	10	C	1
TC28	1629	A	1062	A	1029	G	32	C	1
TC28	1634	T	931	T	876	G	45	A	5
TC28	1696	C	1054	C	1040	A	10	G	3
TC28	1708	A	1011	A	1000	T	10	C	1
TC28	1709	A	969	A	956	T	11	G	2
TC28	1916	A	239	A	212	G	27	-	-
TC28	1966	T	153	T	102	G	51	-	-
TC28	2036	G	498	G	481	T	15	C	2
TC29	31	C	96	T	51	C	45	-	-
TC29	67	G	234	G	215	A	18	T	1
TC29	130	G	387	G	260	A	126	C	1
TC29	194	C	192	C	130	A	62	-	-
TC29	338	C	579	C	558	A	21	-	-
TC29	339	T	570	T	555	G	13	A	2
TC29	488	G	268	G	256	C	11	T	1
TC29	664	A	149	A	137	T	12	-	-
TC29	682	A	116	A	88	G	28	-	-
TC29	688	A	69	T	36	A	33	-	-
TC29	895	C	1102	T	582	C	519	G	1
TC29	931	A	1608	A	1015	C	591	-	-
TC29	1009	C	814	C	594	T	210	A	10
TC29	1013	A	732	A	708	C	19	G	5
TC29	1018	A	518	A	497	G	20	T	1
TC29	1037	T	336	T	323	G	12	A	1
TC29	1147	C	301	T	157	C	136	A	4
TC30	28	G	123	A	72	G	51	-	-
TC30	79	C	495	C	471	T	23	G	1
TC30	88	G	520	G	501	T	19	-	-
TC30	179	A	546	T	479	A	67	-	-
TC30	193	A	572	A	558	G	14	-	-
TC30	220	A	681	A	567	G	114	-	-
TC30	229	C	687	G	569	C	118	-	-
TC30	244	G	656	G	529	T	127	-	-
TC30	277	C	512	C	344	T	145	G	22
TC30	281	G	358	G	341	A	16	T	1
TC30	286	A	309	A	269	G	39	T	1
TC30	307	A	604	A	585	C	18	T	1
TC30	376	T	1096	T	1033	C	40	G	23
TC30	379	C	1057	C	1012	T	43	A	1
TC30	382	A	976	A	959	C	14	G	3
TC30	526	T	476	T	451	C	23	G	2
TC30	532	G	464	G	417	A	45	T	2
TC30	538	C	480	C	465	T	13	A	2
TC30	604	T	565	T	397	C	168	-	-
TC30	622	T	481	T	372	A	109	-	-
TC30	641	G	515	G	498	A	17	-	-
TC30	661	C	693	C	414	T	279	-	-
TC30	715	C	462	C	348	T	113	A	1
TC30	718	T	478	T	368	C	109	A	1
TC30	727	A	459	G	378	A	81	-	-
TC30	766	T	365	T	281	C	84	-	-
TC30	841	T	386	T	369	A	17	-	-
TC30	844	C	387	T	232	C	154	A	1
TC30	856	C	416	C	230	T	185	G	1
TC30	886	T	477	C	291	T	186	-	-
TC30	889	G	495	G	305	A	189	T	1
TC30	949	T	423	T	404	A	19	-	-
TC30	950	G	438	G	405	C	33	-	-
TC30	964	T	568	T	345	A	223	-	-
TC30	973	A	549	A	435	G	114	-	-
TC30	976	T	545	T	343	G	201	A	1
TC30	988	C	659	C	478	G	104	T	77
TC30	1006	G	698	G	667	A	31	-	-
TC30	1021	T	689	T	651	C	38	-	-
TC30	1024	A	678	A	632	G	43	C	2
TC30	1033	T	550	T	383	A	167	-	-
TC30	1048	T	565	T	345	C	218	G	2
TC30	1057	G	495	G	437	A	58	-	-
TC30	1060	C	522	C	347	T	153	A	22
TC30	1075	T	426	T	407	A	16	C	3
TC30	1099	T	461	T	438	C	22	A	1
TC30	1108	C	482	C	283	A	171	T	28
TC30	1138	G	558	G	490	T	67	A	1
TC30	1153	C	655	T	337	C	317	G	1
TC30	1180	T	551	T	496	A	53	G	2
TC30	1201	A	521	G	265	A	254	C	2
TC30	1207	C	453	C	256	T	194	-	-
TC30	1243	G	337	G	276	A	60	C	1
TC30	1271	C	296	C	266	T	30	-	-
TC30	1282	C	232	C	211	G	21	-	-
TC30	1306	T	176	C	160	T	16	-	-
TC30	1330	G	142	G	126	A	16	-	-
TC30	1345	T	159	T	132	C	25	A	2
TC30	1348	C	167	C	139	A	27	T	1
TC30	1414	G	282	G	227	A	53	T	2
TC30	1621	T	388	T	362	C	26	-	-
TC30	1636	A	506	A	350	G	156	-	-
TC30	1645	G	615	G	354	T	260	C	1
TC30	1658	A	759	A	745	T	13	C	1
TC30	1687	T	1453	T	941	G	511	A	1
TC30	1723	T	1658	T	1633	A	14	G	6
TC30	1735	A	1540	A	881	G	654	T	4
TC30	1756	G	967	G	955	A	11	T	1
TC30	1780	T	700	A	503	T	197	-	-
TC30	1801	T	293	T	165	A	127	C	1
TC31	134	A	711	A	698	T	10	C	3
TC31	140	C	763	C	750	T	13	-	-
TC31	146	C	770	C	745	T	23	G	2
TC31	152	C	807	C	789	T	16	A	1
TC31	155	G	781	G	751	T	30	-	-
TC31	156	G	777	G	758	C	18	A	1
TC31	162	G	709	G	698	A	10	T	1
TC31	218	A	366	A	348	C	18	-	-
TC31	233	T	382	T	350	C	32	-	-
TC31	242	T	375	T	201	A	174	-	-
TC31	284	T	284	T	255	C	27	A	2
TC31	295	A	167	A	153	G	13	C	1
TC31	1082	T	113	T	102	A	11	-	-
TC31	1671	G	148	G	107	A	41	-	-
TC31	1682	A	219	A	177	C	41	T	1
TC31	1706	A	410	A	346	G	64	-	-
TC31	1752	A	523	A	469	G	54	-	-
TC31	1865	A	375	A	301	G	73	T	1
TC31	1868	C	399	C	385	T	13	A	1
TC31	1877	A	493	A	377	G	116	-	-
TC31	1943	A	464	A	390	C	73	G	1
TC31	1948	G	389	G	326	C	62	T	1
TC31	1949	T	383	T	353	C	27	A	2
TC31	1954	G	353	G	342	T	11	-	-
TC31	1964	A	342	G	315	A	27	-	-
TC31	1989	G	466	G	357	A	108	T	1
TC31	1994	A	492	A	379	T	112	G	1
TC31	2005	T	578	T	500	C	77	G	1
TC31	2014	A	627	A	504	C	123	-	-
TC31	2066	A	388	T	321	A	67	-	-
TC31	2093	A	173	A	138	G	35	-	-
TC31	2108	C	101	C	74	T	26	G	1
TC31	2121	A	58	A	43	C	15	-	-
TC31	2123	A	56	G	41	A	14	C	1
TC32	18	G	109	G	97	T	12	-	-
TC32	101	A	497	A	472	G	23	C	2
TC32	247	T	223	T	178	C	44	A	1
TC32	279	C	475	C	462	T	12	A	1
TC32	355	C	634	C	615	G	11	A	8
TC32	407	G	345	G	330	A	15	-	-
TC32	410	A	277	A	266	G	10	T	1
TC33	61	C	462	C	386	T	76	-	-
TC33	106	T	518	T	449	C	69	-	-
TC33	127	G	489	G	431	A	56	T	2
TC33	151	G	318	G	302	A	13	T	2
TC34	106	C	176	T	114	C	61	A	1
TC34	142	A	834	G	679	A	154	T	1
TC35	93	T	31	C	16	T	14	A	1
TC36	129	C	38	G	28	C	10	-	-
TC36	130	C	38	T	28	C	10	-	-
TC36	194	A	123	A	75	T	48	-	-
TC36	207	C	125	G	81	C	43	T	1
TC36	223	G	109	G	95	T	14	-	-
TC36	334	G	135	G	91	A	44	-	-
TC36	412	T	108	T	69	C	39	-	-
TC37	58	T	666	T	655	G	11	-	-
TC37	173	T	147	T	78	A	69	-	-
TC37	178	G	118	G	70	A	48	-	-
TC37	183	G	26	G	15	C	10	A	1
TC38	819	G	43	G	33	C	10	-	-
TC39	9	A	56	A	40	C	16	-	-
TC39	19	A	145	A	128	C	17	-	-
TC39	27	A	180	A	167	C	10	G	3
TC39	56	C	259	C	237	T	22	-	-
TC39	71	C	298	C	186	G	111	-	-
TC39	73	T	305	T	283	G	18	C	3
TC39	160	A	480	A	468	C	10	G	2
TC39	167	C	447	C	232	T	215	-	-
TC39	178	A	433	A	423	C	10	-	-
TC39	193	A	398	A	386	C	12	-	-
TC39	198	A	358	A	348	C	10	-	-
TC39	211	T	366	T	343	C	22	G	1
TC39	611	A	348	A	277	T	71	-	-
TC39	632	C	324	C	240	G	84	-	-
TC39	704	C	371	C	224	T	147	-	-
TC39	830	A	368	A	197	G	171	-	-
TC42	49	T	159	C	103	T	56	-	-
TC42	58	G	171	G	109	A	62	-	-
TC42	109	T	47	A	25	T	22	-	-
TC42	490	C	32	C	20	T	12	-	-
TC44	246	A	2036	A	2010	C	16	G	7
TC44	255	T	2070	T	2021	G	41	C	6
TC44	261	A	2073	A	2040	G	29	C	3
TC44	278	T	1895	T	1715	C	178	G	2
TC44	294	G	960	G	948	A	12	-	-
TC44	307	T	599	T	583	C	12	A	2
TC44	455	T	179	T	157	A	10	G	10
TC44	559	C	275	T	161	C	114	-	-
TC44	736	T	211	T	154	C	52	A	5
TC44	737	G	308	G	253	T	30	C	23
TC44	738	A	358	A	271	C	53	T	32
TC44	740	C	1655	C	1608	T	29	-	-
TC44	741	C	2141	C	1988	T	145	-	-
TC44	742	T	2997	T	2978	C	13	-	-
TC44	743	G	3465	G	3395	T	35	C	31
TC44	744	C	5190	C	4959	T	201	G	19
TC44	745	C	5960	C	5917	T	34	G	8
TC44	746	A	6257	A	6161	T	78	C	9
TC44	747	G	6543	G	6519	T	19	C	3
TC44	748	T	6686	T	6662	C	11	G	7
TC44	759	T	7501	T	7479	G	18	A	2
TC44	776	C	8203	C	8185	T	10	A	6
TC44	791	T	8906	T	8884	C	10	A	8
TC44	794	G	9388	G	9364	T	15	A	5
TC44	795	A	9512	A	9487	C	15	T	6
TC44	796	A	9568	A	9512	T	38	G	12
TC44	797	C	9785	C	9769	A	12	T	2
TC44	800	A	9945	A	9912	C	17	T	9
TC44	801	T	10199	T	10173	C	17	G	7
TC44	802	T	10230	T	10206	C	16	A	7
TC44	803	C	10379	C	10362	T	12	A	4
TC44	806	A	10528	A	10497	G	16	C	11
TC44	810	T	10779	T	10761	C	10	A	5
TC44	812	A	10980	A	10930	G	28	T	11
TC44	813	A	11098	A	10960	G	67	C	62
TC44	814	A	11143	A	10945	T	92	G	77
TC44	815	C	11709	C	11504	T	89	A	68
TC44	816	T	11269	T	11172	A	52	C	25
TC44	817	G	11068	G	11029	C	14	T	12
TC44	818	C	10868	C	10779	A	66	T	15
TC44	819	G	10460	G	10364	A	62	T	25
TC44	820	A	8836	A	8750	G	59	C	15
TC44	821	A	8079	A	7986	G	73	T	11
TC44	822	T	7867	T	7756	A	54	G	48
TC44	823	G	7765	G	7696	A	42	T	20
TC44	824	G	7765	G	7732	T	25	A	6
TC44	825	C	9047	C	8984	A	33	T	15
TC44	826	T	9166	T	8942	A	102	G	75
TC44	827	C	9528	C	9424	T	68	A	20
TC44	828	A	9796	A	9681	G	66	T	33
TC44	829	T	9714	T	9688	C	11	G	11
TC44	832	A	9902	A	9874	T	13	C	9
TC44	833	A	10357	A	10323	C	24	G	7
TC44	836	A	10768	A	10738	T	17	G	9
TC44	837	G	11520	G	11472	T	26	C	19
TC44	838	T	11818	T	11765	A	24	C	19
TC44	839	T	11955	T	11938	G	14	C	3
TC44	840	A	12002	A	11969	C	21	G	8
TC44	843	G	12558	G	12530	T	14	-	-
TC44	844	T	12860	T	12824	G	14	C	13
TC44	845	T	12979	T	12929	G	25	C	22
TC44	846	T	12992	T	12979	G	10	C	2
TC44	847	G	13302	G	13274	T	21	-	-
TC44	848	T	13300	T	13273	G	14	C	7
TC44	849	T	13314	T	13285	G	19	C	7
TC44	850	T	13368	T	13344	G	12	C	10
TC44	854	G	13378	G	13342	T	21	A	12
TC44	856	T	13255	T	13217	C	17	A	11
TC44	859	C	14090	C	14063	T	13	A	6
TC44	860	T	14630	T	14513	A	87	C	22
TC44	861	A	14611	A	11408	T	2347	G	820
TC44	862	C	14708	C	14685	T	11	A	7
TC44	863	T	14869	T	14832	C	30	A	3
TC44	864	A	14923	A	14857	T	36	G	21
TC44	865	C	17524	C	17473	A	25	-	-
TC44	866	T	17663	T	17627	C	21	G	9
TC44	868	G	18114	G	18088	A	14	T	8
TC44	869	G	18022	G	17994	A	13	T	10
TC44	870	A	19589	A	19503	G	45	T	21
TC44	871	T	19582	T	19498	G	39	A	33
TC44	872	A	19613	A	19540	C	44	G	26
TC44	873	A	19661	A	19559	T	56	G	30
TC44	874	C	22329	C	22113	T	163	A	29
TC44	875	C	23423	C	23332	T	55	A	26
TC44	876	G	23872	G	23665	T	160	C	30
TC44	877	T	24921	T	24773	C	69	G	44
TC44	878	A	25027	A	24900	C	56	T	37
TC44	879	G	25249	G	25129	T	90	A	19
TC44	880	T	25405	T	25318	C	49	A	24
TC44	881	A	25927	A	25835	T	50	C	25
TC44	882	A	25941	A	25820	C	60	T	43
TC44	883	T	26015	T	25959	G	32	C	17
TC44	884	T	26200	T	26140	G	36	C	18
TC44	885	C	26189	C	26146	A	18	T	14
TC44	886	T	26193	T	26140	C	20	G	19
TC44	887	A	26067	A	26034	G	18	C	9
TC44	888	G	25979	G	25897	T	67	A	9
TC44	889	A	25796	A	25740	T	23	C	18
TC44	890	G	25738	G	25632	T	55	A	39
TC44	891	C	25111	C	24904	A	180	G	15
TC44	892	T	24521	T	24442	G	55	A	13
TC44	893	A	24329	A	24262	C	40	G	23
TC44	894	A	23711	A	23685	C	10	G	9
TC44	896	A	23669	A	23587	G	43	C	20
TC44	897	C	24075	C	24038	T	21	A	8
TC44	898	G	24232	G	24194	T	13	A	12
TC44	899	T	24085	T	23980	C	67	G	19
TC44	900	G	24152	G	24100	T	27	C	13
TC44	901	C	23722	C	23501	A	189	G	13
TC44	902	A	23607	A	23357	G	235	T	10
TC44	903	A	23134	A	23059	G	45	C	19
TC44	904	C	25085	C	25013	A	28	G	20
TC44	905	A	25200	A	25178	G	11	T	7
TC44	906	A	25150	A	25114	C	22	T	9
TC44	907	A	25123	A	24922	C	105	G	64
TC44	908	C	25646	C	25567	T	59	A	14
TC44	909	C	26128	C	26038	A	43	T	39
TC44	910	C	26799	C	26724	T	29	A	27
TC44	911	C	27083	C	27044	T	19	A	11
TC44	912	G	26784	G	26727	A	37	T	14
TC44	913	A	26099	A	25899	G	108	C	60
TC44	914	C	26016	C	25932	G	38	A	30
TC44	915	T	25885	T	25802	C	41	A	23
TC44	916	T	26304	T	26257	G	24	C	19
TC44	917	T	26510	T	26466	C	21	G	20
TC44	918	T	26770	T	26727	G	23	C	14
TC44	919	G	27966	G	27899	T	34	C	25
TC44	920	G	28350	G	28268	T	37	A	32
TC44	921	A	28397	A	28293	G	47	C	35
TC44	922	A	28424	A	28354	G	35	C	24
TC44	923	G	28195	G	28174	T	14	A	5
TC44	924	G	28233	G	28174	T	31	A	16
TC44	925	G	28362	G	28324	T	23	C	13
TC44	926	A	28866	A	28794	T	31	C	27
TC44	927	T	29739	T	29672	C	33	G	21
TC44	928	G	29803	G	29735	T	31	C	25
TC44	929	C	30226	C	30141	T	39	A	22
TC44	930	A	30365	A	30310	C	22	G	18
TC44	931	T	30438	T	30409	C	14	G	14
TC44	932	T	30613	T	30566	C	26	G	12
TC44	933	T	30360	T	30328	C	16	A	11
TC44	934	A	30596	A	30548	T	26	C	17
TC44	935	T	30327	T	30298	G	15	A	12
TC44	936	T	29903	T	29871	G	15	C	11
TC44	937	A	30241	A	30179	C	39	T	14
TC44	938	G	30270	G	30133	T	109	A	17
TC44	939	A	30312	A	30212	C	78	T	16
TC44	940	T	30663	T	30581	G	38	A	30
TC44	941	A	29599	A	29550	C	17	G	16
TC44	942	A	29936	A	29877	T	28	G	22
TC44	943	A	30830	A	30696	C	74	G	34
TC44	944	A	30692	A	30524	T	83	G	56
TC44	945	G	31034	G	30937	T	71	A	12
TC44	946	G	30506	G	30354	A	62	C	48
TC44	947	T	30548	T	30075	C	400	G	48
TC44	948	C	31061	C	30991	T	28	G	21
TC44	949	G	30921	G	30798	T	55	A	54
TC44	950	A	28311	A	28126	G	112	C	44
TC44	951	C	28182	C	27943	G	124	A	86
TC44	952	G	28520	G	28294	A	164	T	47
TC44	953	C	28150	C	28006	A	94	G	34
TC44	954	A	28412	A	28282	G	98	C	17
TC44	955	G	28250	G	28157	A	41	C	26
TC44	956	G	28801	G	28655	T	63	C	50
TC44	957	C	30008	C	29753	T	161	A	76
TC44	958	T	31392	T	31304	G	47	C	25
TC44	959	C	31618	C	31563	A	24	T	22
TC44	960	T	31542	T	31494	G	19	C	18
TC44	961	G	34166	G	34016	T	101	C	39
TC44	962	C	34981	C	34842	T	81	G	36
TC44	963	C	36062	C	35928	T	91	A	21
TC44	964	T	36171	T	36135	C	21	G	11
TC44	965	G	36156	G	36099	T	35	A	11
TC44	966	T	36119	T	36060	C	34	G	21
TC44	967	T	35963	T	35938	G	11	C	10
TC44	968	G	35971	G	35918	T	39	C	9
TC44	969	C	35895	C	35846	T	23	A	17
TC44	970	T	35865	T	35815	C	31	G	15
TC44	971	T	35820	T	35778	C	19	G	18
TC44	972	T	35815	T	35781	A	17	C	10
TC44	973	G	35387	G	35338	T	32	A	9
TC44	974	A	35146	A	35113	G	13	T	10
TC44	975	T	35113	T	35078	G	20	C	8
TC44	976	G	34916	G	34850	T	31	A	20
TC44	977	A	34047	A	34003	C	18	G	14
TC44	978	T	33895	T	33821	G	49	C	14
TC44	979	T	33855	T	33792	A	44	C	14
TC44	980	C	31593	C	31561	A	14	T	10
TC44	982	T	31694	T	31650	A	18	C	15
TC44	983	G	31687	G	31632	A	23	T	20
TC44	984	A	31173	A	31120	G	26	T	17
TC44	985	T	30271	T	30157	A	71	G	37
TC44	986	A	29608	A	29581	C	12	G	9
TC44	987	A	29226	A	29146	G	36	T	31
TC44	988	C	29408	C	29380	A	18	T	7
TC44	989	T	29429	T	29365	G	34	C	18
TC44	990	C	29384	C	29302	T	61	A	15
TC44	991	G	29733	G	29692	A	18	T	14
TC44	992	T	29472	T	29271	C	153	A	24
TC44	993	C	29482	C	29450	A	11	G	11
TC44	994	G	29229	G	29147	T	41	A	25
TC44	995	G	27552	G	27499	T	24	C	19
TC44	996	A	26952	A	26898	C	26	G	24
TC44	997	T	26891	T	26843	C	19	G	18
TC44	998	C	27087	C	27051	A	17	G	11
TC44	999	G	27014	G	26963	T	29	C	13
TC44	1000	C	28219	C	28177	A	14	-	-
TC44	1001	A	28141	A	28019	G	56	T	33
TC44	1002	C	28766	C	28667	A	59	T	17
TC44	1003	G	27996	G	27944	A	34	T	9
TC44	1004	G	27912	G	27841	C	32	A	26
TC44	1005	C	27671	C	27616	A	25	T	15
TC44	1006	C	27553	C	27476	G	45	A	20
TC44	1007	C	27620	C	27511	G	59	A	37
TC44	1008	T	27556	T	27414	C	62	G	46
TC44	1009	T	27495	T	27443	C	28	G	13
TC44	1010	G	27342	G	27302	C	15	T	13
TC44	1011	T	27406	T	27326	C	47	G	18
TC44	1012	G	27563	G	27512	C	20	T	16
TC44	1013	C	27968	C	27558	T	341	A	42
TC44	1014	T	28017	T	27878	C	66	G	48
TC44	1015	G	27916	G	27834	C	33	A	28
TC44	1016	G	27587	G	27487	A	54	T	27
TC44	1017	C	26420	C	26306	A	70	T	22
TC44	1018	G	26366	G	26270	A	63	T	19
TC44	1019	A	25581	A	25376	G	94	C	86
TC44	1020	C	25885	C	25521	G	261	T	66
TC44	1021	G	26297	G	25943	A	238	T	64
TC44	1022	C	25662	C	25537	G	56	A	48
TC44	1023	A	25785	A	25591	G	124	C	56
TC44	1024	T	25368	T	25219	A	98	C	39
TC44	1025	C	25286	C	25170	G	86	A	19
TC44	1026	A	25548	A	25289	T	155	C	69
TC44	1027	T	25314	T	25111	C	145	A	48
TC44	1028	T	24888	T	24796	G	36	C	34
TC44	1029	C	26101	C	26028	T	30	A	27
TC44	1030	A	25874	A	25835	G	23	T	9
TC44	1031	A	25731	A	25681	G	23	C	15
TC44	1032	A	24938	A	24880	T	24	G	23
TC44	1033	T	23675	T	23425	A	166	G	79
TC44	1034	T	22432	T	22301	A	75	G	34
TC44	1035	T	22125	T	22081	C	22	G	15
TC44	1036	C	22016	C	21977	T	18	A	14
TC44	1037	T	19361	T	19223	A	79	C	48
TC44	1038	G	18712	G	18647	A	29	T	26
TC44	1039	C	17841	C	17729	A	69	T	24
TC44	1040	C	22029	C	21852	T	102	G	64
TC44	1041	C	22116	C	21935	A	94	T	81
TC44	1042	T	22548	T	22415	G	87	C	27
TC44	1043	A	22595	A	22415	C	145	G	18
TC44	1044	T	22641	T	22606	G	20	A	9
TC44	1045	C	23851	C	23816	A	14	T	10
TC44	1046	A	23920	A	23831	T	62	G	15
TC44	1047	A	24156	A	23936	T	109	G	61
TC44	1048	C	24324	C	24249	T	55	A	11
TC44	1049	T	25013	T	24940	G	39	C	29
TC44	1050	T	25293	T	25204	G	66	C	18
TC44	1051	T	25423	T	25314	G	87	C	17
TC44	1052	C	25614	C	25573	T	19	G	12
TC44	1053	G	25622	G	25599	T	12	C	6
TC44	1054	A	25633	A	25582	G	27	C	14
TC44	1055	T	25895	T	25841	G	27	C	18
TC44	1056	G	25897	G	25874	T	15	A	5
TC44	1057	G	25910	G	25872	T	19	A	12
TC44	1058	T	25710	T	25612	C	42	G	30
TC44	1059	A	25919	A	25883	G	25	T	6
TC44	1060	G	26688	G	26666	T	10	A	4
TC44	1061	G	26801	G	26766	C	18	T	11
TC44	1062	A	27010	A	26954	T	23	G	18
TC44	1063	T	28127	T	28091	G	18	C	16
TC44	1064	A	27922	A	27862	G	30	C	16
TC44	1065	G	28268	G	28239	T	17	A	5
TC44	1066	T	28510	T	28418	A	36	G	29
TC44	1067	G	29191	G	29164	T	11	A	7
TC44	1068	G	30038	G	30002	T	13	A	11
TC44	1069	C	30109	C	30052	A	23	T	18
TC44	1070	C	31189	C	31134	A	24	G	14
TC44	1071	T	31192	T	31154	C	14	G	13
TC44	1072	A	31166	A	31062	G	52	C	31
TC44	1073	C	31417	C	31366	A	22	T	18
TC44	1074	C	32009	C	31900	G	42	T	37
TC44	1075	A	32430	A	32303	G	56	T	44
TC44	1076	T	31504	T	31417	G	54	A	15
TC44	1077	G	31495	G	31455	C	15	T	13
TC44	1078	G	30905	G	30870	T	18	A	9
TC44	1079	T	31089	T	30842	G	139	C	72
TC44	1080	G	31349	G	31302	C	19	T	17
TC44	1081	G	31709	G	31611	T	64	A	18
TC44	1082	T	33501	T	33091	G	328	C	42
TC44	1083	G	33824	G	33710	C	90	T	14
TC44	1084	A	34639	A	33992	G	485	T	134
TC44	1085	C	37326	C	36765	G	420	T	105
TC44	1086	G	37691	G	37608	T	40	A	25
TC44	1087	G	38227	G	38143	T	36	A	31
TC44	1088	G	39930	G	39693	A	138	T	49
TC44	1089	T	41139	T	40291	G	549	C	178
TC44	1090	G	45801	G	44360	C	1162	T	240
TC44	1091	A	46071	A	44230	T	1204	G	414
TC44	1092	C	48955	C	48141	G	439	T	305
TC44	1093	G	50903	G	50788	T	59	A	26
TC44	1094	G	50763	G	50642	A	62	T	44
TC44	1095	A	50426	A	50302	G	82	C	27
TC44	1096	G	50384	G	50213	A	107	T	58
TC44	1097	A	49939	A	49799	G	87	C	37
TC44	1098	A	49579	A	49475	G	50	T	36
TC44	1099	T	49610	T	49507	G	75	A	23
TC44	1100	T	50048	T	49794	G	196	C	43
TC44	1101	A	50091	A	49608	G	412	T	45
TC44	1102	G	50439	G	50297	A	84	T	35
TC44	1103	G	49783	G	49614	A	91	T	67
TC44	1104	G	51285	G	50950	A	169	T	151
TC44	1105	T	50655	T	50446	C	93	G	62
TC44	1106	T	50680	T	50408	G	171	C	83
TC44	1107	C	51317	C	51216	G	55	A	23
TC44	1108	G	52732	G	52486	T	142	A	58
TC44	1109	A	53175	A	52964	T	106	G	58
TC44	1110	T	53716	T	53592	C	74	G	39
TC44	1111	T	53859	T	53212	C	387	G	237
TC44	1112	C	54818	C	54390	T	345	G	57
TC44	1113	C	57095	C	56701	G	298	T	53
TC44	1114	G	61002	G	60911	T	53	A	28
TC44	1115	G	61651	G	61489	T	83	A	61
TC44	1116	A	58100	A	57760	G	291	T	28
TC44	1117	G	58643	G	58577	T	32	A	27
TC44	1118	A	58492	A	58018	G	425	C	25
TC44	1119	G	58494	G	57855	T	609	A	21
TC44	1120	G	58526	G	57830	C	570	A	104
TC44	1121	G	57401	G	57301	T	50	A	29
TC44	1122	A	57381	A	57191	G	149	C	24
TC44	1123	G	57352	G	57223	T	57	A	49
TC44	1124	C	57189	C	57080	G	52	A	43
TC44	1125	C	56623	C	56473	G	68	T	47
TC44	1126	T	56946	T	56643	G	241	C	32
TC44	1127	G	56868	G	56789	A	28	T	27
TC44	1128	A	56811	A	56737	G	32	T	31
TC44	1129	G	57070	G	56917	A	120	T	17
TC44	1130	A	57074	A	57031	G	22	C	11
TC44	1131	A	56964	A	56900	C	30	G	26
TC44	1132	A	57501	A	57135	C	227	G	91
TC44	1133	C	58171	C	58087	A	38	T	22
TC44	1134	G	58157	G	58082	C	32	A	24
TC44	1135	G	58000	G	57840	C	95	T	43
TC44	1136	C	57483	C	57424	A	27	T	16
TC44	1137	T	57411	T	57325	A	29	G	29
TC44	1138	A	57319	A	57203	C	55	G	38
TC44	1139	C	56257	C	55741	A	442	G	38
TC44	1140	C	56258	C	56176	A	53	T	20
TC44	1141	A	55872	A	55640	C	183	G	30
TC44	1142	C	56392	C	56165	A	96	T	84
TC44	1143	A	56805	A	56503	C	185	T	91
TC44	1144	T	56423	T	56031	C	193	A	158
TC44	1145	C	57092	C	56941	T	75	A	62
TC44	1146	C	56168	C	55900	T	162	A	90
TC44	1147	A	56224	A	55930	C	261	G	21
TC44	1148	A	56125	A	56027	G	52	C	38
TC44	1149	G	55765	G	55678	A	44	T	23
TC44	1150	G	54938	G	54864	A	34	T	25
TC44	1151	A	54479	A	54135	T	200	G	103
TC44	1152	A	54132	A	54050	G	58	C	18
TC44	1153	G	54022	G	53926	A	52	C	23
TC44	1154	G	53427	G	53370	A	27	T	19
TC44	1155	C	53267	C	53149	G	71	A	32
TC44	1156	A	52991	A	52832	C	86	G	67
TC44	1157	G	52492	G	52353	A	72	T	41
TC44	1158	C	50793	C	50674	A	72	G	27
TC44	1159	A	50390	A	49794	C	432	G	148
TC44	1160	G	49465	G	48992	A	307	C	122
TC44	1161	G	46839	G	46566	A	218	T	33
TC44	1162	C	46494	C	45938	T	442	A	59
TC44	1163	G	46167	G	45847	A	190	T	72
TC44	1164	C	44817	C	44353	A	194	G	151
TC44	1165	G	42929	G	42096	A	645	C	96
TC44	1166	C	38113	C	36241	A	1351	G	503
TC44	1167	A	37841	A	35726	G	1398	C	470
TC44	1168	A	34932	A	34664	G	114	C	78
TC44	1169	A	32631	A	32575	T	29	G	18
TC44	1170	T	32327	T	31734	A	506	C	64
TC44	1171	T	32335	T	32274	C	29	A	28
TC44	1172	A	32117	A	31808	C	201	T	64
TC44	1173	C	31934	C	31648	A	242	T	25
TC44	1174	C	31723	C	31632	A	76	T	10
TC44	1175	C	31530	C	31479	A	30	T	14
TC44	1176	A	30949	A	30618	C	320	G	7
TC44	1177	A	30901	A	30821	G	35	C	33
TC44	1178	T	30321	T	29973	A	228	C	80
TC44	1179	C	30303	C	30168	A	91	T	31
TC44	1180	C	28435	C	28375	A	25	T	24
TC44	1181	T	26992	T	26650	C	239	A	82
TC44	1182	A	27024	A	26923	C	54	G	33
TC44	1183	A	26351	A	26266	T	47	C	24
TC44	1184	C	25055	C	24888	A	132	G	21
TC44	1185	A	24190	A	24011	G	77	T	56
TC44	1186	C	24918	C	24696	A	131	G	45
TC44	1187	G	24795	G	24571	C	126	A	86
TC44	1188	G	23892	G	23686	A	164	T	21
TC44	1189	G	21631	G	21471	A	69	T	67
TC44	1190	G	17534	G	17424	A	78	C	17
TC44	1191	A	16666	A	16353	G	251	C	47
TC44	1192	G	16106	G	16037	A	40	T	21
TC44	1193	G	15494	G	15438	A	35	T	15
TC44	1194	T	15498	T	14836	G	524	C	76
TC44	1195	A	15696	A	15528	C	88	G	41
TC44	1196	G	15775	G	15675	T	87	C	7
TC44	1197	T	16605	T	16454	G	76	A	39
TC44	1198	G	16618	G	16584	C	17	A	10
TC44	1199	A	16591	A	16514	T	40	G	23
TC44	1200	C	17426	C	17342	T	35	A	26
TC44	1201	A	17803	A	17701	T	46	G	40
TC44	1202	A	17766	A	17689	C	51	T	22
TC44	1203	T	18013	T	17963	G	20	A	18
TC44	1204	A	18650	A	18624	C	13	G	7
TC44	1205	A	18487	A	18443	G	20	T	14
TC44	1206	A	19277	A	19147	T	102	C	21
TC44	1207	T	19644	T	19574	A	30	G	26
TC44	1208	A	19191	A	19107	C	61	G	18
TC44	1209	A	18642	A	18567	T	55	G	11
TC44	1210	C	18903	C	18873	A	15	G	8
TC44	1211	A	18886	A	18867	T	13	G	4
TC44	1212	A	18734	A	18715	C	10	G	4
TC44	1213	T	18717	T	18683	G	14	C	13
TC44	1214	A	18664	A	18596	G	33	T	21
TC44	1215	C	19145	C	19111	A	14	T	13
TC44	1216	C	19851	C	19812	A	19	T	12
TC44	1217	G	20026	G	19955	T	33	A	28
TC44	1218	G	19217	G	18965	A	198	T	35
TC44	1219	G	17795	G	17664	A	78	T	38
TC44	1220	C	17206	C	16982	A	146	G	74
TC44	1221	T	16240	T	16098	A	89	G	46
TC44	1222	C	16915	C	16742	T	117	G	49
TC44	1223	A	17437	A	16987	T	258	C	175
TC44	1224	T	17675	T	17635	G	18	C	16
TC44	1225	T	18454	T	18435	C	12	G	3
TC44	1227	A	18742	A	18690	C	21	T	20
TC44	1228	G	18967	G	18930	T	17	C	15
TC44	1229	T	19432	T	19340	C	66	A	13
TC44	1230	C	19967	C	19870	T	78	A	12
TC44	1231	T	21858	T	21794	C	32	G	22
TC44	1232	G	22156	G	22083	T	53	C	13
TC44	1233	G	22258	G	22205	T	28	C	14
TC44	1234	T	22195	T	22093	C	52	A	27
TC44	1235	A	22155	A	22098	C	23	G	20
TC44	1236	A	22284	A	22021	T	234	G	19
TC44	1237	T	22329	T	22263	G	36	A	21
TC44	1238	T	22210	T	22150	G	41	A	9
TC44	1239	G	22011	G	21954	T	24	A	23
TC44	1240	G	21531	G	21469	T	34	A	22
TC44	1241	A	22142	A	22062	C	52	T	15
TC44	1242	A	22171	A	22104	T	49	C	9
TC44	1243	T	22107	T	22068	G	24	C	9
TC44	1244	G	22032	G	22009	T	12	A	8
TC44	1246	G	22260	G	22217	T	22	A	13
TC44	1247	T	22161	T	22078	C	37	A	31
TC44	1248	A	22065	A	22014	G	33	C	10
TC44	1249	C	21874	C	21839	A	14	G	12
TC44	1250	A	21822	A	21783	G	31	C	5
TC44	1251	A	21740	A	21704	C	14	T	11
TC44	1252	T	22103	T	22072	C	16	G	9
TC44	1253	C	22176	C	22146	A	15	T	8
TC44	1254	T	22136	T	22079	A	25	G	18
TC44	1256	A	21975	A	21951	C	17	T	4
TC44	1257	A	21906	A	21872	C	19	G	8
TC44	1258	T	21676	T	21542	C	78	G	36
TC44	1259	C	21681	C	21655	A	17	G	7
TC44	1260	C	21599	C	21540	A	38	T	14
TC44	1261	C	21584	C	21528	T	27	G	16
TC44	1262	T	20182	T	20152	A	13	G	10
TC44	1263	T	20129	T	20060	G	32	A	24
TC44	1264	A	19994	A	19977	C	10	G	6
TC44	1265	A	19959	A	19889	G	34	C	23
TC44	1266	C	20318	C	20283	G	12	A	11
TC44	1267	G	20300	G	20281	T	10	A	7
TC44	1268	A	20181	A	20157	C	11	G	8
TC44	1270	G	19890	G	19840	A	21	T	16
TC44	1271	A	19666	A	19588	T	46	C	18
TC44	1272	T	19494	T	19360	G	61	A	48
TC44	1273	C	18579	C	18539	A	31	G	7
TC44	1274	C	18533	C	18483	T	18	A	16
TC44	1275	A	18382	A	18344	G	19	C	10
TC44	1276	T	17714	T	17657	A	30	G	15
TC44	1277	T	17348	T	17269	G	48	A	14
TC44	1278	G	16943	G	16885	A	48	C	6
TC44	1279	G	16822	G	16764	A	30	T	17
TC44	1280	A	16149	A	16113	G	16	T	14
TC44	1281	G	16157	G	16128	T	20	C	6
TC44	1282	G	15540	G	15350	A	164	C	21
TC44	1283	G	15264	G	15206	T	43	A	9
TC44	1284	C	15487	C	15420	A	42	G	17
TC44	1285	A	15394	A	15319	G	52	C	14
TC44	1286	A	15191	A	15129	T	28	G	18
TC44	1287	G	15324	G	15283	C	19	T	13
TC44	1288	T	15479	T	15427	C	22	A	18
TC44	1289	C	16625	C	16573	T	35	A	11
TC44	1290	T	16903	T	16864	C	18	G	14
TC44	1291	G	16450	G	16396	T	28	C	22
TC44	1292	G	15814	G	15768	T	29	A	11
TC44	1293	T	15709	T	15646	G	26	C	19
TC44	1294	G	15673	G	15646	A	11	T	10
TC44	1295	C	15718	C	15689	A	12	G	9
TC44	1297	A	15958	A	15880	G	34	C	27
TC44	1298	G	15173	G	15014	A	114	T	34
TC44	1299	C	14572	C	14378	G	102	A	82
TC44	1300	A	14402	A	14309	G	81	C	7
TC44	1302	C	13692	C	13638	T	31	A	18
TC44	1303	C	13885	C	13836	T	22	A	15
TC44	1304	G	13757	G	13705	T	30	A	17
TC44	1305	C	13331	C	13237	A	67	G	17
TC44	1306	G	12902	G	12763	A	99	T	35
TC44	1307	G	10911	G	10802	A	97	T	8
TC44	1308	T	10640	T	10416	G	102	A	89
TC44	1309	A	10514	A	10452	G	47	T	11
TC44	1310	A	10370	A	10352	C	11	G	6
TC44	1311	T	10383	T	10342	G	25	C	9
TC44	1312	T	10344	T	10307	A	17	C	13
TC44	1313	C	10306	C	10285	T	13	A	6
TC44	1316	G	9872	G	9835	T	20	A	13
TC44	1317	C	9195	C	9152	A	36	G	6
TC44	1318	T	9095	T	9041	G	32	A	13
TC44	1321	A	9034	A	8983	G	35	C	9
TC44	1323	T	8752	T	8721	G	27	A	2
TC44	1325	G	8720	G	8688	T	25	A	5
TC44	1326	C	8744	C	8730	A	10	T	2
TC44	1328	T	8315	T	8226	A	41	C	40
TC44	1329	A	8204	A	8170	G	26	T	5
TC44	1344	C	7636	C	7595	T	33	A	7
TC44	1352	A	7554	A	7523	G	20	C	6
TC44	1353	A	7499	A	7468	C	14	G	11
TC44	1354	G	7427	G	7351	T	70	A	3
TC44	1355	C	7443	C	7407	A	25	T	7
TC44	1356	T	7362	T	7330	C	14	G	11
TC44	1358	G	7103	G	7074	A	20	T	8
TC44	1359	T	6839	T	6774	A	28	G	22
TC44	1360	A	6554	A	6513	T	17	G	16
TC44	1361	G	6522	G	6497	T	12	C	10
TC44	1362	T	6446	T	6369	C	40	A	31
TC44	1363	T	6292	T	6210	C	57	G	17
TC44	1364	G	6008	G	5961	A	21	T	20
TC44	1365	G	4798	G	4754	A	34	T	7
TC44	1366	A	4579	A	4419	G	80	T	44
TC44	1367	C	4559	C	4467	T	47	G	37
TC44	1368	C	4547	C	4447	A	37	G	36
TC44	1369	T	4461	T	4435	G	12	C	9
TC44	1370	T	4368	T	4346	G	18	C	3
TC44	1373	G	3871	G	3847	A	18	T	6
TC44	1374	T	3795	T	3762	G	16	A	14
TC44	1375	T	3720	T	3688	C	14	G	12
TC44	1378	G	3361	G	3330	A	23	T	7
TC44	1379	T	3038	T	2953	C	56	A	21
TC44	1380	C	2962	C	2930	A	15	G	14
TC44	1382	A	2805	A	2791	G	10	C	3
TC44	1387	T	2773	T	2737	A	21	C	11
TC44	1393	T	2526	T	2507	A	11	G	8
TC44	1394	A	2524	A	2508	T	11	G	4
TC44	1410	G	2641	G	2624	C	11	A	4
TC44	1411	G	2637	G	2616	T	17	C	3
TC44	1416	T	2676	T	2657	C	14	G	5
TC44	1421	T	2614	T	2593	C	12	G	7
TC44	1423	T	2567	T	2531	G	26	A	7
TC44	1426	C	2473	C	2454	G	12	A	5
TC44	1427	G	2477	G	2464	C	11	A	1
TC44	1428	G	2492	G	2473	A	12	C	4
TC44	1429	C	2554	C	2510	A	32	G	10
TC44	1430	G	2467	G	2440	A	19	T	4
TC44	1431	A	2399	A	2344	G	27	C	17
TC44	1432	T	2816	T	2733	G	43	C	33
TC44	1433	G	2744	G	2704	T	25	C	13
TC44	1435	G	2755	G	2736	T	14	C	5
TC44	1437	T	2718	T	2679	C	18	G	16
TC44	1438	C	2876	C	2858	A	11	T	4
TC44	1440	T	2896	T	2816	C	40	G	35
TC44	1441	G	2880	G	2856	A	13	T	6
TC44	1442	G	2754	G	2717	A	23	T	8
TC44	1443	C	2849	C	2806	G	20	A	12
TC44	1444	C	2921	C	2871	T	22	G	19
TC44	1445	T	2962	T	2924	G	15	C	12
TC44	1446	T	3023	T	3000	G	13	A	6
TC44	1447	A	3023	A	2998	C	12	T	9
TC44	1448	A	3024	A	2969	G	29	T	21
TC44	1449	T	3105	T	3067	G	32	C	5
TC44	1450	T	3106	T	2892	G	201	C	9
TC44	1451	G	3111	G	3080	T	21	C	9
TC44	1452	G	3121	G	3104	T	10	C	5
TC44	1453	C	3480	C	3450	G	15	T	13
TC44	1454	C	3539	C	3422	G	110	T	5
TC44	1455	G	4059	G	4038	T	10	C	9
TC44	1456	G	4074	G	4057	T	12	C	4
TC44	1457	G	4125	G	4102	T	12	A	7
TC44	1458	T	4329	T	4269	G	46	C	12
TC44	1459	C	4703	C	4684	T	15	A	2
TC44	1460	G	4904	G	4860	C	21	T	19
TC44	1461	T	5323	T	5290	G	19	C	13
TC44	1462	G	5418	G	5342	C	58	T	16
TC44	1463	C	5441	C	5319	G	65	T	54
TC44	1464	C	5763	C	5735	G	16	T	9
TC44	1465	T	5863	T	5773	C	75	G	14
TC44	1466	C	5977	C	5958	T	15	G	4
TC44	1468	G	6309	G	6257	C	50	T	2
TC44	1469	G	6343	G	6327	C	14	T	2
TC44	1473	T	6520	T	6492	C	21	G	7
TC44	1475	T	6563	T	6551	G	10	C	2
TC44	1477	A	6590	A	6539	T	35	G	12
TC44	1479	T	6888	T	6875	C	10	G	2
TC44	1482	G	7029	G	6982	T	44	A	2
TC44	1483	A	7197	A	7139	T	35	G	14
TC44	1484	A	7435	A	7413	G	10	C	8
TC44	1489	T	8033	T	8010	A	14	C	4
TC44	1495	T	8286	T	8241	C	21	A	17
TC44	1496	G	8803	G	8758	T	33	C	7
TC44	1498	T	10269	T	10231	G	19	C	9
TC44	1499	C	11555	C	11504	T	23	G	15
TC44	1500	A	12547	A	12276	T	188	C	55
TC44	1501	A	14834	A	14745	T	63	-	-
TC44	1502	A	16038	A	16002	C	12	G	12
TC44	1503	G	16962	G	16923	T	20	-	-
TC44	1504	C	18620	C	18572	A	16	T	16
TC44	1505	A	18919	A	18875	C	20	T	12
TC44	1506	A	19954	A	19877	T	36	C	23
TC44	1507	G	20498	G	20446	T	35	C	9
TC44	1508	C	21798	C	21646	T	114	A	22
TC44	1509	C	22794	C	22743	A	21	T	16
TC44	1510	T	23060	T	23003	C	24	G	18
TC44	1511	A	23114	A	23053	G	35	T	13
TC44	1512	C	23206	C	23181	T	12	A	9
TC44	1513	G	23709	G	23658	C	23	T	20
TC44	1514	C	23678	C	23644	T	17	A	11
TC44	1515	T	24078	T	24029	C	20	G	20
TC44	1517	T	24326	T	24286	C	21	G	14
TC44	1518	G	24360	G	24323	T	19	A	9
TC44	1519	G	24310	G	24290	T	10	C	7
TC44	1520	A	24273	A	24242	C	13	T	10
TC44	1521	T	24286	T	24229	A	32	G	13
TC44	1522	A	24281	A	24242	C	15	G	15
TC44	1523	C	24488	C	24451	A	17	T	13
TC44	1525	T	24971	T	24935	C	12	A	11
TC44	1526	T	25146	T	25113	C	16	G	12
TC44	1527	A	25198	A	25134	T	45	C	11
TC44	1528	G	25525	G	25494	T	21	C	7
TC44	1529	C	25260	C	25230	T	15	A	12
TC44	1530	A	26775	A	26617	T	120	C	29
TC44	1531	T	27925	T	27861	C	31	A	18
TC44	1532	G	31922	G	31662	T	202	C	47
TC44	1533	G	32324	G	32200	T	75	A	30
TC44	1534	G	32236	G	32164	T	37	A	23
TC44	1535	A	31928	A	31874	C	27	G	16
TC44	1536	T	31816	T	31657	A	91	G	44
TC44	1537	A	31414	A	31354	G	32	C	16
TC44	1538	A	31220	A	31132	G	41	T	35
TC44	1539	C	31183	C	31135	A	33	T	8
TC44	1540	A	30893	A	30797	G	45	T	29
TC44	1541	C	30781	C	30713	T	38	G	16
TC44	1542	C	30772	C	30701	A	43	T	14
TC44	1543	A	30523	A	30404	T	66	G	43
TC44	1544	C	30702	C	30654	A	17	T	17
TC44	1545	A	30694	A	30645	G	29	C	15
TC44	1546	G	30819	G	30771	T	23	A	16
TC44	1547	G	30801	G	30753	T	24	C	17
TC44	1548	A	30842	A	30786	T	30	C	20
TC44	1549	T	30981	T	30935	C	19	G	15
TC44	1550	T	31009	T	30966	C	27	G	11
TC44	1551	C	31025	C	30989	T	25	A	10
TC44	1553	G	31189	G	31157	T	21	C	8
TC44	1554	A	31424	A	31378	T	22	C	18
TC44	1555	T	31393	T	31361	C	14	A	12
TC44	1556	C	31457	C	31421	T	18	A	14
TC44	1557	C	31529	C	31477	A	25	T	22
TC44	1559	A	31329	A	31284	C	23	G	16
TC44	1560	T	31120	T	31090	C	11	G	11
TC44	1561	T	30930	T	30909	C	14	G	4
TC44	1562	G	30800	G	30775	T	11	A	9
TC44	1563	T	30664	T	30637	C	18	G	5
TC44	1564	G	30615	G	30594	T	12	A	6
TC44	1565	T	30376	T	30353	C	12	G	8
TC44	1566	T	30340	T	30313	C	19	G	5
TC44	1567	G	30300	G	30275	A	11	T	10
TC44	1568	G	30217	G	30194	T	10	A	7
TC44	1569	C	30150	C	30084	A	24	T	23
TC44	1570	C	30143	C	30073	A	37	G	18
TC44	1571	T	30054	T	29992	A	22	C	21
TC44	1572	T	29605	T	29544	C	30	A	15
TC44	1573	C	28535	C	28489	T	25	A	12
TC44	1574	G	28158	G	28115	A	19	T	14
TC44	1575	G	26880	G	26666	A	181	T	20
TC44	1576	G	25915	G	25724	A	169	T	13
TC44	1577	A	23597	A	23427	G	96	C	44
TC44	1578	T	22397	T	22207	C	116	G	53
TC44	1579	C	21463	C	21392	A	32	G	29
TC44	1580	G	19760	G	19743	A	11	T	4
TC44	1581	G	19325	G	19272	A	33	T	18
TC44	1582	A	18287	A	18144	G	105	C	28
TC44	1583	G	17637	G	17578	T	27	A	22
TC44	1584	T	15923	T	15630	A	231	G	37
TC44	1585	A	14914	A	14843	G	53	C	10
TC44	1588	G	14519	G	14499	C	11	A	5
TC44	1590	T	13985	T	13960	G	15	A	4
TC44	1593	A	13396	A	13358	T	17	G	15
TC44	1594	C	13637	C	13617	A	14	T	6
TC44	1595	A	13588	A	13560	G	15	T	8
TC44	1596	G	13528	G	13507	T	11	A	8
TC44	1597	G	13509	G	13478	A	18	T	10
TC44	1598	G	13445	G	13428	A	12	C	3
TC44	1599	A	13270	A	13226	G	17	T	16
TC44	1600	C	13168	C	13123	G	19	A	13
TC44	1601	A	12738	A	12701	T	19	G	17
TC44	1602	G	12946	G	12906	C	24	A	8
TC44	1603	T	12968	T	12830	C	107	G	22
TC44	1604	C	14058	C	14021	A	15	T	11
TC44	1605	G	14123	G	13935	A	150	T	32
TC44	1606	G	12642	G	12319	A	277	T	33
TC44	1607	G	11150	G	10976	A	89	T	70
TC44	1608	G	7236	G	6997	A	224	C	9
TC44	1609	G	6868	G	6780	A	39	T	38
TC44	1610	C	6801	C	6710	A	49	G	28
TC44	1611	A	6786	A	6673	G	53	T	48
TC44	1612	T	7245	T	7208	G	15	A	12
TC44	1614	C	7724	C	7701	T	12	A	9
TC44	1616	T	7828	T	7779	C	25	G	13
TC44	1617	A	8163	A	8109	C	30	T	15
TC44	1618	T	8484	T	8459	A	16	C	6
TC44	1619	T	8738	T	8684	C	27	G	16
TC44	1623	T	8412	T	8383	C	13	G	10
TC44	1624	A	8431	A	8405	G	12	C	9
TC44	1625	G	8397	G	8372	T	10	C	10
TC44	1626	T	8400	T	8370	A	14	C	7
TC44	1629	G	8759	G	8736	A	11	T	11
TC44	1631	G	8394	G	8352	T	21	A	15
TC44	1632	G	8537	G	8470	A	45	C	15
TC44	1633	T	8741	T	8672	A	27	G	23
TC44	1634	G	9571	G	9522	T	26	C	14
TC44	1635	A	9856	A	9824	G	19	T	7
TC44	1636	A	9896	A	9858	T	23	C	8
TC44	1637	A	9974	A	9914	C	27	T	26
TC44	1638	T	11322	T	10905	C	375	G	21
TC44	1639	T	12048	T	11933	C	110	G	4
TC44	1640	C	14532	C	14322	T	162	G	17
TC44	1641	T	14973	T	14935	G	23	C	12
TC44	1642	T	15063	T	15034	C	22	G	6
TC44	1643	G	15083	G	15009	T	56	A	9
TC44	1644	G	15175	G	15142	T	22	C	6
TC44	1645	A	15195	A	15171	G	12	T	6
TC44	1646	T	15182	T	15162	G	12	A	4
TC44	1647	T	15185	T	15161	G	19	A	4
TC44	1649	A	15304	A	15263	T	22	G	13
TC44	1651	G	15587	G	15555	C	15	T	13
TC44	1652	A	15616	A	15583	T	15	C	11
TC44	1653	A	15865	A	15836	G	12	T	8
TC44	1656	A	16170	A	16113	T	28	G	23
TC44	1657	C	16905	C	16869	A	22	T	7
TC44	1659	A	17045	A	17021	C	17	G	5
TC44	1660	A	17023	A	16997	G	10	T	8
TC44	1661	C	17105	C	17084	A	14	T	4
TC44	1663	A	17111	A	17081	G	13	T	9
TC44	1664	C	17180	C	17149	A	21	T	7
TC44	1665	T	17347	T	17315	G	12	A	10
TC44	1666	G	17343	G	17317	T	10	C	9
TC44	1667	C	17438	C	17405	A	15	T	11
TC44	1668	G	17465	G	17439	A	13	T	9
TC44	1669	A	17583	A	17544	C	19	G	11
TC44	1670	A	17306	A	17271	C	17	G	13
TC44	1672	G	17278	G	17257	T	10	C	5
TC44	1673	C	17319	C	17286	A	20	T	7
TC44	1674	A	17615	A	17579	T	18	C	12
TC44	1675	T	17729	T	17684	C	21	G	18
TC44	1676	T	17931	T	17875	C	23	A	16
TC44	1677	T	18192	T	18156	A	13	C	13
TC44	1678	G	17871	G	17814	A	27	C	17
TC44	1679	C	17837	C	17720	A	69	G	26
TC44	1680	C	16734	C	16685	A	27	T	11
TC44	1681	A	16749	A	16718	G	15	C	12
TC44	1682	A	16703	A	16664	C	19	G	13
TC44	1683	G	16772	G	16711	A	32	C	16
TC44	1684	G	16816	G	16764	T	29	C	12
TC44	1685	A	16718	A	16668	C	31	G	10
TC44	1686	T	16868	T	16804	G	38	A	14
TC44	1687	G	17163	G	17055	C	54	A	29
TC44	1688	T	16690	T	16654	A	17	G	11
TC44	1689	T	16690	T	16671	G	11	C	8
TC44	1690	T	17133	T	17028	C	92	G	10
TC44	1692	C	18553	C	18476	A	42	T	25
TC44	1693	A	18285	A	18254	T	14	G	11
TC44	1694	T	17902	T	17850	A	34	G	13
TC44	1695	T	18028	T	17992	G	17	A	14
TC44	1696	A	17994	A	17960	C	24	T	6
TC44	1697	A	18087	A	18013	C	33	T	31
TC44	1698	T	18122	T	18053	G	31	A	30
TC44	1699	C	18205	C	18158	A	30	G	8
TC44	1701	A	18046	A	18008	C	24	G	9
TC44	1702	G	18043	G	17994	T	22	A	21
TC44	1703	A	17665	A	17644	C	10	T	6
TC44	1704	A	17733	A	17603	T	94	G	19
TC44	1705	C	17818	C	17780	A	14	T	14
TC44	1706	G	17757	G	17729	A	16	T	11
TC44	1707	A	17729	A	17684	G	30	C	11
TC44	1708	A	17513	A	17469	C	25	G	13
TC44	1709	A	17170	A	17120	G	23	C	20
TC44	1710	G	16342	G	16307	A	27	T	6
TC44	1711	T	15996	T	15927	G	36	C	20
TC44	1712	T	15926	T	15729	C	142	G	49
TC44	1713	G	15850	G	15735	A	79	T	26
TC44	1714	G	14502	G	13936	A	539	T	17
TC44	1715	G	13779	G	13396	A	364	C	10
TC44	1716	G	11285	G	11128	A	140	T	12
TC44	1717	G	10859	G	10824	A	22	T	11
TC44	1718	C	10846	C	10813	A	28	G	3
TC44	1719	T	10874	T	10817	G	36	A	17
TC44	1722	A	10913	A	10889	C	14	G	7
TC44	1725	A	10855	A	10839	G	11	C	3
TC44	1726	C	11051	C	11015	A	13	G	12
TC44	1729	T	10681	T	10639	A	17	G	13
TC44	1730	C	10620	C	10587	T	16	A	9
TC44	1731	A	10618	A	10594	G	19	T	4
TC44	1732	G	10487	G	10440	A	38	C	5
TC44	1735	A	9629	A	9598	G	14	C	9
TC44	1739	T	9728	T	9677	C	33	A	9
TC44	1741	C	9651	C	9634	A	12	G	4
TC44	1742	T	9523	T	9496	A	13	G	9
TC44	1745	T	9119	T	9094	C	12	A	8
TC44	1751	C	8577	C	8553	G	12	A	9
TC44	1752	C	8382	C	8352	A	20	G	6
TC44	1758	C	7702	C	7676	A	14	T	6
TC44	1761	T	7485	T	7453	G	19	C	10
TC44	1762	G	7657	G	7598	A	27	C	25
TC44	1763	C	9227	C	9000	T	199	G	22
TC44	1764	C	9380	C	9346	T	18	A	8
TC44	1765	G	9265	G	9222	T	19	A	18
TC44	1766	A	8549	A	8418	G	92	C	23
TC44	1767	C	7719	C	7527	A	91	G	85
TC44	1768	C	6992	C	6944	G	32	A	9
TC44	1769	A	6877	A	6852	G	17	T	7
TC44	1770	G	6822	G	6807	T	11	A	3
TC44	1771	G	6411	G	6354	A	40	T	11
TC44	1772	G	6380	G	6354	T	13	A	9
TC44	1773	A	6144	A	6133	G	10	C	1
TC44	1774	T	6072	T	6034	G	26	A	6
TC44	1776	A	5958	A	5941	G	13	T	3
TC44	1778	C	5834	C	5824	A	10	-	-
TC44	1780	G	5585	G	5557	A	23	C	3
TC44	1781	A	5478	A	5457	G	17	C	3
TC44	1782	T	5445	T	5421	A	13	C	9
TC44	1795	A	5196	A	5177	G	10	C	5
TC44	1799	C	4826	C	4804	T	16	A	5
TC44	1837	G	2737	G	2701	A	32	T	4
TC44	1838	G	2362	G	2301	A	35	T	20
TC44	1839	G	439	G	326	A	109	T	3
TC44	1840	G	182	G	156	A	22	T	2
TC44	1841	G	97	G	83	A	13	T	1
TC44	1842	A	51	A	27	G	21	T	2
TC44	1843	G	46	G	32	T	14	-	-
TC45	115	G	731	G	706	C	18	T	7
TC45	116	C	901	C	875	T	20	G	4
TC45	124	A	2170	A	2152	T	12	C	5
TC45	126	A	2564	A	2546	T	12	C	5
TC45	129	A	3310	A	3294	T	11	G	3
TC45	132	A	5288	A	5176	T	89	C	13
TC45	133	T	7009	T	6967	C	20	G	11
TC45	134	G	11033	G	10794	T	192	C	41
TC45	135	G	11455	G	11374	T	65	C	8
TC45	136	G	11578	G	11551	T	21	A	4
TC45	139	A	11797	A	11780	C	11	T	3
TC45	140	A	11801	A	11773	T	16	G	7
TC45	142	A	11926	A	11837	C	30	G	30
TC45	143	C	11967	C	11930	T	30	G	3
TC45	144	C	12093	C	12075	A	11	T	5
TC45	145	A	12129	A	12047	T	61	G	18
TC45	148	G	12662	G	12646	T	11	A	3
TC45	149	G	12758	G	12724	T	19	C	13
TC45	150	A	12826	A	12792	T	26	C	5
TC45	151	T	12976	T	12952	G	12	C	11
TC45	152	T	13088	T	13072	C	10	G	5
TC45	153	C	13108	C	13088	T	14	G	5
TC45	155	G	13310	G	13277	T	27	C	4
TC45	156	A	13713	A	13682	T	13	C	13
TC45	157	T	13823	T	13805	C	10	A	5
TC45	158	C	13918	C	13894	T	21	G	3
TC45	162	T	14179	T	14158	G	10	C	8
TC45	168	T	14227	T	14212	G	11	C	4
TC45	172	C	14296	C	14275	A	11	T	5
TC45	174	T	14381	T	14363	G	13	A	2
TC45	175	C	14418	C	14399	T	11	G	4
TC45	177	G	14432	G	14416	T	11	C	4
TC45	179	A	14496	A	14469	C	11	T	8
TC45	184	A	14595	A	14560	C	17	G	14
TC45	186	T	14639	T	14592	G	18	C	17
TC45	187	A	14678	A	14657	G	11	C	8
TC45	192	T	14062	T	14017	G	31	A	9
TC45	195	A	13474	A	13429	T	29	C	10
TC45	197	A	13682	A	13658	G	12	T	10
TC45	198	G	13628	G	13608	T	12	A	5
TC45	199	G	13600	G	13576	A	13	T	7
TC45	201	A	13356	A	13312	G	27	C	10
TC45	202	C	13235	C	13190	G	20	A	16
TC45	203	A	12778	A	12742	G	21	T	12
TC45	204	G	12992	G	12959	C	21	A	5
TC45	205	T	13023	T	12888	C	96	G	23
TC45	206	C	14135	C	14072	A	29	T	12
TC45	207	G	14192	G	13999	A	155	T	31
TC45	208	G	12748	G	12444	A	272	T	24
TC45	209	G	11200	G	11034	A	92	T	67
TC45	210	G	7325	G	7090	A	207	C	19
TC45	211	G	7013	G	6938	A	37	T	33
TC45	212	C	6948	C	6855	A	50	G	36
TC45	213	A	6923	A	6820	G	50	T	41
TC45	214	T	7391	T	7359	G	14	-	-
TC45	218	T	7917	T	7881	C	16	G	16
TC45	219	A	8262	A	8204	C	38	T	13
TC45	220	T	8526	T	8485	A	23	G	10
TC45	221	T	8799	T	8736	C	35	G	23
TC45	225	T	8448	T	8407	C	17	G	14
TC45	226	A	8480	A	8459	G	11	T	6
TC45	228	T	8405	T	8374	C	14	A	11
TC45	230	A	8910	A	8893	G	10	T	4
TC45	231	G	8786	G	8760	A	16	T	9
TC45	232	A	8473	A	8447	G	10	C	9
TC45	233	G	8395	G	8362	T	23	A	7
TC45	234	G	8563	G	8508	A	37	C	10
TC45	235	T	8756	T	8665	C	36	A	27
TC45	236	G	9573	G	9520	T	32	C	17
TC45	237	A	9884	A	9827	G	33	C	13
TC45	238	A	9916	A	9882	T	19	C	8
TC45	239	A	10023	A	9958	T	34	C	19
TC45	240	T	11410	T	10916	C	421	G	38
TC45	241	T	12141	T	12040	C	80	G	18
TC45	242	C	14518	C	14361	T	114	A	16
TC45	243	T	14952	T	14920	G	17	C	13
TC45	244	T	15008	T	14988	C	10	G	9
TC45	245	G	15038	G	14958	T	57	A	20
TC45	246	G	15120	G	15094	T	20	A	4
TC45	247	A	15151	A	15125	G	16	T	5
TC45	248	T	15148	T	15119	G	22	A	5
TC45	249	T	15163	T	15126	G	25	C	7
TC45	251	A	15270	A	15239	T	15	C	10
TC45	253	G	15585	G	15552	T	13	C	11
TC45	254	A	15607	A	15567	T	19	G	13
TC45	255	A	15835	A	15805	T	13	G	11
TC45	257	G	16082	G	16058	T	12	C	8
TC45	258	A	16183	A	16127	T	27	G	23
TC45	259	C	16919	C	16888	A	13	T	11
TC45	262	A	17005	A	16971	G	18	C	9
TC45	263	C	17062	C	17040	A	13	T	7
TC45	264	A	17073	A	17051	G	11	C	9
TC45	265	A	17083	A	17049	G	17	C	11
TC45	266	C	17138	C	17114	A	13	T	8
TC45	267	T	17288	T	17260	G	11	A	8
TC45	268	G	17246	G	17222	C	12	A	6
TC45	269	C	17326	C	17296	A	13	T	11
TC45	270	G	17350	G	17326	T	15	A	8
TC45	271	A	17459	A	17426	C	12	G	12
TC45	272	A	17193	A	17160	C	22	G	7
TC45	274	G	17144	G	17124	A	10	C	6
TC45	275	C	17182	C	17153	A	16	T	9
TC45	276	A	17474	A	17435	T	16	C	13
TC45	277	T	17579	T	17546	C	19	G	11
TC45	278	T	17744	T	17701	A	17	G	16
TC45	279	T	18032	T	17995	C	16	A	13
TC45	280	G	17696	G	17655	A	16	C	15
TC45	281	C	17655	C	17562	A	54	G	25
TC45	282	C	16555	C	16523	A	14	T	9
TC45	283	A	16587	A	16556	C	13	G	11
TC45	284	A	16547	A	16519	C	15	G	9
TC45	285	G	16639	G	16574	A	28	C	23
TC45	286	G	16695	G	16645	T	29	C	14
TC45	287	A	16599	A	16541	C	27	G	16
TC45	288	T	16755	T	16694	G	39	C	17
TC45	289	G	17063	G	16943	C	56	A	37
TC45	290	T	16578	T	16527	A	23	G	15
TC45	291	T	16643	T	16620	C	10	G	8
TC45	292	T	17103	T	16996	C	97	A	6
TC45	293	T	17905	T	17881	G	10	C	9
TC45	294	C	18547	C	18474	A	38	T	24
TC45	295	A	18285	A	18254	T	16	C	8
TC45	296	T	17968	T	17893	A	44	G	22
TC45	297	T	18015	T	17965	G	23	A	22
TC45	298	A	17965	A	17934	C	17	T	8
TC45	299	A	18085	A	18032	C	29	T	19
TC45	300	T	18111	T	18034	A	36	G	28
TC45	301	C	18183	C	18135	A	24	T	13
TC45	302	A	18100	A	18086	G	11	T	2
TC45	303	A	18027	A	17995	C	16	G	12
TC45	304	G	18054	G	18017	A	21	T	12
TC45	305	A	17650	A	17627	C	14	G	6
TC45	306	A	17693	A	17547	T	105	G	24
TC45	307	C	17756	C	17713	G	16	A	15
TC45	308	G	17697	G	17673	T	10	A	9
TC45	309	A	17691	A	17637	G	36	C	14
TC45	310	A	17435	A	17390	C	28	G	14
TC45	311	A	17109	A	17068	G	18	C	15
TC45	312	G	16291	G	16247	A	27	T	15
TC45	313	T	15909	T	15837	G	36	C	28
TC45	314	T	15836	T	15590	C	170	G	66
TC45	315	G	15731	G	15617	A	80	T	27
TC45	316	G	14344	G	13776	A	550	T	11
TC45	317	G	13622	G	13268	A	337	T	10
TC45	318	G	11243	G	11105	A	127	T	8
TC45	319	G	10832	G	10804	A	19	T	5
TC45	320	C	10859	C	10807	A	37	G	9
TC45	321	T	10863	T	10793	G	43	A	17
TC45	322	C	10932	C	10900	A	11	T	9
TC45	324	A	10916	A	10894	G	11	C	8
TC45	327	A	10840	A	10823	G	12	T	3
TC45	328	C	11085	C	11051	G	14	A	10
TC45	330	A	10940	A	10919	C	11	G	8
TC45	331	T	10717	T	10653	A	25	C	24
TC45	332	C	10602	C	10571	T	20	A	7
TC45	333	A	10596	A	10577	G	13	T	3
TC45	334	G	10466	G	10431	A	31	T	4
TC45	337	A	9671	A	9651	G	10	T	6
TC45	339	C	9718	C	9699	T	11	A	8
TC45	341	T	9786	T	9739	C	23	A	13
TC45	347	T	9255	T	9226	A	14	C	10
TC45	354	C	8599	C	8573	A	16	T	6
TC45	363	T	7667	T	7629	G	18	C	13
TC45	364	G	7797	G	7736	A	28	C	28
TC45	365	C	9356	C	9116	T	214	G	20
TC45	366	C	9549	C	9516	T	16	G	10
TC45	367	G	9427	G	9381	A	26	T	19
TC45	368	A	8687	A	8561	G	85	T	22
TC45	369	C	7915	C	7695	A	97	G	97
TC45	370	C	7471	C	7414	G	32	A	16
TC45	371	A	7525	A	7484	T	17	G	14
TC45	372	G	7482	G	7462	T	14	A	5
TC45	373	G	7199	G	7157	A	34	T	6
TC45	374	G	7177	G	7156	A	11	T	7
TC45	376	T	6956	T	6919	G	23	A	7
TC45	378	A	7230	A	7198	T	18	C	6
TC45	379	G	7951	G	7911	T	29	-	-
TC45	381	G	8249	G	8227	C	10	T	8
TC45	382	G	8154	G	8127	A	20	T	4
TC45	383	A	8136	A	8101	G	19	C	9
TC45	384	T	8192	T	8160	A	14	G	11
TC45	385	G	8251	G	8228	C	17	T	4
TC45	388	G	8765	G	8738	T	16	C	9
TC45	389	C	8885	C	8862	T	15	A	4
TC45	392	T	9250	T	9234	G	12	C	3
TC45	395	G	9361	G	9348	T	10	C	2
TC45	396	G	9322	G	9287	A	23	C	9
TC45	397	A	9404	A	9316	T	57	G	17
TC45	399	T	9427	T	9407	G	13	C	4
TC45	400	C	9990	C	9967	T	10	A	6
TC45	401	C	10195	C	10129	T	57	A	9
TC45	402	G	10379	G	10337	T	31	C	9
TC45	404	T	10411	T	10390	C	11	G	8
TC45	407	C	10915	C	10896	T	11	A	6
TC45	408	A	10958	A	10914	T	18	G	17
TC45	409	C	10992	C	10971	T	10	A	6
TC45	413	A	11428	A	11408	C	12	G	5
TC45	427	T	11932	T	11909	G	11	A	8
TC45	429	T	12392	T	12374	G	10	C	8
TC45	430	T	12412	T	12394	G	15	C	3
TC45	431	T	12383	T	12356	G	19	C	7
TC45	434	G	12527	G	12493	T	16	C	10
TC45	435	T	12692	T	12594	A	49	C	34
TC45	436	T	13260	T	13098	C	91	G	60
TC45	437	C	13452	C	13282	T	111	G	43
TC45	438	C	13594	C	13274	T	199	G	113
TC45	439	G	13540	G	13473	T	32	A	30
TC45	440	G	13250	G	13176	A	39	T	31
TC45	441	G	11380	G	11237	A	131	T	6
TC45	442	G	11105	G	11080	A	15	T	5
TC45	443	G	11076	G	11021	A	52	C	2
TC45	445	A	10975	A	10910	G	44	C	18
TC45	447	T	10488	T	10444	A	16	C	14
TC45	452	T	10592	T	10521	C	53	A	10
TC45	453	C	10611	C	10586	G	13	A	9
TC45	454	G	10332	G	10301	A	14	T	12
TC45	455	C	9683	C	9652	A	27	T	2
TC45	456	A	9528	A	9491	G	32	C	3
TC45	457	A	9579	A	9537	C	21	T	11
TC45	458	G	9537	G	9498	C	19	T	16
TC45	459	G	9581	G	9521	T	43	A	9
TC45	460	C	9817	C	9785	A	18	T	8
TC45	461	T	9800	T	9754	A	19	G	17
TC45	463	A	9648	A	9609	G	29	C	6
TC45	464	A	9440	A	9412	G	15	C	13
TC45	465	A	9393	A	9359	T	15	G	11
TC45	466	C	9366	C	9347	T	11	A	8
TC45	473	G	9166	G	9130	A	29	T	6
TC45	474	A	9095	A	9066	G	25	T	2
TC45	475	A	9101	A	9071	T	15	G	8
TC45	476	T	8561	T	8528	G	22	A	7
TC45	477	T	8221	T	8169	G	31	A	15
TC45	478	G	8044	G	8024	A	16	C	3
TC45	479	A	7681	A	7656	G	18	C	4
TC45	481	G	7625	G	7607	T	13	A	5
TC45	482	G	7201	G	7184	A	13	T	3
TC45	483	A	7128	A	7108	G	17	C	3
TC45	486	G	6547	G	6523	A	12	T	6
TC45	489	A	6472	A	6362	G	90	C	12
TC45	490	C	6241	C	6195	A	29	G	12
TC45	493	C	6402	C	6361	T	33	A	5
TC45	494	C	6869	C	6852	A	10	T	3
TC45	500	T	6590	T	6565	C	11	G	8
TC45	503	A	7017	A	6998	G	14	T	3
TC45	505	C	6569	C	6553	A	10	T	4
TC45	507	T	6565	T	6383	C	160	A	12
TC45	510	G	6294	G	6245	A	36	T	9
TC45	511	G	6101	G	6051	A	35	T	8
TC45	512	C	5537	C	5423	A	84	G	28
TC45	513	T	5343	T	5142	G	102	A	84
TC45	514	T	5183	T	5115	G	39	A	26
TC45	517	T	4971	T	4957	A	10	G	3
TC45	520	G	4945	G	4922	T	21	C	2
TC45	523	C	4888	C	2537	T	1911	G	231
TC45	532	G	4473	G	4446	A	18	T	8
TC45	533	G	4223	G	4181	A	36	C	4
TC45	534	A	4189	A	4098	G	85	C	6
TC45	535	A	4090	A	4050	G	21	T	14
TC45	538	T	4018	T	3982	C	29	A	3
TC45	539	T	4041	T	4019	C	20	G	2
TC45	540	A	4065	A	4035	T	20	G	6
TC45	544	G	3985	G	3960	T	11	C	11
TC45	545	G	3997	G	3969	T	17	A	6
TC45	546	T	3983	T	3875	C	45	A	34
TC45	549	A	3962	A	3925	C	23	G	12
TC45	551	A	3877	A	3863	G	10	T	3
TC45	552	C	3885	C	3867	G	14	T	4
TC45	555	A	3904	A	3885	C	16	G	3
TC45	556	G	3868	G	3853	T	12	A	2
TC45	569	G	3517	G	3473	A	38	T	4
TC45	575	G	3331	G	3321	C	10	-	-
TC45	576	A	3341	A	3284	T	30	G	15
TC45	577	G	3046	G	2980	T	58	A	5
TC45	578	C	3072	C	3055	A	13	T	3
TC45	581	T	3595	T	3527	C	56	G	7
TC45	582	T	3578	T	3516	C	55	A	6
TC45	587	G	4608	G	4596	T	11	C	1
TC45	593	A	4822	A	4800	T	10	C	8
TC45	595	G	5767	G	5741	T	14	C	9
TC45	596	G	5833	G	5818	T	13	A	1
TC45	598	T	5875	T	5854	C	10	G	8
TC45	602	G	6007	G	5970	A	16	T	15
TC45	609	G	6187	G	6168	T	12	C	5
TC45	612	C	6603	C	6568	T	28	G	4
TC45	613	G	6592	G	6566	A	12	T	7
TC45	614	T	6266	T	6212	A	32	G	12
TC45	615	T	6295	T	6273	G	15	A	6
TC45	625	T	5772	T	5745	C	14	G	12
TC45	630	C	5609	C	5586	A	12	T	7
TC45	651	T	4696	T	4676	A	13	C	4
TC45	652	T	4586	T	4546	A	23	G	14
TC45	653	A	4421	A	4408	G	12	T	1
TC45	654	A	4348	A	4333	G	11	T	2
TC45	655	C	4296	C	4277	A	10	G	5
TC45	658	A	3741	A	3635	G	89	T	15
TC45	659	C	3501	C	3427	A	67	G	6
TC45	664	C	2536	C	2520	G	12	T	3
TC45	665	C	2509	C	2496	A	12	G	1
TC45	666	T	2471	T	2441	C	23	G	7
TC45	668	A	2375	A	2358	G	14	T	2
TC45	669	G	2264	G	2242	T	17	C	4
TC45	675	T	1093	T	1040	A	34	G	15
TC49	946	T	196	T	142	C	54	-	-
TC49	1015	G	157	A	92	G	63	T	2
TC49	1040	A	262	C	156	A	105	G	1
[truncated: 166,967 more rows]
