# Supplementary material for: Using RNA-Seq for gene identification, polymorphism detection and transcript profiling in two alfalfa genotypes with divergent cell wall composition in stems
Source: BMC Genomics. 2011 Apr 19;12:199. doi: 10.1186/1471-2164-12-199 (PMC3112146; doi:10.1186/1471-2164-12-199)
Supplement: Additional file 9 — Allelic variations (SNPs) detected within genotype 773. A table listing a total of 168,966 allelic variations (SNPs) detected within genotype 773 using minimum SNP depth cutoff of 10. [file 1471-2164-12-199-S9.TXT]

MSGI_ID	MSGI_SNP_Position	MSGI_base	708_total_base_depth	708_1st_base	708_1st_base_depth	708_2nd_base	708_2nd_base_depth	708_3rd_base	708_3rd_base_depth
TC1	572	T	2438	T	2408	G	16	C	13
TC1	589	A	3509	A	3484	T	11	G	9
TC1	591	G	4068	G	4053	T	10	C	4
TC1	601	T	3684	T	3618	G	42	A	17
TC1	615	T	3576	T	3547	C	16	G	9
TC1	628	C	4166	C	4146	T	10	G	9
TC1	629	C	4155	C	4132	G	19	A	3
TC1	630	A	4145	A	4099	C	33	G	11
TC1	633	A	4106	A	4071	G	19	C	15
TC1	636	T	4003	T	3860	G	100	C	34
TC1	640	A	3895	A	3856	G	33	C	6
TC1	642	C	3796	C	3781	A	10	G	4
TC1	645	T	3677	T	3631	G	24	C	13
TC1	652	C	3463	C	3444	A	16	T	2
TC1	657	T	3378	T	3311	A	38	G	19
TC1	662	A	3044	A	3024	G	12	C	7
TC1	663	A	3007	A	2980	G	18	T	7
TC1	664	C	2982	C	2936	A	30	G	13
TC1	665	G	2827	G	2799	A	21	T	4
TC1	667	G	2256	G	2242	A	11	C	2
TC1	668	T	2070	T	2012	G	33	C	16
TC1	672	T	2091	T	2071	G	16	C	3
TC1	702	G	1006	G	994	A	11	C	1
TC1	750	G	1305	G	1289	T	15	A	1
TC1	755	A	1437	A	1422	G	13	T	1
TC1	759	A	1538	A	1525	G	11	T	1
TC1	762	T	1625	T	1548	G	68	C	7
TC1	765	T	1678	T	1648	G	19	C	7
TC1	766	C	1729	C	1683	A	29	G	16
TC1	767	A	1796	A	1764	G	28	C	4
TC1	769	G	1842	G	1808	A	16	T	15
TC1	770	T	1954	T	1852	A	94	C	4
TC1	773	A	2224	A	2072	G	146	C	4
TC1	775	G	2471	G	2448	C	15	T	6
TC1	777	T	2596	T	2514	G	73	A	5
TC1	778	G	2720	G	2673	A	23	C	22
TC1	779	A	2765	A	2583	C	172	T	6
TC1	781	C	2896	C	2708	A	171	G	14
TC1	797	A	3939	A	3919	G	13	C	4
TC1	802	G	3993	G	3973	T	18	A	1
TC1	803	T	4017	T	3998	C	11	A	4
TC1	808	T	4095	T	4076	G	16	A	2
TC1	816	T	4009	T	3987	C	10	G	10
TC1	826	T	3848	T	3836	G	12	-	-
TC1	830	A	3735	A	3721	G	11	C	2
TC1	838	A	3661	A	3633	C	19	G	6
TC1	847	A	3419	A	3396	C	16	G	6
TC1	849	T	3267	T	3236	C	28	A	3
TC1	853	A	2956	A	2923	G	26	C	6
TC1	854	C	2870	C	2828	G	34	A	6
TC1	865	A	2242	A	2220	G	15	C	4
TC1	867	T	2108	T	2066	G	22	C	14
TC1	871	G	1841	G	1826	A	10	C	4
TC1	872	A	1539	A	1522	G	12	C	5
TC1	884	T	1320	T	1288	G	29	A	2
TC1	889	G	1309	G	1293	A	13	C	2
TC1	892	A	1293	A	1270	C	13	G	10
TC1	893	G	1349	G	1328	C	18	-	-
TC1	914	T	1079	T	1053	A	15	C	7
TC1	929	A	856	A	834	G	20	C	2
TC1	977	T	1888	T	1870	G	13	C	4
TC1	987	A	2316	A	2299	C	10	G	6
TC1	988	G	2577	G	2553	C	19	T	3
TC1	996	T	2941	T	2920	A	10	G	7
TC1	998	A	2964	A	2877	C	79	G	5
TC1	1000	T	3245	T	3034	C	194	G	16
TC1	1002	C	3307	C	3285	G	17	T	4
TC1	1004	T	3332	T	3277	G	46	C	8
TC1	1005	G	3349	G	3335	C	13	A	1
TC1	1008	A	3364	A	3257	G	96	C	10
TC1	1010	C	3371	C	3355	G	12	A	3
TC1	1011	A	3418	A	3343	G	68	C	6
TC1	1014	C	3416	C	3373	G	33	T	6
TC1	1015	G	3414	G	3392	T	21	A	1
TC1	1016	C	3404	C	3364	G	38	A	1
TC1	1019	T	3305	T	3244	C	30	G	24
TC1	1021	A	3295	A	3274	G	16	C	3
TC1	1023	A	3222	A	3185	G	32	C	4
TC1	1024	C	3223	C	3204	G	15	A	3
TC1	1033	C	3068	C	3034	G	28	A	4
TC1	1034	A	3076	A	3048	G	17	C	9
TC1	1035	A	3011	A	2989	C	12	G	6
TC1	1037	T	2969	T	2851	G	71	C	28
TC1	1039	T	2930	T	2849	G	53	C	18
TC1	1047	A	2572	A	2555	G	10	C	7
TC1	1059	T	2492	T	2463	G	15	C	9
TC1	1077	T	1940	T	1908	C	17	A	9
TC1	1086	T	2286	T	2239	C	25	A	13
TC1	1172	T	3004	T	2988	G	12	C	3
TC1	1178	T	2954	T	2927	C	10	G	10
TC1	1183	T	3128	T	3111	G	10	C	5
TC1	1194	A	3228	A	3213	G	10	T	3
TC1	1207	A	2859	A	2846	G	10	C	2
TC1	1235	A	2330	A	2310	G	13	C	5
TC1	1246	A	2373	A	2357	C	11	G	4
TC1	1300	A	1871	A	1857	G	10	C	4
TC1	1319	T	1513	T	1479	G	17	A	16
TC1	1357	A	1477	A	1461	C	15	G	1
TC1	1359	A	1390	A	1358	C	22	G	7
TC1	1361	T	1349	T	1328	C	14	G	7
TC1	1367	T	1198	T	1151	G	28	C	18
TC1	1379	T	901	T	883	C	12	G	5
TC1	1451	T	235	T	171	A	59	G	4
TC1	1593	A	409	A	394	C	13	T	1
TC1	2270	A	279	A	260	C	14	G	3
TC1	2287	A	771	A	750	C	14	G	5
TC1	2348	A	2324	A	2309	T	12	G	2
TC1	2408	T	1380	T	1360	C	12	A	5
TC1	2421	T	706	T	683	C	18	A	3
TC1	2434	T	195	T	121	G	48	A	26
TC3	200	C	1387	C	1369	T	17	A	1
TC3	204	T	1425	T	1414	C	11	-	-
TC3	205	A	1426	A	1397	C	24	T	5
TC3	207	G	1431	G	1401	T	26	A	2
TC3	210	A	1436	A	1414	C	20	G	2
TC3	212	G	1441	G	1420	A	18	C	2
TC3	213	C	1440	C	1422	A	10	G	7
TC3	215	A	1420	A	1369	C	49	G	2
TC3	217	C	1354	C	1326	A	25	G	2
TC3	218	T	1344	T	1309	C	32	A	2
TC3	220	A	1318	A	1282	C	35	G	1
TC3	222	G	1195	G	1138	A	55	T	1
TC3	223	T	1165	T	1128	A	17	C	12
TC3	226	A	1063	A	1037	C	22	G	3
TC3	243	G	776	G	753	T	23	-	-
TC3	249	A	796	A	546	G	243	C	5
TC3	267	C	654	C	596	T	57	A	1
TC3	276	A	525	A	489	G	34	T	1
TC3	285	G	505	G	490	A	15	-	-
TC3	324	A	482	A	463	G	18	T	1
TC3	339	G	851	G	833	T	12	A	4
TC3	417	A	1797	A	1783	G	12	T	2
TC3	451	T	1155	T	1133	G	12	A	8
TC3	473	T	793	T	773	A	11	G	9
TC3	526	T	780	T	763	C	10	G	6
TC3	679	A	2079	A	2044	C	28	G	4
TC3	683	T	2227	T	2177	A	38	G	9
TC3	685	A	2125	A	2108	C	10	G	6
TC3	707	A	1808	A	1792	G	10	C	6
TC3	717	A	1663	A	1650	C	10	G	3
TC3	751	T	698	T	681	G	11	A	5
TC3	766	A	408	A	395	G	12	C	1
TC3	786	T	50	T	29	G	13	A	7
TC4	86	A	50	A	40	C	10	-	-
TC4	221	T	477	T	438	G	33	C	4
TC5	73	A	352	A	335	C	12	G	4
TC6	79	T	295	T	275	G	13	A	5
TC6	386	A	245	A	180	T	61	C	2
TC7	289	C	1507	C	1490	G	11	T	3
TC7	290	C	1521	C	1504	G	15	A	1
TC7	297	T	1545	T	1527	G	14	C	4
TC7	329	T	1629	T	1581	G	35	C	9
TC7	333	T	1526	T	1515	G	11	-	-
TC7	340	T	1381	T	1362	G	11	C	8
TC8	219	A	239	A	222	C	11	G	4
TC8	229	G	444	G	409	C	32	T	2
TC8	230	A	497	A	416	T	77	C	2
TC8	235	G	4316	G	4159	T	141	C	15
TC8	236	A	4759	A	4544	C	190	T	22
TC8	241	G	7238	G	7210	T	10	A	9
TC8	242	G	7269	G	7247	T	15	C	4
TC8	244	T	7701	T	7680	G	10	A	5
TC8	247	G	7950	G	7924	T	19	A	4
TC8	250	T	8246	T	8228	G	11	C	6
TC8	252	A	8915	A	8886	G	22	T	4
TC8	253	A	9024	A	8971	G	38	T	10
TC8	257	T	9406	T	9391	G	15	-	-
TC8	264	A	10416	A	10391	G	13	C	12
TC8	268	T	10767	T	10745	C	11	G	9
TC8	271	A	11339	A	11323	G	11	T	4
TC8	273	A	11485	A	11462	G	11	C	7
TC8	276	T	11725	T	11699	C	15	G	10
TC8	279	A	11786	A	11757	C	16	G	12
TC8	282	T	11800	T	11772	G	19	A	9
TC8	284	G	11830	G	11809	T	10	C	6
TC8	285	A	11826	A	11800	G	13	C	10
TC8	286	A	11827	A	11774	G	43	T	6
TC8	287	C	11848	C	11822	A	11	G	10
TC8	291	A	11830	A	11755	G	39	C	32
TC8	292	A	11799	A	11771	C	13	G	9
TC8	294	T	11808	T	11713	G	48	C	25
TC8	297	T	11787	T	11537	G	181	C	50
TC8	299	T	11811	T	11707	G	75	A	18
TC8	300	T	11813	T	11789	C	12	G	8
TC8	302	C	11810	C	11779	T	14	A	10
TC8	303	C	11792	C	11764	T	10	G	10
TC8	304	A	11722	A	11664	C	43	G	11
TC8	305	G	11668	G	11611	A	43	C	10
TC8	306	T	11639	T	11252	G	266	A	90
TC8	308	G	8917	G	8889	A	20	T	6
TC8	309	C	8625	C	8593	G	21	A	7
TC8	310	G	8490	G	8470	A	14	T	5
TC8	311	G	7960	G	7895	A	57	C	5
TC8	312	A	7523	A	6201	G	1290	C	26
TC8	313	C	7349	C	6437	G	869	A	36
TC8	314	G	5689	G	5673	A	11	T	4
TC8	317	T	5224	T	4563	G	611	C	39
TC8	318	G	5197	G	5183	A	10	T	2
TC8	319	A	4834	A	4683	G	147	T	2
TC8	321	T	4623	T	4502	G	113	A	4
TC8	324	C	4664	C	4639	A	21	T	2
TC8	327	G	4157	G	4134	A	15	T	5
TC8	328	T	3835	T	3692	G	86	C	37
TC8	329	A	3775	A	3734	G	37	T	3
TC8	334	C	3439	C	3424	A	13	T	1
TC8	336	T	3332	T	3294	C	26	G	9
TC8	338	C	2909	C	2888	G	14	T	6
TC8	340	C	2613	C	2587	G	18	A	8
TC8	341	T	2572	T	2525	G	29	C	12
TC8	342	T	2538	T	2520	G	11	C	7
TC8	350	G	1616	G	1600	A	12	T	2
TC8	351	A	1485	A	1444	G	40	C	1
TC8	372	C	1522	C	1511	G	10	A	1
TC8	383	T	1510	T	1488	C	13	G	6
TC8	429	T	1219	T	1167	G	42	C	9
TC8	433	A	1284	A	1265	G	12	C	5
TC8	442	T	1367	T	1356	G	10	C	1
TC8	446	T	1408	T	1380	G	25	C	3
TC8	451	T	1449	T	1350	G	91	A	6
TC8	470	T	2110	T	2022	G	72	A	8
TC8	472	A	2303	A	2282	G	16	C	3
TC8	475	A	2493	A	2481	G	11	C	1
TC8	477	T	3100	T	3063	G	33	C	4
TC8	478	A	3170	A	3137	C	12	T	11
TC8	479	G	3189	G	3177	T	12	-	-
TC8	481	T	3444	T	3414	G	24	A	2
TC8	484	T	3671	T	3623	G	42	C	5
TC8	488	A	4106	A	4074	G	25	-	-
TC8	503	A	4966	A	4944	G	16	T	3
TC8	507	T	5154	T	5127	G	15	C	9
TC8	511	A	5252	A	5234	G	11	C	6
TC8	517	A	5966	A	5945	G	12	T	5
TC8	519	A	6804	A	6779	G	14	C	9
TC8	520	A	6877	A	6823	G	35	C	14
TC8	521	G	6978	G	6957	T	10	C	6
TC8	522	G	7049	G	7014	C	25	T	6
TC8	524	C	7225	C	7197	A	10	T	9
TC8	525	C	7302	C	7280	G	10	T	8
TC8	526	A	7265	A	7221	G	25	C	16
TC8	528	A	7170	A	7122	C	25	G	19
TC8	530	T	7225	T	7189	G	16	C	15
TC8	533	T	7079	T	7043	G	34	A	2
TC8	534	A	7092	A	7005	G	79	C	5
TC8	535	C	7113	C	7089	G	15	A	8
TC8	539	A	7059	A	7032	G	14	C	11
TC8	546	A	6782	A	6756	C	12	G	12
TC8	548	T	6559	T	6452	C	47	G	42
TC8	551	G	6494	G	6475	A	10	T	5
TC8	553	A	5888	A	5853	G	23	C	9
TC8	554	A	5872	A	5825	G	34	C	12
TC8	555	T	5843	T	5808	A	25	G	7
TC8	565	T	5010	T	4989	G	13	C	4
TC8	588	T	4019	T	4004	G	10	C	5
TC8	594	G	3112	G	3085	A	22	C	3
TC8	595	T	2600	T	2520	C	29	G	29
TC8	597	G	2421	G	2402	A	17	T	1
TC8	598	A	2332	A	2314	G	10	C	5
TC8	601	T	2132	T	2107	C	12	A	8
TC8	610	T	2055	T	2034	G	10	A	9
TC8	616	T	2214	T	2195	C	10	G	6
TC8	633	T	2257	T	2241	G	12	A	2
TC8	647	T	2541	T	2525	G	10	A	2
TC8	652	G	2713	G	2700	A	12	T	1
TC8	653	T	2687	T	2653	A	16	G	12
TC8	657	T	2720	T	2696	G	17	C	7
TC8	661	G	2930	G	2913	A	14	T	2
TC8	662	A	2988	A	2966	G	16	C	5
TC8	675	T	3283	T	3262	G	10	A	8
TC8	677	A	3343	A	3310	G	15	C	12
TC8	679	T	3502	T	3479	G	12	C	10
TC8	681	T	3547	T	3530	G	13	C	3
TC8	683	T	3559	T	3537	G	14	A	4
TC8	687	A	3496	A	3475	G	18	C	2
TC8	694	G	3270	G	3243	T	19	A	5
TC8	698	T	3188	T	3170	C	10	G	6
TC8	718	T	2787	T	2763	G	11	C	7
TC8	726	A	2613	A	2559	G	32	C	19
TC8	727	A	2513	A	2488	G	16	C	7
TC8	753	T	1903	T	1859	C	22	G	18
TC8	755	G	1749	G	1734	T	10	A	4
TC8	757	T	1790	T	1720	G	38	A	30
TC8	766	T	2057	T	2032	G	14	C	11
TC8	775	A	2417	A	2389	T	16	G	7
TC8	776	A	2401	A	2368	C	20	G	7
TC8	777	T	2412	T	2362	C	42	G	7
TC8	781	A	2676	A	2658	G	17	C	1
TC8	786	T	2639	T	2622	C	10	G	7
TC8	789	A	2645	A	2569	C	63	G	10
TC8	801	T	2537	T	2512	G	13	C	7
TC8	804	T	2660	T	2635	G	15	C	6
TC8	819	T	2764	T	2750	G	10	A	2
TC8	825	A	2761	A	2742	G	16	T	2
TC8	829	T	2674	T	2646	G	12	C	11
TC8	836	A	2510	A	2466	G	39	C	4
TC8	842	A	2910	A	2894	G	12	C	3
TC8	851	T	2799	T	2754	G	19	A	13
TC8	853	G	3044	G	3031	A	10	C	2
TC8	864	T	3526	T	3492	G	29	C	3
TC8	868	T	3922	T	3899	C	10	G	7
TC8	874	T	4201	T	4148	G	39	C	10
TC8	875	C	4325	C	4284	G	33	T	5
TC8	885	A	4581	A	4541	C	29	G	8
TC8	889	A	4612	A	4590	G	17	C	4
TC8	895	A	4828	A	4804	G	16	C	7
TC8	900	A	4995	A	4960	C	20	G	9
TC8	907	T	5138	T	5105	G	25	C	6
TC8	910	G	5326	G	5293	C	23	T	6
TC8	914	A	5690	A	5663	C	18	G	7
TC8	916	A	5414	A	5393	G	11	C	6
TC8	918	T	5996	T	5968	G	23	-	-
TC8	922	A	6416	A	6387	G	18	C	8
TC8	923	C	6505	C	6485	G	12	A	4
TC8	924	T	6688	T	6446	G	215	A	21
TC8	926	A	6963	A	6935	G	16	T	6
TC8	928	A	6901	A	6876	G	15	T	5
TC8	930	A	6852	A	6837	G	11	C	3
TC8	931	C	7015	C	6972	G	23	A	11
TC8	932	G	7086	G	7039	A	43	T	2
TC8	934	A	6991	A	6968	G	11	C	9
TC8	935	A	6925	A	6859	G	59	C	5
TC8	937	C	6871	C	6843	G	19	T	5
TC8	938	T	6954	T	6783	G	154	C	13
TC8	939	A	7050	A	6651	G	393	C	4
TC8	941	G	6822	G	6803	A	12	T	4
TC8	943	G	7204	G	7179	T	15	A	8
TC8	944	A	7458	A	7386	G	57	C	11
TC8	946	C	7494	C	7414	G	58	A	19
TC8	947	G	7509	G	7475	A	28	T	3
TC8	948	A	7429	A	7401	C	12	G	11
TC8	949	A	7419	A	7373	G	31	C	8
TC8	950	T	7568	T	7459	G	101	A	4
TC8	952	G	7655	G	7634	T	12	A	8
TC8	953	G	7640	G	7604	T	17	A	15
TC8	954	A	7645	A	7618	G	17	T	5
TC8	955	T	7663	T	7637	G	14	A	7
TC8	956	T	7647	T	7609	A	23	G	12
TC8	960	G	7776	G	7753	C	11	T	8
TC8	961	A	7704	A	6756	C	933	G	11
TC8	963	C	7924	C	7897	A	15	T	8
TC8	964	C	7933	C	7909	T	10	A	9
TC8	965	C	8060	C	8031	A	14	G	13
TC8	966	A	7911	A	7859	G	41	T	6
TC8	967	G	7906	G	7885	T	17	C	3
TC8	968	T	7800	T	7773	C	11	A	10
TC8	969	A	7713	A	7685	G	22	T	4
TC8	970	G	7716	G	7669	T	36	C	10
TC8	971	T	7684	T	7647	C	20	A	11
TC8	973	C	7628	C	7577	T	40	A	8
TC8	980	T	8150	T	8130	C	11	A	6
TC8	983	A	8103	A	8078	G	11	T	10
TC8	987	T	7593	T	7574	G	10	C	7
TC8	991	T	7281	T	7259	G	10	C	8
TC8	992	A	7260	A	7237	G	15	T	5
TC8	994	T	6710	T	6683	C	21	G	4
TC8	999	G	6466	G	6451	A	11	T	3
TC8	1001	C	6114	C	6084	G	17	A	11
TC8	1002	T	6062	T	5979	G	40	A	23
TC8	1004	T	6458	T	6402	G	31	C	17
TC8	1008	T	6145	T	6116	G	17	C	10
TC8	1013	A	6447	A	6407	C	20	G	14
TC8	1017	G	6873	G	6834	A	15	C	14
TC8	1018	T	6446	T	6343	C	49	G	34
TC8	1019	G	6815	G	6797	T	13	A	4
TC8	1020	C	6596	C	6575	A	12	G	9
TC8	1021	A	6757	A	6720	C	14	G	14
TC8	1022	A	6716	A	6689	C	17	G	6
TC8	1023	T	6822	T	6805	G	10	A	4
TC8	1024	G	6948	G	6933	T	10	C	3
TC8	1027	G	6836	G	6814	T	15	C	4
TC8	1028	T	6566	T	6537	C	12	G	10
TC8	1034	A	6568	A	6526	C	20	G	19
TC8	1035	C	6843	C	6816	A	10	T	9
TC8	1036	G	6886	G	6865	T	11	A	5
TC8	1038	G	7065	G	6993	T	57	A	11
TC8	1039	T	6918	T	6892	A	11	G	8
TC8	1040	T	6989	T	6959	G	19	A	9
TC8	1042	A	6940	A	6916	G	20	C	3
TC8	1043	G	6930	G	6908	T	14	A	4
TC8	1044	T	6929	T	6906	G	11	A	7
TC8	1045	A	6931	A	6896	C	13	G	13
TC8	1046	T	6933	T	6801	C	111	G	20
TC8	1048	C	7018	C	6997	T	11	A	6
TC8	1052	C	6668	C	6621	G	35	T	8
TC8	1053	T	6639	T	6506	G	88	C	23
TC8	1058	A	6346	A	6298	G	38	C	9
TC8	1060	T	6351	T	6288	G	50	C	10
TC8	1064	T	6338	T	6313	G	14	C	7
TC8	1068	C	6409	C	6384	A	14	G	6
TC8	1069	A	6361	A	6346	C	10	G	3
TC8	1070	A	6343	A	6322	C	17	T	2
TC8	1080	T	5787	T	5736	C	25	A	17
TC8	1081	C	5889	C	5859	A	22	G	4
TC8	1083	A	6140	A	6123	C	10	T	5
TC8	1086	G	5816	G	5790	A	18	T	4
TC8	1089	T	5645	T	5611	G	26	C	6
TC8	1090	T	5271	T	5194	G	68	C	5
TC8	1092	A	4987	A	4920	G	54	C	9
TC8	1094	G	4976	G	4935	A	33	T	5
TC8	1095	G	4655	G	4620	A	22	C	8
TC8	1096	G	4664	G	4642	C	10	A	6
TC8	1097	G	4552	G	4515	C	15	A	12
TC8	1098	G	4630	G	4599	A	18	T	12
TC8	1099	C	4601	C	4562	A	20	G	16
TC8	1100	C	4513	C	4498	G	12	T	3
TC8	1104	A	4522	A	4506	G	12	C	3
TC8	1107	A	4627	A	4610	G	10	C	6
TC8	1112	T	4170	T	4077	C	44	G	38
TC8	1115	A	3867	A	3841	G	15	C	8
TC8	1118	A	3675	A	3653	G	16	C	5
TC8	1121	T	3672	T	3632	C	19	A	14
TC8	1124	T	3877	T	3819	G	24	A	19
TC8	1135	G	4252	G	2037	T	1444	A	655
TC8	1136	C	4283	C	4268	A	12	T	3
TC8	1147	A	5258	A	5145	C	64	T	42
TC8	1148	C	5992	C	5974	T	13	-	-
TC8	1151	T	6291	T	6275	C	10	G	6
TC8	1152	A	6383	A	6296	C	47	G	27
TC8	1153	C	6482	C	6460	T	14	A	5
TC8	1155	A	7434	A	7391	G	31	T	6
TC8	1157	G	7195	G	7177	A	12	C	4
TC8	1158	G	7592	G	7568	T	11	A	8
TC8	1159	C	7371	C	7345	A	11	G	9
TC8	1160	T	7394	T	7349	G	31	A	7
TC8	1161	T	7503	T	7479	G	17	C	5
TC8	1168	C	8411	C	8391	T	13	A	5
TC8	1169	C	9910	C	9881	A	10	-	-
TC8	1172	G	9984	G	9963	A	12	T	5
TC8	1173	A	10141	A	10097	G	26	C	15
TC8	1174	A	10154	A	10123	G	12	C	10
TC8	1183	A	11752	A	11732	G	10	C	8
TC8	1184	A	11700	A	11680	G	11	C	7
TC8	1194	T	15182	T	15104	G	39	C	31
TC8	1195	G	15603	G	15557	T	18	C	18
TC8	1196	C	15670	C	15618	T	29	A	10
TC8	1197	C	15872	C	15835	T	15	G	14
TC8	1198	T	17074	T	16941	G	82	C	43
TC8	1199	T	17005	T	16877	G	108	C	11
TC8	1200	C	18007	C	17954	T	22	G	22
TC8	1201	G	18336	G	18298	T	20	A	10
TC8	1202	G	18756	G	18724	A	11	T	11
TC8	1203	G	19059	G	19024	T	21	C	7
TC8	1204	A	19167	A	19098	G	36	C	23
TC8	1205	A	19248	A	19100	G	78	T	47
TC8	1206	C	19978	C	19938	G	15	T	10
TC8	1207	G	20135	G	20067	T	44	A	12
TC8	1208	C	20839	C	20806	G	14	A	10
TC8	1209	G	20851	G	20825	T	10	A	8
TC8	1210	G	20805	G	20778	T	15	C	7
TC8	1211	A	20849	A	20798	G	34	T	11
TC8	1212	C	21223	C	21184	G	13	A	11
TC8	1213	A	21324	A	21261	G	42	T	11
TC8	1214	C	21666	C	21631	G	12	A	10
TC8	1215	A	21875	A	21834	G	23	C	16
TC8	1216	G	21963	G	21931	T	19	C	11
TC8	1217	G	22298	G	22264	T	19	A	8
TC8	1218	T	22291	T	22053	C	122	A	58
TC8	1219	G	22339	G	22299	T	20	C	11
TC8	1220	G	22256	G	22206	A	17	T	17
TC8	1221	T	22629	T	22447	G	73	C	72
TC8	1222	G	22656	G	22613	A	17	T	17
TC8	1223	C	22938	C	22861	A	49	G	16
TC8	1224	A	22588	A	22502	G	60	T	16
TC8	1225	T	22764	T	22716	C	23	G	21
TC8	1226	G	22800	G	22746	T	24	C	17
TC8	1227	G	23121	G	23068	T	30	A	12
TC8	1228	C	23409	C	23371	A	20	G	10
TC8	1229	T	23332	T	23265	G	40	A	15
TC8	1231	T	22839	T	22786	G	28	C	19
TC8	1232	C	23133	C	23095	T	17	G	14
TC8	1233	G	23258	G	23221	A	17	C	12
TC8	1234	T	22875	T	22829	C	18	G	14
TC8	1235	C	22946	C	22902	A	16	G	16
TC8	1236	A	23003	A	22926	C	40	G	30
TC8	1237	G	23081	G	23042	T	30	C	5
TC8	1238	C	23462	C	23421	A	17	G	14
TC8	1239	T	23678	T	23605	C	33	G	33
TC8	1240	C	23840	C	23798	T	15	G	13
TC8	1241	G	23819	G	23771	C	24	A	14
TC8	1242	T	23796	T	23626	C	90	G	68
TC8	1243	G	23892	G	23854	C	17	T	11
TC8	1244	C	24989	C	24879	G	62	A	28
TC8	1245	C	23743	C	23695	T	18	G	18
TC8	1246	G	23891	G	23850	C	17	T	14
TC8	1247	T	24580	T	24409	G	84	C	75
TC8	1248	G	24568	G	24527	T	17	C	17
TC8	1249	A	24346	A	24042	G	215	C	77
TC8	1250	G	24299	G	24262	T	21	A	10
TC8	1251	G	24333	G	24296	T	15	A	12
TC8	1252	T	24031	T	23262	G	652	C	71
TC8	1253	G	23988	G	23960	T	13	C	10
TC8	1254	T	23996	T	23872	G	79	C	26
TC8	1255	T	23558	T	23478	G	68	C	7
TC8	1256	G	24228	G	24170	T	36	C	14
TC8	1257	G	24666	G	24617	T	32	A	9
TC8	1258	G	24584	G	24550	T	25	C	5
TC8	1259	T	24568	T	24459	G	78	C	23
TC8	1260	T	24540	T	24502	G	22	A	10
TC8	1261	A	24531	A	24502	G	10	T	9
TC8	1262	A	24440	A	24409	G	17	C	8
TC8	1263	G	24393	G	24346	T	25	C	15
TC8	1264	T	24286	T	24192	C	49	G	31
TC8	1265	C	24446	C	24411	T	14	G	13
TC8	1266	C	24552	C	24520	A	15	T	9
TC8	1267	C	24611	C	24575	T	16	A	13
TC8	1268	G	24538	G	24497	T	23	C	12
TC8	1269	C	23654	C	23603	A	22	G	15
TC8	1270	A	21714	A	21589	G	70	C	50
TC8	1271	A	21358	A	21267	C	42	G	38
TC8	1272	C	21646	C	21590	A	36	T	14
TC8	1273	G	21480	G	21427	A	24	T	17
TC8	1274	A	20298	A	20234	G	28	C	24
TC8	1275	G	20374	G	20339	C	15	A	12
TC8	1276	C	19455	C	19374	A	40	G	24
TC8	1277	G	19153	G	19102	A	22	T	17
TC8	1278	C	18763	C	18704	G	27	A	19
TC8	1279	A	18601	A	18430	G	110	C	52
TC8	1280	A	18511	A	18343	C	81	G	51
TC8	1281	C	18440	C	18379	A	34	G	15
TC8	1282	C	17687	C	17637	T	30	A	14
TC8	1283	C	18157	C	18120	A	16	G	11
TC8	1284	T	17457	T	17340	C	84	G	20
TC8	1285	C	17478	C	17454	T	10	G	8
TC8	1286	G	17509	G	17464	C	18	T	14
TC8	1287	T	17346	T	17197	C	84	G	43
TC8	1288	G	17081	G	17046	C	18	T	13
TC8	1289	T	16912	T	16828	G	53	C	20
TC8	1290	T	16602	T	16579	C	12	G	7
TC8	1291	T	16461	T	16438	C	11	G	7
TC8	1292	A	16379	A	16270	T	72	C	23
TC8	1293	G	16005	G	15959	T	25	C	11
TC8	1294	T	15570	T	15526	G	19	C	13
TC8	1295	T	15529	T	15505	G	15	C	8
TC8	1296	G	15453	G	15393	T	33	A	13
TC8	1297	C	15103	C	15055	G	22	A	17
TC8	1298	C	15070	C	15031	A	19	G	12
TC8	1299	A	14573	A	14410	C	94	G	60
TC8	1300	A	14197	A	14091	C	64	G	32
TC8	1301	C	13751	C	13703	A	35	G	6
TC8	1302	G	13757	G	13719	T	18	C	13
TC8	1303	T	13403	T	13330	C	32	G	31
TC8	1304	T	13073	T	13056	G	10	C	4
TC8	1306	A	12637	A	12607	T	15	C	12
TC8	1307	G	12733	G	12707	T	13	C	7
TC8	1308	T	12477	T	12453	G	10	C	8
TC8	1310	T	12423	T	12394	G	20	C	7
TC8	1311	G	12324	G	12293	T	20	A	7
TC8	1313	A	12138	A	12094	G	18	T	16
TC8	1314	A	11890	A	11651	C	203	G	23
TC8	1315	C	11807	C	11755	T	23	A	18
TC8	1316	C	12193	C	12171	T	10	A	4
TC8	1317	C	12361	C	12332	T	15	G	10
TC8	1318	T	12361	T	12212	G	69	C	40
TC8	1319	G	12242	G	12192	A	28	T	16
TC8	1320	A	10956	A	10804	G	123	C	21
TC8	1321	A	10665	A	10600	G	37	C	22
TC8	1322	C	11054	C	11020	A	22	G	6
TC8	1323	A	10308	A	10284	G	11	T	8
TC8	1324	G	10827	G	10766	C	26	A	22
TC8	1325	A	10829	A	10640	C	91	T	54
TC8	1326	C	12463	C	12380	T	41	A	24
TC8	1327	T	12693	T	12443	G	189	C	45
TC8	1328	G	13635	G	13564	C	35	T	24
TC8	1329	C	14032	C	13949	T	41	G	26
TC8	1330	C	14414	C	14151	G	234	A	14
TC8	1331	G	14507	G	14443	A	31	T	20
TC8	1332	G	13443	G	13376	A	35	T	18
TC8	1333	T	12877	T	12590	G	165	C	80
TC8	1334	G	12848	G	12803	A	30	T	9
TC8	1335	A	12795	A	12751	G	19	C	15
TC8	1336	T	12807	T	12720	A	55	G	24
TC8	1337	A	13179	A	13146	C	19	T	8
TC8	1338	A	13441	A	13283	G	105	C	27
TC8	1339	G	13671	G	13639	T	20	C	7
TC8	1340	C	14552	C	14441	G	79	T	22
TC8	1341	C	14423	C	13899	G	505	T	11
TC8	1342	G	14143	G	14120	T	12	A	7
TC8	1344	A	14063	A	13983	G	67	C	11
TC8	1347	A	14028	A	13939	G	65	C	18
TC8	1348	A	13645	A	13596	G	42	C	4
TC8	1349	G	13627	G	13602	T	14	C	6
TC8	1351	T	13448	T	13161	G	200	C	54
TC8	1353	A	13681	A	13616	G	38	T	15
TC8	1354	G	13843	G	13819	A	10	T	8
TC8	1355	G	13701	G	13680	T	11	A	9
TC8	1356	A	13511	A	13487	G	18	T	4
TC8	1357	T	13446	T	13389	G	41	C	9
TC8	1358	G	13425	G	13393	A	14	C	13
TC8	1359	A	12744	A	12681	C	31	G	17
TC8	1361	G	12842	G	12810	T	20	A	10
TC8	1362	T	12797	T	12754	C	17	G	16
TC8	1363	C	12779	C	12747	G	19	A	8
TC8	1364	A	12650	A	12622	G	19	T	5
TC8	1365	A	12616	A	12581	C	20	G	10
TC8	1366	G	12575	G	12551	T	11	C	8
TC8	1367	T	12500	T	12454	C	26	A	11
TC8	1370	T	12467	T	12447	C	12	G	7
TC8	1373	T	12428	T	12412	C	11	A	2
TC8	1374	G	12456	G	12433	C	11	A	7
TC8	1377	C	12431	C	12411	A	10	G	7
TC8	1381	A	12212	A	12191	C	14	G	6
TC8	1382	T	12157	T	12138	G	11	C	7
TC8	1385	C	11761	C	11733	A	10	G	10
TC8	1387	T	11759	T	11691	C	32	G	21
TC8	1388	G	11701	G	11678	C	13	A	5
TC8	1389	G	11592	G	11543	C	22	A	18
TC8	1390	G	11431	G	11393	A	19	C	11
TC8	1391	C	11308	C	11266	A	19	G	19
TC8	1393	A	10486	A	10427	C	35	G	15
TC8	1394	C	10473	C	10450	G	12	T	6
TC8	1395	A	10381	A	10363	C	11	T	5
TC8	1396	C	10132	C	10102	A	14	T	8
TC8	1397	A	10101	A	10054	C	22	G	19
TC8	1399	G	9704	G	9679	A	11	T	9
TC8	1400	T	9188	T	9025	C	82	A	62
TC8	1401	G	9150	G	9120	T	19	A	7
TC8	1402	C	7572	C	7390	A	172	G	6
TC8	1403	T	7251	T	7011	G	138	A	97
TC8	1404	A	6270	A	6234	G	17	C	14
TC8	1405	C	5862	C	5822	A	15	G	14
TC8	1408	T	5179	T	5145	G	24	C	5
TC8	1411	A	5114	A	5091	G	15	C	6
TC8	1412	C	5191	C	5164	G	12	A	8
TC8	1413	G	4820	G	4780	A	35	T	3
TC8	1414	G	4579	G	4547	A	30	T	1
TC8	1415	G	4355	G	4325	A	19	T	6
TC8	1416	A	3489	A	3465	G	15	C	6
TC8	1417	C	3575	C	3537	G	20	A	13
TC8	1424	T	3676	T	3641	C	22	G	10
TC8	1429	A	3451	A	3423	G	17	T	7
TC8	1431	C	3577	C	3549	T	14	G	8
TC8	1432	C	4006	C	3961	T	34	G	6
TC8	1433	C	4225	C	4201	T	11	G	7
TC8	1437	A	4162	A	4140	G	10	C	9
TC8	1441	T	4169	T	4119	C	33	G	13
TC8	1457	A	4887	A	4730	C	131	G	19
TC8	1462	T	4870	T	4850	C	12	A	4
TC8	1478	T	4923	T	4904	C	11	G	6
TC8	1479	A	5103	A	5062	G	31	T	8
TC8	1480	G	5856	G	5804	C	38	T	10
TC8	1481	G	5878	G	5802	T	54	C	22
TC8	1483	T	6690	T	6633	G	40	C	13
TC8	1486	A	6788	A	6745	C	33	G	8
TC8	1487	A	6769	A	6611	C	122	T	18
TC8	1489	T	7277	T	7176	C	66	G	31
TC8	1490	C	7404	C	7390	A	10	T	2
TC8	1491	G	7454	G	7429	C	17	A	4
TC8	1493	C	7497	C	7471	G	11	T	8
TC8	1494	T	7477	T	7443	C	17	G	11
TC8	1497	A	7511	A	7492	C	10	G	6
TC8	1498	T	7610	T	7521	G	72	A	10
TC8	1499	G	7811	G	7786	A	13	C	7
TC8	1500	A	7745	A	7725	G	12	T	5
TC8	1501	A	7589	A	7559	G	17	T	6
TC8	1502	G	7744	G	7725	T	10	C	7
TC8	1504	C	7780	C	7757	G	12	T	7
TC8	1506	G	7754	G	7728	A	12	T	9
TC8	1507	A	7460	A	7292	G	111	C	42
TC8	1508	A	7022	A	6974	G	40	C	5
TC8	1509	T	6839	T	6804	G	18	A	9
TC8	1511	G	7013	G	6995	C	12	T	5
TC8	1514	A	7922	A	7904	G	10	T	4
TC8	1516	T	8216	T	8187	G	11	A	9
TC8	1517	A	8402	A	8377	T	20	G	3
TC8	1518	A	8752	A	8670	C	58	G	16
TC8	1519	T	8829	T	8775	G	26	C	21
TC8	1523	C	9187	C	9166	G	12	T	6
TC8	1525	G	8990	G	8963	T	12	A	9
TC8	1526	T	9025	T	8960	C	29	G	19
TC8	1528	A	8930	A	8899	G	15	C	10
TC8	1533	T	9090	T	9071	G	10	C	8
TC8	1534	A	9111	A	9043	G	53	C	8
TC8	1539	G	9241	G	9228	T	12	C	1
TC8	1541	T	9193	T	8857	G	243	C	74
TC8	1542	G	9206	G	9190	T	11	C	3
TC8	1543	A	9278	A	9132	G	128	C	16
TC8	1545	T	9121	T	9063	A	46	C	7
TC8	1547	C	9188	C	9144	T	32	A	8
TC8	1548	G	9242	G	9210	C	19	T	10
TC8	1549	T	9218	T	9177	C	20	G	14
TC8	1550	T	9201	T	9165	G	20	C	13
TC8	1551	C	9219	C	9176	T	30	A	9
TC8	1552	C	9274	C	9253	T	14	A	6
TC8	1554	G	9420	G	9221	C	187	T	7
TC8	1555	G	9286	G	9237	T	17	C	17
TC8	1556	G	8563	G	8500	A	45	T	11
TC8	1557	C	8483	C	8380	G	75	A	17
TC8	1558	C	7907	C	7887	A	11	G	7
TC8	1559	T	7697	T	7612	C	75	A	6
TC8	1561	G	7721	G	7698	C	10	T	8
TC8	1562	T	7609	T	7576	A	12	C	12
TC8	1563	A	7598	A	7542	C	23	G	22
TC8	1564	C	7160	C	7140	A	11	T	6
TC8	1565	A	7052	A	7020	C	22	G	6
TC8	1566	C	6986	C	6968	A	10	T	4
TC8	1567	A	6932	A	6883	C	28	G	17
TC8	1570	G	6908	G	6831	C	68	A	8
TC8	1571	C	6912	C	6865	G	30	A	12
TC8	1572	C	6758	C	6733	G	19	T	3
TC8	1574	G	6616	G	6530	C	73	A	9
TC8	1575	T	6395	T	6179	C	171	G	29
TC8	1577	A	6314	A	6193	C	119	G	2
TC8	1578	C	6147	C	6130	A	10	T	4
TC8	1579	A	5998	A	5939	C	53	G	4
TC8	1581	T	5884	T	5828	C	47	G	6
TC8	1582	A	5886	A	5847	C	35	G	3
TC8	1584	G	5874	G	5852	T	12	A	6
TC8	1587	A	5537	A	5435	G	85	C	13
TC8	1589	C	4619	C	4596	A	11	G	11
TC8	1590	T	4624	T	4502	C	65	G	52
TC8	1593	C	4312	C	4283	G	22	A	5
TC8	1594	C	4004	C	3957	A	25	G	21
TC8	1595	A	3961	A	3806	G	86	C	65
TC8	1596	T	3503	T	3473	C	11	G	11
TC8	1602	A	4111	A	4049	C	35	G	26
TC8	1603	A	4018	A	3991	G	17	C	6
TC8	1605	T	4607	T	4566	G	20	C	13
TC8	1607	G	4712	G	4688	T	18	A	3
TC8	1608	T	4613	T	4572	C	22	G	13
TC8	1610	A	4474	A	4383	C	64	G	20
TC8	1614	T	4329	T	4291	G	22	A	13
TC8	1616	A	4286	A	4210	G	37	C	36
TC8	1621	A	4136	A	4078	G	45	C	9
TC8	1622	A	3984	A	3912	G	54	C	17
TC8	1625	A	3725	A	3669	G	41	C	12
TC8	1631	A	3299	A	3272	G	21	C	4
TC8	1632	T	3243	T	3218	G	15	C	6
TC8	1635	C	3250	C	3233	G	12	A	3
TC8	1638	A	3106	A	3086	G	18	T	1
TC8	1642	A	2943	A	2905	G	33	T	3
TC8	1659	T	2628	T	2611	G	10	C	6
TC8	1667	T	2503	T	1314	G	806	A	371
TC8	1674	G	1714	G	1696	A	10	T	7
TC8	1675	T	1546	T	1523	A	13	G	8
TC8	1681	T	575	T	499	A	54	C	12
TC8	1682	A	496	A	477	G	18	T	1
TC8	1687	A	446	A	411	G	19	T	15
TC8	1691	T	431	T	405	G	22	C	3
TC10	73	T	44	C	26	T	18	-	-
TC10	207	T	91	T	50	C	41	-	-
TC10	225	A	86	A	47	G	39	-	-
TC10	332	T	153	T	103	C	50	-	-
TC10	376	T	135	C	71	T	64	-	-
TC10	394	C	160	C	138	T	22	-	-
TC10	532	A	32	A	21	G	11	-	-
TC10	533	A	33	A	23	C	10	-	-
TC10	586	C	60	C	47	T	13	-	-
TC10	634	G	77	G	60	T	17	-	-
TC10	676	C	81	C	66	T	15	-	-
TC10	760	T	70	T	42	C	28	-	-
TC10	823	G	82	G	46	A	36	-	-
TC13	51	A	793	A	756	C	33	G	3
TC13	53	T	803	T	781	G	12	C	10
TC13	59	T	817	T	803	G	12	C	2
TC14	194	T	51	T	39	C	11	G	1
TC14	269	T	303	T	280	G	17	A	3
TC15	76	C	94	C	81	T	12	-	-
TC15	417	C	448	C	227	T	219	A	1
TC15	429	G	481	G	470	A	11	-	-
TC15	459	G	402	G	372	A	30	-	-
TC15	512	C	523	C	509	T	13	A	1
TC15	577	C	558	C	535	T	20	G	2
TC15	711	C	149	C	132	T	15	G	2
TC15	792	A	212	A	200	T	12	-	-
TC15	927	G	462	G	434	T	28	-	-
TC15	928	G	462	G	444	A	18	-	-
TC15	1016	C	499	C	454	T	45	-	-
TC15	1019	G	510	G	500	A	10	-	-
TC15	1089	C	491	C	385	G	104	T	2
TC15	1110	T	484	T	460	A	17	G	6
TC15	1115	A	475	A	463	T	12	-	-
TC15	1118	T	476	T	457	G	19	-	-
TC15	1164	A	508	A	471	G	37	-	-
TC15	1266	T	323	T	305	G	18	-	-
TC15	1338	G	400	G	381	A	19	-	-
TC15	1487	T	186	T	173	G	13	-	-
TC15	1608	A	389	A	353	G	36	-	-
TC15	1626	T	578	T	326	C	252	-	-
TC15	1653	A	677	A	658	T	18	C	1
TC15	1704	T	588	T	563	C	24	G	1
TC15	1707	C	599	C	332	T	267	-	-
TC15	1730	A	647	A	619	G	27	T	1
TC15	1738	A	655	A	634	G	20	C	1
TC15	1742	G	644	G	614	T	28	A	2
TC15	1744	T	600	T	587	C	11	A	1
TC15	1764	C	644	C	627	T	16	A	1
TC15	1791	G	618	G	574	A	44	-	-
TC15	1849	G	394	G	382	C	12	-	-
TC15	1857	G	349	G	338	A	11	-	-
TC15	1999	T	549	T	442	C	107	-	-
TC15	2027	G	543	G	524	A	19	-	-
TC15	2046	G	463	G	453	A	10	-	-
TC15	2097	G	370	G	357	A	12	T	1
TC15	2133	G	596	G	501	A	94	C	1
TC15	2134	A	599	A	495	T	97	G	5
TC15	2172	G	633	G	594	C	26	A	12
TC15	2187	G	574	G	563	C	11	-	-
TC15	2210	G	432	G	418	T	14	-	-
TC15	2215	T	322	T	312	C	10	-	-
TC15	2352	T	1105	T	1094	G	10	C	1
TC15	2354	G	1105	G	1092	A	12	T	1
TC15	2360	C	1124	C	1108	G	12	T	3
TC15	2376	C	980	C	921	T	56	G	3
TC15	2415	C	682	C	644	T	38	-	-
TC15	2445	A	749	A	716	G	33	-	-
TC15	2465	G	733	G	696	A	36	T	1
TC15	2490	A	597	A	581	G	16	-	-
TC15	2537	G	742	G	727	A	15	-	-
TC15	2550	C	835	C	824	T	11	-	-
TC15	2551	A	860	A	806	G	53	T	1
TC15	2579	C	729	C	715	T	12	A	2
TC15	2604	T	704	T	692	C	10	G	2
TC15	2637	T	906	T	895	G	11	-	-
TC15	2652	A	958	A	925	G	33	-	-
TC15	2689	G	957	G	947	A	10	-	-
TC15	2690	C	970	C	956	T	13	A	1
TC15	2703	A	1192	A	1155	G	26	C	7
TC15	2707	T	1109	T	1089	A	17	G	3
TC15	2716	A	1115	A	1079	T	23	G	12
TC15	2717	C	1145	C	1131	G	12	T	1
TC15	2720	A	1204	A	1184	T	13	G	6
TC15	2725	T	1245	T	1230	G	14	C	1
TC15	2729	C	1262	C	1248	G	10	A	2
TC15	2731	G	1271	G	789	A	477	T	4
TC15	2733	T	1276	T	1254	A	19	G	3
TC15	2739	C	1310	C	1293	T	14	A	2
TC15	2745	C	1413	C	1397	T	11	A	3
TC15	2757	A	1320	A	1304	C	13	G	3
TC15	2774	G	1403	G	1379	A	21	T	2
TC15	2796	T	1080	T	1055	G	17	A	4
TC15	2808	T	923	T	881	G	39	A	3
TC15	2819	G	869	G	855	T	10	A	2
TC15	2826	C	815	C	765	G	50	-	-
TC15	2828	T	809	T	737	C	68	A	3
TC15	2829	C	807	C	779	T	26	A	1
TC15	2843	T	849	T	820	C	19	G	8
TC15	2849	T	730	T	710	C	13	A	4
TC15	2868	G	874	G	864	A	10	-	-
TC15	2869	T	855	T	835	A	20	-	-
TC15	2877	A	917	A	906	G	10	T	1
TC15	2891	G	946	G	920	A	25	C	1
TC15	2898	A	994	A	964	G	30	-	-
TC15	2907	G	1042	G	1031	T	11	-	-
TC15	2913	A	983	A	622	G	357	C	3
TC15	2916	C	1018	C	956	A	54	T	7
TC15	2917	G	1013	G	999	A	12	T	2
TC15	2922	C	872	C	766	T	106	-	-
TC15	2925	C	874	C	855	T	14	G	4
TC15	2928	G	825	G	740	T	84	C	1
TC15	2951	A	748	A	578	C	170	-	-
TC15	2994	T	587	T	483	C	104	-	-
TC15	3005	C	612	C	592	T	17	G	2
TC15	3051	C	456	C	438	T	15	A	3
TC15	3074	A	229	A	207	G	15	C	6
TC15	3078	G	195	G	175	T	20	-	-
TC15	3097	A	104	A	85	C	19	-	-
TC15	3107	A	91	A	78	G	13	-	-
TC15	3113	C	77	C	61	A	16	-	-
TC16	265	G	61	G	45	C	16	-	-
TC16	429	C	43	C	25	G	18	-	-
TC16	689	C	60	C	42	G	18	-	-
TC16	701	T	54	T	37	G	17	-	-
TC17	219	A	146	A	126	C	20	-	-
TC17	348	T	70	T	60	C	10	-	-
TC17	648	G	258	G	194	A	64	-	-
TC17	663	A	248	A	192	T	55	G	1
TC17	897	G	179	G	110	C	68	A	1
TC17	972	T	210	T	149	C	61	-	-
TC17	1464	T	89	T	71	C	18	-	-
TC18	69	G	1290	G	1272	T	13	-	-
TC18	79	T	2465	T	2453	G	10	C	2
TC18	87	A	2994	A	2976	C	14	T	4
TC18	88	T	3019	T	2993	C	21	A	2
TC18	90	T	3335	T	3202	C	125	G	5
TC18	93	T	3616	T	3538	C	69	G	6
TC18	105	A	4579	A	4540	C	19	G	14
TC18	108	A	4669	A	4638	G	13	C	12
TC18	111	G	4978	G	4966	T	10	A	1
TC18	115	A	5102	A	5080	G	14	T	4
TC18	120	G	5415	G	4349	A	1062	C	3
TC18	129	A	5585	A	5539	C	39	T	4
TC18	130	A	5590	A	5566	C	18	T	6
TC18	133	T	5442	T	5430	C	10	A	1
TC18	136	T	5367	T	5341	C	14	A	7
TC18	143	A	4494	A	4468	C	23	G	3
TC18	144	T	4454	T	4434	G	10	C	8
TC18	147	A	4346	A	4303	C	25	G	12
TC18	152	T	3443	T	3407	C	23	G	8
TC18	153	C	3442	C	3426	G	12	A	2
TC18	154	T	3397	T	3358	G	23	A	16
TC18	162	T	2949	T	2923	C	18	G	6
TC18	164	A	2924	A	2903	C	13	G	5
TC18	192	A	1317	A	1297	G	20	-	-
TC18	195	A	1178	A	1149	G	21	C	6
TC18	204	A	1018	A	1002	C	16	-	-
TC18	236	C	1034	C	1018	T	14	A	1
TC18	323	G	487	G	448	A	38	C	1
TC18	394	A	1967	A	1950	G	10	C	5
TC18	422	C	1966	C	1884	T	81	G	1
TC18	453	T	1743	T	1731	G	12	-	-
TC18	524	A	1377	A	1346	G	21	T	7
TC18	820	T	135	T	111	A	23	G	1
TC18	821	G	122	G	109	A	12	C	1
TC20	104	A	1015	A	1000	T	11	C	2
TC20	109	T	1005	T	993	G	10	C	2
TC20	178	A	902	A	891	G	10	T	1
TC20	265	A	575	A	563	C	10	G	2
TC20	271	C	604	C	593	G	10	A	1
TC20	290	G	632	G	621	T	11	-	-
TC20	331	T	964	T	919	C	42	A	2
TC20	337	C	1268	C	1152	A	107	T	9
TC20	415	A	393	C	298	A	79	G	14
TC20	419	C	245	T	180	C	65	-	-
TC20	432	G	49	C	34	G	15	-	-
TC20	433	C	30	C	19	T	11	-	-
TC20	437	G	102	G	91	T	11	-	-
TC20	440	C	124	C	111	T	13	-	-
TC20	458	A	224	A	183	G	41	-	-
TC20	465	A	224	C	183	A	41	-	-
TC20	469	A	224	C	183	A	41	-	-
TC20	580	C	805	C	731	T	73	G	1
TC20	617	A	1221	A	1115	G	106	-	-
TC20	628	A	1113	A	1006	G	105	T	1
TC20	649	A	576	A	562	G	14	-	-
TC20	650	A	496	A	291	T	203	C	2
TC20	672	G	177	G	166	C	10	A	1
TC20	673	C	174	C	152	A	22	-	-
TC20	681	C	209	C	179	A	30	-	-
TC20	682	T	251	T	180	C	69	-	-
TC20	686	G	293	G	196	A	97	-	-
TC20	692	C	541	T	296	C	244	G	1
TC20	758	T	855	C	471	T	380	G	3
TC20	766	A	608	A	374	T	233	C	1
TC20	862	T	516	T	506	A	10	-	-
TC21	136	A	90	A	79	G	10	-	-
TC21	148	G	190	G	123	A	67	-	-
TC21	151	C	275	T	173	C	101	-	-
TC21	178	A	782	A	766	T	15	-	-
TC21	181	T	800	T	779	C	20	A	1
TC21	211	T	898	T	708	A	190	-	-
TC21	217	A	892	A	534	G	357	T	1
TC21	229	C	680	C	392	T	288	-	-
TC21	250	A	233	A	204	T	27	G	2
TC21	268	C	180	C	114	T	66	-	-
TC21	277	A	140	A	111	T	27	G	2
TC21	289	T	155	T	95	C	60	-	-
TC21	307	C	348	C	262	T	85	-	-
TC21	310	A	430	A	341	G	89	-	-
TC21	340	C	604	C	518	T	86	-	-
TC21	346	C	606	C	307	T	299	-	-
TC21	352	T	718	T	596	A	122	-	-
TC21	365	C	743	C	718	A	24	G	1
TC21	388	G	666	G	626	A	39	T	1
TC21	391	C	655	C	518	T	136	G	1
TC21	409	G	604	A	332	G	270	C	2
TC21	424	T	560	T	469	A	91	-	-
TC21	442	A	358	A	272	T	86	-	-
TC21	448	C	211	T	109	C	101	A	1
TC21	460	C	172	C	87	T	85	-	-
TC21	475	G	54	G	29	A	25	-	-
TC22	26	A	104	A	89	C	13	T	2
TC22	30	C	179	G	109	C	69	T	1
TC22	77	G	713	G	618	A	95	-	-
TC22	141	T	297	C	236	T	61	-	-
TC22	155	G	316	A	191	G	125	-	-
TC22	161	G	351	A	215	G	130	C	4
TC22	194	A	636	A	612	C	23	-	-
TC22	200	G	662	G	643	T	17	A	2
TC22	212	T	691	T	680	A	11	-	-
TC22	233	C	796	T	590	C	204	G	2
TC22	254	G	939	A	695	G	244	-	-
TC22	281	A	837	A	726	T	111	-	-
TC22	308	A	892	T	710	A	182	-	-
TC22	323	T	761	T	505	G	254	A	1
TC22	356	A	807	A	776	T	31	-	-
TC22	368	T	1178	T	800	C	375	A	3
TC22	383	G	1116	G	1025	A	91	-	-
TC22	401	C	946	C	884	T	62	-	-
TC22	404	A	923	G	524	A	398	C	1
TC22	416	C	874	C	827	T	46	A	1
TC22	440	A	477	A	332	G	145	-	-
TC22	452	G	335	G	308	A	27	-	-
TC22	455	G	327	G	257	A	69	T	1
TC22	458	G	294	G	260	A	32	T	2
TC22	464	T	301	T	211	A	89	G	1
TC22	470	T	293	T	263	C	30	-	-
TC22	485	G	340	G	303	A	37	-	-
TC22	512	G	482	G	382	A	100	-	-
TC22	515	T	481	T	429	C	51	G	1
TC22	518	T	488	T	472	A	15	C	1
TC22	525	A	478	A	436	G	41	T	1
TC22	551	C	518	C	504	T	14	-	-
TC22	575	G	437	G	401	C	36	-	-
TC22	581	G	387	A	223	G	151	T	12
TC22	587	A	335	A	285	G	50	-	-
TC22	599	T	295	T	203	A	92	-	-
TC22	650	C	105	G	95	C	10	-	-
TC22	686	C	92	T	65	C	26	G	1
TC22	698	A	129	T	85	A	44	-	-
TC22	701	G	138	G	90	C	48	-	-
TC22	731	C	271	C	217	T	54	-	-
TC22	743	A	320	A	237	C	83	-	-
TC22	791	A	395	A	338	G	56	C	1
TC22	821	A	232	A	220	G	12	-	-
TC22	824	A	223	G	136	A	87	-	-
TC22	833	G	261	G	222	A	38	C	1
TC22	836	C	260	C	204	T	56	-	-
TC22	842	C	259	C	203	A	56	-	-
TC22	860	A	184	G	100	A	84	-	-
TC22	863	T	183	C	98	T	85	-	-
TC22	908	G	79	G	61	A	17	T	1
TC23	30	T	555	T	545	C	10	-	-
TC23	34	G	600	G	417	A	181	C	2
TC23	61	T	1429	T	1380	G	48	C	1
TC23	70	T	1578	T	981	C	595	G	2
TC23	103	G	1637	G	1618	A	10	T	8
TC23	112	G	1614	G	1587	A	23	C	2
TC23	127	C	1404	C	1360	T	44	-	-
TC25	50	T	873	T	853	G	19	C	1
TC25	53	G	944	G	911	A	31	T	1
TC25	56	T	1013	T	968	C	44	A	1
TC25	74	A	1477	G	825	A	649	T	3
TC25	107	A	2077	A	2042	G	13	T	11
TC25	108	C	2181	C	2170	T	10	G	1
TC25	167	T	2879	T	2866	C	10	G	3
TC25	188	G	2657	G	2054	A	601	C	2
TC25	214	T	2352	T	2339	C	12	G	1
TC25	237	T	2933	T	2881	C	50	A	1
TC25	238	G	3132	G	3111	T	11	C	8
TC25	262	T	5815	T	5800	C	11	G	3
TC25	293	T	6878	T	6861	G	10	A	4
TC25	319	A	5227	A	5208	C	10	T	6
TC25	320	T	5291	T	5167	C	116	A	6
TC25	321	G	4666	G	4643	C	11	T	8
TC25	325	T	4336	T	4270	A	29	G	23
TC25	335	A	4234	A	4219	T	10	C	4
TC25	348	T	3463	T	3437	C	13	A	7
TC25	350	A	3327	A	3311	C	10	G	4
TC25	351	A	3323	A	3215	C	84	T	14
TC25	353	C	3406	C	3390	T	10	A	3
TC25	354	T	3459	T	3447	C	11	G	1
TC25	355	T	3547	T	3529	C	15	G	2
TC25	359	G	4501	G	3645	A	843	T	8
TC25	365	T	5039	T	4999	C	26	G	11
TC25	366	T	5053	T	5020	C	15	G	13
TC25	368	A	5144	A	5081	C	42	G	15
TC25	373	T	5226	T	5205	G	10	A	5
TC25	377	T	5307	T	5292	G	10	C	3
TC25	379	T	5318	T	5291	G	22	A	3
TC25	380	A	5379	A	5346	T	25	C	3
TC25	384	G	5571	G	5556	T	10	A	3
TC25	386	T	5702	T	5679	G	18	A	3
TC25	387	T	5767	T	5738	G	17	C	9
TC25	390	A	5846	A	5799	G	21	C	16
TC25	391	C	6256	C	6223	T	25	A	3
TC25	392	G	6317	G	6277	C	28	T	8
TC25	393	G	6569	G	6524	T	35	C	6
TC25	394	C	7485	C	7458	T	13	A	9
TC25	398	A	7500	A	7442	G	36	C	18
TC25	399	C	7533	C	7518	A	10	T	4
TC25	401	A	7372	A	7355	C	10	T	4
TC25	416	G	7621	G	7601	C	13	T	5
TC25	417	T	7909	T	7870	C	20	G	13
TC25	418	C	8221	C	8202	T	10	G	6
TC25	419	G	8296	G	8272	T	13	C	7
TC25	420	G	8048	G	8034	A	10	T	3
TC25	423	T	8043	T	7795	G	208	C	27
TC25	429	C	8159	C	8141	A	12	G	5
TC25	438	A	7217	A	7187	C	15	G	10
TC25	446	A	6938	A	6905	T	19	G	10
TC25	449	A	6962	A	6944	C	16	G	2
TC25	455	A	7185	A	6720	G	462	C	3
TC25	458	G	7418	G	7388	A	19	T	7
TC25	459	T	7323	T	7258	A	35	C	23
TC25	462	T	7207	T	7192	C	10	A	3
TC25	465	A	7174	A	7155	C	13	T	3
TC25	467	C	6800	C	6615	A	182	G	2
TC25	468	A	6853	A	6837	G	13	C	2
TC25	469	A	6599	A	6485	G	111	T	2
TC25	480	T	5370	T	5359	C	10	G	1
TC25	493	T	4280	T	4258	A	17	G	3
TC25	532	T	1831	T	1799	C	29	G	2
TC25	542	A	1498	A	1482	T	11	C	3
TC25	553	A	1380	A	951	G	426	T	2
TC25	566	A	1206	A	1185	C	13	T	6
TC25	581	T	1585	T	1459	C	126	-	-
TC25	584	A	1729	A	1507	G	222	-	-
TC25	589	G	1785	G	1708	A	75	T	1
TC25	611	T	2396	T	2347	C	45	G	2
TC25	614	G	2466	G	2417	A	42	C	6
TC25	617	A	2585	A	2564	G	11	C	7
TC25	642	A	3332	A	3314	G	11	T	4
TC25	644	A	3192	A	3171	T	12	G	6
TC25	646	C	3263	C	3246	T	14	G	2
TC25	686	A	3404	A	3391	T	13	-	-
TC25	697	T	2923	T	2905	A	14	C	2
TC25	716	T	2358	T	2307	A	36	C	13
TC25	719	G	2399	G	1401	A	995	C	2
TC25	733	T	1852	T	1824	G	26	A	1
TC25	737	T	1754	T	1739	G	12	A	2
TC25	740	T	1802	T	1762	C	38	G	2
TC25	771	T	2256	T	2237	C	17	A	2
TC25	797	G	2247	G	2227	A	17	T	2
TC25	824	A	1904	A	1851	G	45	T	4
TC25	834	T	1892	T	1868	C	19	G	3
TC25	836	G	1838	G	1813	A	21	T	4
TC25	848	A	1916	A	1872	T	23	C	16
TC25	850	T	1935	T	1894	C	31	A	5
TC25	852	G	2001	G	1981	C	16	A	2
TC25	853	C	2054	C	2034	T	20	-	-
TC25	868	T	3669	T	3656	C	11	G	2
TC25	869	A	3781	A	3663	T	56	G	37
TC25	878	G	4685	G	2575	A	2107	T	2
TC25	904	T	5574	T	5556	C	11	G	5
TC25	908	A	5737	A	5708	G	15	C	9
TC25	909	C	5858	C	5832	T	23	A	3
TC25	911	T	5970	T	5952	G	11	C	7
TC25	915	A	6633	A	6615	G	14	C	4
TC25	928	A	6247	A	6228	C	10	G	6
TC25	929	C	6293	C	6269	G	12	A	8
TC25	930	A	5560	A	5534	G	14	T	8
TC25	932	G	5445	G	5404	A	39	T	1
TC25	933	T	5449	T	5430	C	11	A	6
TC25	937	T	5446	T	5430	C	10	A	4
TC25	950	T	5174	T	5158	C	11	G	3
TC25	951	G	5468	G	5434	C	19	T	12
TC25	952	T	5570	T	5543	G	12	C	9
TC25	953	C	5869	T	2965	C	2893	G	7
TC25	966	A	5845	A	5812	C	27	T	5
TC25	968	A	5863	A	5822	G	27	T	7
TC25	987	G	6400	G	6371	A	22	T	5
TC25	992	T	5927	T	5897	C	28	G	2
TC25	998	A	5842	A	5823	C	14	G	3
TC25	1015	C	5934	C	5920	A	12	G	2
TC25	1027	C	5309	C	5280	A	23	T	6
TC25	1053	T	3973	T	3959	C	13	A	1
TC25	1076	A	3944	A	3805	T	72	C	64
TC25	1079	A	4155	A	4047	C	45	T	35
TC25	1080	G	4237	G	4223	C	10	A	2
TC25	1081	G	4296	G	4280	C	11	A	3
TC25	1083	A	4228	A	4213	G	10	T	3
TC25	1087	T	4300	T	4282	C	10	A	5
TC25	1108	T	5517	T	5491	C	19	A	3
TC25	1112	A	5796	G	2999	A	2792	T	4
TC25	1152	A	5365	A	5342	T	10	C	9
TC25	1153	C	5300	C	5284	A	13	T	2
TC25	1187	T	2417	T	2404	C	12	A	1
TC25	1189	C	2244	C	2229	T	12	A	3
TC25	1193	A	1811	A	1772	G	24	C	8
TC25	1259	C	2440	C	2001	T	436	A	2
TC25	1289	A	1899	A	1708	G	189	C	2
TC25	1313	T	1378	T	1278	G	98	C	2
TC25	1316	A	1353	A	1248	G	105	-	-
TC25	1337	A	1243	A	1231	G	11	-	-
TC25	1342	T	1313	T	1301	C	10	A	1
TC25	1343	C	1430	C	1414	T	10	A	3
TC25	1346	G	1380	C	743	G	613	A	23
TC25	1378	T	2304	T	1906	G	397	C	1
TC25	1400	G	2607	G	1761	A	843	T	2
TC25	1403	A	2832	A	2791	C	21	T	15
TC25	1404	G	2837	G	2824	C	11	A	1
TC25	1405	A	2884	A	2817	C	26	G	22
TC25	1406	C	3330	C	3314	T	12	G	2
TC25	1407	G	3439	G	3405	C	20	T	10
TC25	1409	C	4025	C	4002	T	15	G	4
TC25	1412	C	4078	C	3934	G	132	T	9
TC25	1414	T	4844	T	4825	C	10	G	7
TC25	1415	T	5078	T	4921	A	142	C	10
TC25	1432	T	5740	T	5725	C	14	G	1
TC25	1436	G	5894	G	5873	A	16	T	4
TC25	1445	A	5625	A	5582	G	36	T	4
TC25	1448	A	5577	A	5559	G	13	C	4
TC25	1455	T	5585	T	5559	C	16	G	6
TC25	1466	T	5457	T	5426	C	28	A	2
TC25	1469	A	5414	A	5403	C	11	-	-
TC25	1477	A	5398	A	5376	C	16	T	3
TC25	1478	G	5403	G	5297	A	100	T	5
TC25	1479	T	5212	T	5154	A	30	C	23
TC25	1480	A	5208	A	5193	G	12	T	2
TC25	1481	T	5162	T	5018	C	134	A	6
TC25	1487	T	3895	T	3870	C	15	A	6
TC25	1490	C	3285	C	3272	A	10	G	2
TC25	1491	A	3055	A	3039	G	12	C	4
TC25	1504	T	2191	T	2174	C	12	G	3
TC25	1505	C	2215	C	2173	T	37	A	4
TC25	1508	A	2286	A	2238	G	38	T	6
TC25	1511	A	2113	A	2023	C	75	G	10
TC25	1517	A	1991	A	1849	C	118	T	18
TC25	1523	A	1702	A	1513	C	182	T	4
TC27	71	G	101	G	88	C	13	-	-
TC27	74	T	105	T	91	G	14	-	-
TC27	87	G	157	A	117	G	40	-	-
TC27	125	C	170	C	136	T	31	A	3
TC27	128	G	131	G	83	A	47	C	1
TC27	149	C	126	A	70	C	56	-	-
TC27	152	G	132	G	107	A	25	-	-
TC27	188	A	183	A	101	G	81	C	1
TC27	197	C	197	C	163	T	32	G	2
TC27	254	C	195	C	174	G	21	-	-
TC27	311	G	291	T	104	G	97	A	90
TC27	323	T	299	T	286	A	13	-	-
TC27	464	C	388	C	377	T	10	G	1
TC27	468	T	371	T	351	G	20	-	-
TC27	480	T	364	T	353	C	11	-	-
TC27	554	T	785	T	762	C	22	A	1
TC27	625	C	200	C	160	T	38	G	2
TC27	626	T	195	T	158	G	36	C	1
TC27	630	G	89	G	70	A	19	-	-
TC28	310	A	705	A	686	C	10	G	9
TC28	325	A	911	A	873	C	36	T	1
TC28	346	A	1283	A	1258	C	16	G	6
TC28	416	T	1164	T	1135	C	22	A	4
TC28	421	A	1172	A	1152	G	16	C	3
TC28	424	T	1107	T	1092	C	10	G	5
TC28	454	G	1289	G	1268	C	18	A	2
TC28	462	T	1382	T	1353	C	27	A	1
TC28	464	T	1414	T	1353	C	39	G	19
TC28	469	G	1462	G	1452	C	10	-	-
TC28	473	T	1405	T	1388	G	10	A	3
TC28	475	G	1404	G	1393	C	10	T	1
TC28	478	A	1386	A	1345	C	36	G	3
TC28	483	A	1287	A	1262	C	14	G	11
TC28	509	A	1082	A	1048	G	21	C	10
TC28	516	A	1251	A	1230	G	17	C	3
TC28	532	T	1072	T	1055	C	10	G	4
TC28	574	A	1558	A	1547	G	10	C	1
TC28	636	C	883	C	862	T	20	G	1
TC28	652	G	911	G	879	T	29	C	2
TC28	654	C	912	C	888	T	22	A	1
TC28	711	G	2021	G	1993	A	25	C	2
TC28	716	A	2078	A	2063	T	15	-	-
TC28	718	C	2261	C	2250	T	10	A	1
TC28	720	T	2261	T	2238	C	23	-	-
TC28	723	T	2335	T	2312	G	18	A	2
TC28	726	T	2321	T	2306	G	14	C	1
TC28	728	C	2383	C	2314	A	66	T	2
TC28	734	T	2379	T	2214	C	161	G	3
TC28	737	A	2360	A	2346	G	13	C	1
TC28	746	A	2311	A	2291	G	11	T	6
TC28	747	T	2383	T	2370	G	11	A	1
TC28	749	T	2392	T	2363	G	25	A	2
TC28	751	G	2458	G	2438	T	18	A	2
TC28	753	T	2489	T	2475	G	10	C	3
TC28	756	G	2494	G	2477	C	10	T	5
TC28	797	T	1644	T	1616	C	15	G	9
TC28	891	T	800	T	652	A	148	-	-
TC28	897	C	1003	C	794	G	209	-	-
TC28	942	C	1372	C	1032	T	340	-	-
TC28	978	A	1553	A	1528	G	23	C	2
TC28	1062	A	725	A	701	G	24	-	-
TC28	1197	A	2607	A	2587	G	15	C	3
TC28	1215	G	2356	G	2335	A	18	C	2
TC28	1216	G	2260	G	2236	A	17	T	6
TC28	1217	G	2070	G	2042	A	18	T	6
TC28	1221	A	1642	A	1624	C	14	G	4
TC28	1236	T	1681	T	1659	G	15	C	5
TC28	1255	C	1699	C	1682	A	14	G	2
TC28	1275	T	1463	T	1415	G	24	A	14
TC28	1300	G	1658	G	1645	T	10	C	3
TC28	1325	A	2140	A	2128	G	10	T	1
TC28	1378	G	2662	G	2645	A	10	T	4
TC28	1379	A	2506	A	2484	G	14	C	6
TC28	1407	T	2681	T	2666	G	10	A	3
TC28	1416	A	2357	A	2305	G	41	C	7
TC28	1458	T	1921	T	1885	C	20	A	8
TC28	1468	T	1748	T	1724	C	15	A	5
TC28	1551	T	2215	T	2152	G	34	A	24
TC28	1582	A	3057	A	3044	G	11	T	1
TC28	1608	A	3001	A	2972	G	23	C	4
TC28	1629	A	2684	A	2600	G	73	C	8
TC28	1631	A	2483	A	2456	G	24	T	2
TC28	1634	T	2411	T	2235	G	151	C	20
TC28	1635	A	2549	A	2519	G	17	T	8
TC28	1638	T	2599	T	2577	A	11	C	6
TC28	1640	T	2623	T	2604	G	10	C	5
TC28	1675	T	2068	T	2034	A	18	G	12
TC28	1707	C	2299	C	2288	A	10	T	1
TC28	1708	A	2287	A	2267	T	17	C	2
TC28	1709	A	2243	A	2213	T	27	G	2
TC28	1715	T	1923	T	1901	C	14	A	6
TC28	1770	A	2378	A	2363	G	10	T	3
TC28	1780	A	2158	A	2130	G	25	C	2
TC28	1818	A	1384	A	1371	G	10	T	2
TC28	1820	G	1353	G	1340	A	11	T	2
TC28	1821	T	1313	T	1292	A	11	G	7
TC28	1887	C	866	C	791	T	75	-	-
TC28	1888	G	867	G	791	A	72	T	4
TC28	1894	C	810	C	760	A	50	-	-
TC28	1966	T	308	T	170	G	136	A	2
TC28	2036	G	1044	G	791	A	241	T	9
TC29	31	C	250	C	181	T	69	-	-
TC29	67	G	666	G	582	A	83	C	1
TC29	130	G	941	G	505	A	432	T	3
TC29	152	A	689	A	679	G	10	-	-
TC29	166	A	451	A	436	G	13	T	1
TC29	194	C	466	C	235	A	228	-	-
TC29	338	C	1313	C	1302	A	10	T	1
TC29	416	A	476	A	455	G	21	-	-
TC29	602	A	770	C	400	A	369	G	1
TC29	664	A	535	A	502	T	31	G	2
TC29	667	C	520	C	502	T	18	-	-
TC29	670	A	513	A	501	G	11	C	1
TC29	681	A	457	A	439	G	16	C	2
TC29	682	A	369	A	304	G	63	C	2
TC29	688	A	270	A	183	T	86	G	1
TC29	847	A	1299	G	1287	A	10	T	2
TC29	878	A	2290	A	2277	G	12	T	1
TC29	895	C	3201	C	1890	T	1310	A	1
TC29	931	A	5350	A	3835	C	1505	G	6
TC29	936	T	5475	T	5458	C	11	G	4
TC29	980	A	4024	A	4000	G	13	C	8
TC29	994	T	3586	T	3561	A	15	C	5
TC29	1009	C	2456	C	1534	T	897	A	23
TC29	1013	A	2087	A	2034	C	49	G	4
TC29	1015	C	1678	C	1649	A	28	G	1
TC29	1017	A	1445	A	1408	C	35	G	2
TC29	1018	A	1320	A	1239	G	78	C	3
TC29	1020	T	1242	T	1215	C	20	A	5
TC29	1030	A	882	A	865	G	13	C	4
TC29	1037	T	799	T	751	G	48	-	-
TC29	1147	C	809	C	504	T	296	A	5
TC29	1150	A	769	A	755	G	12	C	2
TC30	22	T	87	T	49	A	38	-	-
TC30	28	G	135	A	72	G	63	-	-
TC30	40	C	222	C	184	T	38	-	-
TC30	61	T	391	T	213	A	177	G	1
TC30	79	C	500	C	252	T	248	-	-
TC30	88	G	542	G	488	T	54	-	-
TC30	112	A	594	A	486	T	106	C	1
TC30	157	T	399	T	377	C	22	-	-
TC30	163	A	370	A	323	T	46	C	1
TC30	179	A	317	T	238	A	79	-	-
TC30	193	A	299	A	288	G	11	-	-
TC30	220	A	477	A	333	G	144	-	-
TC30	229	C	488	G	329	C	159	-	-
TC30	244	G	474	G	308	T	166	-	-
TC30	274	A	397	A	366	G	30	C	1
TC30	277	C	401	C	178	T	167	G	45
TC30	286	A	242	A	219	G	23	-	-
TC30	304	G	448	G	356	A	92	-	-
TC30	313	C	639	C	475	T	164	-	-
TC30	364	A	1450	A	1131	G	318	T	1
TC30	376	T	1510	T	1392	G	88	C	30
TC30	379	C	1505	C	1420	T	85	-	-
TC30	382	A	1464	A	1448	C	11	G	4
TC30	394	A	1438	T	803	C	353	A	281
TC30	421	T	1366	T	1069	C	295	A	2
TC30	451	C	1150	C	598	G	552	-	-
TC30	484	C	1134	C	578	T	556	-	-
TC30	526	T	750	T	722	C	27	G	1
TC30	532	G	708	G	641	A	66	T	1
TC30	538	C	687	C	638	T	46	A	2
TC30	544	T	708	T	361	A	346	C	1
TC30	604	T	693	C	369	T	324	-	-
TC30	622	T	603	T	551	A	52	-	-
TC30	661	C	728	C	600	T	127	G	1
TC30	715	C	495	C	423	T	72	-	-
TC30	718	T	509	T	442	C	66	G	1
TC30	727	A	527	G	494	A	33	-	-
TC30	766	T	482	C	366	T	115	-	-
TC30	841	T	483	T	458	A	25	-	-
TC30	844	C	477	T	343	C	134	-	-
TC30	853	T	486	T	446	C	40	-	-
TC30	856	C	470	C	347	T	122	G	1
TC30	886	T	429	T	313	C	116	-	-
TC30	889	G	437	A	279	G	158	-	-
TC30	907	T	389	T	373	G	16	-	-
TC30	949	T	334	T	259	A	75	-	-
TC30	950	G	354	G	265	C	89	-	-
TC30	964	T	684	T	407	A	276	C	1
TC30	973	A	773	A	727	G	46	-	-
TC30	976	T	810	G	457	T	353	-	-
TC30	988	C	1165	C	871	G	269	T	23
TC30	1015	C	1425	C	1379	T	46	-	-
TC30	1021	T	1444	T	1409	C	35	-	-
TC30	1024	A	1437	A	1397	G	39	C	1
TC30	1033	T	1233	T	907	A	324	G	2
TC30	1048	T	1126	C	754	T	371	G	1
TC30	1051	T	1121	T	754	C	366	G	1
TC30	1057	G	878	G	758	A	120	-	-
TC30	1060	C	899	C	590	T	297	A	11
TC30	1066	T	776	T	745	A	31	-	-
TC30	1072	C	676	C	659	G	16	T	1
TC30	1075	T	614	T	579	A	28	G	4
TC30	1099	T	651	T	616	C	35	-	-
TC30	1108	C	785	C	399	A	335	T	51
TC30	1138	G	1023	G	887	T	136	-	-
TC30	1153	C	1116	T	624	C	492	-	-
TC30	1180	T	892	T	777	A	106	G	8
TC30	1189	T	797	T	600	C	197	-	-
TC30	1195	G	743	G	724	A	19	-	-
TC30	1201	A	744	G	437	A	307	-	-
TC30	1207	C	635	C	407	T	228	-	-
TC30	1243	G	500	G	405	A	94	T	1
TC30	1271	C	356	C	245	T	111	-	-
TC30	1282	C	274	C	201	G	73	-	-
TC30	1291	A	218	A	195	C	23	-	-
TC30	1306	T	182	C	146	T	36	-	-
TC30	1319	T	162	T	151	C	11	-	-
TC30	1330	G	186	G	148	A	36	-	-
TC30	1345	T	240	T	165	C	75	-	-
TC30	1348	C	253	C	173	A	80	-	-
TC30	1414	G	506	G	283	A	223	-	-
TC30	1438	T	334	T	274	G	58	C	2
TC30	1453	C	228	C	201	T	27	-	-
TC30	1465	T	219	T	207	C	12	-	-
TC30	1594	C	317	C	295	A	22	-	-
TC30	1621	T	508	T	479	C	29	-	-
TC30	1636	A	751	G	459	A	292	-	-
TC30	1645	G	947	T	651	G	294	A	1
TC30	1687	T	2072	T	1838	G	230	A	4
TC30	1723	T	2363	T	2340	A	12	C	6
TC30	1735	A	2136	G	1342	A	794	-	-
TC30	1752	T	1639	T	1613	C	16	G	6
TC30	1760	A	1310	A	1300	G	10	-	-
TC30	1780	T	1002	A	547	T	454	G	1
TC30	1801	T	551	T	503	A	44	C	3
TC31	140	C	561	C	542	T	19	-	-
TC31	146	C	589	C	557	T	32	-	-
TC31	155	G	730	G	716	T	14	-	-
TC31	156	G	727	G	569	C	157	A	1
TC31	297	G	656	G	639	A	12	C	3
TC31	298	A	444	A	426	G	15	C	3
TC31	314	A	174	A	160	G	14	-	-
TC31	388	C	783	C	770	A	10	G	2
TC31	397	C	1164	C	787	A	377	-	-
TC31	429	C	2519	A	1700	C	817	T	1
TC31	440	G	3085	C	2073	G	1010	T	2
TC31	474	A	2791	A	2779	G	10	T	1
TC31	507	A	2115	A	2080	G	22	C	12
TC31	533	A	2208	A	2192	G	13	T	3
TC31	547	G	2859	G	2845	A	11	C	2
TC31	594	G	2626	G	1792	A	834	-	-
TC31	611	T	2035	T	2004	C	16	A	8
TC31	633	A	852	G	455	A	396	T	1
TC31	636	A	763	A	423	G	337	T	3
TC31	715	A	1574	C	796	A	772	T	5
TC31	717	T	1794	A	919	T	868	C	5
TC31	791	T	1995	T	1926	C	57	G	7
TC31	793	G	1761	G	1747	A	12	T	2
TC31	795	G	1248	G	1233	A	13	T	2
TC31	800	C	1434	C	1018	T	413	A	1
TC31	818	A	1717	A	1254	T	463	-	-
TC31	828	A	1983	G	1401	A	580	T	1
TC31	902	G	1025	G	989	A	36	-	-
TC31	903	T	1007	T	984	G	21	C	2
TC31	944	T	755	T	737	A	12	C	3
TC31	1682	A	975	A	852	C	120	G	2
TC31	1688	A	1145	G	604	A	539	T	1
TC31	1706	A	1073	A	706	G	365	T	2
TC31	1712	G	1097	G	759	A	337	T	1
TC31	1752	A	1153	A	945	G	208	-	-
TC31	1767	T	701	T	668	A	20	G	12
TC31	1774	T	586	T	559	G	26	C	1
TC31	1777	T	564	A	367	T	196	G	1
TC31	1785	G	428	C	267	G	161	-	-
TC31	1865	A	795	G	413	A	379	T	2
TC31	1877	A	1733	G	1006	A	726	T	1
TC31	1943	A	1980	A	1853	C	123	G	4
TC31	1948	G	1687	G	1203	C	481	A	3
TC31	1949	T	1659	T	1602	C	40	A	14
TC31	1954	G	1421	G	1251	T	168	A	2
TC31	2014	A	1121	A	1096	C	24	G	1
TC31	2057	T	1113	T	1103	C	10	-	-
TC31	2063	T	1078	T	1055	A	23	-	-
TC31	2066	A	1068	A	567	T	500	C	1
TC31	2077	G	951	G	916	C	35	-	-
TC31	2108	C	766	T	538	C	225	A	2
TC31	2121	A	624	A	591	C	33	-	-
TC31	2123	A	598	G	563	A	33	T	1
TC31	2125	A	554	A	544	G	10	-	-
TC31	2184	G	2408	A	1705	G	702	T	1
TC31	2197	A	3983	A	3968	T	10	G	3
TC31	2210	A	3924	A	2669	G	1254	T	1
TC31	2216	A	3849	A	2616	G	1231	T	1
TC31	2250	A	2452	A	2434	G	14	C	4
TC31	2264	T	1730	T	1697	C	27	A	3
TC31	2270	A	388	A	359	G	28	T	1
TC31	2272	C	335	C	318	G	10	A	7
TC31	2273	A	315	A	305	G	10	-	-
TC31	2287	C	115	T	74	C	41	-	-
TC32	101	A	1801	A	1754	G	40	T	5
TC32	102	T	1667	T	1644	A	14	G	6
TC32	171	T	745	T	725	G	14	A	4
TC32	247	T	681	T	532	C	148	A	1
TC32	336	G	2445	G	2429	T	10	A	3
TC32	355	C	2264	C	2245	G	11	A	6
TC32	407	G	1478	G	1465	A	11	T	2
TC32	410	A	1311	A	1252	G	54	C	5
TC32	420	T	1137	T	1115	G	13	C	6
TC32	451	A	1128	A	1105	G	19	C	3
TC32	523	A	1353	A	1342	G	11	-	-
TC32	557	A	998	A	966	G	32	-	-
TC34	106	C	548	T	398	C	147	-	-
TC34	142	A	2583	G	2312	A	269	T	1
TC34	151	G	2713	G	2697	A	14	C	2
TC34	153	T	2920	T	2903	C	16	A	1
TC34	210	C	1194	C	1183	T	10	A	1
TC35	3	A	324	A	298	C	22	G	4
TC35	84	T	164	T	142	A	17	G	4
TC35	90	T	92	T	51	A	36	G	5
TC36	113	T	90	T	74	G	16	-	-
TC36	116	G	87	G	76	A	11	-	-
TC36	129	C	138	C	105	G	33	-	-
TC36	130	C	141	C	108	T	33	-	-
TC36	132	C	149	C	135	T	14	-	-
TC36	134	C	163	A	84	C	78	G	1
TC36	136	A	166	G	88	A	78	-	-
TC36	152	T	275	T	263	A	12	-	-
TC36	161	A	306	A	293	T	12	C	1
TC36	167	T	315	T	291	C	24	-	-
TC36	202	C	390	C	376	T	14	-	-
TC36	207	C	361	C	321	G	39	A	1
TC36	223	G	267	G	249	T	18	-	-
TC37	118	T	444	T	426	G	11	C	6
TC37	128	A	410	A	396	C	11	G	2
TC38	246	C	124	C	97	G	27	-	-
TC38	365	C	141	C	110	T	31	-	-
TC38	438	G	223	G	201	A	21	C	1
TC38	534	T	129	T	114	C	15	-	-
TC38	699	T	155	T	108	C	47	-	-
TC38	741	T	83	T	63	C	20	-	-
TC38	819	G	90	G	72	C	18	-	-
TC39	71	C	57	G	29	C	28	-	-
TC39	275	C	73	C	53	T	20	-	-
TC39	494	T	33	T	22	A	11	-	-
TC39	509	G	36	G	24	A	12	-	-
TC39	611	A	50	A	38	T	12	-	-
TC39	632	C	48	C	34	G	14	-	-
TC39	690	A	50	A	37	C	13	-	-
TC39	704	C	49	C	28	T	21	-	-
TC39	974	T	55	T	37	G	18	-	-
TC40	50	T	93	T	66	A	26	-	-
TC40	71	T	254	T	146	C	108	-	-
TC40	105	G	288	G	159	A	129	-	-
TC40	171	T	41	T	30	A	11	-	-
TC42	16	A	1213	A	1201	G	10	T	2
TC42	48	C	1475	C	1459	G	13	T	3
TC42	49	T	1480	C	1188	T	291	G	1
TC42	93	T	382	T	241	G	140	C	1
TC42	105	A	268	A	251	G	16	C	1
TC42	109	T	249	A	128	T	120	-	-
TC42	311	A	292	A	195	G	96	-	-
TC44	155	A	76	C	45	A	30	G	1
TC44	195	T	47	C	34	T	12	G	1
TC44	218	A	1914	A	1900	G	11	C	2
TC44	226	A	2212	A	1224	G	987	C	1
TC44	236	G	3216	G	3124	A	90	T	1
TC44	241	T	3705	T	3683	G	19	C	3
TC44	242	T	3708	T	3688	G	13	C	6
TC44	255	T	3887	T	3790	G	85	C	10
TC44	257	T	3891	T	3869	G	14	C	7
TC44	261	A	3897	A	3841	G	49	C	5
TC44	269	C	3911	C	3895	T	11	A	3
TC44	271	A	3900	A	3874	G	12	C	10
TC44	280	C	3413	C	3397	T	10	A	3
TC44	307	T	1367	T	1344	C	20	A	2
TC44	312	T	791	T	767	C	14	G	6
TC44	336	A	194	A	151	T	43	-	-
TC44	362	G	330	G	167	A	163	-	-
TC44	383	T	502	T	382	C	120	-	-
TC44	403	T	475	T	353	A	122	-	-
TC44	446	G	199	G	149	A	50	-	-
TC44	451	T	176	T	139	C	37	-	-
TC44	466	T	203	T	163	C	40	-	-
TC44	525	C	515	C	498	A	17	-	-
TC44	597	A	172	A	117	T	55	-	-
TC44	601	A	177	A	125	C	52	-	-
TC44	658	T	118	T	102	G	16	-	-
TC44	666	A	155	A	113	T	41	G	1
TC44	683	T	204	T	124	C	80	-	-
TC44	736	T	285	T	264	C	19	A	1
TC44	737	G	363	G	325	T	23	C	15
TC44	738	A	407	A	347	C	38	T	20
TC44	740	C	3582	C	3538	T	22	-	-
TC44	741	C	4926	C	4853	T	66	-	-
TC44	742	T	6772	T	6731	C	26	-	-
TC44	743	G	7758	G	7690	T	38	C	19
TC44	744	C	10430	C	10294	T	117	G	8
TC44	745	C	11741	C	11697	T	30	G	6
TC44	746	A	12233	A	12156	T	40	G	18
TC44	747	G	12805	G	12779	T	10	A	7
TC44	748	T	13119	T	13084	C	17	G	8
TC44	750	G	13871	G	13842	T	11	C	9
TC44	751	T	14332	T	14287	G	18	C	14
TC44	755	A	15216	A	15176	T	30	C	5
TC44	760	T	16098	T	16083	C	10	G	3
TC44	762	T	16437	T	16414	C	11	G	8
TC44	765	C	17465	C	17445	T	10	A	6
TC44	767	A	17610	A	17590	C	10	G	7
TC44	769	G	18446	G	18427	T	12	A	4
TC44	771	T	18788	T	18760	G	14	C	8
TC44	772	T	19318	T	19293	G	12	C	8
TC44	774	A	19816	A	19788	C	14	G	8
TC44	775	G	20123	G	20090	C	12	T	11
TC44	776	C	20302	C	20278	T	15	A	5
TC44	779	T	21325	T	21302	C	11	A	5
TC44	782	A	21588	A	21559	G	16	C	8
TC44	783	T	21849	T	21826	C	11	G	8
TC44	785	T	22126	T	22090	C	19	A	11
TC44	786	G	22423	G	22401	C	10	A	8
TC44	787	T	22606	T	22571	C	19	G	10
TC44	791	T	23091	T	23057	A	18	C	8
TC44	792	A	23269	A	23242	G	13	T	6
TC44	793	T	23925	T	23906	C	12	G	5
TC44	794	G	24780	G	24745	T	17	C	11
TC44	795	A	25216	A	25189	C	11	G	10
TC44	796	A	25388	A	25338	T	24	G	18
TC44	797	C	26031	C	25998	A	17	T	10
TC44	800	A	26452	A	26408	T	19	G	13
TC44	801	T	27233	T	27192	G	21	C	15
TC44	802	T	27313	T	27289	C	11	A	8
TC44	803	C	27745	C	27708	T	16	A	10
TC44	804	A	28156	A	28136	C	10	G	6
TC44	805	G	28173	G	28152	T	14	C	4
TC44	806	A	28243	A	28205	T	16	G	12
TC44	808	T	28642	T	28615	C	18	G	5
TC44	809	G	28849	G	28361	A	465	C	15
TC44	810	T	29083	T	29040	C	29	A	8
TC44	811	G	29745	G	29718	C	12	T	9
TC44	812	A	29970	A	29932	G	21	C	13
TC44	813	A	30374	A	30261	G	55	C	45
TC44	814	A	30508	A	30345	T	75	G	73
TC44	815	C	32258	C	32091	T	71	A	52
TC44	816	T	31105	T	31007	A	41	C	31
TC44	817	G	30654	G	30630	T	13	C	5
TC44	818	C	30372	C	30283	A	52	T	18
TC44	819	G	29530	G	29425	A	60	T	29
TC44	820	A	27062	A	26938	G	80	T	27
TC44	821	A	25780	A	25683	G	70	C	13
TC44	822	T	25500	T	25385	A	53	C	29
TC44	823	G	25320	G	25277	A	20	T	12
TC44	824	G	25325	G	25291	T	13	A	12
TC44	825	C	28392	C	28331	A	31	G	14
TC44	826	T	28727	T	28202	A	229	G	229
TC44	827	C	29577	C	29432	A	58	G	43
TC44	828	A	29964	A	29690	G	216	T	33
TC44	829	T	29638	T	29546	G	39	A	32
TC44	830	T	29813	T	29765	A	21	C	15
TC44	831	A	30075	A	30048	C	10	G	10
TC44	832	A	30070	A	30012	C	26	T	16
TC44	833	A	31525	A	31468	C	29	G	12
TC44	834	T	31381	T	31344	G	18	C	12
TC44	835	C	31523	C	31485	T	18	A	11
TC44	836	A	32702	A	32653	G	18	C	16
TC44	837	G	35401	G	35323	T	52	A	13
TC44	838	T	36211	T	36118	C	37	A	34
TC44	839	T	36512	T	36472	C	19	G	18
TC44	840	A	36623	A	36588	C	16	G	10
TC44	841	T	36273	T	36239	C	16	G	14
TC44	842	A	36335	A	36305	C	12	G	9
TC44	843	G	39097	G	39034	T	33	C	12
TC44	844	T	39658	T	39592	C	27	G	22
TC44	845	T	40039	T	39951	G	43	C	38
TC44	846	T	40106	T	40062	G	19	C	13
TC44	847	G	41497	G	41421	T	47	A	12
TC44	848	T	41146	T	41070	G	41	C	22
TC44	849	T	41072	T	41030	G	20	C	10
TC44	850	T	41278	T	41241	C	12	G	12
TC44	851	G	41038	G	40997	T	20	A	11
TC44	852	A	41100	A	41050	T	18	G	18
TC44	853	T	40954	T	40902	G	24	C	22
TC44	854	G	41383	G	41315	T	32	A	22
TC44	855	G	40821	G	40769	T	20	C	17
TC44	856	T	40825	T	40727	C	47	A	35
TC44	857	A	42132	A	42059	G	44	C	16
TC44	858	T	42387	T	42347	G	17	A	11
TC44	859	C	44329	C	44260	T	29	A	18
TC44	860	T	46311	T	45851	A	361	C	73
TC44	861	A	46273	A	34240	T	8511	G	3355
TC44	862	C	46547	C	46473	A	54	T	13
TC44	863	T	46915	T	46867	C	29	G	9
TC44	864	A	47023	A	46894	C	45	T	44
TC44	866	T	54233	T	54126	C	71	G	22
TC44	867	C	55024	C	54952	T	24	A	20
TC44	868	G	55298	G	55230	A	25	T	25
TC44	869	G	54892	G	54824	T	24	C	24
TC44	870	A	58853	A	58718	G	79	C	28
TC44	871	T	58624	T	58437	A	89	G	51
TC44	872	A	58649	A	58560	G	49	C	29
TC44	873	A	58786	A	58663	T	51	G	36
TC44	874	C	67126	C	66945	T	145	G	17
TC44	875	C	70232	C	70099	T	80	A	29
TC44	876	G	71916	G	71695	T	129	C	55
TC44	877	T	75308	T	75086	C	103	G	68
TC44	878	A	75627	A	75477	C	62	G	45
TC44	879	G	76563	G	76372	T	121	A	42
TC44	880	T	77308	T	77174	C	60	A	47
TC44	881	A	78946	A	78817	T	56	C	40
TC44	882	A	79052	A	78923	C	57	T	38
TC44	883	T	79554	T	79455	G	52	C	34
TC44	884	T	80548	T	80435	G	54	A	30
TC44	885	C	80595	C	80516	A	35	G	23
TC44	886	T	80676	T	80559	G	46	C	43
TC44	887	A	80182	A	80114	G	34	C	26
TC44	888	G	80056	G	79941	T	58	C	35
TC44	889	A	79734	A	79630	T	44	G	30
TC44	890	G	79794	G	79693	T	56	A	25
TC44	891	C	78420	C	78254	A	101	T	38
TC44	892	T	77009	T	76931	G	38	C	25
TC44	893	A	76592	A	76515	G	42	C	28
TC44	894	A	75216	A	75133	G	33	C	29
TC44	895	T	75321	T	75245	C	35	G	30
TC44	896	A	75352	A	75138	G	120	C	55
TC44	897	C	77183	C	77083	T	42	G	21
TC44	898	G	78168	G	78053	A	47	T	32
TC44	899	T	77947	T	77679	C	153	G	65
TC44	900	G	78618	G	78495	T	51	A	36
TC44	901	C	79765	C	79577	A	98	T	44
TC44	902	A	79796	A	79475	G	262	C	29
TC44	903	A	78726	A	78565	G	71	C	56
TC44	905	A	89638	A	89559	G	38	T	21
TC44	906	A	89560	A	89458	G	40	C	31
TC44	907	A	89539	A	88873	C	386	G	167
TC44	908	C	91174	C	91037	T	64	A	35
TC44	909	C	93879	C	93707	A	57	T	57
TC44	910	C	96810	C	96587	A	81	T	66
TC44	911	C	98102	C	96156	G	1613	T	286
TC44	912	G	97181	G	97010	A	90	T	47
TC44	913	A	94684	A	94082	G	354	C	164
TC44	914	C	94765	C	94595	G	69	A	54
TC44	915	T	94410	T	94150	C	126	G	73
TC44	916	T	96005	T	95882	C	57	G	51
TC44	917	T	97008	T	96831	G	82	C	76
TC44	918	T	97956	T	97850	G	64	C	31
TC44	919	G	102750	G	102575	T	89	C	47
TC44	920	G	104699	G	104546	T	54	A	53
TC44	921	A	105016	A	104720	G	129	C	107
TC44	922	A	105145	A	104891	G	142	C	70
TC44	923	G	104107	G	104004	T	54	A	29
TC44	924	G	104297	G	104121	T	85	C	50
TC44	925	G	104993	G	104841	T	71	C	44
TC44	926	A	107304	A	107093	G	96	C	59
TC44	927	T	111386	T	111154	C	91	G	88
TC44	928	G	111669	G	111481	T	101	C	46
TC44	929	C	113514	C	113282	T	96	A	74
TC44	930	A	114125	A	113936	C	69	G	68
TC44	931	T	114443	T	114330	C	45	G	42
TC44	932	T	114978	T	114847	G	65	C	39
TC44	933	T	113914	T	113771	C	63	G	54
TC44	934	A	114861	A	114658	T	104	G	49
TC44	935	T	113762	T	113628	G	65	A	38
TC44	936	T	112245	T	112091	G	75	C	40
TC44	937	A	113671	A	113518	G	72	C	50
TC44	938	G	113855	G	113644	T	125	A	47
TC44	939	A	114258	A	114103	C	91	G	30
TC44	940	T	115545	T	115283	A	112	G	108
TC44	941	A	114177	A	114037	G	58	C	40
TC44	942	A	115969	A	115835	T	48	G	44
TC44	943	A	120056	A	119786	G	115	C	94
TC44	944	A	119809	A	119402	G	230	T	118
TC44	945	G	120808	G	120541	T	176	C	50
TC44	946	G	120136	G	119835	T	102	C	99
TC44	947	T	120442	T	118833	C	1321	G	197
TC44	948	C	122426	C	122185	T	95	G	76
TC44	949	G	122032	G	121768	A	108	T	106
TC44	950	A	113888	A	113177	G	423	C	188
TC44	951	C	113850	C	113546	G	117	A	97
TC44	952	G	114155	G	113743	A	225	T	129
TC44	953	C	112436	C	112207	A	107	G	68
TC44	954	A	113097	A	112692	G	284	C	75
TC44	955	G	112366	G	112143	T	99	C	72
TC44	956	G	113243	G	112935	T	123	C	101
TC44	957	C	116082	C	115753	T	154	A	103
TC44	958	T	119516	T	119214	G	188	C	67
TC44	959	C	119810	C	119632	A	69	G	55
TC44	960	T	119179	T	119008	C	99	G	47
TC44	961	G	128723	G	128383	T	220	C	83
TC44	962	C	132196	C	131821	T	153	G	132
TC44	963	C	136556	C	136237	T	127	G	102
TC44	964	T	136848	T	136676	C	86	G	48
TC44	965	G	136799	G	136573	T	127	C	57
TC44	966	T	136577	T	136196	C	178	G	156
TC44	967	T	135857	T	135727	C	72	G	40
TC44	968	G	135906	G	135669	T	144	A	51
TC44	969	C	135550	C	135292	A	97	T	96
TC44	970	T	135420	T	135110	C	145	G	106
TC44	971	T	135271	T	135057	G	108	C	87
TC44	972	T	135298	T	135137	C	69	A	50
TC44	973	G	133430	G	133234	T	116	C	46
TC44	974	A	132245	A	131982	C	103	T	94
TC44	975	T	132086	T	131938	C	76	G	47
TC44	976	G	131207	G	130991	T	113	A	59
TC44	977	A	127050	A	126776	C	124	T	89
TC44	978	T	126281	T	126104	G	97	C	60
TC44	979	T	126158	T	125989	A	66	C	53
TC44	980	C	115283	C	115104	T	84	A	54
TC44	981	A	114764	A	114660	G	56	C	26
TC44	982	T	115981	T	115874	C	47	G	35
TC44	983	G	116225	G	116050	T	80	C	48
TC44	984	A	114727	A	114605	G	60	T	34
TC44	985	T	110800	T	110428	A	235	G	81
TC44	986	A	107944	A	107828	G	59	C	34
TC44	987	A	106343	A	106001	G	185	T	95
TC44	988	C	107267	C	107113	T	54	A	48
TC44	989	T	107428	T	107128	G	163	C	91
TC44	990	C	107196	C	106753	T	373	A	37
TC44	991	G	109147	G	108966	T	60	A	56
TC44	992	T	108408	T	107611	C	629	G	127
TC44	993	C	108581	C	108403	T	73	G	52
TC44	994	G	107715	G	107488	T	102	A	75
TC44	995	G	100659	G	100471	T	78	C	58
TC44	996	A	98238	A	98023	G	93	C	85
TC44	997	T	98052	T	97836	G	86	C	85
TC44	998	C	99440	C	99280	A	55	G	47
TC44	999	G	99152	G	98980	T	65	C	52
TC44	1000	C	104990	C	104810	T	55	A	50
TC44	1001	A	104577	A	104148	G	210	C	147
TC44	1002	C	108069	C	107795	T	91	A	88
TC44	1003	G	104616	G	104434	A	79	C	59
TC44	1004	G	104225	G	104032	C	81	A	58
TC44	1005	C	103405	C	103237	A	71	G	51
TC44	1006	C	102898	C	102642	G	136	A	55
TC44	1007	C	103302	C	102970	G	174	A	93
TC44	1008	T	103268	T	102752	C	211	G	182
TC44	1009	T	103042	T	102796	C	144	G	66
TC44	1010	G	102550	G	102354	C	78	T	57
TC44	1011	T	102597	T	102306	C	176	G	69
TC44	1012	G	103247	G	103085	T	65	C	64
TC44	1013	C	105098	C	104833	T	97	G	85
TC44	1014	T	105331	T	104903	C	254	G	111
TC44	1015	G	105173	G	104904	C	96	A	89
TC44	1016	G	104155	G	103900	C	96	A	82
TC44	1017	C	100095	C	99852	A	94	T	78
TC44	1018	G	99829	G	99476	A	163	T	95
TC44	1019	A	96859	A	96134	G	322	C	316
TC44	1020	C	98259	C	97704	G	336	T	112
TC44	1021	G	101282	G	100641	A	364	C	147
TC44	1022	C	99834	C	99595	A	93	G	83
TC44	1023	A	100561	A	99868	G	398	C	241
TC44	1024	T	99219	T	98948	C	120	A	94
TC44	1025	C	99065	C	98816	G	94	A	85
TC44	1026	A	99924	A	99451	T	188	C	185
TC44	1027	T	99698	T	99408	C	185	A	51
TC44	1028	T	99138	T	98925	C	92	G	74
TC44	1029	C	105364	C	105149	T	74	A	53
TC44	1030	A	104882	A	104700	G	68	T	62
TC44	1031	A	104539	A	104402	G	53	C	45
TC44	1032	A	102654	A	102470	T	79	C	55
TC44	1033	T	99942	T	99626	A	187	G	93
TC44	1034	T	96932	T	96711	A	80	G	78
TC44	1035	T	96128	T	95943	C	91	G	53
TC44	1036	C	95770	C	95621	T	85	A	40
TC44	1037	T	86027	T	85622	C	257	A	93
TC44	1038	G	83111	G	82897	T	97	C	63
TC44	1039	C	79567	C	79390	A	94	T	50
TC44	1040	C	97718	C	97437	T	138	G	88
TC44	1041	C	98024	C	97728	A	127	T	122
TC44	1042	T	99841	T	99413	G	244	C	109
TC44	1043	A	99860	A	99525	C	190	G	91
TC44	1044	T	100024	T	99824	G	107	C	55
TC44	1045	C	103454	C	103276	A	58	T	57
TC44	1046	A	103632	A	103433	G	70	C	67
TC44	1047	A	104465	A	103528	T	396	G	370
TC44	1048	C	105245	C	105048	T	101	A	59
TC44	1049	T	108261	T	107862	G	231	C	120
TC44	1050	T	109466	T	109037	G	311	C	87
TC44	1051	T	110017	T	109532	G	377	C	63
TC44	1052	C	110873	C	110631	T	90	G	75
TC44	1053	G	110798	G	110658	T	77	C	33
TC44	1054	A	110872	A	110608	C	131	G	95
TC44	1055	T	111910	T	111627	G	150	C	101
TC44	1056	G	111825	G	111645	T	69	A	63
TC44	1057	G	111995	G	111852	T	49	C	47
TC44	1058	T	110866	T	110364	C	226	G	160
TC44	1059	A	111677	A	111466	G	108	C	69
TC44	1060	G	114889	G	114769	T	48	C	32
TC44	1061	G	115302	G	115147	T	62	C	59
TC44	1062	A	116197	A	115885	G	120	C	103
TC44	1063	T	120735	T	120537	G	93	C	50
TC44	1064	A	119681	A	119452	G	121	C	63
TC44	1065	G	121224	G	121067	T	65	C	51
TC44	1066	T	122033	T	121583	G	178	A	130
TC44	1067	G	124664	G	124504	T	52	A	49
TC44	1068	G	128588	G	128353	T	91	C	70
TC44	1069	C	128787	C	128571	A	92	T	59
TC44	1070	C	133532	C	133300	A	83	G	68
TC44	1071	T	133458	T	133237	G	96	C	71
TC44	1072	A	133104	A	132613	G	261	C	141
TC44	1073	C	134028	C	133755	G	97	A	89
TC44	1074	C	135050	C	134685	T	140	G	114
TC44	1075	A	136533	A	135995	G	272	C	164
TC44	1076	T	131611	T	131240	G	234	C	84
TC44	1077	G	131440	G	131310	T	51	C	48
TC44	1078	G	127571	G	127446	T	52	A	41
TC44	1079	T	127949	T	127129	G	444	C	262
TC44	1080	G	128779	G	128638	T	57	C	49
TC44	1081	G	129501	G	129349	T	70	A	38
TC44	1082	T	134871	T	133253	G	1311	C	213
TC44	1083	G	135725	G	135507	C	123	T	53
TC44	1084	A	138254	A	136003	G	1999	T	148
TC44	1085	C	147108	C	145317	G	1476	T	206
TC44	1086	G	148092	G	147847	T	107	A	86
TC44	1087	G	150057	G	149818	T	117	A	74
TC44	1088	G	156325	G	155898	A	168	T	152
TC44	1089	T	159137	T	155878	G	2301	C	682
TC44	1090	G	173721	G	172212	C	1045	T	310
TC44	1091	A	174192	A	171030	G	1693	T	1119
TC44	1092	C	183372	C	181155	G	1626	T	378
TC44	1093	G	189590	G	189212	T	163	A	129
TC44	1094	G	188806	G	188357	A	220	T	144
TC44	1095	A	187250	A	186703	G	336	C	134
TC44	1096	G	186949	G	186280	A	386	T	213
TC44	1097	A	184371	A	183721	G	355	C	195
TC44	1098	A	182878	A	182356	G	228	T	165
TC44	1099	T	182656	T	182174	G	346	C	70
TC44	1100	T	183952	T	182944	G	833	C	115
TC44	1101	A	184057	A	182291	G	1584	T	92
TC44	1102	G	185554	G	185272	T	119	A	96
TC44	1103	G	182930	G	182532	T	204	A	142
TC44	1104	G	188008	G	187230	T	483	A	200
TC44	1105	T	184247	T	183586	G	290	C	253
TC44	1106	T	184289	T	183430	G	581	C	233
TC44	1107	C	186036	C	185585	G	262	T	102
TC44	1108	G	189875	G	189418	T	210	A	151
TC44	1109	A	191012	A	190409	G	265	T	212
TC44	1110	T	192316	T	191932	G	206	C	130
TC44	1111	T	192670	T	190836	G	1013	C	741
TC44	1112	C	195576	C	195051	T	271	G	170
TC44	1113	C	202292	C	200948	G	1097	T	137
TC44	1114	G	215882	G	215587	T	125	A	88
TC44	1115	G	218475	G	217915	A	258	T	218
TC44	1116	A	202808	A	201275	G	1365	C	100
TC44	1117	G	205101	G	204817	A	122	T	107
TC44	1118	A	204661	A	202165	G	2300	C	118
TC44	1119	G	204792	G	204160	T	499	A	83
TC44	1120	G	204798	G	204075	C	460	A	147
TC44	1121	G	201617	G	201270	T	149	A	123
TC44	1122	A	201582	A	200714	G	643	C	158
TC44	1123	G	201701	G	201279	T	186	C	126
TC44	1124	C	200939	C	200506	A	186	G	157
TC44	1125	C	198479	C	197951	G	255	T	137
TC44	1126	T	199256	T	197970	G	988	C	156
TC44	1127	G	198905	G	198603	A	150	T	83
TC44	1128	A	198424	A	198084	G	181	C	104
TC44	1129	G	199585	G	198987	A	465	T	79
TC44	1130	A	199604	A	199444	G	68	C	51
TC44	1131	A	199067	A	198800	C	149	G	85
TC44	1132	A	200973	A	199858	C	690	G	361
TC44	1133	C	203276	C	202922	A	136	T	108
TC44	1134	G	203209	G	202889	A	124	T	103
TC44	1135	G	202353	G	201743	C	405	T	115
TC44	1136	C	199938	C	199678	A	126	G	69
TC44	1137	T	199538	T	199173	C	170	G	121
TC44	1138	A	198870	A	198443	C	217	G	138
TC44	1139	C	194523	C	192382	A	1852	T	147
TC44	1140	C	194493	C	194134	A	230	T	66
TC44	1141	A	192706	A	191623	C	910	G	110
TC44	1142	C	194749	C	194121	A	397	T	159
TC44	1143	A	195413	A	194434	C	786	T	97
TC44	1144	T	192923	T	191146	C	863	A	690
TC44	1145	C	195256	C	194867	A	180	T	153
TC44	1146	C	190885	C	190274	A	321	T	199
TC44	1147	A	191019	A	189914	C	905	G	131
TC44	1148	A	190719	A	190207	G	310	C	167
TC44	1149	G	189279	G	188853	A	210	T	109
TC44	1150	G	186701	G	186306	A	222	C	99
TC44	1151	A	184966	A	183601	T	802	G	355
TC44	1152	A	183727	A	183337	G	274	C	71
TC44	1153	G	183424	G	183032	A	200	T	101
TC44	1154	G	181245	G	181037	T	83	A	75
TC44	1155	C	180857	C	180473	G	197	A	115
TC44	1156	A	179955	A	179342	C	303	G	274
TC44	1157	G	178402	G	177933	A	244	C	120
TC44	1158	C	173410	C	173033	A	132	G	131
TC44	1159	A	172096	A	169748	C	1756	G	477
TC44	1160	G	169095	G	167753	A	737	C	446
TC44	1161	G	160441	G	159551	A	697	T	95
TC44	1162	C	159352	C	158699	T	254	G	200
TC44	1163	G	158176	G	157263	A	615	C	190
TC44	1164	C	153564	C	152522	G	519	A	333
TC44	1165	G	147721	G	145806	A	1432	C	270
TC44	1166	C	132460	C	129856	A	1581	G	962
TC44	1167	A	131819	A	127425	G	1982	C	1681
TC44	1168	A	122433	A	121816	C	267	G	234
TC44	1169	A	114729	A	114556	G	60	T	58
TC44	1170	T	113577	T	111474	A	1767	C	252
TC44	1171	T	113691	T	113513	C	98	A	41
TC44	1172	A	112793	A	111655	C	898	G	137
TC44	1173	C	112303	C	111357	A	801	T	74
TC44	1174	C	111402	C	111079	A	224	T	61
TC44	1175	C	110952	C	110755	A	108	T	58
TC44	1176	A	108965	A	107807	C	1063	G	55
TC44	1177	A	108806	A	108558	C	138	G	73
TC44	1178	T	106610	T	105456	A	666	C	407
TC44	1179	C	106748	C	106464	A	195	T	60
TC44	1180	C	100450	C	100328	A	48	T	42
TC44	1181	T	95802	T	94480	C	961	A	258
TC44	1182	A	96041	A	95721	C	187	G	94
TC44	1183	A	94116	A	93839	T	106	C	102
TC44	1184	C	90965	C	90601	A	253	T	58
TC44	1185	A	88339	A	87844	G	245	C	157
TC44	1186	C	93665	C	93164	A	205	G	153
TC44	1187	G	93478	G	92960	C	290	A	189
TC44	1188	G	90790	G	90382	A	279	T	71
TC44	1189	G	84173	G	83805	A	196	T	112
TC44	1190	G	69860	G	69519	A	215	C	69
TC44	1191	A	66375	A	65031	G	1078	C	202
TC44	1192	G	64312	G	64142	A	85	T	49
TC44	1193	G	61763	G	61613	A	106	T	25
[truncated: 285,556 more rows]
