# Supplementary material for: Using RNA-Seq for gene identification, polymorphism detection and transcript profiling in two alfalfa genotypes with divergent cell wall composition in stems
Source: BMC Genomics. 2011 Apr 19;12:199. doi: 10.1186/1471-2164-12-199 (PMC3112146; doi:10.1186/1471-2164-12-199)
Supplement: Additional file 10 — qRT-PCR validation of RNA-Seq data generated by two reference sequences (MSGI 1.0 and Mt3.0 cds). A table showing the source data used to generate Figure 4. The table contains MSGI 1.0 and Mt3.0 cds IDs of genes used for qRT-PCR, qRT-PCR and RNA-Seq data generated by two reference sequences (MSGI 1.0 and Mt3.0 cds), and primers used for qRT-PCR. [file 1471-2164-12-199-S10.TXT]

Selection	MSGI1.0_ID	Mt3.0_cds_ID	qRT-PCR_DeltaDelta_CT	RNA-Seq_MSGI1.0_Log2ratio	RNA-Seq_Mt3.0_cds_Log2ratio	Forward_primer	Reverse_primer
randomly_selected	NODE_55652_length_169_cov_48.650887	Mt6g089630.1	2.8	7.4	2.3	CTATTGCAGCACCTGAACCA	TCACCATGGTTTGCAACTGT
randomly_selected	NODE_12888_length_166_cov_41.409637	Mt2g080810.1	9.65	6.4	0.9	TGCTCTTGTTCGACAAATGG	AAATGGCCAATTTTGAGTGG
randomly_selected	NODE_9435_length_183_cov_16.065575	Mt1g025880.1	0.8	6.4	0.9	AAACGTTGAGGTGGAGTTTTACA	AGGAAACAAAGGGCAGGATT
randomly_selected	NODE_8878_length_79_cov_24.215189	Mt1g111800.1	1.95	5.9	1.3	TTGCATCAAATGCTGGAGTT	GCATCGTAACCAAGATCAGGA
randomly_selected	TC364	Mt2g041510.1	1.6	5.7	3.4	GGGAGAAACCCATATCCACA	GCCCATCACTTAAACCTCCA
randomly_selected	NODE_9652_length_193_cov_17.155441	Mt7g140340.1	6.65	5.5	6.6	CCCGTTCGACTCATACAGGT	CCATGCAGTCACGAATTGTC
randomly_selected	NODE_13944_length_115_cov_16.026087	Mt8g106340.1	3.05	4.5	0.2	GCCAGTGTTGTGTGGATCAG	GATCAGTGCCCTTCATTGGT
randomly_selected	NODE_19348_length_121_cov_14.041323	Mt4g134130.1	2.65	4.5	0.0	CTGATCATCGCGATTCGTTA	TGCTGGTGGATTTCATTCTG
randomly_selected	NODE_5828_length_141_cov_244.652481	Mt7g107490.1	2.55	4	0.5	AACCCATCCCCGTTTTTATC	GGAGAATTTCGGCAGAAGAA
randomly_selected	NODE_32883_length_133_cov_15.240602	Mt5g043970.1	-0.15	3.9	1.1	CGGTGGGTCTTAGATGTGGA	CAAAACACCCGGTGGTAAAC
randomly_selected	NODE_52437_length_184_cov_13.913043	Mt3g105290.1	2.1	3.4	3.7	TCGACATGTGCTTAGCGAGT	GGCAAGTCCGTCTTCTTTTG
randomly_selected	NODE_31568_length_556_cov_24.228416	Mt3g008490.1	0.35	2.7	1.1	AGTGCTCGCTGACTTCCATT	AGATCGCAAGGAGCCAGTAA
randomly_selected	NODE_2381_length_112_cov_60.321430	Mt8g119890.1	2.9	2.6	0.8	GTGCCTGTTTTGATGTGACG	GTTATGGCTGCTGATGCTGA
randomly_selected	NODE_63635_length_526_cov_33.865021	Mt8g089710.1	1.55	2.4	-3.2	AACGGTATAATCCGCAGCAG	CGTATGGTTCACCGGCTACT
randomly_selected	NODE_20865_length_132_cov_36.113636	Mt4g097470.1	-0.4	2.2	0.4	GGTCTCATCACACCCATTGA	CGATGAAACTGCACCCTTCT
randomly_selected	NODE_35967_length_203_cov_22.354679	Mt4g134080.1	5.3	2.2	1.8	CGGGCTGTTTTGTTGGTTAC	GGACTTATTGTGCTGAGATTGC
randomly_selected	TC11934	Mt5g046960.1	0.75	2	1.6	GGCCAAGCTTTCTGAACAAG	TCCAACTGAGAGGAGGTTCC
randomly_selected	NODE_48957_length_172_cov_26.488373	Mt2g039000.1	1.15	1.8	0.5	GGTGCCGTGATCTTGTTCTT	GTGGCATTTCTCAGCATTGA
randomly_selected	NODE_1428_length_61_cov_36.000000	Mt7g105560.1	0.55	1.8	1.3	GTGCGAAACCAGAATCCTCT	AGCTTGAGTCACCACCAACTC
randomly_selected	157974476	Mt7g118170.1	1.1	1.7	1.4	AACGGAAAGGAGCTATGCAA	GAACCTTCTCATTGCCCTCA
randomly_selected	50317832	Mt5g005230.1	1	1.6	2.0	GCTGCTAGGGTTTGAGATCG	CCATAGGTCTTGGGGTGAGA
randomly_selected	TC706	Mt8g037220.1	1.1	1.5	2.1	CTGGCGAAAAAGCTATCCTG	CCGTGGTTTCAACATCTCCT
randomly_selected	NODE_10741_length_109_cov_134.651382	Mt2g077510.1	0.65	1.5	0.8	GGCAGTATCAAGCCCAAAAA	GATCATTCCTCCACCGAGAA
randomly_selected	TC8121	Mt1g090480.1	1.05	1.4	1.3	TCTCTGCTTTTTGGCCACTT	GCGGATGAAATTGGACTTGT
randomly_selected	NODE_2078_length_72_cov_180.222229	Mt3g160060.1	0.65	1.4	0.9	CAGTCAAAGAGTGGTGGATTTG	TCCAATGGATCTCCACTTCC
randomly_selected	NODE_1532_length_485_cov_312.548462	Mt2g077510.1	0.2	1.3	0.8	GACACCTGGAAGCTCTTTGC	GATTCTGTTGCAGCTGTGGA
randomly_selected	TC8122	Mt1g043160.1	0.95	1.2	1.3	CGGACTTCTCTTTTGCAAGG	GGCGGTACAATTGCTTGATT
randomly_selected	NODE_11681_length_64_cov_89.421875	Mt3g138100.1	-0.95	1.2	-0.3	GTTTCGCCGTTGAAGAATGT	GCTGGAAGTTGAGAGGGTTG
randomly_selected	TC16392	Mt4g096150.1	1.35	1.2	1.2	AGGCTACCGATTCAGCAAAA	CACCAGGGCTACAAACACCT
randomly_selected	NODE_25034_length_170_cov_41.629414	Mt5g035990.1	0.95	1.1	1.0	GAAGGGCCATTTACCCTTGT	AGCTGAGGATGAAGCCAAAA
randomly_selected	TC1778	Mt2g097150.1	1.15	-1.1	-1.0	AAACCTCACTCCCACCTCCT	AAAATGGGTGAGGGTGTTCA
randomly_selected	50317913	Mt2g049880.1	-0.5	-1.2	-1.0	TGAGCTCATGGCTTTTGCTA	AATGAAGGCTGGCTCTGTGT
randomly_selected	TC15596	Mt4g143520.1	-1.05	-1.4	-1.5	TCAGCTGCTTCACCATTTTG	CTTCAGTTTTGGCGCTTCTC
randomly_selected	TC18783	Mt4g134620.1	-2	-1.6	-1.5	CAGTCAAACACCATGCAACC	AGGAGCTGTTGGAGGTGAAA
randomly_selected	TC10809	AC235674_13.1	-2.6	-1.6	-1.9	GGGGAGAACGTTGAACAAAA	TAGCCTTTGCCTTCACCCTA
randomly_selected	NODE_61719_length_61_cov_10.721312	AC235674_13.2	-1.65	-1.6	-1.9	GCCACACTTCACTGATGCAA	TTCTGAGGGAATTTCATGGTTT
randomly_selected	TC19094	Mt3g159620.1	-0.95	-1.7	-1.8	TGCTGCAGCTTGAACAATTC	GTCACAGCCAGAAGGGTGAT
randomly_selected	NODE_33042_length_74_cov_83.918922	Mt7g005590.1	-1.5	-1.7	-1.6	AAGAGAAATGCCACCACAGC	TCGTGTCCGAGAGCTTTCTT
randomly_selected	TC9279	Mt2g037290.1	-2.7	-1.9	-0.4	CCAGCATTAGCAACAAGCAA	TTTTATACGGGCGGATCTTG
randomly_selected	NODE_41316_length_147_cov_4.952381	Mt4g160290.1	-0.4	-1.9	-1.0	TCCTTTCCCTTCTGTAAAGTGG	TCCATTTCACACATCACATACAA
randomly_selected	TC2150	Mt5g013980.1	-2.15	-2	-2.1	CAGCAATATGCAGTGGCTGT	GATGTGCCCTTCTTCCACAT
randomly_selected	157977147	Mt5g091910.1	-0.9	-2	-1.3	ATCCTAGGCCTCTTGGCAAT	TTTCAACAACCCCCTTTTTG
randomly_selected	TC22096	Mt1g125730.1	-2.3	-2.2	-2.0	CGCCTTGTTCAAGATCCAAT	ACCCCTTCATATTGCCATCA
randomly_selected	NODE_74751_length_61_cov_11.114754	Mt4g069940.1	0.2	-2.2	-0.2	GCAATTTCAAGGAACAAGCA	AAAGGCTTTTGCATAGTTTCCA
randomly_selected	TC11282	Mt1g129500.1	-3.05	-2.4	-3.1	CTTCCTCTCGTTGCTCCATC	CGGATGCAAGGGATATTCAA
randomly_selected	NODE_57860_length_157_cov_8.082803	Mt4g115080.1	-1.45	-2.4	-2.6	TTTCCATTGCTTCTGATCCA	TCGACACACAATTTCCTTCG
randomly_selected	TC3812	Mt7g107220.1	-1.75	-2.6	-1.1	CTCCATCCACTGCCTCAAAT	TCGCAACCTTACTGGGATTC
randomly_selected	NODE_90847_length_150_cov_3.746667	Mt4g156890.1	-3.1	-2.6	-2.9	GTGCCAAGATCTCGGAAGAG	TTTGTGCTTGATTTGGATGC
randomly_selected	NODE_19195_length_233_cov_14.467812	Mt1g100030.1	-1.85	-2.9	-1.7	AACCATCGTCCTTCTTGTGG	GTGCCTGATCGAGTCACAGA
randomly_selected	NODE_17626_length_225_cov_11.751111	AC233576_1.1	-2.2	-3.1	-0.3	CCATACTCTGGTGCGACGTA	ATTGCCAAGCTCTTGGATGA
randomly_selected	157977613	Mt8g145440.1	-0.15	-3.1	-0.4	TGCATGTCCATGTTTTCCTG	TGCATGTCCATGTTTTCCTG
randomly_selected	NODE_57092_length_221_cov_8.384615	Mt2g080100.1	-0.7	-3.1	-3.5	CCAAACCCAAAGAACAATGG	ATGCTTTCCATGATCGGTTC
randomly_selected	TC93	Mt5g018300.1	-3.45	-3.2	-3.2	TCTGCTCTTGTGGCAATGAC	TCTGCTGGACACGAAGTCAC
randomly_selected	NODE_28115_length_261_cov_8.762452	Mt1g008620.1	-2.35	-3.5	-2.5	TGACATGTGTGTGGGGAGTT	GCAACAGCTGGAATCATCAA
randomly_selected	TC3712	Mt6g101930.2	-5.4	-3.6	-1.5	CAAGACCTCCGTAACCCAAA	CACCCGCTTCATCTAGCTTC
randomly_selected	NODE_18881_length_160_cov_6.718750	Mt8g081780.1	-2.35	-3.9	-3.4	GGGGTTCAAATATGGGACAA	CGAACCAGGATGTGTTGTTG
randomly_selected	NODE_35386_length_149_cov_8.939597	Mt4g143260.1	-3.7	-4.7	-2.5	ATTGCCTTTGTTTGGAAGGA	ATTGTCAATGGGAGGCAGAG
randomly_selected	TC5666	Mt4g143780.1	-5.45	-4.9	-1.2	GGACGAAATGTTGGACTCGT	CAGCACCCATGTTGTGAAAC
randomly_selected	TC18304	Mt1g016620.1	-4.55	-5	-4.9	GGCAAGTACGAGATGGGAAG	GCTACACCTTCTCCGGTTGA
randomly_selected	NODE_9391_length_223_cov_11.304933	Mt1g125840.1	-3.65	-5.1	-4.9	AATGCGGTGATGCATGTTTA	CCCAACAAAATGGTCTCTCC
randomly_selected	NODE_13761_length_327_cov_11.562691	Mt7g121560.1	-2.95	-5.9	-6.3	TGGAGGGGTGGTTCAGTTAC	TTCAAACCCAACTTTCTTCCA
randomly_selected	NODE_8061_length_274_cov_17.908760	AC234703_5.2	-4.3	-6	0.7	GCATGTCCAATATCCACGAA	TGCAACTATTGCTGGTTTGC
randomly_selected	TC6068	Mt2g017520.1	-7.7	-6.7	0.7	CTCATGGCTGACTTGGCATA	TGTTGGTTTTCCATCTGCTG
cell_wall_genes	NODE_48396_length_94_cov_45.436169	Mt4g089800.1	1.2	7.8	0.8	GGACAATGGCGACTAAGGAA	CTGCGCCTATCAATCTGTCA
cell_wall_genes	NODE_16983_length_150_cov_58.900002	Mt2g114640.1	14.7	6.4	0.9	AATGGCGTCGAATTCATCA	CCGGTCACCAAAATTCTCAT
cell_wall_genes	NODE_38063_length_159_cov_31.974842	Mt4g078490.2	2.8	4.9	0.5	CGGAAAACTGAGAGCAATCC	GGAAGGTGATTTCCGTTTGA
cell_wall_genes	NODE_26561_length_61_cov_17.967213	Mt2g045660.1	1.4	5	1.3	TGTTAAATGGACACAAGGATCA	AGAGCCAATGGATCGTTTCC
cell_wall_genes	NODE_36712_length_180_cov_22.355556	Mt3g097050.1	1.1	4.7	1.2	ACGGAATCCCTGGAGTTTTT	ACAATTTGCACCCTTGATCC
cell_wall_genes	NODE_43208_length_159_cov_52.610062	Mt4g078490.2	3.7	3.8	0.5	GGAAGGTGATTTCCGTTTGA	CGGAAAACTGAGAGCAATCC
cell_wall_genes	NODE_23417_length_61_cov_23.540983	Mt3g097050.1	1.8	4.6	1.2	TGGAGATACTTTGGTTGTCAAA	CAGCCCATCCTGTTCTGATT
cell_wall_genes	NODE_4019_length_169_cov_10.266273	AC235753_10.1	9.6	4.5	-0.2	CTTTGGAGTCACCGGATTGT	TGGGAAAAGAACAGGCAAAG
cell_wall_genes	NODE_939_length_229_cov_118.371178	Mt5g035640.1	5.4	4.4	-0.6	TCCCTTTAACCCTTCCAACC	TGGGTCACGATGTGACTGTT
cell_wall_genes	NODE_40425_length_287_cov_15.317073	Mt6g022510.1	2.1	3.3	2.9	ATCAACAGCCAAGGGAACAG	CCCTCTGATCTCCAATTCCA
cell_wall_genes	NODE_12085_length_165_cov_151.551514	Mt2g038840.1	2.3	3	1.9	ACTTGTGCTGATCCCGAACT	ACCGAATCACAGTCCGAAAC
cell_wall_genes	NODE_10785_length_149_cov_170.308731	AC235749_12.1	1.9	2.9	1.7	GCCATAGTCCTCCAACCAAA	ATTGCTAATGGAGGGTGCAT
cell_wall_genes	NODE_14741_length_448_cov_38.743305	Mt6g022510.1	2.5	2.7	2.9	TGTTGGAGATGTGACCCAAA	CCACCAATTGCATCTTTTCC
cell_wall_genes	NODE_10774_length_593_cov_18.767284	Mt1g073500.1	2	2.6	2.5	CTCGCTCCTTGAAAAGCATC	TTCAACCAAGTGGGTCATTG
cell_wall_genes	NODE_24675_length_859_cov_14.534342	Mt1g073500.1	1	2.6	2.5	GTCCCATTGAAGCCAAAGAA	TTGTGAATGCGGATGAATGT
cell_wall_genes	NODE_36316_length_378_cov_9.875662	Mt6g022510.1	2.4	2.5	2.9	CCACCAATTGCATCTTTTCC	TGTTGGAGATGTGACCCAAA
cell_wall_genes	NODE_51552_length_240_cov_10.625000	Mt6g022510.1	2.2	2.3	2.9	CATTTTGGTGAAGGGCTTGT	ATCTGTTCCCTTGGCTGTTG
cell_wall_genes	NODE_42935_length_133_cov_51.233082	Mt4g069920.1	1.5	2.3	0.1	TCCATCGGAAAGTGAGTTGA	GGTGGGTTGACAATTCTTGC
cell_wall_genes	NODE_21310_length_61_cov_33.311474	Mt1g073500.1	1	2.2	2.5	CACAAATTTCCAGCGAGCTT	GCCTGATTTCTTGTGGCGTA
cell_wall_genes	136142033	Mt2g045660.2	1.6	2.1	1.2	TCTTAGATGCCCCCATTTTG	CCTTTTCATTGCCACGAGTT
cell_wall_genes	F7SND4003HKGCM	Mt8g005480.1	-2.4	-2	-1.8	TTTGCCATTCATCCTCTTCC	CAAAAGGAAGGCCAAGATCA
cell_wall_genes	TC9406	Mt8g005200.1	-2	-2	-1.9	CCGGTTGTTTTTGGTGAGTT	GAACTGCCACAAAAGGCTTC
cell_wall_genes	NODE_9118_length_608_cov_14.172697	Mt4g076370.1	-1.9	-2.6	-1.5	CAGATGGTGATTGGCATGAG	GGGCAACAGAAGATGGAAAA
cell_wall_genes	NODE_8919_length_232_cov_7.366379	Mt4g111750.1	-2.7	-2.8	-1.7	GGATTTGAGCACCAGTGTAGG	TGATGGTCGTACTGTTGTTTCC
cell_wall_genes	TC8244	Mt7g047030.1	-2.6	-2.8	-1.8	AGCGGCAAGTTCAAGACTGT	CACGAGCATCACATTCGTCT
cell_wall_genes	NODE_11027_length_453_cov_9.236203	Mt7g025040.1	-2.9	-3.1	-3.3	AGGGATTGGCCCAGTTACTT	GAAAACCGTATCCTGGACGA
cell_wall_genes	TC19933	Mt8g136740.1	-2.7	-3.2	-3.2	AATCCATCGTTTGCTTTTGC	TCTGGTACCTCTGCTGGTGA
cell_wall_genes	50320570	Mt4g036270.1	-1.6	-4	-1.4	TGCAACTGCTTGAAAAGTGC	ACCACATTTGCCAGGAAGAG
cell_wall_genes	50320570	Mt4g036270.1	-1.7	-4	-1.4	TGCAACTGCTTGAAAAGTGC	ACCACATTTGCCAGGAAGAG
cell_wall_genes	NODE_21208_length_163_cov_21.865030	Mt7g047030.1	-1.8	-4.6	-1.8	GCTAGCCTCTGCAGCATTTT	ATGCCGCGAGTAAGGACTTT
cell_wall_genes	NODE_25936_length_136_cov_8.183824	Mt5g014150.1	-1.5	-5	0.5	TACGCGAACAACATCCTCAG	GTTTGCAGGAAGCCATCAAT
cell_wall_genes	TC15472	Mt4g036880.1	-1.5	-5.2	-0.9	TGCAACTGCTTGAAAAGTGC	ACCACATTTGCCAGGAAGAG
cell_wall_genes	TC15472	Mt4g036880.1	-1.8	-5.2	-0.9	TGCAACTGCTTGAAAAGTGC	ACCACATTTGCCAGGAAGAG
cell_wall_genes	NODE_20412_length_183_cov_7.644809	Mt5g014150.1	-5.1	-5.3	0.5	ATAAACAAGCCGGTCAGCAT	TGGAGTCGGTGCTGATTATG
