# Supplementary material for: Using RNA-Seq for gene identification, polymorphism detection and transcript profiling in two alfalfa genotypes with divergent cell wall composition in stems
Source: BMC Genomics. 2011 Apr 19;12:199. doi: 10.1186/1471-2164-12-199 (PMC3112146; doi:10.1186/1471-2164-12-199)
Supplement: Additional file 11 — An expression profile matrix for each library showing digital gene expression count of each gene in MSGI 1.0. A table showing the digital gene expression counts of each gene in MSGI 1.0 for ES and PES internodes of alfalfa genotypes 708 and 773. The raw expression counts generated by bowtie program were normalized using the RPKM method [1,48]. [file 1471-2164-12-199-S11.TXT]

Unique_ID	MSGI_ID	SeqLen	Raw_count_708ES	RPKM_708ES	Raw_count_708PES	RPKM_708PES	Raw_count_773ES	RPKM_773ES	Raw_count_773PES	RPKM_773PES
MSGI1_1	TC8204	7072	7685	25	7063	22	2762	19	2958	21
MSGI1_10	TC8486	5545	4454	18	6454	26	2684	24	2354	22
MSGI1_100	TC8324	3568	6831	44	5095	32	2193	30	2005	28
MSGI1_1000	TC15432	2041	1047	12	1394	15	461	11	634	16
MSGI1_10000	TC3937	834	572	16	679	18	280	16	291	18
MSGI1_100000	NODE_67943_length_133_cov_3.774436	196	39	5	46	5	22	6	18	5
MSGI1_100001	NODE_67775_length_133_cov_5.909774	196	30	4	50	6	14	4	21	5
MSGI1_100002	NODE_67683_length_133_cov_4.706767	196	30	4	28	3	18	5	12	3
MSGI1_100003	NODE_6766_length_133_cov_11.075188	196	96	11	117	13	45	11	57	15
MSGI1_100004	NODE_67533_length_133_cov_10.616541	196	52	6	25	3	1	0	3	1
MSGI1_100005	NODE_67339_length_133_cov_3.879699	196	28	3	44	5	37	9	12	3
MSGI1_100006	NODE_67220_length_133_cov_5.616541	196	49	6	17	2	7	2	6	2
MSGI1_100007	NODE_67208_length_133_cov_7.127820	196	52	6	31	3	47	12	16	4
MSGI1_100008	NODE_67146_length_133_cov_9.796992	196	28	3	81	9	25	6	42	11
MSGI1_100009	NODE_67040_length_133_cov_4.661654	196	21	2	20	2	5	1	5	1
MSGI1_10001	TC20691	834	229	6	431	11	149	9	167	10
MSGI1_100010	NODE_67037_length_133_cov_7.909774	196	52	6	69	8	34	9	25	6
MSGI1_100011	NODE_67037_length_133_cov_4.413534	196	38	4	31	3	9	2	10	3
MSGI1_100012	NODE_66776_length_133_cov_13.511278	196	55	6	70	8	10	3	5	1
MSGI1_100013	NODE_66684_length_133_cov_5.518797	196	27	3	20	2	6	2	12	3
MSGI1_100014	NODE_66452_length_133_cov_4.894737	196	39	5	47	5	23	6	32	8
MSGI1_100015	NODE_66445_length_133_cov_10.127820	196	43	5	40	5	72	18	15	4
MSGI1_100016	NODE_66201_length_133_cov_5.481203	196	26	3	36	4	10	3	7	2
MSGI1_100017	NODE_66093_length_133_cov_4.496241	196	44	5	14	2	14	4	15	4
MSGI1_100018	NODE_65840_length_133_cov_13.969925	196	63	7	98	11	48	12	21	5
MSGI1_100019	NODE_6582_length_133_cov_10.842105	196	104	12	68	8	26	7	40	10
MSGI1_10002	TC19757	834	227	6	180	5	170	10	229	14
MSGI1_100020	NODE_64832_length_133_cov_3.248120	196	24	3	15	2	14	4	10	3
MSGI1_100021	NODE_64429_length_133_cov_2.849624	196	26	3	27	3	9	2	18	5
MSGI1_100022	NODE_64262_length_133_cov_3.601504	196	57	7	56	6	36	9	45	12
MSGI1_100023	NODE_6419_length_133_cov_22.624060	196	0	0	0	0	0	0	0	0
MSGI1_100024	NODE_64117_length_133_cov_3.894737	196	29	3	38	4	31	8	20	5
MSGI1_100025	NODE_64036_length_133_cov_5.894737	196	24	3	22	2	22	6	8	2
MSGI1_100026	NODE_63863_length_133_cov_4.398496	196	40	5	46	5	14	4	7	2
MSGI1_100027	NODE_63856_length_133_cov_4.503759	196	61	7	57	6	9	2	20	5
MSGI1_100028	NODE_63743_length_133_cov_3.526316	196	31	4	35	4	11	3	8	2
MSGI1_100029	NODE_63673_length_133_cov_4.631579	196	20	2	17	2	29	7	9	2
MSGI1_10003	TC18702	834	2196	60	1261	33	445	26	507	31
MSGI1_100030	NODE_63651_length_133_cov_6.248120	196	198	23	271	31	71	18	104	27
MSGI1_100031	NODE_63537_length_133_cov_5.406015	196	46	5	33	4	34	9	59	15
MSGI1_100032	NODE_63200_length_133_cov_6.338346	196	48	6	74	8	14	4	17	4
MSGI1_100033	NODE_62931_length_133_cov_3.135338	196	1	0	3	0	0	0	1	0
MSGI1_100034	NODE_62814_length_133_cov_5.894737	196	50	6	10	1	0	0	0	0
MSGI1_100035	NODE_62791_length_133_cov_22.789474	196	6	1	7	1	1	0	0	0
MSGI1_100036	NODE_62048_length_133_cov_8.120300	196	25	3	71	8	11	3	22	6
MSGI1_100037	NODE_62006_length_133_cov_4.270677	196	19	2	19	2	22	6	4	1
MSGI1_100038	NODE_61799_length_133_cov_8.827067	196	9	1	13	1	4	1	2	1
MSGI1_100039	NODE_61662_length_133_cov_4.924812	196	27	3	25	3	5	1	9	2
MSGI1_10004	TC10912	834	627	17	840	22	1375	81	283	17
MSGI1_100040	NODE_61564_length_133_cov_9.150376	196	81	9	170	19	164	41	73	19
MSGI1_100041	NODE_61274_length_133_cov_4.240602	196	38	4	61	7	0	0	0	0
MSGI1_100042	NODE_61268_length_133_cov_10.872180	196	42	5	52	6	11	3	16	4
MSGI1_100043	NODE_61164_length_133_cov_6.631579	196	72	8	54	6	8	2	6	2
MSGI1_100044	NODE_60764_length_133_cov_6.586466	196	33	4	63	7	29	7	26	7
MSGI1_100045	NODE_60460_length_133_cov_10.909775	196	81	9	54	6	43	11	43	11
MSGI1_100046	NODE_60194_length_133_cov_6.443609	196	43	5	50	6	37	9	14	4
MSGI1_100047	NODE_60178_length_133_cov_4.691730	196	24	3	45	5	25	6	22	6
MSGI1_100048	NODE_59994_length_133_cov_8.218045	196	26	3	35	4	5	1	16	4
MSGI1_100049	NODE_59975_length_133_cov_11.345864	196	83	10	108	12	36	9	47	12
MSGI1_10005	NODE_9912_length_761_cov_47.474377	834	1186	33	1146	30	359	21	478	29
MSGI1_100050	NODE_59929_length_133_cov_10.646617	196	4	0	4	0	0	0	0	0
MSGI1_100051	NODE_59871_length_133_cov_5.631579	196	49	6	32	4	0	0	0	0
MSGI1_100052	NODE_59359_length_133_cov_5.263158	196	21	2	24	3	10	3	15	4
MSGI1_100053	NODE_59214_length_133_cov_9.390978	196	44	5	90	10	20	5	31	8
MSGI1_100054	NODE_58737_length_133_cov_9.902256	196	83	10	8	1	35	9	7	2
MSGI1_100055	NODE_5826_length_133_cov_53.571430	196	411	48	764	86	59	15	213	55
MSGI1_100056	NODE_58194_length_133_cov_4.857143	196	15	2	20	2	3	1	9	2
MSGI1_100057	NODE_58144_length_133_cov_8.616541	196	38	4	44	5	45	11	18	5
MSGI1_100058	NODE_57951_length_133_cov_3.511278	196	32	4	27	3	23	6	5	1
MSGI1_100059	NODE_57922_length_133_cov_4.436090	196	48	6	26	3	11	3	9	2
MSGI1_10006	NODE_9880_length_761_cov_15.897503	834	441	12	441	12	185	11	126	8
MSGI1_100060	NODE_57921_length_133_cov_4.819549	196	39	5	25	3	15	4	12	3
MSGI1_100061	NODE_57784_length_133_cov_6.781955	196	35	4	31	3	16	4	10	3
MSGI1_100062	NODE_57740_length_133_cov_9.834586	196	39	5	76	9	20	5	20	5
MSGI1_100063	NODE_57734_length_133_cov_4.187970	196	17	2	20	2	11	3	5	1
MSGI1_100064	NODE_5772_length_133_cov_145.443604	196	109	13	43	5	859	215	59	15
MSGI1_100065	NODE_57619_length_133_cov_7.203008	196	32	4	64	7	32	8	39	10
MSGI1_100066	NODE_57585_length_133_cov_5.263158	196	33	4	84	9	26	7	55	14
MSGI1_100067	NODE_57320_length_133_cov_5.323308	196	44	5	56	6	20	5	45	12
MSGI1_100068	NODE_57133_length_133_cov_7.037594	196	14	2	33	4	0	0	0	0
MSGI1_100069	NODE_57000_length_133_cov_5.443609	196	23	3	20	2	13	3	11	3
MSGI1_10007	NODE_9831_length_761_cov_97.883049	834	0	0	0	0	0	0	0	0
MSGI1_100070	NODE_56900_length_133_cov_2.954887	196	30	4	15	2	5	1	2	1
MSGI1_100071	NODE_56859_length_133_cov_15.157895	196	46	5	135	15	25	6	54	14
MSGI1_100072	NODE_56623_length_133_cov_7.368421	196	74	9	3	0	20	5	1	0
MSGI1_100073	NODE_56493_length_133_cov_6.368421	196	70	8	12	1	29	7	61	16
MSGI1_100074	NODE_56394_length_133_cov_9.428572	196	84	10	68	8	34	9	45	12
MSGI1_100075	NODE_56379_length_133_cov_3.015038	196	11	1	28	3	0	0	3	1
MSGI1_100076	NODE_56245_length_133_cov_6.045113	196	33	4	68	8	57	14	27	7
MSGI1_100077	NODE_5619_length_133_cov_6.037594	196	43	5	46	5	0	0	0	0
MSGI1_100078	NODE_56136_length_133_cov_30.736841	196	387	45	118	13	56	14	26	7
MSGI1_100079	NODE_56052_length_133_cov_16.413534	196	147	17	88	10	9	2	17	4
MSGI1_10008	NODE_7094_length_761_cov_22.270697	834	645	18	752	20	841	49	408	25
MSGI1_100080	NODE_55991_length_133_cov_7.045113	196	1	0	0	0	0	0	0	0
MSGI1_100081	NODE_55978_length_133_cov_5.060150	196	33	4	24	3	6	2	11	3
MSGI1_100082	NODE_55877_length_133_cov_6.360902	196	54	6	82	9	31	8	37	10
MSGI1_100083	NODE_55861_length_133_cov_6.541353	196	16	2	15	2	1	0	4	1
MSGI1_100084	NODE_55621_length_133_cov_7.240602	196	29	3	59	7	34	9	4	1
MSGI1_100085	NODE_55612_length_133_cov_5.436090	196	27	3	48	5	7	2	14	4
MSGI1_100086	NODE_55007_length_133_cov_24.300753	196	176	21	149	17	35	9	18	5
MSGI1_100087	NODE_54891_length_133_cov_4.466166	196	39	5	99	11	43	11	46	12
MSGI1_100088	NODE_54634_length_133_cov_15.511278	196	69	8	53	6	6	2	6	2
MSGI1_100089	NODE_54614_length_133_cov_20.293234	196	214	25	71	8	26	7	51	13
MSGI1_10009	NODE_6261_length_761_cov_87.915901	834	712	20	414	11	830	49	58	4
MSGI1_100090	NODE_54422_length_133_cov_2.842105	196	11	1	19	2	23	6	3	1
MSGI1_100091	NODE_54271_length_133_cov_2.781955	196	19	2	58	7	16	4	11	3
MSGI1_100092	NODE_54138_length_133_cov_32.255638	196	149	17	353	40	73	18	83	21
MSGI1_100093	NODE_54132_length_133_cov_4.857143	196	58	7	34	4	13	3	24	6
MSGI1_100094	NODE_54122_length_133_cov_3.007519	196	26	3	39	4	18	5	10	3
MSGI1_100095	NODE_54121_length_133_cov_2.796993	196	25	3	18	2	20	5	59	15
MSGI1_100096	NODE_53897_length_133_cov_16.872181	196	52	6	85	10	16	4	13	3
MSGI1_100097	NODE_53830_length_133_cov_8.067669	196	0	0	0	0	0	0	0	0
MSGI1_100098	NODE_53640_length_133_cov_5.639098	196	32	4	24	3	28	7	20	5
MSGI1_100099	NODE_53621_length_133_cov_6.135338	196	26	3	53	6	6	2	11	3
MSGI1_1001	TC17095	2040	1541	17	1657	18	540	13	749	19
MSGI1_10010	NODE_41470_length_761_cov_27.287779	834	175	5	941	25	65	4	415	25
MSGI1_100100	NODE_53433_length_133_cov_26.097744	196	28	3	121	14	48	12	54	14
MSGI1_100101	NODE_53229_length_133_cov_5.984962	196	27	3	32	4	19	5	8	2
MSGI1_100102	NODE_52992_length_133_cov_6.924812	196	70	8	55	6	8	2	11	3
MSGI1_100103	NODE_52937_length_133_cov_5.661654	196	9	1	50	6	0	0	7	2
MSGI1_100104	NODE_52885_length_133_cov_4.533834	196	28	3	11	1	41	10	5	1
MSGI1_100105	NODE_52883_length_133_cov_6.451128	196	51	6	60	7	15	4	28	7
MSGI1_100106	NODE_52736_length_133_cov_4.601504	196	19	2	35	4	12	3	7	2
MSGI1_100107	NODE_52439_length_133_cov_8.466166	196	63	7	21	2	17	4	3	1
MSGI1_100108	NODE_52218_length_133_cov_3.165414	196	29	3	40	5	14	4	19	5
MSGI1_100109	NODE_52157_length_133_cov_9.601503	196	14	2	85	10	0	0	0	0
MSGI1_10011	NODE_21969_length_761_cov_15.532194	834	174	5	470	12	12	1	8	0
MSGI1_100110	NODE_52013_length_133_cov_27.601503	196	135	16	63	7	47	12	26	7
MSGI1_100111	NODE_5116_length_133_cov_10.699248	196	16	2	59	7	42	11	20	5
MSGI1_100112	NODE_51148_length_133_cov_8.488722	196	51	6	77	9	46	12	26	7
MSGI1_100113	NODE_50785_length_133_cov_6.902256	196	62	7	68	8	4	1	1	0
MSGI1_100114	NODE_50579_length_133_cov_10.939850	196	69	8	59	7	12	3	28	7
MSGI1_100115	NODE_50128_length_133_cov_9.112782	196	68	8	76	9	29	7	25	6
MSGI1_100116	NODE_50011_length_133_cov_4.556391	196	60	7	51	6	23	6	19	5
MSGI1_100117	NODE_4997_length_133_cov_234.571426	196	41	5	889	100	87	22	466	120
MSGI1_100118	NODE_49966_length_133_cov_6.781955	196	58	7	58	7	40	10	15	4
MSGI1_100119	NODE_49718_length_133_cov_8.323308	196	51	6	78	9	22	6	38	10
MSGI1_10012	NODE_20047_length_761_cov_11.632063	834	8	0	9	0	15	1	13	1
MSGI1_100120	NODE_49561_length_133_cov_7.541353	196	24	3	84	9	14	4	24	6
MSGI1_100121	NODE_49519_length_133_cov_9.142858	196	21	2	38	4	11	3	10	3
MSGI1_100122	NODE_49507_length_133_cov_6.458647	196	27	3	28	3	5	1	9	2
MSGI1_100123	NODE_49468_length_133_cov_13.624060	196	81	9	53	6	10	3	11	3
MSGI1_100124	NODE_494_length_133_cov_80.180450	196	660	77	1032	116	526	132	232	60
MSGI1_100125	NODE_49395_length_133_cov_4.195489	196	40	5	42	5	10	3	12	3
MSGI1_100126	NODE_49355_length_133_cov_8.308270	196	36	4	66	7	30	8	12	3
MSGI1_100127	NODE_49255_length_133_cov_4.842105	196	22	3	33	4	0	0	0	0
MSGI1_100128	NODE_48836_length_133_cov_7.323308	196	33	4	58	7	17	4	32	8
MSGI1_100129	NODE_48572_length_133_cov_13.353383	196	104	12	66	7	33	8	29	7
MSGI1_10013	NODE_15686_length_761_cov_19.124836	834	560	15	526	14	287	17	227	14
MSGI1_100130	NODE_48559_length_133_cov_13.842105	196	17	2	122	14	8	2	27	7
MSGI1_100131	NODE_48535_length_133_cov_13.466166	196	55	6	75	8	37	9	29	7
MSGI1_100132	NODE_48452_length_133_cov_14.571428	196	129	15	32	4	2	1	0	0
MSGI1_100133	NODE_48421_length_133_cov_4.406015	196	26	3	33	4	1	0	2	1
MSGI1_100134	NODE_48307_length_133_cov_5.248120	196	15	2	48	5	14	4	23	6
MSGI1_100135	NODE_48154_length_133_cov_5.315790	196	51	6	60	7	22	6	30	8
MSGI1_100136	NODE_48088_length_133_cov_4.646616	196	56	7	27	3	24	6	31	8
MSGI1_100137	NODE_47983_length_133_cov_6.120301	196	27	3	31	3	8	2	12	3
MSGI1_100138	NODE_47796_length_133_cov_4.909774	196	27	3	45	5	11	3	15	4
MSGI1_100139	NODE_47763_length_133_cov_11.120300	196	33	4	92	10	0	0	0	0
MSGI1_10014	NODE_12630_length_761_cov_18.639948	834	478	13	697	18	250	15	404	25
MSGI1_100140	NODE_47714_length_133_cov_8.255639	196	0	0	0	0	0	0	0	0
MSGI1_100141	NODE_47669_length_133_cov_6.135338	196	58	7	51	6	19	5	20	5
MSGI1_100142	NODE_47610_length_133_cov_16.706766	196	178	21	135	15	59	15	43	11
MSGI1_100143	NODE_47607_length_133_cov_4.654135	196	34	4	39	4	17	4	11	3
MSGI1_100144	NODE_47583_length_133_cov_9.654136	196	42	5	67	8	24	6	41	11
MSGI1_100145	NODE_47470_length_133_cov_6.473684	196	34	4	53	6	3	1	2	1
MSGI1_100146	NODE_46981_length_133_cov_2.609023	196	21	2	24	3	10	3	11	3
MSGI1_100147	NODE_46392_length_133_cov_4.105263	196	16	2	35	4	11	3	13	3
MSGI1_100148	NODE_46142_length_133_cov_5.037594	196	45	5	70	8	2	1	6	2
MSGI1_100149	NODE_46058_length_133_cov_23.766918	196	109	13	148	17	54	14	70	18
MSGI1_10015	NODE_12057_length_761_cov_11.678055	834	319	9	467	12	108	6	241	15
MSGI1_100150	NODE_45995_length_133_cov_5.932331	196	64	7	69	8	37	9	45	12
MSGI1_100151	NODE_45783_length_133_cov_12.691730	196	63	7	53	6	24	6	29	7
MSGI1_100152	NODE_45666_length_133_cov_11.789474	196	132	15	149	17	33	8	78	20
MSGI1_100153	NODE_45609_length_133_cov_4.353384	196	24	3	44	5	10	3	12	3
MSGI1_100154	NODE_45320_length_133_cov_5.571429	196	24	3	24	3	26	7	7	2
MSGI1_100155	NODE_45117_length_133_cov_8.751880	196	61	7	22	2	6	2	12	3
MSGI1_100156	NODE_45019_length_133_cov_10.699248	196	54	6	42	5	15	4	14	4
MSGI1_100157	NODE_44961_length_133_cov_5.977444	196	49	6	47	5	10	3	6	2
MSGI1_100158	NODE_44957_length_133_cov_4.120301	196	35	4	10	1	0	0	0	0
MSGI1_100159	NODE_44912_length_133_cov_4.473684	196	43	5	39	4	20	5	19	5
MSGI1_10016	NODE_11661_length_761_cov_15.490145	834	241	7	555	15	208	12	140	9
MSGI1_100160	NODE_44607_length_133_cov_8.413534	196	84	10	87	10	23	6	48	12
MSGI1_100161	NODE_44529_length_133_cov_5.977444	196	64	7	72	8	94	24	35	9
MSGI1_100162	NODE_44464_length_133_cov_5.436090	196	40	5	46	5	4	1	1	0
MSGI1_100163	NODE_44359_length_133_cov_5.541353	196	32	4	46	5	17	4	21	5
MSGI1_100164	NODE_44299_length_133_cov_3.781955	196	0	0	0	0	54	14	30	8
MSGI1_100165	NODE_44126_length_133_cov_5.834587	196	72	8	58	7	38	10	35	9
MSGI1_100166	NODE_44046_length_133_cov_21.165413	196	22	3	53	6	15	4	20	5
MSGI1_100167	NODE_43937_length_133_cov_2.902256	196	12	1	33	4	3	1	17	4
MSGI1_100168	NODE_43912_length_133_cov_14.781955	196	119	14	146	16	69	17	58	15
MSGI1_100169	NODE_43835_length_133_cov_4.819549	196	67	8	51	6	50	13	27	7
MSGI1_10017	NODE_10887_length_761_cov_29.685940	834	1016	28	295	8	148	9	107	6
MSGI1_100170	NODE_43734_length_133_cov_21.052631	196	97	11	68	8	43	11	72	19
MSGI1_100171	NODE_43497_length_133_cov_2.714286	196	3	0	1	0	0	0	1	0
MSGI1_100172	NODE_43487_length_133_cov_6.909774	196	0	0	5	1	0	0	1	0
MSGI1_100173	NODE_43473_length_133_cov_2.413534	196	3	0	7	1	11	3	20	5
MSGI1_100174	NODE_43460_length_133_cov_2.428571	196	36	4	38	4	13	3	20	5
MSGI1_100175	NODE_43371_length_133_cov_13.052631	196	86	10	161	18	45	11	43	11
MSGI1_100176	NODE_43340_length_133_cov_19.293234	196	166	19	183	21	147	37	150	39
MSGI1_100177	NODE_4321_length_133_cov_5.751880	196	80	9	65	7	17	4	31	8
MSGI1_100178	NODE_43157_length_133_cov_3.879699	196	25	3	21	2	54	14	36	9
MSGI1_100179	NODE_43143_length_133_cov_5.819549	196	0	0	0	0	0	0	0	0
MSGI1_10018	NODE_10805_length_761_cov_8.986859	834	235	6	195	5	50	3	52	3
MSGI1_100180	NODE_43131_length_133_cov_6.105263	196	20	2	28	3	6	2	13	3
MSGI1_100181	NODE_43104_length_133_cov_5.796992	196	33	4	38	4	16	4	29	7
MSGI1_100182	NODE_43101_length_133_cov_2.759398	196	28	3	21	2	0	0	0	0
MSGI1_100183	NODE_43051_length_133_cov_3.917293	196	1	0	2	0	1	0	1	0
MSGI1_100184	NODE_42950_length_133_cov_3.413534	196	32	4	31	3	7	2	23	6
MSGI1_100185	NODE_42935_length_133_cov_51.233082	196	398	47	803	91	36	9	69	18
MSGI1_100186	NODE_42734_length_133_cov_7.751880	196	59	7	76	9	12	3	19	5
MSGI1_100187	NODE_42708_length_133_cov_6.037594	196	0	0	0	0	0	0	0	0
MSGI1_100188	NODE_42652_length_133_cov_6.503759	196	31	4	19	2	28	7	40	10
MSGI1_100189	NODE_42533_length_133_cov_4.030075	196	24	3	27	3	15	4	22	6
MSGI1_10019	283574934	834	505	14	2134	57	1283	75	299	18
MSGI1_100190	NODE_42364_length_133_cov_3.330827	196	11	1	35	4	36	9	33	9
MSGI1_100191	NODE_42286_length_133_cov_4.962406	196	87	10	309	35	125	31	29	7
MSGI1_100192	NODE_42224_length_133_cov_4.586466	196	26	3	46	5	68	17	49	13
MSGI1_100193	NODE_42220_length_133_cov_6.120301	196	279	33	140	16	82	21	59	15
MSGI1_100194	NODE_41993_length_133_cov_6.969925	196	41	5	71	8	21	5	13	3
MSGI1_100195	NODE_41924_length_133_cov_8.142858	196	37	4	66	7	12	3	15	4
MSGI1_100196	NODE_41790_length_133_cov_6.984962	196	42	5	67	8	32	8	69	18
MSGI1_100197	NODE_41645_length_133_cov_6.030075	196	9	1	21	2	21	5	8	2
MSGI1_100198	NODE_41555_length_133_cov_5.631579	196	14	2	49	6	4	1	9	2
MSGI1_100199	NODE_41479_length_133_cov_7.218045	196	32	4	34	4	10	3	16	4
MSGI1_1002	TC1375	2039	1660	19	1802	20	729	18	707	18
MSGI1_10020	157977057	834	172	5	418	11	28	2	78	5
MSGI1_100200	NODE_41442_length_133_cov_4.571429	196	0	0	0	0	0	0	0	0
MSGI1_100201	NODE_41398_length_133_cov_5.270677	196	48	6	49	6	13	3	19	5
MSGI1_100202	NODE_41325_length_133_cov_34.571430	196	269	31	164	19	1131	283	314	81
MSGI1_100203	NODE_41271_length_133_cov_3.210526	196	29	3	54	6	13	3	28	7
MSGI1_100204	NODE_41198_length_133_cov_12.421053	196	123	14	116	13	94	24	89	23
MSGI1_100205	NODE_41112_length_133_cov_5.015038	196	20	2	24	3	21	5	6	2
MSGI1_100206	NODE_41099_length_133_cov_11.097744	196	89	10	118	13	18	5	11	3
MSGI1_100207	NODE_41080_length_133_cov_61.300751	196	359	42	177	20	13	3	15	4
MSGI1_100208	NODE_41027_length_133_cov_2.699248	196	0	0	0	0	25	6	3	1
MSGI1_100209	NODE_41009_length_133_cov_3.563910	196	4	0	5	1	8	2	4	1
MSGI1_10021	157976593	834	16941	466	13580	360	6295	370	5923	360
MSGI1_100210	NODE_40999_length_133_cov_2.676692	196	29	3	50	6	12	3	22	6
MSGI1_100211	NODE_40947_length_133_cov_7.045113	196	5	1	3	0	0	0	0	0
MSGI1_100212	NODE_40903_length_133_cov_4.443609	196	0	0	2	0	29	7	30	8
MSGI1_100213	NODE_40895_length_133_cov_4.150376	196	55	6	51	6	17	4	26	7
MSGI1_100214	NODE_40853_length_133_cov_5.676692	196	27	3	24	3	10	3	7	2
MSGI1_100215	NODE_40796_length_133_cov_7.375940	196	33	4	38	4	10	3	13	3
MSGI1_100216	NODE_40750_length_133_cov_4.000000	196	51	6	44	5	29	7	31	8
MSGI1_100217	NODE_40725_length_133_cov_10.390978	196	111	13	92	10	15	4	17	4
MSGI1_100218	NODE_40724_length_133_cov_4.225564	196	68	8	106	12	29	7	39	10
MSGI1_100219	NODE_40688_length_133_cov_4.736842	196	22	3	78	9	15	4	27	7
MSGI1_10022	157976285	834	269	7	132	4	245	14	142	9
MSGI1_100220	NODE_40685_length_133_cov_3.624060	196	0	0	0	0	21	5	32	8
MSGI1_100221	NODE_40552_length_133_cov_2.451128	196	41	5	32	4	19	5	24	6
MSGI1_100222	NODE_40498_length_133_cov_4.090226	196	67	8	65	7	33	8	35	9
MSGI1_100223	NODE_40491_length_133_cov_4.368421	196	30	4	27	3	43	11	17	4
MSGI1_100224	NODE_40436_length_133_cov_6.917293	196	36	4	31	3	11	3	34	9
MSGI1_100225	NODE_40356_length_133_cov_8.135339	196	68	8	85	10	23	6	38	10
MSGI1_100226	NODE_40314_length_133_cov_3.390977	196	14	2	23	3	21	5	6	2
MSGI1_100227	NODE_40277_length_133_cov_3.443609	196	56	7	56	6	37	9	24	6
MSGI1_100228	NODE_40271_length_133_cov_3.872180	196	31	4	68	8	28	7	25	6
MSGI1_100229	NODE_40257_length_133_cov_4.631579	196	45	5	23	3	37	9	14	4
MSGI1_10023	157976021	834	1165	32	9747	258	2215	130	3828	232
MSGI1_100230	NODE_40112_length_133_cov_6.187970	196	0	0	3	0	1	0	4	1
MSGI1_100231	NODE_4008_length_133_cov_8.819549	196	17	2	50	6	19	5	70	18
MSGI1_100232	NODE_40015_length_133_cov_12.165414	196	22	3	7	1	90	23	5	1
MSGI1_100233	NODE_39994_length_133_cov_6.172932	196	65	8	65	7	33	8	27	7
MSGI1_100234	NODE_39949_length_133_cov_3.924812	196	63	7	54	6	43	11	36	9
MSGI1_100235	NODE_39938_length_133_cov_4.601504	196	25	3	7	1	23	6	16	4
MSGI1_100236	NODE_39694_length_133_cov_7.270677	196	4	0	2	0	3	1	5	1
MSGI1_100237	NODE_39628_length_133_cov_4.428571	196	19	2	22	2	25	6	9	2
MSGI1_100238	NODE_39604_length_133_cov_5.142857	196	0	0	0	0	0	0	0	0
MSGI1_100239	NODE_39538_length_133_cov_3.180451	196	24	3	21	2	28	7	10	3
MSGI1_10024	157975433	834	1064	29	1738	46	356	21	268	16
MSGI1_100240	NODE_39436_length_133_cov_3.548872	196	31	4	6	1	32	8	4	1
MSGI1_100241	NODE_39422_length_133_cov_2.541353	196	0	0	0	0	38	10	6	2
MSGI1_100242	NODE_39396_length_133_cov_3.947368	196	30	4	46	5	34	9	13	3
MSGI1_100243	NODE_39346_length_133_cov_5.684210	196	40	5	31	3	16	4	15	4
MSGI1_100244	NODE_39283_length_133_cov_8.526316	196	45	5	49	6	66	17	72	19
MSGI1_100245	NODE_39243_length_133_cov_5.947369	196	52	6	77	9	22	6	30	8
MSGI1_100246	NODE_39213_length_133_cov_5.225564	196	208	24	92	10	50	13	52	13
MSGI1_100247	NODE_39189_length_133_cov_4.586466	196	42	5	38	4	43	11	34	9
MSGI1_100248	NODE_39151_length_133_cov_3.112782	196	0	0	0	0	27	7	1	0
MSGI1_100249	NODE_39089_length_133_cov_2.428571	196	28	3	27	3	7	2	14	4
MSGI1_10025	157975059	834	755	21	627	17	4	0	0	0
MSGI1_100250	NODE_39040_length_133_cov_6.992481	196	36	4	12	1	29	7	10	3
MSGI1_100251	NODE_38931_length_133_cov_6.714286	196	0	0	0	0	51	13	31	8
MSGI1_100252	NODE_38770_length_133_cov_6.353384	196	216	25	123	14	18	5	35	9
MSGI1_100253	NODE_38676_length_133_cov_11.293233	196	79	9	68	8	128	32	32	8
MSGI1_100254	NODE_38627_length_133_cov_8.548872	196	0	0	1	0	0	0	1	0
MSGI1_100255	NODE_38407_length_133_cov_5.210526	196	40	5	44	5	24	6	15	4
MSGI1_100256	NODE_38385_length_133_cov_4.045113	196	24	3	35	4	7	2	13	3
MSGI1_100257	NODE_38288_length_133_cov_3.586466	196	18	2	34	4	23	6	39	10
MSGI1_100258	NODE_38225_length_133_cov_6.067669	196	36	4	46	5	37	9	31	8
MSGI1_100259	NODE_38217_length_133_cov_4.458647	196	0	0	0	0	24	6	50	13
MSGI1_10026	146148705	834	5699	157	1625	43	466	27	590	36
MSGI1_100260	NODE_38184_length_133_cov_8.015038	196	33	4	39	4	9	2	22	6
MSGI1_100261	NODE_38069_length_133_cov_4.030075	196	35	4	33	4	53	13	28	7
MSGI1_100262	NODE_38045_length_133_cov_6.909774	196	52	6	59	7	46	12	39	10
MSGI1_100263	NODE_38040_length_133_cov_2.736842	196	10	1	6	1	27	7	9	2
MSGI1_100264	NODE_37947_length_133_cov_5.413534	196	55	6	27	3	9	2	4	1
MSGI1_100265	NODE_37855_length_133_cov_4.300752	196	38	4	73	8	7	2	23	6
MSGI1_100266	NODE_37831_length_133_cov_5.413534	196	55	6	71	8	40	10	41	11
MSGI1_100267	NODE_37816_length_133_cov_46.037594	196	102	12	157	18	39	10	67	17
MSGI1_100268	NODE_37786_length_133_cov_4.721805	196	48	6	41	5	16	4	15	4
MSGI1_100269	NODE_37776_length_133_cov_4.518797	196	0	0	0	0	38	10	17	4
MSGI1_10027	TC249	833	3196	88	1518	40	1218	72	1201	73
MSGI1_100270	NODE_37565_length_133_cov_4.879699	196	25	3	23	3	43	11	42	11
MSGI1_100271	NODE_37563_length_133_cov_6.879699	196	70	8	42	5	5	1	13	3
MSGI1_100272	NODE_3753_length_133_cov_24.030075	196	87	10	116	13	86	22	47	12
MSGI1_100273	NODE_37473_length_133_cov_10.736842	196	7	1	91	10	19	5	56	14
MSGI1_100274	NODE_37418_length_133_cov_6.812030	196	109	13	34	4	91	23	9	2
MSGI1_100275	NODE_37275_length_133_cov_10.526316	196	62	7	76	9	61	15	45	12
MSGI1_100276	NODE_37262_length_133_cov_5.616541	196	66	8	13	1	13	3	11	3
MSGI1_100277	NODE_3721_length_133_cov_4.330827	196	20	2	19	2	9	2	9	2
MSGI1_100278	NODE_37194_length_133_cov_4.834587	196	41	5	37	4	41	10	14	4
MSGI1_100279	NODE_37194_length_133_cov_16.135338	196	43	5	83	9	30	8	81	21
MSGI1_10028	TC18330	833	1269	35	1412	37	647	38	555	34
MSGI1_100280	NODE_37189_length_133_cov_7.714286	196	0	0	0	0	1	0	2	1
MSGI1_100281	NODE_37169_length_133_cov_3.172932	196	14	2	2	0	19	5	9	2
MSGI1_100282	NODE_36956_length_133_cov_5.255639	196	37	4	46	5	32	8	33	9
MSGI1_100283	NODE_36953_length_133_cov_7.075188	196	39	5	53	6	35	9	40	10
MSGI1_100284	NODE_36895_length_133_cov_5.443609	196	37	4	78	9	47	12	26	7
MSGI1_100285	NODE_36822_length_133_cov_4.075188	196	0	0	0	0	37	9	24	6
MSGI1_100286	NODE_36668_length_133_cov_6.511278	196	15	2	14	2	6	2	1	0
MSGI1_100287	NODE_36563_length_133_cov_4.000000	196	1	0	0	0	22	6	31	8
MSGI1_100288	NODE_36513_length_133_cov_4.195489	196	30	4	30	3	20	5	23	6
MSGI1_100289	NODE_36386_length_133_cov_14.789474	196	114	13	73	8	32	8	8	2
MSGI1_10029	TC12084	833	479	13	537	14	119	7	156	9
MSGI1_100290	NODE_36368_length_133_cov_9.879700	196	36	4	64	7	36	9	64	17
MSGI1_100291	NODE_36315_length_133_cov_4.631579	196	53	6	31	3	12	3	15	4
MSGI1_100292	NODE_36313_length_133_cov_4.676692	196	56	7	38	4	49	12	33	9
MSGI1_100293	NODE_36155_length_133_cov_10.037594	196	124	15	28	3	64	16	25	6
MSGI1_100294	NODE_35907_length_133_cov_7.127820	196	51	6	46	5	21	5	9	2
MSGI1_100295	NODE_35871_length_133_cov_7.218045	196	47	6	35	4	18	5	30	8
MSGI1_100296	NODE_35808_length_133_cov_3.240602	196	12	1	26	3	13	3	9	2
MSGI1_100297	NODE_35631_length_133_cov_10.443609	196	47	6	83	9	18	5	45	12
MSGI1_100298	NODE_35234_length_133_cov_3.563910	196	19	2	30	3	16	4	17	4
MSGI1_100299	NODE_35108_length_133_cov_6.390977	196	32	4	24	3	22	6	16	4
MSGI1_1003	TC15904	2038	3414	38	3201	35	2913	70	1478	37
MSGI1_10030	TC10361	833	215	6	589	16	409	24	209	13
MSGI1_100300	NODE_35084_length_133_cov_4.766917	196	27	3	25	3	9	2	5	1
MSGI1_100301	NODE_35007_length_133_cov_7.902256	196	54	6	38	4	72	18	30	8
MSGI1_100302	NODE_34941_length_133_cov_6.548872	196	16	2	40	5	21	5	9	2
MSGI1_100303	NODE_34861_length_133_cov_5.954887	196	19	2	20	2	4	1	4	1
MSGI1_100304	NODE_34794_length_133_cov_5.661654	196	43	5	54	6	27	7	24	6
MSGI1_100305	NODE_34734_length_133_cov_29.496241	196	91	11	98	11	179	45	124	32
MSGI1_100306	NODE_34727_length_133_cov_12.398497	196	128	15	43	5	6	2	1	0
MSGI1_100307	NODE_3468_length_133_cov_24.503759	196	0	0	0	0	0	0	0	0
MSGI1_100308	NODE_34676_length_133_cov_4.917293	196	43	5	20	2	0	0	5	1
MSGI1_100309	NODE_34618_length_133_cov_3.571429	196	18	2	33	4	14	4	24	6
MSGI1_10031	TC10154	833	1924	53	1403	37	927	55	819	50
MSGI1_100310	NODE_34588_length_133_cov_5.729323	196	4	0	3	0	28	7	19	5
MSGI1_100311	NODE_34417_length_133_cov_14.879700	196	7	1	3	0	6	2	3	1
MSGI1_100312	NODE_34389_length_133_cov_7.082707	196	27	3	38	4	62	16	14	4
MSGI1_100313	NODE_34364_length_133_cov_4.939850	196	32	4	26	3	16	4	5	1
MSGI1_100314	NODE_34249_length_133_cov_6.368421	196	59	7	17	2	20	5	19	5
MSGI1_100315	NODE_34237_length_133_cov_6.195489	196	0	0	0	0	41	10	45	12
MSGI1_100316	NODE_34228_length_133_cov_5.383459	196	52	6	40	5	56	14	28	7
MSGI1_100317	NODE_34101_length_133_cov_6.601504	196	37	4	37	4	8	2	4	1
MSGI1_100318	NODE_34078_length_133_cov_4.827068	196	48	6	52	6	3	1	2	1
MSGI1_100319	NODE_34059_length_133_cov_6.180451	196	64	7	50	6	22	6	26	7
MSGI1_10032	NODE_6301_length_760_cov_17.927631	833	337	9	531	14	107	6	86	5
MSGI1_100320	NODE_34025_length_133_cov_7.263158	196	26	3	31	3	13	3	9	2
MSGI1_100321	NODE_34003_length_133_cov_7.248120	196	47	6	82	9	24	6	38	10
MSGI1_100322	NODE_33999_length_133_cov_2.706767	196	6	1	8	1	22	6	15	4
MSGI1_100323	NODE_33981_length_133_cov_8.421053	196	62	7	33	4	7	2	38	10
MSGI1_100324	NODE_3389_length_133_cov_5.150376	196	41	5	67	8	13	3	32	8
MSGI1_100325	NODE_33857_length_133_cov_6.879699	196	53	6	62	7	0	0	0	0
MSGI1_100326	NODE_33825_length_133_cov_6.616541	196	48	6	61	7	59	15	22	6
MSGI1_100327	NODE_33734_length_133_cov_6.541353	196	34	4	26	3	15	4	20	5
MSGI1_100328	NODE_33605_length_133_cov_8.849624	196	80	9	113	13	30	8	50	13
MSGI1_100329	NODE_33604_length_133_cov_6.691730	196	6	1	1	0	1	0	1	0
MSGI1_10033	NODE_60805_length_760_cov_9.957894	833	391	11	181	5	98	6	96	6
MSGI1_100330	NODE_33508_length_133_cov_4.428571	196	26	3	53	6	36	9	16	4
MSGI1_100331	NODE_33499_length_133_cov_7.127820	196	0	0	0	0	47	12	61	16
MSGI1_100332	NODE_33465_length_133_cov_4.293233	196	40	5	67	8	25	6	18	5
MSGI1_100333	NODE_33450_length_133_cov_7.977444	196	18	2	51	6	41	10	28	7
MSGI1_100334	NODE_33424_length_133_cov_5.706767	196	5	1	0	0	0	0	1	0
MSGI1_100335	NODE_33424_length_133_cov_3.639098	196	16	2	33	4	15	4	15	4
MSGI1_100336	NODE_33423_length_133_cov_5.210526	196	32	4	40	5	47	12	12	3
MSGI1_100337	NODE_33408_length_133_cov_3.015038	196	26	3	18	2	16	4	47	12
MSGI1_100338	NODE_33369_length_133_cov_5.511278	196	29	3	21	2	2	1	8	2
MSGI1_100339	NODE_33321_length_133_cov_5.037594	196	33	4	52	6	12	3	26	7
MSGI1_10034	NODE_5760_length_760_cov_49.218422	833	4284	118	2565	68	1161	68	1341	82
MSGI1_100340	NODE_33293_length_133_cov_3.706767	196	12	1	21	2	7	2	11	3
MSGI1_100341	NODE_33283_length_133_cov_6.533834	196	5	1	11	1	0	0	3	1
MSGI1_100342	NODE_33143_length_133_cov_5.067669	196	20	2	12	1	8	2	4	1
MSGI1_100343	NODE_33112_length_133_cov_11.127820	196	51	6	36	4	14	4	16	4
MSGI1_100344	NODE_33108_length_133_cov_4.135338	196	30	4	34	4	7	2	9	2
MSGI1_100345	NODE_33042_length_133_cov_4.977444	196	68	8	82	9	41	10	43	11
MSGI1_100346	NODE_32940_length_133_cov_5.210526	196	114	13	152	17	53	13	24	6
MSGI1_100347	NODE_32883_length_133_cov_15.240602	196	126	15	80	9	4	1	4	1
MSGI1_100348	NODE_32844_length_133_cov_3.954887	196	0	0	0	0	0	0	0	0
MSGI1_100349	NODE_32841_length_133_cov_5.744361	196	105	12	162	18	58	15	60	16
MSGI1_10035	NODE_55516_length_760_cov_8.944736	833	257	7	300	8	75	4	93	6
MSGI1_100350	NODE_32827_length_133_cov_5.781955	196	13	2	51	6	32	8	23	6
MSGI1_100351	NODE_32783_length_133_cov_59.924812	196	491	57	360	41	429	107	147	38
MSGI1_100352	NODE_32774_length_133_cov_4.977444	196	56	7	31	3	13	3	12	3
MSGI1_100353	NODE_32622_length_133_cov_3.706767	196	18	2	23	3	11	3	15	4
MSGI1_100354	NODE_32617_length_133_cov_8.804511	196	35	4	17	2	40	10	5	1
MSGI1_100355	NODE_32578_length_133_cov_12.691730	196	118	14	80	9	84	21	25	6
MSGI1_100356	NODE_3249_length_133_cov_7.962406	196	29	3	50	6	23	6	22	6
MSGI1_100357	NODE_32142_length_133_cov_4.195489	196	51	6	29	3	22	6	17	4
MSGI1_100358	NODE_32117_length_133_cov_4.969925	196	22	3	39	4	31	8	27	7
MSGI1_100359	NODE_32099_length_133_cov_6.090226	196	48	6	19	2	10	3	18	5
MSGI1_10036	NODE_5419_length_760_cov_30.235527	833	0	0	0	0	0	0	0	0
MSGI1_100360	NODE_31832_length_133_cov_6.766917	196	70	8	117	13	48	12	53	14
MSGI1_100361	NODE_31620_length_133_cov_5.781955	196	0	0	0	0	0	0	0	0
MSGI1_100362	NODE_31604_length_133_cov_10.233083	196	51	6	46	5	43	11	20	5
MSGI1_100363	NODE_31518_length_133_cov_4.714286	196	3	0	3	0	36	9	16	4
MSGI1_100364	NODE_31434_length_133_cov_3.766917	196	34	4	42	5	5	1	8	2
MSGI1_100365	NODE_31357_length_133_cov_8.436090	196	39	5	31	3	37	9	13	3
MSGI1_100366	NODE_31281_length_133_cov_5.000000	196	40	5	23	3	15	4	39	10
MSGI1_100367	NODE_31270_length_133_cov_5.969925	196	53	6	37	4	31	8	16	4
MSGI1_100368	NODE_31244_length_133_cov_4.022556	196	39	5	57	6	25	6	20	5
MSGI1_100369	NODE_31234_length_133_cov_10.278195	196	4	0	7	1	3	1	1	0
MSGI1_10037	NODE_44550_length_760_cov_15.272368	833	297	8	378	10	202	12	215	13
MSGI1_100370	NODE_31098_length_133_cov_8.330827	196	73	9	84	9	18	5	15	4
MSGI1_100371	NODE_31079_length_133_cov_14.962406	196	43	5	75	8	26	7	28	7
MSGI1_100372	NODE_30895_length_133_cov_3.954887	196	44	5	31	3	8	2	5	1
MSGI1_100373	NODE_30816_length_133_cov_4.270677	196	12	1	25	3	9	2	23	6
MSGI1_100374	NODE_30789_length_133_cov_7.406015	196	42	5	63	7	47	12	17	4
MSGI1_100375	NODE_30648_length_133_cov_4.879699	196	47	6	69	8	20	5	17	4
MSGI1_100376	NODE_30573_length_133_cov_23.488722	196	0	0	0	0	0	0	0	0
MSGI1_100377	NODE_30546_length_133_cov_4.526316	196	1	0	38	4	1	0	6	2
MSGI1_100378	NODE_30540_length_133_cov_7.593985	196	35	4	49	6	45	11	33	9
MSGI1_100379	NODE_30438_length_133_cov_42.774437	196	153	18	214	24	44	11	57	15
MSGI1_10038	NODE_42811_length_760_cov_14.522368	833	426	12	489	13	177	10	173	11
MSGI1_100380	NODE_30378_length_133_cov_3.669173	196	16	2	21	2	3	1	4	1
MSGI1_100381	NODE_30373_length_133_cov_7.616541	196	143	17	136	15	49	12	82	21
MSGI1_100382	NODE_30214_length_133_cov_6.496241	196	41	5	61	7	57	14	57	15
MSGI1_100383	NODE_30200_length_133_cov_20.458647	196	130	15	50	6	21	5	43	11
MSGI1_100384	NODE_30155_length_133_cov_8.323308	196	74	9	59	7	52	13	23	6
MSGI1_100385	NODE_30121_length_133_cov_9.947369	196	92	11	100	11	32	8	43	11
MSGI1_100386	NODE_29877_length_133_cov_4.969925	196	34	4	17	2	13	3	8	2
MSGI1_100387	NODE_29815_length_133_cov_2.593985	196	11	1	13	1	9	2	5	1
MSGI1_100388	NODE_29783_length_133_cov_5.045113	196	45	5	25	3	42	11	7	2
MSGI1_100389	NODE_29609_length_133_cov_5.383459	196	28	3	52	6	11	3	21	5
MSGI1_10039	NODE_38555_length_760_cov_10.989473	833	195	5	382	10	44	3	34	2
MSGI1_100390	NODE_29333_length_133_cov_7.729323	196	77	9	45	5	16	4	8	2
MSGI1_100391	NODE_29251_length_133_cov_3.796993	196	6	1	12	1	31	8	21	5
MSGI1_100392	NODE_29197_length_133_cov_8.466166	196	69	8	89	10	52	13	36	9
MSGI1_100393	NODE_29187_length_133_cov_4.917293	196	16	2	9	1	6	2	6	2
MSGI1_100394	NODE_29146_length_133_cov_5.248120	196	0	0	1	0	0	0	0	0
MSGI1_100395	NODE_2891_length_133_cov_2.669173	196	25	3	2	0	0	0	0	0
MSGI1_100396	NODE_28043_length_133_cov_4.045113	196	41	5	53	6	13	3	12	3
MSGI1_100397	NODE_27977_length_133_cov_11.248120	196	47	6	92	10	28	7	42	11
MSGI1_100398	NODE_27956_length_133_cov_6.293233	196	35	4	41	5	20	5	13	3
MSGI1_100399	NODE_2791_length_133_cov_122.406013	196	0	0	0	0	0	0	0	0
MSGI1_1004	TC15792	2038	3416	38	2459	27	1337	32	1665	41
MSGI1_10040	NODE_21849_length_760_cov_14.973684	833	351	10	89	2	50	3	49	3
MSGI1_100400	NODE_27658_length_133_cov_2.872180	196	26	3	7	1	14	4	24	6
MSGI1_100401	NODE_27506_length_133_cov_5.015038	196	9	1	11	1	16	4	8	2
MSGI1_100402	NODE_27497_length_133_cov_5.804511	196	90	11	100	11	69	17	64	17
MSGI1_100403	NODE_27453_length_133_cov_8.218045	196	20	2	25	3	24	6	22	6
MSGI1_100404	NODE_27390_length_133_cov_7.774436	196	35	4	50	6	38	10	18	5
MSGI1_100405	NODE_27152_length_133_cov_7.721805	196	3	0	5	1	77	19	5	1
MSGI1_100406	NODE_27143_length_133_cov_9.736842	196	107	13	127	14	74	19	48	12
MSGI1_100407	NODE_26839_length_133_cov_16.315790	196	6	1	1	0	103	26	17	4
MSGI1_100408	NODE_2683_length_133_cov_7.481203	196	67	8	137	15	15	4	28	7
MSGI1_100409	NODE_26772_length_133_cov_4.796992	196	33	4	41	5	11	3	5	1
MSGI1_10041	NODE_20014_length_760_cov_12.342105	833	194	5	247	7	86	5	106	6
MSGI1_100410	NODE_26479_length_133_cov_6.804511	196	1	0	4	0	6	2	3	1
MSGI1_100411	NODE_26403_length_133_cov_16.706766	196	0	0	0	0	0	0	0	0
MSGI1_100412	NODE_26154_length_133_cov_6.263158	196	64	7	89	10	65	16	29	7
MSGI1_100413	NODE_26081_length_133_cov_7.180451	196	19	2	23	3	65	16	13	3
MSGI1_100414	NODE_26064_length_133_cov_61.127819	196	44	5	31	3	15	4	14	4
MSGI1_100415	NODE_25991_length_133_cov_5.609023	196	38	4	25	3	46	12	22	6
MSGI1_100416	NODE_25881_length_133_cov_4.473684	196	10	1	37	4	3	1	3	1
MSGI1_100417	NODE_25847_length_133_cov_8.240602	196	98	11	19	2	36	9	71	18
MSGI1_100418	NODE_25798_length_133_cov_3.090225	196	36	4	36	4	13	3	6	2
MSGI1_100419	NODE_25797_length_133_cov_7.097744	196	78	9	89	10	30	8	34	9
MSGI1_10042	NODE_13056_length_760_cov_24.927631	833	606	17	394	10	91	5	146	9
MSGI1_100420	NODE_25588_length_133_cov_7.511278	196	82	10	69	8	26	7	37	10
MSGI1_100421	NODE_25543_length_133_cov_3.729323	196	37	4	10	1	9	2	1	0
MSGI1_100422	NODE_25537_length_133_cov_13.345864	196	85	10	179	20	53	13	40	10
MSGI1_100423	NODE_25510_length_133_cov_5.240602	196	22	3	59	7	22	6	23	6
MSGI1_100424	NODE_25279_length_133_cov_13.263158	196	49	6	76	9	1	0	0	0
MSGI1_100425	NODE_25128_length_133_cov_9.902256	196	0	0	2	0	10	3	5	1
MSGI1_100426	NODE_25073_length_133_cov_8.872180	196	101	12	56	6	30	8	68	18
MSGI1_100427	NODE_25050_length_133_cov_38.533836	196	42	5	37	4	17	4	15	4
MSGI1_100428	NODE_24929_length_133_cov_3.436090	196	6	1	14	2	40	10	3	1
MSGI1_100429	NODE_24904_length_133_cov_38.954887	196	688	81	207	23	67	17	110	28
MSGI1_10043	NODE_1196_length_760_cov_20.580263	833	21	1	21	1	486	29	472	29
MSGI1_100430	NODE_24813_length_133_cov_2.842105	196	30	4	34	4	0	0	0	0
MSGI1_100431	NODE_24664_length_133_cov_10.210526	196	46	5	40	5	0	0	0	0
MSGI1_100432	NODE_24587_length_133_cov_6.045113	196	14	2	50	6	8	2	8	2
MSGI1_100433	NODE_24420_length_133_cov_3.586466	196	65	8	78	9	30	8	35	9
MSGI1_100434	NODE_24356_length_133_cov_3.270677	196	13	2	29	3	9	2	3	1
MSGI1_100435	NODE_24310_length_133_cov_6.894737	196	53	6	94	11	104	26	115	30
MSGI1_100436	NODE_2379_length_133_cov_49.556393	196	206	24	191	22	24	6	53	14
MSGI1_100437	NODE_23536_length_133_cov_27.203007	196	36	4	94	11	23	6	16	4
MSGI1_100438	NODE_23374_length_133_cov_32.714287	196	87	10	33	4	13	3	15	4
MSGI1_100439	NODE_23332_length_133_cov_6.481203	196	67	8	96	11	18	5	21	5
MSGI1_10044	157977590	833	112	3	241	6	111	7	102	6
MSGI1_100440	NODE_23280_length_133_cov_6.932331	196	43	5	53	6	14	4	25	6
MSGI1_100441	NODE_23244_length_133_cov_8.827067	196	98	11	42	5	93	23	48	12
MSGI1_100442	NODE_23232_length_133_cov_6.120301	196	37	4	32	4	10	3	12	3
MSGI1_100443	NODE_22982_length_133_cov_3.639098	196	7	1	14	2	9	2	6	2
MSGI1_100444	NODE_22773_length_133_cov_5.947369	196	28	3	65	7	30	8	32	8
MSGI1_100445	NODE_22723_length_133_cov_7.736842	196	22	3	15	2	77	19	64	17
MSGI1_100446	NODE_22616_length_133_cov_4.210526	196	11	1	24	3	12	3	9	2
MSGI1_100447	NODE_22598_length_133_cov_5.639098	196	25	3	85	10	15	4	6	2
MSGI1_100448	NODE_22540_length_133_cov_10.548872	196	32	4	56	6	46	12	23	6
MSGI1_100449	NODE_22527_length_133_cov_6.135338	196	3	0	10	1	0	0	0	0
MSGI1_10045	157976997	833	199	5	233	6	301	18	190	12
MSGI1_100450	NODE_22426_length_133_cov_6.669173	196	51	6	26	3	50	13	17	4
MSGI1_100451	NODE_22289_length_133_cov_5.639098	196	44	5	56	6	19	5	12	3
MSGI1_100452	NODE_22214_length_133_cov_47.962406	196	291	34	250	28	30	8	81	21
MSGI1_100453	NODE_22162_length_133_cov_32.120300	196	80	9	92	10	82	21	42	11
MSGI1_100454	NODE_21995_length_133_cov_6.909774	196	9	1	25	3	48	12	11	3
MSGI1_100455	NODE_21990_length_133_cov_7.007519	196	55	6	56	6	35	9	26	7
MSGI1_100456	NODE_21923_length_133_cov_7.774436	196	42	5	76	9	39	10	19	5
MSGI1_100457	NODE_21917_length_133_cov_6.015038	196	23	3	64	7	34	9	21	5
MSGI1_100458	NODE_21884_length_133_cov_6.721805	196	63	7	117	13	160	40	84	22
MSGI1_100459	NODE_21841_length_133_cov_8.624060	196	0	0	0	0	0	0	0	0
MSGI1_10046	157976988	833	63	2	27	1	15	1	27	2
MSGI1_100460	NODE_21791_length_133_cov_10.097744	196	82	10	34	4	9	2	24	6
MSGI1_100461	NODE_21598_length_133_cov_6.082707	196	21	2	39	4	11	3	34	9
MSGI1_100462	NODE_21516_length_133_cov_3.142857	196	44	5	25	3	13	3	21	5
MSGI1_100463	NODE_21435_length_133_cov_29.834587	196	110	13	107	12	495	124	120	31
MSGI1_100464	NODE_20833_length_133_cov_5.481203	196	10	1	6	1	39	10	2	1
MSGI1_100465	NODE_20758_length_133_cov_8.052631	196	9	1	2	0	4	1	3	1
MSGI1_100466	NODE_20028_length_133_cov_3.323308	196	29	3	41	5	11	3	14	4
MSGI1_100467	NODE_19981_length_133_cov_30.240601	196	144	17	212	24	78	20	81	21
MSGI1_100468	NODE_19931_length_133_cov_6.902256	196	5	1	8	1	4	1	0	0
MSGI1_100469	NODE_19852_length_133_cov_6.375940	196	33	4	91	10	16	4	42	11
MSGI1_10047	157976537	833	3	0	0	0	0	0	0	0
MSGI1_100470	NODE_19689_length_133_cov_5.706767	196	13	2	30	3	11	3	13	3
MSGI1_100471	NODE_1952_length_133_cov_28.263159	196	224	26	449	51	111	28	276	71
MSGI1_100472	NODE_19381_length_133_cov_4.248120	196	22	3	26	3	25	6	29	7
MSGI1_100473	NODE_19264_length_133_cov_9.210526	196	159	19	193	22	24	6	51	13
MSGI1_100474	NODE_19143_length_133_cov_3.368421	196	22	3	16	2	84	21	39	10
MSGI1_100475	NODE_19137_length_133_cov_12.225564	196	56	7	199	22	54	14	14	4
MSGI1_100476	NODE_19115_length_133_cov_4.526316	196	18	2	53	6	27	7	22	6
MSGI1_100477	NODE_18906_length_133_cov_14.421053	196	1	0	1	0	5	1	1	0
MSGI1_100478	NODE_18386_length_133_cov_3.308271	196	32	4	32	4	8	2	16	4
MSGI1_100479	NODE_18286_length_133_cov_3.909775	196	9	1	9	1	12	3	6	2
MSGI1_10048	157976305	833	424	12	314	8	209	12	151	9
MSGI1_100480	NODE_18074_length_133_cov_172.300751	196	960	112	620	70	2	1	1	0
MSGI1_100481	NODE_17816_length_133_cov_8.413534	196	24	3	44	5	23	6	12	3
MSGI1_100482	NODE_17704_length_133_cov_9.443609	196	52	6	83	9	26	7	32	8
MSGI1_100483	NODE_17642_length_133_cov_3.744361	196	21	2	23	3	2	1	5	1
MSGI1_100484	NODE_17258_length_133_cov_8.669173	196	84	10	105	12	63	16	48	12
MSGI1_100485	NODE_17231_length_133_cov_8.774436	196	58	7	71	8	38	10	49	13
MSGI1_100486	NODE_17104_length_133_cov_10.150376	196	98	11	76	9	17	4	32	8
MSGI1_100487	NODE_17033_length_133_cov_5.932331	196	4	0	7	1	4	1	2	1
MSGI1_100488	NODE_17021_length_133_cov_9.097744	196	70	8	80	9	26	7	36	9
MSGI1_100489	NODE_16969_length_133_cov_16.902256	196	4	0	6	1	0	0	1	0
MSGI1_10049	157975240	833	788	22	353	9	100	6	101	6
MSGI1_100490	NODE_16869_length_133_cov_8.939850	196	78	9	142	16	12	3	10	3
MSGI1_100491	NODE_16815_length_133_cov_14.736842	196	54	6	73	8	63	16	91	24
MSGI1_100492	NODE_16715_length_133_cov_8.924812	196	61	7	63	7	8	2	17	4
MSGI1_100493	NODE_16559_length_133_cov_105.413536	196	13	2	7	1	5	1	5	1
MSGI1_100494	NODE_16522_length_133_cov_4.932331	196	35	4	107	12	36	9	46	12
MSGI1_100495	NODE_16465_length_133_cov_8.759398	196	100	12	75	8	22	6	48	12
MSGI1_100496	NODE_16461_length_133_cov_4.240602	196	44	5	40	5	19	5	14	4
MSGI1_100497	NODE_16352_length_133_cov_24.819550	196	83	10	306	35	111	28	86	22
MSGI1_100498	NODE_16182_length_133_cov_42.563911	196	85	10	123	14	195	49	59	15
MSGI1_100499	NODE_16150_length_133_cov_2.812030	196	30	4	20	2	29	7	13	3
MSGI1_1005	TC493	2037	7061	80	8465	92	4301	104	3678	91
MSGI1_10050	TC9771	832	1014	28	979	26	352	21	308	19
MSGI1_100500	NODE_15991_length_133_cov_9.308270	196	308	36	94	11	52	13	54	14
MSGI1_100501	NODE_15986_length_133_cov_15.593985	196	0	0	0	0	0	0	0	0
MSGI1_100502	NODE_15840_length_133_cov_13.827067	196	131	15	28	3	1	0	0	0
MSGI1_100503	NODE_15744_length_133_cov_5.443609	196	32	4	36	4	40	10	21	5
MSGI1_100504	NODE_15564_length_133_cov_5.511278	196	57	7	68	8	31	8	36	9
MSGI1_100505	NODE_15305_length_133_cov_7.947369	196	69	8	70	8	38	10	28	7
MSGI1_100506	NODE_15043_length_133_cov_104.390976	196	0	0	0	0	0	0	0	0
MSGI1_100507	NODE_1503_length_133_cov_4.112782	196	22	3	26	3	11	3	6	2
MSGI1_100508	NODE_14527_length_133_cov_7.082707	196	48	6	51	6	18	5	28	7
MSGI1_100509	NODE_14494_length_133_cov_4.105263	196	35	4	10	1	19	5	64	17
MSGI1_10051	TC9109	832	2617	72	2470	66	1111	66	1235	75
MSGI1_100510	NODE_14323_length_133_cov_7.037594	196	53	6	83	9	15	4	21	5
MSGI1_100511	NODE_14223_length_133_cov_17.022556	196	31	4	71	8	24	6	18	5
MSGI1_100512	NODE_13487_length_133_cov_57.135338	196	217	25	215	24	147	37	69	18
MSGI1_100513	NODE_13409_length_133_cov_10.586466	196	3	0	3	0	101	25	22	6
MSGI1_100514	NODE_13338_length_133_cov_23.812031	196	75	9	107	12	123	31	83	21
MSGI1_100515	NODE_1329_length_133_cov_11.210526	196	109	13	179	20	31	8	63	16
MSGI1_100516	NODE_13262_length_133_cov_4.037594	196	8	1	164	19	18	5	166	43
MSGI1_100517	NODE_13204_length_133_cov_21.962406	196	0	0	0	0	3	1	1	0
MSGI1_100518	NODE_12840_length_133_cov_4.729323	196	32	4	32	4	40	10	30	8
MSGI1_100519	NODE_12758_length_133_cov_27.736841	196	132	15	114	13	37	9	62	16
MSGI1_10052	TC530	832	5298	146	8575	228	2121	125	2875	175
MSGI1_100520	NODE_12709_length_133_cov_8.984962	196	31	4	42	5	13	3	11	3
MSGI1_100521	NODE_12649_length_133_cov_5.684210	196	44	5	39	4	7	2	10	3
MSGI1_100522	NODE_12389_length_133_cov_12.759398	196	24	3	137	15	62	16	41	11
MSGI1_100523	NODE_12028_length_133_cov_4.969925	196	47	6	54	6	18	5	14	4
MSGI1_100524	NODE_1175_length_133_cov_3.458647	196	29	3	28	3	34	9	25	6
MSGI1_100525	NODE_11735_length_133_cov_32.082706	196	82	10	131	15	2	1	7	2
MSGI1_100526	NODE_11229_length_133_cov_14.962406	196	78	9	116	13	48	12	38	10
MSGI1_100527	NODE_1111_length_133_cov_8.932331	196	45	5	42	5	35	9	37	10
MSGI1_100528	NODE_10903_length_133_cov_8.270677	196	1	0	0	0	2	1	1	0
MSGI1_100529	NODE_10793_length_133_cov_4.330827	196	2	0	1	0	0	0	0	0
MSGI1_10053	TC4601	832	251	7	383	10	233	14	265	16
MSGI1_100530	NODE_10695_length_133_cov_106.360901	196	802	94	230	26	20	5	34	9
MSGI1_100531	NODE_10377_length_133_cov_5.624060	196	38	4	59	7	8	2	20	5
MSGI1_100532	NODE_10328_length_133_cov_52.902256	196	397	46	271	31	0	0	0	0
MSGI1_100533	NODE_10287_length_133_cov_13.451128	196	1057	124	4	0	121	30	4	1
MSGI1_100534	NODE_10274_length_133_cov_4.834587	196	61	7	49	6	18	5	28	7
MSGI1_100535	NODE_10228_length_133_cov_252.383453	196	1064	125	742	84	0	0	0	0
MSGI1_100536	NODE_10070_length_133_cov_9.000000	196	0	0	0	0	0	0	0	0
MSGI1_100537	F7SND4004JXO5F	196	0	0	4	0	0	0	1	0
MSGI1_100538	F7SND4004JU83Y	196	3	0	9	1	9	2	5	1
MSGI1_100539	F7SND4004JPCL4	196	1	0	1	0	0	0	0	0
MSGI1_10054	TC3717	832	745	21	477	13	225	13	324	20
MSGI1_100540	F7SND4004JFSEZ	196	0	0	0	0	0	0	0	0
MSGI1_100541	F7SND4004JDVI8	196	42	5	35	4	28	7	24	6
MSGI1_100542	F7SND4004JCA6V	196	12	1	6	1	3	1	4	1
MSGI1_100543	F7SND4004JC44T	196	0	0	0	0	0	0	0	0
MSGI1_100544	F7SND4004JAPEK	196	0	0	0	0	0	0	0	0
MSGI1_100545	F7SND4004JAG6P	196	0	0	0	0	0	0	0	0
MSGI1_100546	F7SND4004J3K6Z	196	10	1	23	3	8	2	11	3
MSGI1_100547	F7SND4004J2G98	196	50	6	36	4	14	4	18	5
MSGI1_100548	F7SND4004J1GN8	196	0	0	0	0	0	0	0	0
MSGI1_100549	F7SND4004IYSWG	196	0	0	0	0	1	0	5	1
MSGI1_10055	TC2625	832	730	20	1022	27	418	25	340	21
MSGI1_100550	F7SND4004IY4SB	196	99	12	154	17	39	10	72	19
MSGI1_100551	F7SND4004IX64W	196	6	1	2	0	3	1	1	0
MSGI1_100552	F7SND4004IVNML	196	6	1	6	1	3	1	6	2
MSGI1_100553	F7SND4004ITOF0	196	32	4	26	3	30	8	21	5
MSGI1_100554	F7SND4004IP0LH	196	2	0	0	0	1	0	0	0
MSGI1_100555	F7SND4004IIIG6	196	0	0	0	0	5	1	5	1
MSGI1_100556	F7SND4004IFBSX	196	13	2	12	1	1	0	0	0
MSGI1_100557	F7SND4004IAAGZ	196	0	0	0	0	0	0	0	0
MSGI1_100558	F7SND4004I6YGU	196	0	0	0	0	0	0	0	0
MSGI1_100559	F7SND4004I3H4L	196	2	0	1	0	4	1	1	0
MSGI1_10056	TC19938	832	345	10	693	18	478	28	279	17
MSGI1_100560	F7SND4004I16WR	196	0	0	0	0	0	0	0	0
MSGI1_100561	F7SND4004I14XX	196	0	0	0	0	0	0	0	0
MSGI1_100562	F7SND4004I09DW	196	0	0	0	0	0	0	0	0
MSGI1_100563	F7SND4004H6AV8	196	8	1	14	2	5	1	7	2
MSGI1_100564	F7SND4004H4AFE	196	88	10	99	11	75	19	42	11
MSGI1_100565	F7SND4003HIUXK	196	46	5	35	4	25	6	3	1
MSGI1_100566	F7SND4003HI5RK	196	148	17	168	19	120	30	115	30
MSGI1_100567	F7SND4003HHCMQ	196	0	0	0	0	0	0	2	1
MSGI1_100568	F7SND4003HFYYP	196	29	3	26	3	36	9	7	2
MSGI1_100569	F7SND4003GYFEV	196	1	0	0	0	0	0	0	0
MSGI1_10057	TC19098	832	518	14	375	10	163	10	155	9
MSGI1_100570	F7SND4003GWD8X	196	0	0	0	0	0	0	0	0
MSGI1_100571	F7SND4003GTRDH	196	0	0	0	0	0	0	0	0
MSGI1_100572	F7SND4003GRZLS	196	0	0	0	0	2	1	0	0
MSGI1_100573	F7SND4003GQK8T	196	198	23	257	29	21	5	61	16
MSGI1_100574	F7SND4003GJIHH	196	0	0	0	0	5	1	0	0
MSGI1_100575	F7SND4003GJF1Q	196	23	3	23	3	7	2	2	1
MSGI1_100576	F7SND4003GHYDA	196	0	0	0	0	0	0	0	0
MSGI1_100577	F7SND4003GG4EI	196	59	7	33	4	49	12	27	7
MSGI1_100578	F7SND4003GG1NT	196	0	0	0	0	0	0	0	0
MSGI1_100579	F7SND4003GFY7Y	196	44	5	49	6	20	5	23	6
MSGI1_10058	TC16369	832	330	9	288	8	342	20	227	14
MSGI1_100580	F7SND4003GF22P	196	1	0	3	0	0	0	0	0
MSGI1_100581	F7SND4003GETSQ	196	0	0	0	0	0	0	0	0
MSGI1_100582	F7SND4003GDV7T	196	9	1	12	1	1	0	1	0
MSGI1_100583	F7SND4003GCNP7	196	39	5	33	4	52	13	40	10
MSGI1_100584	F7SND4003G77BO	196	8	1	3	0	2	1	1	0
MSGI1_100585	F7SND4003G6HL8	196	0	0	0	0	1	0	1	0
MSGI1_100586	F7SND4003G50JR	196	13	2	15	2	6	2	12	3
MSGI1_100587	F7SND4003G4VP3	196	3	0	6	1	8	2	1	0
MSGI1_100588	F7SND4003G3LM2	196	0	0	0	0	0	0	0	0
MSGI1_100589	F7SND4003G3051	196	66	8	1	0	1	0	0	0
MSGI1_10059	TC16353	832	481	13	870	23	264	16	218	13
MSGI1_100590	F7SND4003G1WWH	196	0	0	0	0	0	0	0	0
MSGI1_100591	F7SND4003G0QW6	196	1	0	1	0	1	0	1	0
MSGI1_100592	F7SND4003FWNPU	196	30	4	15	2	9	2	8	2
MSGI1_100593	F7SND4003FUEGQ	196	0	0	0	0	12	3	4	1
MSGI1_100594	F7SND4003FQG27	196	0	0	0	0	0	0	0	0
MSGI1_100595	F7SND4003FPZOC	196	0	0	0	0	2	1	1	0
MSGI1_100596	F7SND4003FNIT2	196	1	0	2	0	0	0	0	0
MSGI1_100597	F7SND4003F82S4	196	2	0	1	0	1	0	0	0
MSGI1_100598	F7SND4003F78OB	196	764	89	597	67	802	201	382	99
MSGI1_100599	F7SND4003F43XX	196	69	8	112	13	34	9	39	10
MSGI1_1006	TC10395	2037	816	9	936	10	736	18	439	11
MSGI1_10060	TC1597	832	3073	85	4749	126	903	53	2094	127
MSGI1_100600	146148941	196	1	0	0	0	1	0	0	0
MSGI1_100601	136141176	196	41	5	331	37	282	71	209	54
MSGI1_100602	TC8703	195	73	9	85	10	36	9	97	25
MSGI1_100603	TC7616	195	37	4	51	6	40	10	33	9
MSGI1_100604	TC7591	195	122	14	156	18	257	65	36	9
MSGI1_100605	TC7584	195	233	27	98	11	132	33	62	16
MSGI1_100606	TC7298	195	17	2	12	1	3	1	13	3
MSGI1_100607	TC7279	195	36	4	42	5	16	4	20	5
MSGI1_100608	TC7223	195	68	8	75	9	27	7	31	8
MSGI1_100609	TC2556	195	47	6	43	5	0	0	1	0
MSGI1_10061	TC1486	832	1221	34	863	23	233	14	412	25
MSGI1_100610	TC22393	195	79	9	91	10	23	6	33	9
MSGI1_100611	TC22380	195	58	7	82	9	10	3	14	4
MSGI1_100612	TC22187	195	68	8	90	10	7	2	14	4
MSGI1_100613	TC22178	195	118	14	103	12	17	4	66	17
MSGI1_100614	TC20616	195	23	3	30	3	4	1	10	3
MSGI1_100615	TC1284	195	23	3	24	3	7	2	11	3
MSGI1_100616	NODE_9813_length_132_cov_6.901515	195	0	0	0	0	25	6	58	15
MSGI1_100617	NODE_9668_length_132_cov_5.242424	195	39	5	26	3	38	10	34	9
MSGI1_100618	NODE_9622_length_132_cov_3.151515	195	24	3	5	1	8	2	3	1
MSGI1_100619	NODE_9463_length_132_cov_4.575758	195	18	2	19	2	2	1	2	1
MSGI1_10062	TC11803	832	586	16	474	13	140	8	197	12
MSGI1_100620	NODE_9360_length_132_cov_4.848485	195	34	4	40	5	6	2	8	2
MSGI1_100621	NODE_92848_length_132_cov_3.863636	195	22	3	32	4	2	1	19	5
MSGI1_100622	NODE_92699_length_132_cov_10.886364	195	68	8	108	12	22	6	22	6
MSGI1_100623	NODE_92405_length_132_cov_3.643939	195	30	4	22	2	20	5	7	2
MSGI1_100624	NODE_92268_length_132_cov_4.636364	195	23	3	42	5	23	6	15	4
MSGI1_100625	NODE_91936_length_132_cov_2.136364	195	25	3	12	1	1	0	2	1
MSGI1_100626	NODE_9185_length_132_cov_8.643939	195	10	1	11	1	6	2	6	2
MSGI1_100627	NODE_91529_length_132_cov_4.174242	195	5	1	36	4	17	4	24	6
MSGI1_100628	NODE_91454_length_132_cov_2.462121	195	24	3	20	2	5	1	6	2
MSGI1_100629	NODE_91433_length_132_cov_4.583333	195	34	4	54	6	27	7	17	4
MSGI1_10063	TC10453	832	319	9	345	9	198	12	194	12
MSGI1_100630	NODE_91386_length_132_cov_3.454545	195	20	2	19	2	60	15	15	4
MSGI1_100631	NODE_91325_length_132_cov_2.401515	195	10	1	20	2	12	3	24	6
MSGI1_100632	NODE_91152_length_132_cov_3.424242	195	6	1	30	3	0	0	0	0
MSGI1_100633	NODE_91090_length_132_cov_4.166667	195	22	3	39	4	1	0	8	2
MSGI1_100634	NODE_91064_length_132_cov_4.856061	195	39	5	57	6	24	6	21	5
MSGI1_100635	NODE_90676_length_132_cov_2.545455	195	22	3	27	3	9	2	8	2
MSGI1_100636	NODE_90124_length_132_cov_3.295455	195	20	2	22	2	14	4	15	4
MSGI1_100637	NODE_90117_length_132_cov_3.250000	195	19	2	29	3	0	0	0	0
MSGI1_100638	NODE_90009_length_132_cov_2.613636	195	31	4	28	3	0	0	1	0
MSGI1_100639	NODE_9000_length_132_cov_12.265152	195	52	6	62	7	25	6	18	5
MSGI1_10064	NODE_4799_length_759_cov_16.779974	832	186	5	155	4	45	3	117	7
MSGI1_100640	NODE_89906_length_132_cov_6.325758	195	16	2	56	6	15	4	30	8
MSGI1_100641	NODE_89801_length_132_cov_4.265152	195	39	5	40	5	20	5	17	4
MSGI1_100642	NODE_89574_length_132_cov_4.522727	195	43	5	47	5	16	4	16	4
MSGI1_100643	NODE_89460_length_132_cov_3.159091	195	22	3	32	4	7	2	11	3
MSGI1_100644	NODE_89455_length_132_cov_6.189394	195	91	11	84	10	16	4	24	6
MSGI1_100645	NODE_89433_length_132_cov_3.848485	195	5	1	34	4	5	1	1	0
MSGI1_100646	NODE_89261_length_132_cov_5.280303	195	34	4	61	7	14	4	26	7
MSGI1_100647	NODE_89012_length_132_cov_4.090909	195	11	1	37	4	2	1	5	1
MSGI1_100648	NODE_88855_length_132_cov_21.439394	195	103	12	104	12	240	60	55	14
MSGI1_100649	NODE_88821_length_132_cov_4.037879	195	26	3	33	4	6	2	20	5
MSGI1_10065	NODE_42285_length_759_cov_15.256917	832	214	6	161	4	65	4	77	5
MSGI1_100650	NODE_88712_length_132_cov_2.772727	195	23	3	37	4	0	0	4	1
MSGI1_100651	NODE_88704_length_132_cov_10.833333	195	48	6	84	10	14	4	9	2
MSGI1_100652	NODE_88562_length_132_cov_2.416667	195	13	2	23	3	3	1	8	2
MSGI1_100653	NODE_88555_length_132_cov_4.992424	195	8	1	51	6	12	3	22	6
MSGI1_100654	NODE_8837_length_132_cov_3.704545	195	10	1	30	3	35	9	29	8
MSGI1_100655	NODE_88265_length_132_cov_2.666667	195	24	3	40	5	13	3	12	3
MSGI1_100656	NODE_88237_length_132_cov_3.015152	195	10	1	26	3	9	2	5	1
MSGI1_100657	NODE_88224_length_132_cov_5.553030	195	41	5	48	5	1	0	0	0
MSGI1_100658	NODE_88214_length_132_cov_6.719697	195	20	2	23	3	10	3	15	4
MSGI1_100659	NODE_88155_length_132_cov_5.522727	195	32	4	60	7	15	4	17	4
MSGI1_10066	NODE_26174_length_759_cov_9.706192	832	239	7	476	13	230	14	195	12
MSGI1_100660	NODE_88072_length_132_cov_6.462121	195	53	6	26	3	21	5	12	3
MSGI1_100661	NODE_88051_length_132_cov_4.696970	195	36	4	58	7	1	0	1	0
MSGI1_100662	NODE_88048_length_132_cov_2.242424	195	5	1	31	4	10	3	8	2
MSGI1_100663	NODE_88033_length_132_cov_2.765152	195	28	3	20	2	14	4	16	4
MSGI1_100664	NODE_87940_length_132_cov_13.196970	195	63	7	37	4	13	3	4	1
MSGI1_100665	NODE_87859_length_132_cov_6.545455	195	3	0	3	0	0	0	1	0
MSGI1_100666	NODE_87840_length_132_cov_4.840909	195	42	5	62	7	63	16	33	9
MSGI1_100667	NODE_87720_length_132_cov_2.742424	195	24	3	12	1	2	1	4	1
MSGI1_100668	NODE_87664_length_132_cov_2.871212	195	0	0	3	0	0	0	0	0
MSGI1_100669	NODE_87560_length_132_cov_2.568182	195	24	3	37	4	1	0	5	1
MSGI1_10067	NODE_21659_length_759_cov_20.749670	832	376	10	253	7	90	5	99	6
MSGI1_100670	NODE_87496_length_132_cov_2.750000	195	25	3	20	2	3	1	4	1
MSGI1_100671	NODE_87337_length_132_cov_5.477273	195	58	7	30	3	8	2	12	3
MSGI1_100672	NODE_87315_length_132_cov_3.393939	195	18	2	33	4	2	1	12	3
MSGI1_100673	NODE_873_length_132_cov_4.318182	195	7	1	1	0	0	0	2	1
MSGI1_100674	NODE_87291_length_132_cov_2.742424	195	16	2	24	3	0	0	1	0
MSGI1_100675	NODE_87267_length_132_cov_3.053030	195	24	3	28	3	37	9	32	8
MSGI1_100676	NODE_87194_length_132_cov_3.340909	195	31	4	137	16	0	0	0	0
MSGI1_100677	NODE_87185_length_132_cov_2.204545	195	23	3	21	2	2	1	1	0
MSGI1_100678	NODE_87182_length_132_cov_5.030303	195	33	4	46	5	26	7	26	7
MSGI1_100679	NODE_87173_length_132_cov_1.810606	195	29	3	46	5	13	3	17	4
MSGI1_10068	NODE_19648_length_759_cov_7.575758	832	100	3	102	3	82	5	47	3
MSGI1_100680	NODE_87133_length_132_cov_4.772727	195	36	4	40	5	11	3	9	2
MSGI1_100681	NODE_87055_length_132_cov_4.651515	195	41	5	53	6	29	7	16	4
MSGI1_100682	NODE_87035_length_132_cov_4.666667	195	0	0	0	0	0	0	0	0
MSGI1_100683	NODE_86984_length_132_cov_3.416667	195	35	4	11	1	28	7	7	2
MSGI1_100684	NODE_86812_length_132_cov_4.446970	195	19	2	47	5	2	1	0	0
MSGI1_100685	NODE_86790_length_132_cov_7.409091	195	66	8	0	0	17	4	0	0
MSGI1_100686	NODE_86772_length_132_cov_2.272727	195	18	2	12	1	4	1	9	2
MSGI1_100687	NODE_86539_length_132_cov_4.030303	195	37	4	37	4	17	4	19	5
MSGI1_100688	NODE_86384_length_132_cov_2.734848	195	25	3	29	3	15	4	7	2
MSGI1_100689	NODE_86365_length_132_cov_5.575758	195	40	5	45	5	5	1	8	2
MSGI1_10069	NODE_17304_length_759_cov_30.196310	832	1082	30	1047	28	182	11	255	16
MSGI1_100690	NODE_8634_length_132_cov_3.090909	195	9	1	26	3	15	4	16	4
MSGI1_100691	NODE_86317_length_132_cov_4.878788	195	26	3	42	5	15	4	9	2
MSGI1_100692	NODE_86248_length_132_cov_5.280303	195	33	4	45	5	0	0	2	1
MSGI1_100693	NODE_86236_length_132_cov_3.916667	195	26	3	46	5	47	12	36	9
MSGI1_100694	NODE_86223_length_132_cov_2.212121	195	10	1	18	2	2	1	2	1
MSGI1_100695	NODE_86131_length_132_cov_4.454545	195	43	5	16	2	1	0	2	1
MSGI1_100696	NODE_85977_length_132_cov_6.772727	195	51	6	74	8	31	8	27	7
MSGI1_100697	NODE_85926_length_132_cov_6.128788	195	27	3	49	6	19	5	23	6
MSGI1_100698	NODE_85863_length_132_cov_4.666667	195	27	3	41	5	5	1	19	5
MSGI1_100699	NODE_85814_length_132_cov_4.204545	195	25	3	37	4	0	0	0	0
MSGI1_1007	TC9052	2036	4237	48	3458	38	865	21	1910	48
MSGI1_10070	NODE_12448_length_759_cov_14.383399	832	186	5	128	3	58	3	92	6
MSGI1_100700	NODE_85807_length_132_cov_6.416667	195	28	3	31	4	2	1	1	0
MSGI1_100701	NODE_85770_length_132_cov_3.772727	195	9	1	31	4	0	0	0	0
MSGI1_100702	NODE_85757_length_132_cov_3.553030	195	34	4	31	4	23	6	13	3
MSGI1_100703	NODE_85753_length_132_cov_5.378788	195	24	3	36	4	17	4	21	5
MSGI1_100704	NODE_85682_length_132_cov_4.984848	195	33	4	48	5	59	15	27	7
MSGI1_100705	NODE_85646_length_132_cov_4.446970	195	40	5	102	12	9	2	25	6
MSGI1_100706	NODE_85629_length_132_cov_4.583333	195	21	2	41	5	9	2	17	4
MSGI1_100707	NODE_85590_length_132_cov_3.583333	195	5	1	12	1	2	1	3	1
MSGI1_100708	NODE_85533_length_132_cov_4.757576	195	35	4	28	3	24	6	10	3
MSGI1_100709	NODE_85462_length_132_cov_4.803030	195	30	4	60	7	19	5	14	4
MSGI1_10071	157975172	832	918	25	1107	29	346	20	629	38
MSGI1_100710	NODE_85343_length_132_cov_3.060606	195	26	3	29	3	19	5	25	6
MSGI1_100711	NODE_85268_length_132_cov_8.037879	195	75	9	74	8	19	5	17	4
MSGI1_100712	NODE_85171_length_132_cov_3.037879	195	53	6	21	2	7	2	4	1
MSGI1_100713	NODE_85127_length_132_cov_3.113636	195	23	3	25	3	2	1	4	1
MSGI1_100714	NODE_8505_length_132_cov_5.575758	195	21	2	47	5	4	1	21	5
MSGI1_100715	NODE_85043_length_132_cov_4.348485	195	19	2	20	2	10	3	10	3
MSGI1_100716	NODE_84773_length_132_cov_3.545455	195	30	4	20	2	33	8	16	4
MSGI1_100717	NODE_84765_length_132_cov_5.954545	195	23	3	54	6	2	1	20	5
MSGI1_100718	NODE_84697_length_132_cov_6.924242	195	36	4	56	6	15	4	26	7
MSGI1_100719	NODE_84602_length_132_cov_2.916667	195	27	3	29	3	10	3	14	4
MSGI1_10072	TC9779	831	1291	36	1323	35	643	38	443	27
MSGI1_100720	NODE_84595_length_132_cov_3.136364	195	29	3	20	2	14	4	9	2
MSGI1_100721	NODE_84550_length_132_cov_4.522727	195	21	2	40	5	12	3	12	3
MSGI1_100722	NODE_84480_length_132_cov_3.416667	195	20	2	31	4	9	2	6	2
MSGI1_100723	NODE_84460_length_132_cov_8.015152	195	72	8	87	10	38	10	40	10
MSGI1_100724	NODE_84368_length_132_cov_3.780303	195	35	4	39	4	20	5	18	5
MSGI1_100725	NODE_84112_length_132_cov_5.219697	195	17	2	21	2	10	3	7	2
MSGI1_100726	NODE_84021_length_132_cov_4.462121	195	49	6	36	4	26	7	21	5
MSGI1_100727	NODE_84013_length_132_cov_4.265152	195	35	4	45	5	20	5	24	6
MSGI1_100728	NODE_83879_length_132_cov_4.310606	195	3	0	22	2	10	3	16	4
MSGI1_100729	NODE_83876_length_132_cov_6.325758	195	55	6	52	6	43	11	23	6
MSGI1_10073	TC9673	831	1793	49	854	23	721	43	809	49
MSGI1_100730	NODE_8387_length_132_cov_4.666667	195	31	4	11	1	169	43	39	10
MSGI1_100731	NODE_83848_length_132_cov_10.522727	195	25	3	39	4	12	3	20	5
MSGI1_100732	NODE_83799_length_132_cov_6.045455	195	27	3	1	0	1223	308	4	1
MSGI1_100733	NODE_83798_length_132_cov_4.439394	195	21	2	36	4	0	0	0	0
MSGI1_100734	NODE_83719_length_132_cov_4.083333	195	34	4	57	6	8	2	10	3
MSGI1_100735	NODE_83507_length_132_cov_4.878788	195	27	3	45	5	7	2	1	0
MSGI1_100736	NODE_83488_length_132_cov_7.280303	195	36	4	49	6	15	4	8	2
MSGI1_100737	NODE_83300_length_132_cov_5.696970	195	38	4	24	3	8	2	11	3
MSGI1_100738	NODE_83252_length_132_cov_2.477273	195	18	2	27	3	6	2	10	3
MSGI1_100739	NODE_83238_length_132_cov_3.348485	195	29	3	21	2	14	4	11	3
MSGI1_10074	TC8537	831	149	4	113	3	61	4	53	3
MSGI1_100740	NODE_83231_length_132_cov_5.196970	195	36	4	42	5	21	5	14	4
MSGI1_100741	NODE_83214_length_132_cov_5.560606	195	23	3	31	4	19	5	12	3
MSGI1_100742	NODE_83124_length_132_cov_2.378788	195	21	2	24	3	0	0	2	1
MSGI1_100743	NODE_83100_length_132_cov_4.181818	195	51	6	41	5	35	9	21	5
MSGI1_100744	NODE_82963_length_132_cov_3.265152	195	27	3	42	5	19	5	9	2
MSGI1_100745	NODE_82893_length_132_cov_5.977273	195	28	3	23	3	4	1	4	1
MSGI1_100746	NODE_82861_length_132_cov_3.030303	195	39	5	28	3	4	1	13	3
MSGI1_100747	NODE_82833_length_132_cov_5.007576	195	20	2	36	4	24	6	13	3
MSGI1_100748	NODE_82281_length_132_cov_4.113636	195	34	4	27	3	8	2	4	1
MSGI1_100749	NODE_82261_length_132_cov_7.022727	195	15	2	23	3	8	2	8	2
MSGI1_10075	TC8221	831	8101	224	3813	101	850	50	1245	76
MSGI1_100750	NODE_82233_length_132_cov_4.075758	195	17	2	34	4	10	3	5	1
MSGI1_100751	NODE_82225_length_132_cov_3.757576	195	14	2	31	4	0	0	0	0
MSGI1_100752	NODE_82183_length_132_cov_6.189394	195	68	8	130	15	40	10	24	6
MSGI1_100753	NODE_82125_length_132_cov_3.939394	195	14	2	13	1	6	2	9	2
MSGI1_100754	NODE_81977_length_132_cov_2.234848	195	69	8	48	5	20	5	13	3
MSGI1_100755	NODE_81950_length_132_cov_3.553030	195	36	4	45	5	28	7	13	3
MSGI1_100756	NODE_81926_length_132_cov_4.590909	195	20	2	39	4	14	4	22	6
MSGI1_100757	NODE_81918_length_132_cov_4.378788	195	55	6	77	9	21	5	11	3
MSGI1_100758	NODE_81865_length_132_cov_5.196970	195	45	5	67	8	23	6	61	16
MSGI1_100759	NODE_81806_length_132_cov_5.378788	195	13	2	45	5	13	3	15	4
MSGI1_10076	TC4071	831	236	7	428	11	181	11	145	9
MSGI1_100760	NODE_81779_length_132_cov_3.030303	195	22	3	32	4	11	3	7	2
MSGI1_100761	NODE_81718_length_132_cov_5.560606	195	63	7	33	4	3	1	12	3
MSGI1_100762	NODE_81633_length_132_cov_3.265152	195	26	3	37	4	4	1	17	4
MSGI1_100763	NODE_81553_length_132_cov_4.856061	195	21	2	22	2	5	1	6	2
MSGI1_100764	NODE_81353_length_132_cov_4.984848	195	61	7	54	6	15	4	14	4
MSGI1_100765	NODE_81261_length_132_cov_4.424242	195	27	3	20	2	31	8	22	6
MSGI1_100766	NODE_81250_length_132_cov_3.727273	195	33	4	58	7	11	3	8	2
MSGI1_100767	NODE_81177_length_132_cov_3.727273	195	16	2	29	3	33	8	19	5
MSGI1_100768	NODE_81138_length_132_cov_3.871212	195	6	1	4	0	0	0	0	0
MSGI1_100769	NODE_81118_length_132_cov_6.772727	195	51	6	113	13	19	5	49	13
MSGI1_10077	TC2984	831	657	18	415	11	218	13	316	19
MSGI1_100770	NODE_80904_length_132_cov_3.825758	195	35	4	40	5	18	5	24	6
MSGI1_100771	NODE_80895_length_132_cov_5.659091	195	47	6	95	11	0	0	0	0
MSGI1_100772	NODE_80894_length_132_cov_4.863636	195	32	4	41	5	18	5	11	3
MSGI1_100773	NODE_80764_length_132_cov_4.977273	195	41	5	36	4	5	1	17	4
MSGI1_100774	NODE_80742_length_132_cov_5.704545	195	56	7	40	5	48	12	23	6
MSGI1_100775	NODE_80729_length_132_cov_3.795455	195	16	2	35	4	13	3	4	1
MSGI1_100776	NODE_80508_length_132_cov_6.507576	195	24	3	37	4	17	4	18	5
MSGI1_100777	NODE_80504_length_132_cov_3.674242	195	32	4	19	2	5	1	1	0
MSGI1_100778	NODE_80375_length_132_cov_4.681818	195	28	3	21	2	9	2	12	3
MSGI1_100779	NODE_80334_length_132_cov_3.613636	195	32	4	33	4	9	2	13	3
MSGI1_10078	TC2570	831	274	8	341	9	207	12	115	7
MSGI1_100780	NODE_80285_length_132_cov_3.537879	195	14	2	30	3	15	4	10	3
MSGI1_100781	NODE_80237_length_132_cov_3.310606	195	10	1	34	4	0	0	0	0
MSGI1_100782	NODE_80213_length_132_cov_5.022727	195	21	2	1	0	0	0	0	0
MSGI1_100783	NODE_80157_length_132_cov_5.477273	195	29	3	25	3	10	3	8	2
MSGI1_100784	NODE_80142_length_132_cov_3.878788	195	5	1	33	4	0	0	0	0
MSGI1_100785	NODE_80056_length_132_cov_3.575758	195	38	4	29	3	5	1	20	5
MSGI1_100786	NODE_79762_length_132_cov_3.886364	195	34	4	48	5	20	5	14	4
MSGI1_100787	NODE_79701_length_132_cov_2.030303	195	18	2	16	2	0	0	0	0
MSGI1_100788	NODE_79477_length_132_cov_4.257576	195	36	4	32	4	26	7	22	6
MSGI1_100789	NODE_79355_length_132_cov_3.787879	195	32	4	6	1	2	1	4	1
MSGI1_10079	TC22650	831	363	10	452	12	167	10	198	12
MSGI1_100790	NODE_79334_length_132_cov_4.469697	195	42	5	63	7	22	6	11	3
MSGI1_100791	NODE_79267_length_132_cov_3.227273	195	34	4	27	3	15	4	12	3
MSGI1_100792	NODE_78797_length_132_cov_14.954545	195	68	8	64	7	40	10	19	5
MSGI1_100793	NODE_78764_length_132_cov_3.977273	195	48	6	52	6	8	2	23	6
MSGI1_100794	NODE_78762_length_132_cov_4.257576	195	28	3	35	4	0	0	0	0
MSGI1_100795	NODE_78758_length_132_cov_3.363636	195	34	4	25	3	14	4	11	3
MSGI1_100796	NODE_78752_length_132_cov_13.522727	195	91	11	111	13	8	2	7	2
MSGI1_100797	NODE_78708_length_132_cov_3.204545	195	30	4	51	6	6	2	14	4
MSGI1_100798	NODE_78705_length_132_cov_3.143939	195	25	3	12	1	5	1	6	2
MSGI1_100799	NODE_7869_length_132_cov_3.500000	195	17	2	35	4	13	3	18	5
MSGI1_1008	TC8255	2036	805	9	1158	13	432	10	501	12
MSGI1_10080	TC20490	831	304	8	692	18	132	8	250	15
MSGI1_100800	NODE_78685_length_132_cov_6.007576	195	16	2	23	3	1	0	9	2
MSGI1_100801	NODE_78638_length_132_cov_3.553030	195	33	4	36	4	9	2	18	5
MSGI1_100802	NODE_78595_length_132_cov_5.901515	195	51	6	34	4	13	3	13	3
MSGI1_100803	NODE_7838_length_132_cov_213.924240	195	2310	272	1778	202	531	134	123	32
MSGI1_100804	NODE_78287_length_132_cov_6.196970	195	28	3	59	7	20	5	8	2
MSGI1_100805	NODE_78206_length_132_cov_5.469697	195	36	4	54	6	31	8	23	6
MSGI1_100806	NODE_78194_length_132_cov_7.166667	195	22	3	38	4	15	4	13	3
MSGI1_100807	NODE_78180_length_132_cov_12.174242	195	120	14	32	4	32	8	50	13
MSGI1_100808	NODE_78133_length_132_cov_4.045455	195	37	4	31	4	21	5	31	8
MSGI1_100809	NODE_78080_length_132_cov_5.696970	195	34	4	39	4	4	1	3	1
MSGI1_10081	TC17906	831	566	16	658	18	303	18	299	18
MSGI1_100810	NODE_78066_length_132_cov_5.037879	195	38	4	46	5	26	7	5	1
MSGI1_100811	NODE_78061_length_132_cov_3.431818	195	28	3	18	2	25	6	1	0
MSGI1_100812	NODE_77998_length_132_cov_9.143939	195	34	4	43	5	12	3	16	4
MSGI1_100813	NODE_77979_length_132_cov_5.181818	195	28	3	19	2	6	2	8	2
MSGI1_100814	NODE_77891_length_132_cov_4.969697	195	22	3	54	6	23	6	4	1
MSGI1_100815	NODE_77825_length_132_cov_8.000000	195	85	10	62	7	46	12	23	6
MSGI1_100816	NODE_7782_length_132_cov_3.613636	195	24	3	29	3	18	5	19	5
MSGI1_100817	NODE_77815_length_132_cov_6.227273	195	55	6	60	7	57	14	13	3
MSGI1_100818	NODE_77774_length_132_cov_7.363636	195	34	4	16	2	34	9	23	6
MSGI1_100819	NODE_77708_length_132_cov_8.931818	195	45	5	30	3	8	2	10	3
MSGI1_10082	TC1338	831	991	27	2926	78	1282	76	536	33
MSGI1_100820	NODE_77622_length_132_cov_5.371212	195	59	7	10	1	8	2	4	1
MSGI1_100821	NODE_77507_length_132_cov_20.583334	195	74	9	93	11	16	4	22	6
MSGI1_100822	NODE_77336_length_132_cov_5.772727	195	60	7	54	6	24	6	27	7
MSGI1_100823	NODE_77062_length_132_cov_6.265152	195	53	6	53	6	19	5	7	2
MSGI1_100824	NODE_77044_length_132_cov_3.712121	195	0	0	0	0	0	0	0	0
MSGI1_100825	NODE_77027_length_132_cov_5.363636	195	6	1	4	0	2	1	3	1
MSGI1_100826	NODE_76727_length_132_cov_4.439394	195	39	5	11	1	0	0	0	0
MSGI1_100827	NODE_76688_length_132_cov_4.007576	195	55	6	57	6	14	4	18	5
MSGI1_100828	NODE_76671_length_132_cov_3.159091	195	28	3	29	3	5	1	11	3
MSGI1_100829	NODE_76573_length_132_cov_2.606061	195	20	2	22	2	7	2	6	2
MSGI1_10083	TC11666	831	497	14	225	6	142	8	193	12
MSGI1_100830	NODE_76484_length_132_cov_3.924242	195	25	3	32	4	4	1	16	4
MSGI1_100831	NODE_76413_length_132_cov_5.530303	195	85	10	110	12	65	16	30	8
MSGI1_100832	NODE_76408_length_132_cov_4.113636	195	20	2	149	17	177	45	30	8
MSGI1_100833	NODE_76393_length_132_cov_2.492424	195	10	1	36	4	8	2	8	2
MSGI1_100834	NODE_76241_length_132_cov_4.280303	195	24	3	37	4	5	1	5	1
MSGI1_100835	NODE_76142_length_132_cov_11.833333	195	103	12	78	9	68	17	35	9
MSGI1_100836	NODE_75849_length_132_cov_5.075758	195	32	4	46	5	19	5	17	4
MSGI1_100837	NODE_75813_length_132_cov_1.909091	195	16	2	16	2	10	3	9	2
MSGI1_100838	NODE_75491_length_132_cov_4.780303	195	45	5	6	1	2	1	3	1
MSGI1_100839	NODE_75487_length_132_cov_3.189394	195	9	1	26	3	3	1	7	2
MSGI1_10084	TC11031	831	386	11	634	17	207	12	236	14
MSGI1_100840	NODE_75481_length_132_cov_6.371212	195	157	18	49	6	23	6	20	5
MSGI1_100841	NODE_75271_length_132_cov_2.280303	195	74	9	18	2	13	3	5	1
MSGI1_100842	NODE_75163_length_132_cov_5.643939	195	17	2	27	3	5	1	10	3
MSGI1_100843	NODE_75072_length_132_cov_2.121212	195	16	2	32	4	20	5	19	5
MSGI1_100844	NODE_7507_length_132_cov_5.242424	195	9	1	54	6	9	2	35	9
MSGI1_100845	NODE_75038_length_132_cov_7.280303	195	87	10	56	6	13	3	7	2
MSGI1_100846	NODE_75034_length_132_cov_6.333333	195	21	2	30	3	16	4	9	2
MSGI1_100847	NODE_75030_length_132_cov_4.583333	195	23	3	27	3	8	2	11	3
MSGI1_100848	NODE_75009_length_132_cov_3.878788	195	17	2	33	4	0	0	0	0
MSGI1_100849	NODE_74974_length_132_cov_6.734848	195	57	7	64	7	10	3	28	7
MSGI1_10085	TC10077	831	1115	31	930	25	1032	61	417	25
MSGI1_100850	NODE_74937_length_132_cov_6.242424	195	53	6	22	2	1	0	0	0
MSGI1_100851	NODE_74925_length_132_cov_4.893939	195	0	0	0	0	0	0	0	0
MSGI1_100852	NODE_74820_length_132_cov_2.507576	195	26	3	24	3	6	2	6	2
MSGI1_100853	NODE_74760_length_132_cov_5.772727	195	59	7	102	12	19	5	35	9
MSGI1_100854	NODE_7464_length_132_cov_4.840909	195	42	5	62	7	0	0	0	0
MSGI1_100855	NODE_74617_length_132_cov_2.371212	195	11	1	33	4	1	0	4	1
MSGI1_100856	NODE_74609_length_132_cov_2.522727	195	25	3	9	1	7	2	6	2
MSGI1_100857	NODE_74574_length_132_cov_3.621212	195	64	8	23	3	0	0	0	0
MSGI1_100858	NODE_74566_length_132_cov_3.242424	195	35	4	21	2	15	4	12	3
MSGI1_100859	NODE_74523_length_132_cov_10.424242	195	95	11	48	5	20	5	30	8
MSGI1_10086	NODE_880_length_758_cov_8.732190	831	163	4	250	7	127	7	111	7
MSGI1_100860	NODE_74429_length_132_cov_2.750000	195	23	3	11	1	0	0	0	0
MSGI1_100861	NODE_74356_length_132_cov_13.113636	195	45	5	58	7	33	8	36	9
MSGI1_100862	NODE_74349_length_132_cov_11.446970	195	64	8	97	11	0	0	0	0
MSGI1_100863	NODE_74258_length_132_cov_9.901515	195	62	7	82	9	53	13	34	9
MSGI1_100864	NODE_74038_length_132_cov_4.340909	195	19	2	40	5	16	4	12	3
MSGI1_100865	NODE_74036_length_132_cov_6.045455	195	28	3	60	7	33	8	26	7
MSGI1_100866	NODE_74025_length_132_cov_8.212121	195	125	15	65	7	33	8	36	9
MSGI1_100867	NODE_73900_length_132_cov_5.106061	195	20	2	43	5	16	4	17	4
MSGI1_100868	NODE_73895_length_132_cov_8.553030	195	46	5	32	4	5	1	2	1
MSGI1_100869	NODE_73861_length_132_cov_4.356061	195	35	4	43	5	16	4	10	3
MSGI1_10087	NODE_6240_length_758_cov_13.654353	831	298	8	329	9	113	7	111	7
MSGI1_100870	NODE_73775_length_132_cov_5.492424	195	46	5	28	3	8	2	6	2
MSGI1_100871	NODE_73761_length_132_cov_6.015152	195	34	4	42	5	19	5	26	7
MSGI1_100872	NODE_7375_length_132_cov_39.212120	195	45	5	46	5	9	2	8	2
MSGI1_100873	NODE_73732_length_132_cov_4.772727	195	45	5	54	6	6	2	19	5
MSGI1_100874	NODE_73721_length_132_cov_5.045455	195	64	8	57	6	24	6	13	3
MSGI1_100875	NODE_73694_length_132_cov_3.424242	195	29	3	38	4	4	1	11	3
MSGI1_100876	NODE_73623_length_132_cov_3.818182	195	13	2	37	4	17	4	10	3
MSGI1_100877	NODE_73595_length_132_cov_4.992424	195	103	12	224	25	184	46	70	18
MSGI1_100878	NODE_73544_length_132_cov_6.977273	195	65	8	96	11	12	3	35	9
MSGI1_100879	NODE_73498_length_132_cov_9.712121	195	9	1	81	9	7	2	62	16
MSGI1_10088	NODE_48333_length_758_cov_16.672823	831	346	10	576	15	116	7	170	10
MSGI1_100880	NODE_73343_length_132_cov_5.333333	195	39	5	55	6	13	3	16	4
MSGI1_100881	NODE_73325_length_132_cov_5.159091	195	45	5	49	6	46	12	25	6
MSGI1_100882	NODE_73277_length_132_cov_3.416667	195	36	4	28	3	33	8	14	4
MSGI1_100883	NODE_73265_length_132_cov_6.234848	195	57	7	20	2	32	8	21	5
MSGI1_100884	NODE_73207_length_132_cov_4.166667	195	38	4	26	3	33	8	20	5
MSGI1_100885	NODE_73112_length_132_cov_4.060606	195	41	5	30	3	28	7	13	3
MSGI1_100886	NODE_73063_length_132_cov_7.515152	195	40	5	71	8	30	8	20	5
MSGI1_100887	NODE_72958_length_132_cov_14.363636	195	43	5	120	14	53	13	32	8
MSGI1_100888	NODE_72822_length_132_cov_6.181818	195	33	4	27	3	13	3	11	3
MSGI1_100889	NODE_72540_length_132_cov_5.424242	195	51	6	14	2	25	6	20	5
MSGI1_10089	NODE_34401_length_758_cov_8.784961	831	252	7	451	12	149	9	66	4
MSGI1_100890	NODE_7227_length_132_cov_16.393940	195	0	0	0	0	0	0	0	0
MSGI1_100891	NODE_72146_length_132_cov_9.780303	195	71	8	54	6	71	18	13	3
MSGI1_100892	NODE_71706_length_132_cov_3.628788	195	29	3	17	2	9	2	7	2
MSGI1_100893	NODE_71526_length_132_cov_7.462121	195	28	3	78	9	28	7	15	4
MSGI1_100894	NODE_71412_length_132_cov_3.015152	195	6	1	27	3	4	1	3	1
MSGI1_100895	NODE_71409_length_132_cov_3.166667	195	25	3	38	4	23	6	20	5
MSGI1_100896	NODE_71215_length_132_cov_6.083333	195	19	2	29	3	10	3	17	4
MSGI1_100897	NODE_71169_length_132_cov_7.689394	195	29	3	37	4	31	8	12	3
MSGI1_100898	NODE_71141_length_132_cov_3.386364	195	51	6	34	4	9	2	11	3
MSGI1_100899	NODE_71044_length_132_cov_7.795455	195	35	4	42	5	4	1	11	3
MSGI1_1009	TC9096	2034	11841	134	314	3	6453	156	110	3
MSGI1_10090	NODE_27675_length_758_cov_12.724275	831	448	12	305	8	73	4	143	9
MSGI1_100900	NODE_70939_length_132_cov_2.272727	195	19	2	11	1	15	4	10	3
MSGI1_100901	NODE_70875_length_132_cov_4.977273	195	12	1	42	5	10	3	10	3
MSGI1_100902	NODE_70820_length_132_cov_7.984848	195	26	3	66	7	41	10	32	8
MSGI1_100903	NODE_70812_length_132_cov_4.787879	195	23	3	35	4	0	0	0	0
MSGI1_100904	NODE_70717_length_132_cov_10.742424	195	60	7	64	7	30	8	21	5
MSGI1_100905	NODE_70478_length_132_cov_4.159091	195	26	3	34	4	18	5	15	4
MSGI1_100906	NODE_70438_length_132_cov_5.174242	195	57	7	47	5	28	7	21	5
MSGI1_100907	NODE_70435_length_132_cov_7.946970	195	4	0	53	6	17	4	31	8
MSGI1_100908	NODE_70378_length_132_cov_4.856061	195	15	2	24	3	0	0	0	0
MSGI1_100909	NODE_70344_length_132_cov_8.969697	195	31	4	90	10	0	0	0	0
MSGI1_10091	NODE_26157_length_758_cov_10.777045	831	241	7	229	6	82	5	69	4
MSGI1_100910	NODE_70339_length_132_cov_4.924242	195	28	3	45	5	4	1	6	2
MSGI1_100911	NODE_70236_length_132_cov_9.939394	195	39	5	100	11	37	9	30	8
MSGI1_100912	NODE_70105_length_132_cov_10.560606	195	27	3	34	4	2	1	11	3
MSGI1_100913	NODE_69860_length_132_cov_5.621212	195	61	7	51	6	33	8	29	8
MSGI1_100914	NODE_69671_length_132_cov_58.977272	195	310	36	243	28	142	36	152	39
MSGI1_100915	NODE_69662_length_132_cov_3.757576	195	35	4	21	2	3	1	5	1
MSGI1_100916	NODE_69087_length_132_cov_25.765152	195	124	15	75	9	4	1	10	3
MSGI1_100917	NODE_69019_length_132_cov_4.446970	195	34	4	39	4	20	5	12	3
MSGI1_100918	NODE_68728_length_132_cov_2.818182	195	21	2	25	3	4	1	7	2
MSGI1_100919	NODE_68718_length_132_cov_2.962121	195	17	2	25	3	5	1	11	3
MSGI1_10092	NODE_19499_length_758_cov_9.660950	831	157	4	238	6	87	5	103	6
MSGI1_100920	NODE_68573_length_132_cov_3.863636	195	24	3	33	4	0	0	0	0
MSGI1_100921	NODE_68546_length_132_cov_3.946970	195	26	3	23	3	3	1	9	2
MSGI1_100922	NODE_68438_length_132_cov_24.272728	195	181	21	118	13	8	2	5	1
MSGI1_100923	NODE_68332_length_132_cov_4.022727	195	32	4	23	3	12	3	14	4
MSGI1_100924	NODE_68206_length_132_cov_10.106061	195	50	6	52	6	62	16	31	8
MSGI1_100925	NODE_68178_length_132_cov_3.651515	195	23	3	31	4	0	0	0	0
MSGI1_100926	NODE_68106_length_132_cov_6.363636	195	15	2	56	6	51	13	30	8
MSGI1_100927	NODE_67777_length_132_cov_2.916667	195	26	3	29	3	8	2	15	4
MSGI1_100928	NODE_67744_length_132_cov_2.696970	195	9	1	23	3	1	0	0	0
MSGI1_100929	NODE_67662_length_132_cov_7.280303	195	54	6	44	5	11	3	11	3
MSGI1_10093	NODE_16336_length_758_cov_9.777045	831	194	5	172	5	86	5	90	5
MSGI1_100930	NODE_67642_length_132_cov_5.007576	195	40	5	46	5	31	8	11	3
MSGI1_100931	NODE_67631_length_132_cov_5.727273	195	16	2	19	2	16	4	9	2
MSGI1_100932	NODE_67386_length_132_cov_5.825758	195	24	3	41	5	12	3	16	4
MSGI1_100933	NODE_67325_length_132_cov_5.348485	195	23	3	48	5	0	0	0	0
MSGI1_100934	NODE_67215_length_132_cov_7.651515	195	19	2	22	2	191	48	14	4
MSGI1_100935	NODE_67159_length_132_cov_2.666667	195	14	2	22	2	0	0	0	0
MSGI1_100936	NODE_67126_length_132_cov_7.863636	195	25	3	24	3	27	7	26	7
MSGI1_100937	NODE_66969_length_132_cov_2.598485	195	13	2	21	2	2	1	1	0
MSGI1_100938	NODE_66950_length_132_cov_4.212121	195	39	5	50	6	42	11	25	6
MSGI1_100939	NODE_66876_length_132_cov_5.742424	195	66	8	55	6	39	10	28	7
MSGI1_10094	NODE_10011_length_758_cov_30.300791	831	925	26	1554	41	461	27	513	31
MSGI1_100940	NODE_66873_length_132_cov_8.151515	195	39	5	34	4	4	1	3	1
MSGI1_100941	NODE_66477_length_132_cov_4.545455	195	23	3	66	7	18	5	15	4
MSGI1_100942	NODE_66119_length_132_cov_7.075758	195	58	7	61	7	2	1	2	1
MSGI1_100943	NODE_65898_length_132_cov_5.803030	195	8	1	49	6	4	1	6	2
MSGI1_100944	NODE_65851_length_132_cov_4.227273	195	19	2	35	4	15	4	16	4
MSGI1_100945	NODE_65759_length_132_cov_18.303030	195	125	15	383	43	34	9	139	36
MSGI1_100946	NODE_65747_length_132_cov_4.257576	195	17	2	35	4	15	4	12	3
MSGI1_100947	NODE_65736_length_132_cov_4.545455	195	36	4	45	5	21	5	22	6
MSGI1_100948	NODE_65719_length_132_cov_7.598485	195	3	0	7	1	1	0	0	0
MSGI1_100949	NODE_65660_length_132_cov_6.340909	195	60	7	52	6	8	2	1	0
MSGI1_10095	157977567	831	53	1	111	3	123	7	108	7
MSGI1_100950	NODE_65263_length_132_cov_4.848485	195	29	3	50	6	8	2	10	3
MSGI1_100951	NODE_65229_length_132_cov_3.924242	195	38	4	35	4	15	4	24	6
MSGI1_100952	NODE_65153_length_132_cov_4.318182	195	4	0	45	5	1	0	7	2
MSGI1_100953	NODE_64648_length_132_cov_3.803030	195	34	4	23	3	24	6	24	6
MSGI1_100954	NODE_64220_length_132_cov_5.863636	195	61	7	30	3	20	5	33	9
MSGI1_100955	NODE_63968_length_132_cov_3.666667	195	13	2	31	4	0	0	0	0
MSGI1_100956	NODE_63842_length_132_cov_8.674242	195	43	5	47	5	31	8	27	7
MSGI1_100957	NODE_63681_length_132_cov_5.204545	195	25	3	29	3	17	4	15	4
MSGI1_100958	NODE_63523_length_132_cov_4.636364	195	15	2	37	4	12	3	19	5
MSGI1_100959	NODE_63416_length_132_cov_27.727272	195	14	2	37	4	29	7	28	7
MSGI1_10096	157977042	831	731	20	351	9	46	3	67	4
MSGI1_100960	NODE_63150_length_132_cov_5.590909	195	1	0	3	0	0	0	0	0
MSGI1_100961	NODE_63091_length_132_cov_6.424242	195	11	1	9	1	2	1	7	2
MSGI1_100962	NODE_62656_length_132_cov_13.522727	195	27	3	122	14	116	29	19	5
MSGI1_100963	NODE_62548_length_132_cov_4.515152	195	2	0	8	1	2	1	0	0
MSGI1_100964	NODE_62441_length_132_cov_3.825758	195	0	0	39	4	2	1	0	0
MSGI1_100965	NODE_62300_length_132_cov_2.643939	195	32	4	62	7	8	2	7	2
MSGI1_100966	NODE_62171_length_132_cov_8.280303	195	62	7	84	10	27	7	37	10
MSGI1_100967	NODE_62086_length_132_cov_5.113636	195	11	1	31	4	38	10	11	3
MSGI1_100968	NODE_61883_length_132_cov_5.454545	195	47	6	89	10	31	8	57	15
MSGI1_100969	NODE_61743_length_132_cov_7.234848	195	65	8	15	2	0	0	0	0
MSGI1_10097	157976952	831	98	3	74	2	98	6	111	7
MSGI1_100970	NODE_61743_length_132_cov_3.931818	195	15	2	25	3	6	2	2	1
MSGI1_100971	NODE_61723_length_132_cov_3.939394	195	25	3	23	3	10	3	3	1
MSGI1_100972	NODE_61509_length_132_cov_4.318182	195	24	3	30	3	3	1	12	3
MSGI1_100973	NODE_61474_length_132_cov_3.787879	195	24	3	12	1	14	4	15	4
MSGI1_100974	NODE_61447_length_132_cov_3.265152	195	35	4	21	2	19	5	5	1
MSGI1_100975	NODE_61408_length_132_cov_10.333333	195	27	3	46	5	17	4	19	5
MSGI1_100976	NODE_61355_length_132_cov_4.424242	195	7	1	28	3	1	0	2	1
MSGI1_100977	NODE_60881_length_132_cov_4.909091	195	3	0	45	5	17	4	4	1
MSGI1_100978	NODE_60368_length_132_cov_6.174242	195	53	6	22	2	18	5	13	3
MSGI1_100979	NODE_60348_length_132_cov_11.234848	195	39	5	30	3	18	5	20	5
MSGI1_10098	157976730	831	39	1	21	1	7	0	23	1
MSGI1_100980	NODE_60265_length_132_cov_4.439394	195	0	0	0	0	0	0	0	0
MSGI1_100981	NODE_60028_length_132_cov_6.371212	195	36	4	53	6	6	2	15	4
MSGI1_100982	NODE_59973_length_132_cov_4.280303	195	19	2	36	4	29	7	19	5
MSGI1_100983	NODE_59970_length_132_cov_4.454545	195	39	5	31	4	11	3	16	4
MSGI1_100984	NODE_59876_length_132_cov_3.325758	195	17	2	20	2	4	1	7	2
MSGI1_100985	NODE_59865_length_132_cov_8.378788	195	25	3	70	8	8	2	8	2
MSGI1_100986	NODE_58632_length_132_cov_8.371212	195	26	3	49	6	18	5	19	5
MSGI1_100987	NODE_58625_length_132_cov_4.772727	195	27	3	45	5	9	2	4	1
MSGI1_100988	NODE_58354_length_132_cov_4.053030	195	15	2	31	4	13	3	15	4
MSGI1_100989	NODE_58220_length_132_cov_6.992424	195	47	6	70	8	17	4	21	5
MSGI1_10099	157974268	831	23	1	2	0	4	0	1	0
MSGI1_100990	NODE_58103_length_132_cov_4.681818	195	44	5	16	2	13	3	13	3
MSGI1_100991	NODE_5801_length_132_cov_26.356060	195	273	32	127	14	37	9	66	17
MSGI1_100992	NODE_57954_length_132_cov_3.318182	195	30	4	39	4	5	1	7	2
MSGI1_100993	NODE_57877_length_132_cov_6.037879	195	12	1	52	6	0	0	0	0
MSGI1_100994	NODE_57856_length_132_cov_7.765152	195	14	2	67	8	0	0	0	0
MSGI1_100995	NODE_57476_length_132_cov_3.522727	195	40	5	38	4	6	2	8	2
MSGI1_100996	NODE_57244_length_132_cov_4.219697	195	23	3	47	5	4	1	10	3
MSGI1_100997	NODE_57173_length_132_cov_6.075758	195	15	2	43	5	39	10	16	4
MSGI1_100998	NODE_57146_length_132_cov_5.590909	195	41	5	13	1	13	3	7	2
MSGI1_100999	NODE_57067_length_132_cov_6.030303	195	14	2	29	3	8	2	3	1
MSGI1_101	TC785	3563	1610	10	3267	20	1054	15	1292	18
MSGI1_1010	TC8968	2034	942	11	3965	43	1181	28	583	15
MSGI1_10100	157974055	831	4833	133	3215	86	1647	97	1668	102
MSGI1_101000	NODE_56907_length_132_cov_5.681818	195	33	4	43	5	0	0	0	0
MSGI1_101001	NODE_56825_length_132_cov_3.848485	195	23	3	35	4	16	4	19	5
MSGI1_101002	NODE_56796_length_132_cov_9.674242	195	58	7	83	9	35	9	48	12
MSGI1_101003	NODE_56721_length_132_cov_16.818182	195	49	6	145	16	128	32	28	7
MSGI1_101004	NODE_56713_length_132_cov_4.643939	195	49	6	46	5	1	0	10	3
MSGI1_101005	NODE_56627_length_132_cov_4.083333	195	35	4	28	3	26	7	18	5
MSGI1_101006	NODE_56569_length_132_cov_8.257576	195	75	9	12	1	20	5	3	1
MSGI1_101007	NODE_56383_length_132_cov_3.598485	195	6	1	30	3	2	1	0	0
MSGI1_101008	NODE_56381_length_132_cov_4.977273	195	37	4	51	6	29	7	24	6
MSGI1_101009	NODE_5622_length_132_cov_3.924242	195	15	2	22	2	14	4	12	3
MSGI1_10101	136141829	831	0	0	0	0	5	0	1	0
MSGI1_101010	NODE_56184_length_132_cov_4.303030	195	20	2	29	3	12	3	8	2
MSGI1_101011	NODE_56169_length_132_cov_7.840909	195	38	4	34	4	26	7	13	3
MSGI1_101012	NODE_5594_length_132_cov_12.257576	195	374	44	246	28	53	13	165	43
MSGI1_101013	NODE_55931_length_132_cov_6.628788	195	34	4	63	7	0	0	0	0
MSGI1_101014	NODE_55807_length_132_cov_12.621212	195	107	13	13	1	24	6	3	1
MSGI1_101015	NODE_5578_length_132_cov_6.166667	195	33	4	27	3	17	4	47	12
MSGI1_101016	NODE_55556_length_132_cov_6.250000	195	49	6	53	6	12	3	25	6
MSGI1_101017	NODE_55398_length_132_cov_6.704545	195	2	0	3	0	1	0	1	0
MSGI1_101018	NODE_55168_length_132_cov_5.765152	195	52	6	60	7	5	1	6	2
MSGI1_101019	NODE_55125_length_132_cov_7.318182	195	37	4	63	7	20	5	20	5
MSGI1_10102	TC9064	830	1009	28	267	7	82	5	51	3
MSGI1_101020	NODE_54993_length_132_cov_4.151515	195	45	5	58	7	1	0	7	2
MSGI1_101021	NODE_54705_length_132_cov_7.507576	195	76	9	62	7	13	3	29	8
MSGI1_101022	NODE_54686_length_132_cov_5.780303	195	30	4	64	7	36	9	34	9
MSGI1_101023	NODE_54670_length_132_cov_4.818182	195	23	3	32	4	14	4	8	2
MSGI1_101024	NODE_54658_length_132_cov_12.068182	195	24	3	56	6	1	0	0	0
MSGI1_101025	NODE_54459_length_132_cov_7.242424	195	39	5	77	9	6	2	34	9
MSGI1_101026	NODE_5354_length_132_cov_15.000000	195	63	7	132	15	41	10	32	8
MSGI1_101027	NODE_53424_length_132_cov_8.212121	195	75	9	115	13	32	8	39	10
MSGI1_101028	NODE_53139_length_132_cov_15.401515	195	113	13	69	8	50	13	18	5
MSGI1_101029	NODE_53015_length_132_cov_3.666667	195	17	2	32	4	14	4	15	4
MSGI1_10103	TC8548	830	851	24	822	22	184	11	262	16
MSGI1_101030	NODE_52961_length_132_cov_17.583334	195	42	5	75	9	18	5	17	4
MSGI1_101031	NODE_52884_length_132_cov_4.772727	195	38	4	32	4	10	3	23	6
MSGI1_101032	NODE_52847_length_132_cov_4.030303	195	11	1	32	4	1	0	3	1
MSGI1_101033	NODE_52587_length_132_cov_3.696970	195	46	5	17	2	6	2	5	1
MSGI1_101034	NODE_52235_length_132_cov_4.416667	195	18	2	10	1	37	9	5	1
MSGI1_101035	NODE_52052_length_132_cov_7.954545	195	66	8	92	10	15	4	17	4
MSGI1_101036	NODE_51741_length_132_cov_3.742424	195	21	2	19	2	5	1	2	1
MSGI1_101037	NODE_51486_length_132_cov_4.750000	195	21	2	17	2	10	3	20	5
MSGI1_101038	NODE_51340_length_132_cov_5.734848	195	35	4	24	3	17	4	11	3
MSGI1_101039	NODE_51277_length_132_cov_6.992424	195	35	4	24	3	24	6	12	3
MSGI1_10104	TC5717	830	247	7	110	3	104	6	57	3
MSGI1_101040	NODE_51248_length_132_cov_8.272727	195	54	6	72	8	23	6	22	6
MSGI1_101041	NODE_51187_length_132_cov_3.727273	195	38	4	1	0	7	2	0	0
MSGI1_101042	NODE_51154_length_132_cov_10.340909	195	71	8	115	13	30	8	23	6
MSGI1_101043	NODE_51028_length_132_cov_5.492424	195	35	4	50	6	24	6	20	5
MSGI1_101044	NODE_50870_length_132_cov_12.590909	195	103	12	100	11	9	2	12	3
MSGI1_101045	NODE_50747_length_132_cov_4.606061	195	28	3	18	2	1	0	5	1
MSGI1_101046	NODE_50691_length_132_cov_10.174242	195	34	4	91	10	38	10	37	10
MSGI1_101047	NODE_50417_length_132_cov_7.106061	195	32	4	78	9	23	6	14	4
MSGI1_101048	NODE_50370_length_132_cov_15.803030	195	46	5	121	14	3	1	2	1
MSGI1_101049	NODE_50178_length_132_cov_2.500000	195	11	1	21	2	1	0	2	1
MSGI1_10105	TC3230	830	530	15	1064	28	180	11	318	19
MSGI1_101050	NODE_4988_length_132_cov_19.750000	195	109	13	142	16	46	12	32	8
MSGI1_101051	NODE_49516_length_132_cov_20.613636	195	1	0	0	0	0	0	0	0
MSGI1_101052	NODE_49141_length_132_cov_4.098485	195	40	5	21	2	5	1	5	1
MSGI1_101053	NODE_49038_length_132_cov_24.227272	195	168	20	146	17	45	11	74	19
MSGI1_101054	NODE_4886_length_132_cov_6.333333	195	2	0	3	0	8	2	26	7
MSGI1_101055	NODE_48432_length_132_cov_7.053030	195	10	1	10	1	1	0	0	0
MSGI1_101056	NODE_48365_length_132_cov_3.621212	195	29	3	47	5	0	0	0	0
MSGI1_101057	NODE_48302_length_132_cov_20.500000	195	507	60	184	21	47	12	88	23
MSGI1_101058	NODE_48174_length_132_cov_4.287879	195	19	2	35	4	13	3	5	1
MSGI1_101059	NODE_48144_length_132_cov_8.969697	195	45	5	46	5	15	4	21	5
MSGI1_10106	TC18455	830	941	26	506	13	258	15	167	10
MSGI1_101060	NODE_47982_length_132_cov_5.424242	195	14	2	46	5	5	1	13	3
MSGI1_101061	NODE_47952_length_132_cov_5.416667	195	55	6	57	6	58	15	34	9
MSGI1_101062	NODE_47888_length_132_cov_10.878788	195	45	5	122	14	51	13	36	9
MSGI1_101063	NODE_47821_length_132_cov_6.484848	195	2	0	0	0	1	0	0	0
MSGI1_101064	NODE_47807_length_132_cov_11.522727	195	84	10	32	4	10	3	18	5
MSGI1_101065	NODE_47748_length_132_cov_9.530303	195	43	5	44	5	23	6	20	5
MSGI1_101066	NODE_47604_length_132_cov_3.977273	195	13	2	34	4	15	4	23	6
MSGI1_101067	NODE_46947_length_132_cov_3.651515	195	63	7	72	8	20	5	8	2
MSGI1_101068	NODE_4652_length_132_cov_15.136364	195	86	10	129	15	48	12	38	10
MSGI1_101069	NODE_46453_length_132_cov_7.287879	195	86	10	82	9	24	6	32	8
MSGI1_10107	TC18440	830	691	19	1140	30	254	15	618	38
MSGI1_101070	NODE_46452_length_132_cov_8.242424	195	147	17	14	2	26	7	5	1
MSGI1_101071	NODE_46372_length_132_cov_7.825758	195	49	6	68	8	21	5	18	5
MSGI1_101072	NODE_46153_length_132_cov_6.007576	195	25	3	51	6	27	7	28	7
MSGI1_101073	NODE_46055_length_132_cov_3.621212	195	41	5	35	4	9	2	15	4
MSGI1_101074	NODE_46008_length_132_cov_4.484848	195	41	5	33	4	2	1	8	2
MSGI1_101075	NODE_45998_length_132_cov_10.787879	195	95	11	118	13	48	12	34	9
MSGI1_101076	NODE_45992_length_132_cov_17.340910	195	86	10	77	9	33	8	40	10
MSGI1_101077	NODE_45970_length_132_cov_6.045455	195	53	6	53	6	42	11	26	7
MSGI1_101078	NODE_45949_length_132_cov_5.196970	195	51	6	35	4	22	6	17	4
MSGI1_101079	NODE_45805_length_132_cov_7.128788	195	47	6	38	4	14	4	19	5
MSGI1_10108	TC18281	830	872	24	686	18	194	11	374	23
MSGI1_101080	NODE_45725_length_132_cov_8.401515	195	42	5	70	8	56	14	8	2
MSGI1_101081	NODE_45713_length_132_cov_14.840909	195	95	11	138	16	76	19	38	10
MSGI1_101082	NODE_45698_length_132_cov_5.901515	195	24	3	34	4	4	1	4	1
MSGI1_101083	NODE_45642_length_132_cov_7.250000	195	80	9	61	7	21	5	18	5
MSGI1_101084	NODE_45396_length_132_cov_11.757576	195	111	13	21	2	12	3	18	5
MSGI1_101085	NODE_45374_length_132_cov_8.522727	195	40	5	43	5	0	0	0	0
MSGI1_101086	NODE_45368_length_132_cov_5.257576	195	84	10	76	9	35	9	43	11
MSGI1_101087	NODE_45255_length_132_cov_14.242424	195	124	15	160	18	54	14	48	12
MSGI1_101088	NODE_44892_length_132_cov_10.803030	195	108	13	108	12	83	21	49	13
MSGI1_101089	NODE_44676_length_132_cov_20.878788	195	78	9	181	21	107	27	93	24
MSGI1_10109	TC16635	830	721	20	888	24	408	24	337	21
MSGI1_101090	NODE_44666_length_132_cov_15.272727	195	73	9	81	9	0	0	0	0
MSGI1_101091	NODE_44472_length_132_cov_3.628788	195	10	1	51	6	7	2	32	8
MSGI1_101092	NODE_44451_length_132_cov_3.257576	195	38	4	52	6	49	12	24	6
MSGI1_101093	NODE_44221_length_132_cov_4.128788	195	35	4	29	3	18	5	20	5
MSGI1_101094	NODE_44083_length_132_cov_14.651515	195	77	9	60	7	18	5	17	4
MSGI1_101095	NODE_43908_length_132_cov_3.666667	195	58	7	46	5	13	3	33	9
MSGI1_101096	NODE_43850_length_132_cov_4.507576	195	11	1	81	9	22	6	26	7
MSGI1_101097	NODE_43819_length_132_cov_5.477273	195	55	6	52	6	21	5	23	6
MSGI1_101098	NODE_43785_length_132_cov_11.143939	195	49	6	74	8	9	2	16	4
MSGI1_101099	NODE_43721_length_132_cov_47.060608	195	192	23	66	7	266	67	143	37
MSGI1_1011	TC1762	2034	4636	52	6462	70	2098	51	2730	68
MSGI1_10110	TC1382	830	252	7	1665	44	240	14	1654	101
MSGI1_101100	NODE_43681_length_132_cov_4.621212	195	130	15	68	8	18	5	46	12
MSGI1_101101	NODE_43675_length_132_cov_3.719697	195	101	12	96	11	11	3	22	6
MSGI1_101102	NODE_43632_length_132_cov_11.780303	195	99	12	77	9	20	5	34	9
MSGI1_101103	NODE_43601_length_132_cov_6.583333	195	82	10	80	9	23	6	39	10
MSGI1_101104	NODE_43555_length_132_cov_3.333333	195	20	2	35	4	15	4	20	5
MSGI1_101105	NODE_43338_length_132_cov_5.166667	195	3	0	11	1	2	1	3	1
MSGI1_101106	NODE_43314_length_132_cov_6.674242	195	0	0	0	0	0	0	0	0
MSGI1_101107	NODE_43270_length_132_cov_2.378788	195	2	0	50	6	7	2	14	4
MSGI1_101108	NODE_43224_length_132_cov_4.628788	195	37	4	41	5	17	4	24	6
MSGI1_101109	NODE_43194_length_132_cov_5.742424	195	118	14	104	12	22	6	30	8
MSGI1_10111	TC11095	830	452	12	568	15	151	9	142	9
MSGI1_101110	NODE_42917_length_132_cov_4.757576	195	0	0	0	0	0	0	0	0
MSGI1_101111	NODE_42859_length_132_cov_3.651515	195	18	2	35	4	14	4	9	2
MSGI1_101112	NODE_42856_length_132_cov_4.212121	195	0	0	0	0	25	6	34	9
MSGI1_101113	NODE_42794_length_132_cov_4.431818	195	26	3	12	1	28	7	28	7
MSGI1_101114	NODE_42759_length_132_cov_4.166667	195	5	1	4	0	34	9	29	8
MSGI1_101115	NODE_42507_length_132_cov_3.439394	195	60	7	32	4	12	3	28	7
MSGI1_101116	NODE_42382_length_132_cov_4.431818	195	10	1	12	1	57	14	43	11
MSGI1_101117	NODE_42367_length_132_cov_2.984848	195	30	4	33	4	17	4	14	4
MSGI1_101118	NODE_42343_length_132_cov_4.181818	195	36	4	43	5	10	3	27	7
MSGI1_101119	NODE_42324_length_132_cov_3.522727	195	30	4	18	2	7	2	4	1
MSGI1_10112	TC10562	830	337	9	1078	29	392	23	391	24
MSGI1_101120	NODE_42284_length_132_cov_37.401516	195	385	45	293	33	3	1	1	0
MSGI1_101121	NODE_42230_length_132_cov_6.984848	195	97	11	101	11	38	10	37	10
MSGI1_101122	NODE_42003_length_132_cov_3.568182	195	0	0	0	0	31	8	27	7
MSGI1_101123	NODE_41865_length_132_cov_13.568182	195	53	6	70	8	23	6	46	12
MSGI1_101124	NODE_41765_length_132_cov_13.166667	195	113	13	135	15	106	27	57	15
MSGI1_101125	NODE_41679_length_132_cov_17.924242	195	2	0	8	1	1	0	0	0
MSGI1_101126	NODE_41660_length_132_cov_4.651515	195	21	2	41	5	22	6	14	4
MSGI1_101127	NODE_41401_length_132_cov_4.045455	195	26	3	29	3	18	5	13	3
MSGI1_101128	NODE_41246_length_132_cov_7.522727	195	79	9	87	10	85	21	69	18
MSGI1_101129	NODE_41217_length_132_cov_61.439392	195	104	12	81	9	145	36	45	12
MSGI1_10113	TC10259	830	1935	53	626	17	487	29	520	32
MSGI1_101130	NODE_41207_length_132_cov_4.106061	195	23	3	50	6	15	4	22	6
MSGI1_101131	NODE_41192_length_132_cov_8.734848	195	47	6	62	7	26	7	20	5
MSGI1_101132	NODE_4119_length_132_cov_13.666667	195	141	17	148	17	64	16	79	21
MSGI1_101133	NODE_41161_length_132_cov_4.439394	195	44	5	17	2	34	9	12	3
MSGI1_101134	NODE_41076_length_132_cov_6.424242	195	5	1	14	2	4	1	12	3
MSGI1_101135	NODE_41065_length_132_cov_3.871212	195	0	0	2	0	0	0	0	0
MSGI1_101136	NODE_40972_length_132_cov_13.159091	195	124	15	87	10	46	12	25	6
MSGI1_101137	NODE_40967_length_132_cov_4.477273	195	61	7	56	6	8	2	16	4
MSGI1_101138	NODE_40880_length_132_cov_4.318182	195	0	0	0	0	3	1	34	9
MSGI1_101139	NODE_40801_length_132_cov_3.840909	195	23	3	13	1	29	7	9	2
MSGI1_10114	TC10027	830	227	6	397	11	148	9	146	9
MSGI1_101140	NODE_40767_length_132_cov_5.734848	195	74	9	59	7	36	9	17	4
MSGI1_101141	NODE_40741_length_132_cov_3.818182	195	35	4	22	2	14	4	15	4
MSGI1_101142	NODE_40675_length_132_cov_6.931818	195	38	4	37	4	7	2	16	4
MSGI1_101143	NODE_40589_length_132_cov_7.969697	195	29	3	39	4	2	1	11	3
MSGI1_101144	NODE_40583_length_132_cov_3.151515	195	1	0	3	0	3	1	2	1
MSGI1_101145	NODE_40444_length_132_cov_4.363636	195	70	8	37	4	17	4	24	6
MSGI1_101146	NODE_40384_length_132_cov_5.075758	195	0	0	0	0	42	11	17	4
MSGI1_101147	NODE_40340_length_132_cov_3.530303	195	2	0	0	0	26	7	10	3
MSGI1_101148	NODE_40160_length_132_cov_6.136364	195	16	2	12	1	30	8	32	8
MSGI1_101149	NODE_39999_length_132_cov_4.515152	195	36	4	40	5	19	5	36	9
MSGI1_10115	NODE_6528_length_757_cov_11.904888	830	397	11	411	11	336	20	175	11
MSGI1_101150	NODE_39933_length_132_cov_4.318182	195	44	5	28	3	17	4	30	8
MSGI1_101151	NODE_39826_length_132_cov_4.848485	195	41	5	57	6	16	4	28	7
MSGI1_101152	NODE_39622_length_132_cov_8.431818	195	6	1	22	2	5	1	41	11
MSGI1_101153	NODE_39566_length_132_cov_6.969697	195	37	4	73	8	24	6	45	12
MSGI1_101154	NODE_39528_length_132_cov_5.280303	195	26	3	45	5	5	1	9	2
MSGI1_101155	NODE_39499_length_132_cov_3.098485	195	26	3	42	5	14	4	22	6
MSGI1_101156	NODE_39472_length_132_cov_7.492424	195	17	2	26	3	61	15	19	5
MSGI1_101157	NODE_39286_length_132_cov_3.333333	195	30	4	17	2	29	7	13	3
MSGI1_101158	NODE_39049_length_132_cov_6.136364	195	19	2	31	4	19	5	8	2
MSGI1_101159	NODE_39045_length_132_cov_6.863636	195	60	7	23	3	10	3	12	3
MSGI1_10116	NODE_34084_length_757_cov_18.186262	830	512	14	671	18	146	9	210	13
MSGI1_101160	NODE_38995_length_132_cov_1.704545	195	33	4	18	2	10	3	6	2
MSGI1_101161	NODE_38947_length_132_cov_3.780303	195	70	8	39	4	27	7	26	7
MSGI1_101162	NODE_38934_length_132_cov_6.810606	195	0	0	3	0	101	25	55	14
MSGI1_101163	NODE_38903_length_132_cov_3.378788	195	14	2	45	5	8	2	13	3
MSGI1_101164	NODE_38887_length_132_cov_5.621212	195	19	2	17	2	42	11	2	1
MSGI1_101165	NODE_38838_length_132_cov_8.166667	195	70	8	57	6	59	15	24	6
MSGI1_101166	NODE_38757_length_132_cov_3.840909	195	30	4	55	6	38	10	28	7
MSGI1_101167	NODE_38723_length_132_cov_5.575758	195	8	1	10	1	60	15	23	6
MSGI1_101168	NODE_38613_length_132_cov_3.113636	195	34	4	24	3	11	3	9	2
MSGI1_101169	NODE_38448_length_132_cov_5.030303	195	0	0	0	0	1	0	0	0
MSGI1_10117	NODE_29879_length_757_cov_15.030383	830	444	12	489	13	77	5	174	11
MSGI1_101170	NODE_38338_length_132_cov_2.348485	195	22	3	27	3	16	4	6	2
MSGI1_101171	NODE_38268_length_132_cov_2.856061	195	5	1	0	0	22	6	1	0
MSGI1_101172	NODE_38159_length_132_cov_3.356061	195	30	4	31	4	21	5	17	4
MSGI1_101173	NODE_38134_length_132_cov_11.318182	195	64	8	24	3	20	5	10	3
MSGI1_101174	NODE_38095_length_132_cov_5.651515	195	29	3	47	5	11	3	19	5
MSGI1_101175	NODE_38089_length_132_cov_5.560606	195	48	6	41	5	9	2	19	5
MSGI1_101176	NODE_38057_length_132_cov_3.984848	195	7	1	3	0	1	0	4	1
MSGI1_101177	NODE_37756_length_132_cov_6.598485	195	35	4	47	5	20	5	27	7
MSGI1_101178	NODE_37750_length_132_cov_3.712121	195	28	3	42	5	21	5	12	3
MSGI1_101179	NODE_37610_length_132_cov_7.174242	195	91	11	8	1	34	9	1	0
MSGI1_10118	NODE_28000_length_757_cov_23.571995	830	17	0	19	1	15	1	7	0
MSGI1_101180	NODE_37575_length_132_cov_4.030303	195	12	1	14	2	26	7	9	2
MSGI1_101181	NODE_37488_length_132_cov_3.469697	195	22	3	22	2	5	1	12	3
MSGI1_101182	NODE_37446_length_132_cov_2.719697	195	26	3	52	6	22	6	26	7
MSGI1_101183	NODE_37434_length_132_cov_8.265152	195	62	7	159	18	48	12	86	22
MSGI1_101184	NODE_37375_length_132_cov_4.553030	195	0	0	1	0	68	17	0	0
MSGI1_101185	NODE_37338_length_132_cov_9.628788	195	53	6	115	13	26	7	24	6
MSGI1_101186	NODE_37334_length_132_cov_4.659091	195	8	1	4	0	1	0	6	2
MSGI1_101187	NODE_37309_length_132_cov_4.492424	195	42	5	57	6	20	5	41	11
MSGI1_101188	NODE_37290_length_132_cov_26.742424	195	274	32	289	33	59	15	79	21
MSGI1_101189	NODE_37263_length_132_cov_9.151515	195	75	9	98	11	36	9	51	13
MSGI1_10119	NODE_27331_length_757_cov_13.889035	830	223	6	347	9	278	16	84	5
MSGI1_101190	NODE_37149_length_132_cov_10.295455	195	56	7	139	16	47	12	40	10
MSGI1_101191	NODE_37147_length_132_cov_11.462121	195	168	20	126	14	38	10	78	20
MSGI1_101192	NODE_37146_length_132_cov_5.765152	195	2	0	2	0	16	4	11	3
MSGI1_101193	NODE_37063_length_132_cov_9.090909	195	27	3	49	6	19	5	76	20
MSGI1_101194	NODE_37050_length_132_cov_4.075758	195	23	3	21	2	30	8	20	5
MSGI1_101195	NODE_37022_length_132_cov_4.886364	195	24	3	28	3	41	10	11	3
MSGI1_101196	NODE_36997_length_132_cov_5.984848	195	29	3	31	4	32	8	24	6
MSGI1_101197	NODE_36993_length_132_cov_4.363636	195	59	7	58	7	23	6	31	8
MSGI1_101198	NODE_36884_length_132_cov_3.219697	195	0	0	0	0	16	4	26	7
MSGI1_101199	NODE_36813_length_132_cov_28.143940	195	105	12	70	8	171	43	106	28
MSGI1_1012	TC9013	2033	1323	15	1823	20	568	14	609	15
MSGI1_10120	NODE_16320_length_757_cov_15.550858	830	390	11	230	6	193	11	91	6
MSGI1_101200	NODE_36647_length_132_cov_6.613636	195	50	6	96	11	110	28	21	5
MSGI1_101201	NODE_36588_length_132_cov_2.962121	195	16	2	55	6	28	7	9	2
MSGI1_101202	NODE_36493_length_132_cov_7.121212	195	34	4	49	6	23	6	21	5
MSGI1_101203	NODE_36441_length_132_cov_7.053030	195	19	2	12	1	66	17	6	2
MSGI1_101204	NODE_36406_length_132_cov_15.431818	195	90	11	124	14	48	12	37	10
MSGI1_101205	NODE_36403_length_132_cov_3.212121	195	11	1	23	3	5	1	16	4
MSGI1_101206	NODE_36198_length_132_cov_11.522727	195	103	12	112	13	20	5	38	10
MSGI1_101207	NODE_36179_length_132_cov_4.939394	195	58	7	104	12	52	13	40	10
MSGI1_101208	NODE_36111_length_132_cov_4.196970	195	23	3	54	6	41	10	14	4
MSGI1_101209	NODE_36057_length_132_cov_4.416667	195	4	0	2	0	8	2	0	0
MSGI1_10121	157976684	830	273	8	233	6	238	14	561	34
MSGI1_101210	NODE_35983_length_132_cov_3.037879	195	14	2	18	2	4	1	1	0
MSGI1_101211	NODE_3593_length_132_cov_73.022728	195	224	26	245	28	44	11	48	12
MSGI1_101212	NODE_35901_length_132_cov_5.143939	195	33	4	35	4	19	5	16	4
MSGI1_101213	NODE_35761_length_132_cov_14.575758	195	150	18	24	3	11	3	2	1
MSGI1_101214	NODE_35750_length_132_cov_3.787879	195	45	5	47	5	25	6	31	8
MSGI1_101215	NODE_35675_length_132_cov_10.106061	195	137	16	155	18	73	18	40	10
MSGI1_101216	NODE_35413_length_132_cov_8.219697	195	27	3	97	11	10	3	31	8
MSGI1_101217	NODE_35309_length_132_cov_5.712121	195	75	9	57	6	13	3	12	3
MSGI1_101218	NODE_35069_length_132_cov_10.962121	195	15	2	29	3	26	7	22	6
MSGI1_101219	NODE_34963_length_132_cov_4.810606	195	28	3	42	5	17	4	17	4
MSGI1_10122	157976013	830	568	16	488	13	323	19	221	13
MSGI1_101220	NODE_34939_length_132_cov_5.098485	195	13	2	53	6	19	5	25	6
MSGI1_101221	NODE_34824_length_132_cov_8.712121	195	108	13	112	13	72	18	68	18
MSGI1_101222	NODE_34509_length_132_cov_8.333333	195	17	2	24	3	42	11	18	5
MSGI1_101223	NODE_34453_length_132_cov_6.863636	195	2	0	4	0	0	0	3	1
MSGI1_101224	NODE_34414_length_132_cov_6.424242	195	70	8	80	9	50	13	14	4
MSGI1_101225	NODE_34385_length_132_cov_5.606061	195	12	1	12	1	54	14	44	11
MSGI1_101226	NODE_34366_length_132_cov_5.742424	195	1	0	0	0	7	2	13	3
MSGI1_101227	NODE_34274_length_132_cov_36.227272	195	200	24	97	11	65	16	30	8
MSGI1_101228	NODE_34252_length_132_cov_7.015152	195	30	4	44	5	11	3	21	5
MSGI1_101229	NODE_34196_length_132_cov_6.545455	195	39	5	57	6	0	0	0	0
MSGI1_10123	157975974	830	14	0	12	0	24	1	5	0
MSGI1_101230	NODE_34178_length_132_cov_6.583333	195	1	0	0	0	10	3	55	14
MSGI1_101231	NODE_34163_length_132_cov_4.409091	195	43	5	54	6	29	7	29	8
MSGI1_101232	NODE_34132_length_132_cov_24.886364	195	111	13	534	61	162	41	226	59
MSGI1_101233	NODE_34127_length_132_cov_4.772727	195	59	7	47	5	44	11	39	10
MSGI1_101234	NODE_34063_length_132_cov_2.310606	195	18	2	38	4	11	3	19	5
MSGI1_101235	NODE_34048_length_132_cov_3.628788	195	36	4	48	5	30	8	29	8
MSGI1_101236	NODE_34038_length_132_cov_12.621212	195	3	0	3	0	45	11	40	10
MSGI1_101237	NODE_34034_length_132_cov_2.916667	195	12	1	16	2	26	7	20	5
MSGI1_101238	NODE_33889_length_132_cov_9.053030	195	39	5	57	6	27	7	39	10
MSGI1_101239	NODE_33874_length_132_cov_10.439394	195	2	0	6	1	55	14	77	20
MSGI1_10124	157975939	830	741	20	674	18	238	14	268	16
MSGI1_101240	NODE_33799_length_132_cov_6.272727	195	2	0	3	0	2	1	2	1
MSGI1_101241	NODE_33607_length_132_cov_4.492424	195	48	6	44	5	15	4	19	5
MSGI1_101242	NODE_33597_length_132_cov_8.825758	195	54	6	68	8	21	5	22	6
MSGI1_101243	NODE_33513_length_132_cov_36.893940	195	336	40	315	36	48	12	47	12
MSGI1_101244	NODE_33380_length_132_cov_6.674242	195	41	5	51	6	28	7	24	6
MSGI1_101245	NODE_33364_length_132_cov_5.136364	195	70	8	61	7	22	6	17	4
MSGI1_101246	NODE_33335_length_132_cov_9.083333	195	85	10	71	8	34	9	28	7
MSGI1_101247	NODE_33279_length_132_cov_4.939394	195	41	5	57	6	38	10	38	10
MSGI1_101248	NODE_33237_length_132_cov_5.136364	195	24	3	30	3	21	5	15	4
MSGI1_101249	NODE_33200_length_132_cov_6.143939	195	37	4	54	6	26	7	27	7
MSGI1_10125	157974797	830	116	3	315	8	106	6	128	8
MSGI1_101250	NODE_33140_length_132_cov_10.212121	195	0	0	0	0	0	0	0	0
MSGI1_101251	NODE_32889_length_132_cov_3.303030	195	110	13	144	16	203	51	27	7
MSGI1_101252	NODE_32832_length_132_cov_3.734848	195	12	1	31	4	33	8	1	0
MSGI1_101253	NODE_32821_length_132_cov_3.946970	195	66	8	40	5	38	10	32	8
MSGI1_101254	NODE_32753_length_132_cov_7.310606	195	15	2	32	4	45	11	26	7
MSGI1_101255	NODE_32745_length_132_cov_5.462121	195	25	3	37	4	10	3	13	3
MSGI1_101256	NODE_32728_length_132_cov_6.727273	195	32	4	44	5	10	3	7	2
MSGI1_101257	NODE_32587_length_132_cov_2.863636	195	23	3	9	1	4	1	5	1
MSGI1_101258	NODE_32553_length_132_cov_4.386364	195	16	2	15	2	9	2	28	7
MSGI1_101259	NODE_32544_length_132_cov_28.265152	195	77	9	38	4	8	2	4	1
MSGI1_10126	157974226	830	1	0	0	0	1	0	0	0
MSGI1_101260	NODE_32477_length_132_cov_6.878788	195	0	0	0	0	0	0	0	0
MSGI1_101261	NODE_32464_length_132_cov_5.378788	195	25	3	91	10	20	5	27	7
MSGI1_101262	NODE_32444_length_132_cov_4.378788	195	16	2	41	5	22	6	8	2
MSGI1_101263	NODE_32408_length_132_cov_9.537879	195	60	7	71	8	52	13	53	14
MSGI1_101264	NODE_3240_length_132_cov_3.098485	195	35	4	52	6	18	5	25	6
MSGI1_101265	NODE_32336_length_132_cov_5.500000	195	73	9	65	7	27	7	29	8
MSGI1_101266	NODE_32331_length_132_cov_5.931818	195	32	4	51	6	13	3	31	8
MSGI1_101267	NODE_32286_length_132_cov_19.568182	195	66	8	19	2	54	14	19	5
MSGI1_101268	NODE_32277_length_132_cov_7.537879	195	55	6	33	4	9	2	10	3
MSGI1_101269	NODE_32239_length_132_cov_7.681818	195	25	3	136	15	46	12	35	9
MSGI1_10127	157973802	830	248	7	350	9	109	6	147	9
MSGI1_101270	NODE_32159_length_132_cov_3.507576	195	6	1	19	2	7	2	28	7
MSGI1_101271	NODE_32147_length_132_cov_4.212121	195	36	4	48	5	17	4	23	6
MSGI1_101272	NODE_32039_length_132_cov_8.378788	195	10	1	31	4	41	10	16	4
MSGI1_101273	NODE_31984_length_132_cov_7.439394	195	71	8	139	16	51	13	51	13
MSGI1_101274	NODE_31750_length_132_cov_5.765152	195	58	7	96	11	38	10	21	5
MSGI1_101275	NODE_31585_length_132_cov_3.704545	195	4	0	2	0	33	8	0	0
MSGI1_101276	NODE_31438_length_132_cov_4.280303	195	17	2	47	5	21	5	20	5
MSGI1_101277	NODE_31215_length_132_cov_4.712121	195	12	1	35	4	19	5	32	8
MSGI1_101278	NODE_31168_length_132_cov_4.128788	195	28	3	57	6	33	8	46	12
MSGI1_101279	NODE_30973_length_132_cov_7.666667	195	55	6	50	6	45	11	24	6
MSGI1_10128	157973294	830	2350	65	1331	35	863	51	1313	80
MSGI1_101280	NODE_30938_length_132_cov_11.083333	195	52	6	67	8	24	6	19	5
MSGI1_101281	NODE_30840_length_132_cov_16.931818	195	64	8	123	14	27	7	55	14
MSGI1_101282	NODE_30838_length_132_cov_4.803030	195	6	1	8	1	1	0	1	0
MSGI1_101283	NODE_30721_length_132_cov_4.151515	195	70	8	87	10	16	4	35	9
MSGI1_101284	NODE_30691_length_132_cov_9.068182	195	83	10	62	7	31	8	73	19
MSGI1_101285	NODE_30689_length_132_cov_4.545455	195	24	3	27	3	27	7	41	11
MSGI1_101286	NODE_30558_length_132_cov_2.416667	195	15	2	11	1	30	8	3	1
MSGI1_101287	NODE_30278_length_132_cov_5.909091	195	22	3	29	3	263	66	3	1
MSGI1_101288	NODE_30177_length_132_cov_7.363636	195	73	9	69	8	19	5	31	8
MSGI1_101289	NODE_30146_length_132_cov_3.325758	195	28	3	14	2	6	2	2	1
MSGI1_10129	TC9836	829	581	16	580	15	315	19	381	23
MSGI1_101290	NODE_30125_length_132_cov_9.424242	195	89	10	51	6	24	6	21	5
MSGI1_101291	NODE_30102_length_132_cov_5.750000	195	25	3	27	3	25	6	17	4
MSGI1_101292	NODE_30042_length_132_cov_3.886364	195	26	3	14	2	30	8	6	2
MSGI1_101293	NODE_29978_length_132_cov_14.696970	195	34	4	45	5	21	5	8	2
MSGI1_101294	NODE_29967_length_132_cov_5.037879	195	24	3	46	5	29	7	13	3
MSGI1_101295	NODE_29779_length_132_cov_4.515152	195	5	1	1	0	2	1	0	0
MSGI1_101296	NODE_29745_length_132_cov_11.765152	195	2	0	3	0	54	14	87	23
MSGI1_101297	NODE_29689_length_132_cov_12.484848	195	122	14	160	18	16	4	20	5
MSGI1_101298	NODE_29585_length_132_cov_5.325758	195	47	6	23	3	0	0	0	0
MSGI1_101299	NODE_29490_length_132_cov_5.810606	195	38	4	39	4	17	4	28	7
MSGI1_1013	TC16479	2033	1355	15	1658	18	790	19	569	14
MSGI1_10130	TC3589	829	2480	69	2070	55	1278	76	1619	99
MSGI1_101300	NODE_29429_length_132_cov_11.151515	195	124	15	70	8	3	1	1	0
MSGI1_101301	NODE_29308_length_132_cov_4.462121	195	23	3	44	5	33	8	24	6
MSGI1_101302	NODE_28899_length_132_cov_4.015152	195	45	5	58	7	35	9	36	9
MSGI1_101303	NODE_28823_length_132_cov_4.553030	195	27	3	39	4	11	3	16	4
MSGI1_101304	NODE_28647_length_132_cov_3.590909	195	0	0	0	0	0	0	0	0
MSGI1_101305	NODE_28629_length_132_cov_6.787879	195	0	0	1	0	54	14	12	3
MSGI1_101306	NODE_2819_length_132_cov_3.265152	195	41	5	48	5	48	12	43	11
MSGI1_101307	NODE_28160_length_132_cov_21.257576	195	7	1	10	1	22	6	15	4
MSGI1_101308	NODE_28115_length_132_cov_6.378788	195	10	1	54	6	23	6	9	2
MSGI1_101309	NODE_28078_length_132_cov_9.287879	195	132	16	1	0	59	15	8	2
MSGI1_10131	TC3117	829	626	17	438	12	193	11	221	14
MSGI1_101310	NODE_27959_length_132_cov_9.053030	195	51	6	83	9	45	11	42	11
MSGI1_101311	NODE_27796_length_132_cov_9.000000	195	43	5	59	7	12	3	14	4
MSGI1_101312	NODE_27781_length_132_cov_6.636364	195	32	4	22	2	15	4	13	3
MSGI1_101313	NODE_27623_length_132_cov_9.636364	195	77	9	108	12	55	14	51	13
MSGI1_101314	NODE_27611_length_132_cov_20.159090	195	0	0	0	0	0	0	0	0
MSGI1_101315	NODE_27518_length_132_cov_5.242424	195	43	5	67	8	22	6	16	4
MSGI1_101316	NODE_27504_length_132_cov_6.386364	195	56	7	78	9	15	4	30	8
MSGI1_101317	NODE_27277_length_132_cov_4.666667	195	60	7	90	10	29	7	39	10
MSGI1_101318	NODE_27218_length_132_cov_17.530304	195	0	0	3	0	2	1	2	1
MSGI1_101319	NODE_27168_length_132_cov_4.780303	195	41	5	47	5	47	12	28	7
MSGI1_10132	TC3003	829	260	7	374	10	177	10	141	9
MSGI1_101320	NODE_27073_length_132_cov_13.053030	195	45	5	54	6	22	6	17	4
MSGI1_101321	NODE_26980_length_132_cov_11.234848	195	100	12	80	9	32	8	35	9
MSGI1_101322	NODE_26932_length_132_cov_7.106061	195	2	0	0	0	0	0	0	0
MSGI1_101323	NODE_26872_length_132_cov_8.250000	195	42	5	104	12	18	5	41	11
MSGI1_101324	NODE_26784_length_132_cov_12.060606	195	8	1	6	1	4	1	5	1
MSGI1_101325	NODE_2672_length_132_cov_11.719697	195	8	1	9	1	14	4	6	2
MSGI1_101326	NODE_26709_length_132_cov_15.090909	195	70	8	104	12	72	18	78	20
MSGI1_101327	NODE_26695_length_132_cov_7.159091	195	41	5	53	6	0	0	0	0
MSGI1_101328	NODE_26488_length_132_cov_7.401515	195	0	0	0	0	0	0	0	0
MSGI1_101329	NODE_26470_length_132_cov_8.719697	195	82	10	77	9	42	11	72	19
MSGI1_10133	TC2694	829	450	12	480	13	240	14	190	12
MSGI1_101330	NODE_26205_length_132_cov_21.795454	195	152	18	84	10	10	3	5	1
MSGI1_101331	NODE_26204_length_132_cov_3.704545	195	16	2	14	2	5	1	4	1
MSGI1_101332	NODE_26104_length_132_cov_9.015152	195	19	2	51	6	47	12	23	6
MSGI1_101333	NODE_26049_length_132_cov_6.181818	195	35	4	59	7	19	5	13	3
MSGI1_101334	NODE_26044_length_132_cov_7.189394	195	2	0	6	1	2	1	1	0
MSGI1_101335	NODE_25980_length_132_cov_10.727273	195	59	7	64	7	26	7	23	6
MSGI1_101336	NODE_25907_length_132_cov_8.484848	195	80	9	104	12	28	7	46	12
MSGI1_101337	NODE_25626_length_132_cov_6.712121	195	0	0	0	0	0	0	0	0
MSGI1_101338	NODE_25614_length_132_cov_2.871212	195	7	1	6	1	33	8	4	1
MSGI1_101339	NODE_25524_length_132_cov_3.750000	195	18	2	26	3	6	2	4	1
MSGI1_10134	TC2268	829	904	25	917	24	328	19	315	19
MSGI1_101340	NODE_25455_length_132_cov_9.742424	195	27	3	48	5	72	18	21	5
MSGI1_101341	NODE_2540_length_132_cov_161.363632	195	1029	121	377	43	212	53	393	102
MSGI1_101342	NODE_25042_length_132_cov_6.356061	195	30	4	63	7	0	0	1	0
MSGI1_101343	NODE_24748_length_132_cov_4.015152	195	4	0	3	0	3	1	1	0
MSGI1_101344	NODE_2447_length_132_cov_4.424242	195	14	2	21	2	19	5	14	4
MSGI1_101345	NODE_24400_length_132_cov_5.000000	195	36	4	29	3	9	2	19	5
MSGI1_101346	NODE_24393_length_132_cov_4.386364	195	0	0	1	0	0	0	4	1
MSGI1_101347	NODE_24078_length_132_cov_10.643939	195	24	3	39	4	61	15	53	14
MSGI1_101348	NODE_24017_length_132_cov_13.151515	195	9	1	1	0	97	24	16	4
MSGI1_101349	NODE_23888_length_132_cov_4.545455	195	16	2	30	3	2	1	0	0
MSGI1_10135	TC21258	829	373	10	201	5	44	3	72	4
MSGI1_101350	NODE_23844_length_132_cov_5.325758	195	40	5	58	7	26	7	25	6
MSGI1_101351	NODE_23778_length_132_cov_4.174242	195	50	6	48	5	8	2	36	9
MSGI1_101352	NODE_23745_length_132_cov_8.909091	195	9	1	12	1	3	1	9	2
MSGI1_101353	NODE_23502_length_132_cov_12.909091	195	17	2	43	5	22	6	15	4
MSGI1_101354	NODE_23499_length_132_cov_2.386364	195	14	2	30	3	5	1	15	4
MSGI1_101355	NODE_2341_length_132_cov_57.446968	195	557	66	575	65	123	31	257	67
MSGI1_101356	NODE_23391_length_132_cov_8.022727	195	117	14	87	10	37	9	68	18
MSGI1_101357	NODE_23312_length_132_cov_49.765152	195	213	25	251	28	170	43	99	26
MSGI1_101358	NODE_23311_length_132_cov_9.083333	195	30	4	71	8	36	9	32	8
MSGI1_101359	NODE_23196_length_132_cov_7.181818	195	0	0	0	0	0	0	0	0
MSGI1_10136	TC15844	829	2499	69	1603	43	2003	119	777	47
MSGI1_101360	NODE_23164_length_132_cov_2.848485	195	37	4	44	5	33	8	16	4
MSGI1_101361	NODE_23114_length_132_cov_7.401515	195	47	6	63	7	12	3	13	3
MSGI1_101362	NODE_23027_length_132_cov_7.886364	195	46	5	51	6	3	1	13	3
MSGI1_101363	NODE_22873_length_132_cov_14.060606	195	61	7	94	11	80	20	61	16
MSGI1_101364	NODE_22824_length_132_cov_11.765152	195	44	5	49	6	36	9	23	6
MSGI1_101365	NODE_22771_length_132_cov_9.446970	195	54	6	93	11	65	16	44	11
MSGI1_101366	NODE_2277_length_132_cov_5.848485	195	35	4	19	2	8	2	13	3
MSGI1_101367	NODE_22730_length_132_cov_4.181818	195	44	5	34	4	15	4	9	2
MSGI1_101368	NODE_22576_length_132_cov_3.545455	195	34	4	38	4	15	4	24	6
MSGI1_101369	NODE_22560_length_132_cov_7.280303	195	58	7	55	6	19	5	18	5
MSGI1_10137	TC15599	829	3333	92	1783	48	1345	80	1302	80
MSGI1_101370	NODE_22489_length_132_cov_5.204545	195	0	0	0	0	20	5	44	11
MSGI1_101371	NODE_22476_length_132_cov_10.590909	195	33	4	26	3	14	4	13	3
MSGI1_101372	NODE_22256_length_132_cov_8.787879	195	129	15	73	8	37	9	37	10
MSGI1_101373	NODE_22145_length_132_cov_3.833333	195	34	4	36	4	8	2	11	3
MSGI1_101374	NODE_21980_length_132_cov_6.356061	195	8	1	10	1	56	14	7	2
MSGI1_101375	NODE_21949_length_132_cov_5.651515	195	26	3	38	4	58	15	18	5
MSGI1_101376	NODE_21947_length_132_cov_7.083333	195	61	7	33	4	50	13	15	4
MSGI1_101377	NODE_21946_length_132_cov_7.575758	195	39	5	40	5	11	3	18	5
MSGI1_101378	NODE_21903_length_132_cov_5.621212	195	16	2	47	5	15	4	9	2
MSGI1_101379	NODE_21834_length_132_cov_19.969696	195	40	5	28	3	152	38	148	38
MSGI1_10138	TC1522	829	3125	86	2908	78	1453	86	1821	111
MSGI1_101380	NODE_21811_length_132_cov_10.075758	195	87	10	68	8	48	12	48	12
MSGI1_101381	NODE_21787_length_132_cov_10.037879	195	25	3	39	4	26	7	29	8
MSGI1_101382	NODE_21694_length_132_cov_29.522728	195	107	13	31	4	21	5	18	5
MSGI1_101383	NODE_2160_length_132_cov_8.128788	195	20	2	80	9	44	11	120	31
MSGI1_101384	NODE_21451_length_132_cov_32.553032	195	105	12	230	26	159	40	150	39
MSGI1_101385	NODE_21272_length_132_cov_4.310606	195	0	0	0	0	34	9	41	11
MSGI1_101386	NODE_21229_length_132_cov_6.257576	195	17	2	55	6	4	1	2	1
MSGI1_101387	NODE_21084_length_132_cov_10.969697	195	36	4	51	6	34	9	33	9
MSGI1_101388	NODE_20993_length_132_cov_7.916667	195	2	0	1	0	2	1	1	0
MSGI1_101389	NODE_20913_length_132_cov_8.378788	195	4	0	32	4	26	7	30	8
MSGI1_10139	TC136	829	608	17	870	23	27	2	14	1
MSGI1_101390	NODE_20865_length_132_cov_36.113636	195	273	32	152	17	27	7	72	19
MSGI1_101391	NODE_20545_length_132_cov_4.098485	195	24	3	43	5	6	2	3	1
MSGI1_101392	NODE_20515_length_132_cov_4.151515	195	40	5	39	4	7	2	17	4
MSGI1_101393	NODE_20508_length_132_cov_2.689394	195	29	3	26	3	6	2	5	1
MSGI1_101394	NODE_20443_length_132_cov_4.553030	195	19	2	44	5	6	2	7	2
MSGI1_101395	NODE_20425_length_132_cov_3.484848	195	0	0	0	0	25	6	21	5
MSGI1_101396	NODE_20201_length_132_cov_3.090909	195	0	0	0	0	25	6	24	6
MSGI1_101397	NODE_20184_length_132_cov_8.363636	195	10	1	66	7	16	4	9	2
MSGI1_101398	NODE_20064_length_132_cov_7.113636	195	43	5	56	6	68	17	30	8
MSGI1_101399	NODE_19991_length_132_cov_3.318182	195	10	1	34	4	26	7	6	2
MSGI1_1014	TC9450	2032	1032	12	1502	16	694	17	635	16
MSGI1_10140	TC12998	829	398	11	272	7	98	6	116	7
MSGI1_101400	NODE_19715_length_132_cov_2.545455	195	23	3	58	7	22	6	30	8
MSGI1_101401	NODE_1949_length_132_cov_9.151515	195	47	6	67	8	26	7	29	8
MSGI1_101402	NODE_19294_length_132_cov_15.598485	195	88	10	49	6	2	1	0	0
MSGI1_101403	NODE_19222_length_132_cov_3.803030	195	54	6	97	11	59	15	43	11
MSGI1_101404	NODE_19015_length_132_cov_4.060606	195	81	10	114	13	112	28	29	8
MSGI1_101405	NODE_18959_length_132_cov_5.696970	195	26	3	51	6	25	6	22	6
MSGI1_101406	NODE_1887_length_132_cov_11.151515	195	199	23	153	17	29	7	83	22
MSGI1_101407	NODE_18529_length_132_cov_6.590909	195	4	0	15	2	36	9	21	5
MSGI1_101408	NODE_18472_length_132_cov_65.181816	195	186	22	243	28	55	14	116	30
MSGI1_101409	NODE_18101_length_132_cov_7.015152	195	60	7	16	2	2	1	3	1
MSGI1_10141	TC11400	829	193	5	367	10	158	9	181	11
MSGI1_101410	NODE_18098_length_132_cov_5.621212	195	7	1	9	1	6	2	5	1
MSGI1_101411	NODE_18056_length_132_cov_15.037879	195	111	13	184	21	73	18	117	30
MSGI1_101412	NODE_17900_length_132_cov_11.893939	195	13	2	6	1	2	1	7	2
MSGI1_101413	NODE_1790_length_132_cov_71.530304	195	5	1	6	1	3	1	0	0
MSGI1_101414	NODE_17581_length_132_cov_6.280303	195	29	3	18	2	17	4	13	3
MSGI1_101415	NODE_17377_length_132_cov_66.348488	195	331	39	351	40	76	19	66	17
MSGI1_101416	NODE_16752_length_132_cov_90.007576	195	494	58	403	46	174	44	281	73
MSGI1_101417	NODE_16612_length_132_cov_6.318182	195	58	7	63	7	25	6	15	4
MSGI1_101418	NODE_16561_length_132_cov_4.628788	195	86	10	53	6	49	12	41	11
MSGI1_101419	NODE_16137_length_132_cov_5.492424	195	70	8	69	8	20	5	27	7
MSGI1_10142	TC11292	829	211	6	143	4	50	3	59	4
MSGI1_101420	NODE_15972_length_132_cov_3.045455	195	0	0	0	0	3	1	14	4
MSGI1_101421	NODE_15769_length_132_cov_62.606060	195	87	10	668	76	453	114	33	9
MSGI1_101422	NODE_15590_length_132_cov_3.333333	195	26	3	43	5	24	6	24	6
MSGI1_101423	NODE_15333_length_132_cov_5.553030	195	2	0	1	0	1	0	1	0
MSGI1_101424	NODE_15278_length_132_cov_22.113636	195	66	8	74	8	147	37	169	44
MSGI1_101425	NODE_15004_length_132_cov_30.810606	195	74	9	115	13	50	13	30	8
MSGI1_101426	NODE_14878_length_132_cov_7.651515	195	0	0	0	0	0	0	0	0
MSGI1_101427	NODE_14847_length_132_cov_5.825758	195	39	5	27	3	41	10	44	11
MSGI1_101428	NODE_14695_length_132_cov_5.469697	195	44	5	22	2	8	2	10	3
MSGI1_101429	NODE_14591_length_132_cov_40.924244	195	536	63	329	37	117	29	270	70
MSGI1_10143	TC10104	829	525	15	863	23	526	31	488	30
MSGI1_101430	NODE_1450_length_132_cov_9.590909	195	67	8	84	10	25	6	38	10
MSGI1_101431	NODE_1419_length_132_cov_7.825758	195	69	8	94	11	45	11	39	10
MSGI1_101432	NODE_14066_length_132_cov_6.757576	195	61	7	58	7	19	5	32	8
MSGI1_101433	NODE_13895_length_132_cov_6.969697	195	60	7	66	7	56	14	61	16
MSGI1_101434	NODE_13823_length_132_cov_5.159091	195	2	0	0	0	39	10	30	8
MSGI1_101435	NODE_13757_length_132_cov_2.659091	195	11	1	23	3	3	1	2	1
MSGI1_101436	NODE_13406_length_132_cov_5.234848	195	39	5	53	6	8	2	16	4
MSGI1_101437	NODE_13127_length_132_cov_5.984848	195	42	5	46	5	30	8	23	6
MSGI1_101438	NODE_13043_length_132_cov_6.174242	195	30	4	60	7	34	9	50	13
MSGI1_101439	NODE_12931_length_132_cov_7.590909	195	33	4	22	2	7	2	11	3
MSGI1_10144	NODE_63962_length_756_cov_20.145502	829	482	13	117	3	89	5	46	3
MSGI1_101440	NODE_1238_length_132_cov_4.454545	195	43	5	65	7	15	4	26	7
MSGI1_101441	NODE_12215_length_132_cov_3.462121	195	22	3	46	5	16	4	7	2
MSGI1_101442	NODE_11818_length_132_cov_53.954544	195	130	15	348	39	161	41	172	45
MSGI1_101443	NODE_11784_length_132_cov_6.424242	195	36	4	68	8	29	7	18	5
MSGI1_101444	NODE_1161_length_132_cov_5.727273	195	52	6	37	4	1	0	0	0
MSGI1_101445	NODE_10930_length_132_cov_8.984848	195	0	0	0	0	0	0	0	0
MSGI1_101446	NODE_1091_length_132_cov_136.196976	195	203	24	714	81	177	45	149	39
MSGI1_101447	NODE_10757_length_132_cov_2.356061	195	13	2	19	2	0	0	0	0
MSGI1_101448	NODE_10678_length_132_cov_7.287879	195	57	7	73	8	6	2	8	2
MSGI1_101449	NODE_10633_length_132_cov_4.325758	195	69	8	103	12	13	3	8	2
MSGI1_10145	NODE_55838_length_756_cov_49.917988	829	1123	31	1063	28	422	25	469	29
MSGI1_101450	NODE_10366_length_132_cov_72.537880	195	316	37	277	31	88	22	129	34
MSGI1_101451	NODE_1016_length_132_cov_16.325758	195	73	9	115	13	2	1	0	0
MSGI1_101452	F7SND4004JUZ4P	195	25	3	42	5	18	5	8	2
MSGI1_101453	F7SND4004JHHO9	195	3	0	0	0	3	1	0	0
MSGI1_101454	F7SND4004JFVIM	195	41	5	86	10	2	1	5	1
MSGI1_101455	F7SND4004J3RTT	195	0	0	5	1	1	0	3	1
MSGI1_101456	F7SND4004IZ52Q	195	0	0	0	0	1	0	1	0
MSGI1_101457	F7SND4004IZ4TR	195	0	0	1	0	0	0	0	0
MSGI1_101458	F7SND4004ITNMY	195	1	0	0	0	1	0	1	0
MSGI1_101459	F7SND4004IQ8SM	195	0	0	0	0	0	0	0	0
MSGI1_10146	NODE_22287_length_756_cov_18.150793	829	425	12	385	10	326	19	98	6
MSGI1_101460	F7SND4004IPTGJ	195	0	0	0	0	0	0	0	0
MSGI1_101461	F7SND4004IG4UJ	195	18	2	5	1	3	1	10	3
MSGI1_101462	F7SND4004I3HYR	195	0	0	0	0	1	0	0	0
MSGI1_101463	F7SND4004H6F9Q	195	0	0	0	0	0	0	0	0
MSGI1_101464	F7SND4004H6CPN	195	0	0	0	0	0	0	0	0
MSGI1_101465	F7SND4003HJ0FT	195	0	0	0	0	0	0	0	0
MSGI1_101466	F7SND4003HFWL3	195	56	7	81	9	31	8	23	6
MSGI1_101467	F7SND4003HDFTD	195	11	1	5	1	15	4	6	2
MSGI1_101468	F7SND4003GURAQ	195	3	0	0	0	0	0	0	0
MSGI1_101469	F7SND4003GLXNC	195	432	51	473	54	199	50	214	56
MSGI1_10147	NODE_14645_length_756_cov_111.458992	829	2733	76	1683	45	649	38	661	40
MSGI1_101470	F7SND4003GLFI2	195	1	0	1	0	3	1	2	1
MSGI1_101471	F7SND4003GL732	195	0	0	0	0	2	1	4	1
MSGI1_101472	F7SND4003GIAIV	195	19	2	5	1	5	1	0	0
MSGI1_101473	F7SND4003GDMYO	195	0	0	0	0	0	0	0	0
MSGI1_101474	F7SND4003GCY82	195	0	0	1	0	0	0	0	0
MSGI1_101475	F7SND4003GCOKJ	195	0	0	0	0	0	0	0	0
MSGI1_101476	F7SND4003G7Y3B	195	2	0	2	0	6	2	2	1
MSGI1_101477	F7SND4003G785O	195	0	0	0	0	0	0	0	0
MSGI1_101478	F7SND4003G4YTX	195	2	0	4	0	0	0	0	0
MSGI1_101479	F7SND4003FYO4E	195	1	0	1	0	2	1	0	0
MSGI1_10148	157976853	829	767	21	245	7	153	9	105	6
MSGI1_101480	F7SND4003FW3RB	195	33	4	11	1	31	8	3	1
MSGI1_101481	F7SND4003FSZPW	195	0	0	0	0	0	0	0	0
MSGI1_101482	F7SND4003FR8H6	195	0	0	0	0	0	0	0	0
MSGI1_101483	F7SND4003FOJGM	195	1	0	0	0	0	0	0	0
MSGI1_101484	F7SND4003F7Y2O	195	3	0	6	1	6	2	3	1
MSGI1_101485	F7SND4003F546L	195	1	0	1	0	1	0	2	1
MSGI1_101486	F7SND4003F4KTB	195	0	0	0	0	0	0	0	0
MSGI1_101487	F7SND4003F3UTC	195	0	0	0	0	0	0	0	0
MSGI1_101488	F7SND4003F1FBQ	195	0	0	0	0	1	0	0	0
MSGI1_101489	F7SND4003F1A4F	195	0	0	1	0	0	0	1	0
MSGI1_10149	157975669	829	1884	52	776	21	417	25	397	24
MSGI1_101490	50321946	195	36	4	141	16	105	26	29	8
MSGI1_101491	50320291	195	8	1	8	1	11	3	2	1
MSGI1_101492	TC8261	194	35	4	63	7	18	5	23	6
MSGI1_101493	TC7695	194	1122	133	649	74	187	47	268	70
MSGI1_101494	TC7384	194	93	11	52	6	18	5	30	8
MSGI1_101495	TC7366	194	39	5	65	7	16	4	33	9
MSGI1_101496	TC7246	194	44	5	45	5	65	16	20	5
MSGI1_101497	TC3686	194	68	8	70	8	0	0	0	0
MSGI1_101498	TC22223	194	37	4	38	4	10	3	9	2
MSGI1_101499	TC21390	194	31	4	44	5	26	7	26	7
MSGI1_1015	NODE_15700_length_1939_cov_33.381123	2032	1480	17	1954	21	518	13	672	17
MSGI1_10150	157975153	829	1100	30	442	12	269	16	302	18
MSGI1_101500	TC15453	194	27526	3255	34458	3928	5745	1453	11512	3006
MSGI1_101501	TC15045	194	2	0	0	0	0	0	1	0
MSGI1_101502	TC14876	194	41	5	29	3	28	7	8	2
MSGI1_101503	TC13063	194	0	0	0	0	0	0	0	0
MSGI1_101504	NODE_9913_length_131_cov_31.809160	194	2	0	3	0	123	31	111	29
MSGI1_101505	NODE_9913_length_131_cov_15.618320	194	72	9	60	7	29	7	36	9
MSGI1_101506	NODE_92297_length_131_cov_3.412214	194	15	2	28	3	3	1	3	1
MSGI1_101507	NODE_92199_length_131_cov_2.801527	194	4	0	24	3	0	0	0	0
MSGI1_101508	NODE_92180_length_131_cov_3.328244	194	15	2	37	4	6	2	16	4
MSGI1_101509	NODE_91697_length_131_cov_5.908397	194	30	4	47	5	52	13	16	4
MSGI1_10151	157975069	829	2468	68	585	16	352	21	239	15
MSGI1_101510	NODE_91287_length_131_cov_2.221374	194	15	2	19	2	9	2	5	1
MSGI1_101511	NODE_91155_length_131_cov_3.885496	194	64	8	46	5	7	2	8	2
MSGI1_101512	NODE_91144_length_131_cov_2.984733	194	18	2	24	3	10	3	11	3
MSGI1_101513	NODE_91060_length_131_cov_3.809160	194	43	5	39	4	46	12	37	10
MSGI1_101514	NODE_90981_length_131_cov_4.893130	194	18	2	20	2	8	2	4	1
MSGI1_101515	NODE_90501_length_131_cov_3.740458	194	20	2	31	4	5	1	1	0
MSGI1_101516	NODE_90317_length_131_cov_3.503817	194	34	4	32	4	16	4	19	5
MSGI1_101517	NODE_90090_length_131_cov_2.992366	194	31	4	41	5	5	1	0	0
MSGI1_101518	NODE_89995_length_131_cov_3.251908	194	20	2	26	3	37	9	19	5
MSGI1_101519	NODE_89804_length_131_cov_3.977099	194	49	6	25	3	2	1	4	1
MSGI1_10152	157974851	829	3017	83	844	23	643	38	701	43
MSGI1_101520	NODE_89781_length_131_cov_4.206107	194	23	3	39	4	9	2	18	5
MSGI1_101521	NODE_89703_length_131_cov_3.221374	194	21	2	27	3	30	8	32	8
MSGI1_101522	NODE_8969_length_131_cov_12.175572	194	66	8	281	32	82	21	12	3
MSGI1_101523	NODE_89412_length_131_cov_4.610687	194	0	0	0	0	0	0	0	0
MSGI1_101524	NODE_89267_length_131_cov_4.763359	194	30	4	37	4	5	1	7	2
MSGI1_101525	NODE_88975_length_131_cov_2.748092	194	20	2	24	3	2	1	5	1
MSGI1_101526	NODE_88894_length_131_cov_2.030534	194	9	1	11	1	2	1	0	0
MSGI1_101527	NODE_88774_length_131_cov_5.358778	194	21	2	46	5	23	6	6	2
MSGI1_101528	NODE_88745_length_131_cov_6.458015	194	48	6	45	5	12	3	23	6
MSGI1_101529	NODE_88721_length_131_cov_4.068702	194	26	3	41	5	1	0	5	1
MSGI1_10153	157974329	829	36	1	1	0	11	1	3	0
MSGI1_101530	NODE_88670_length_131_cov_4.458015	194	79	9	75	9	21	5	23	6
MSGI1_101531	NODE_88597_length_131_cov_3.030534	194	29	3	18	2	14	4	9	2
MSGI1_101532	NODE_88528_length_131_cov_4.458015	194	16	2	36	4	7	2	9	2
MSGI1_101533	NODE_88380_length_131_cov_4.702290	194	19	2	34	4	12	3	8	2
MSGI1_101534	NODE_88352_length_131_cov_3.236641	194	28	3	36	4	29	7	21	5
MSGI1_101535	NODE_88327_length_131_cov_9.816793	194	0	0	1	0	0	0	0	0
MSGI1_101536	NODE_88277_length_131_cov_5.488550	194	67	8	28	3	4	1	7	2
MSGI1_101537	NODE_88267_length_131_cov_3.984733	194	42	5	16	2	7	2	4	1
MSGI1_101538	NODE_88106_length_131_cov_5.526718	194	64	8	30	3	18	5	11	3
MSGI1_101539	NODE_88093_length_131_cov_6.526718	194	49	6	84	10	20	5	18	5
MSGI1_10154	157973746	829	275	8	387	10	164	10	278	17
MSGI1_101540	NODE_87973_length_131_cov_4.412214	194	45	5	61	7	11	3	11	3
MSGI1_101541	NODE_87970_length_131_cov_3.351145	194	35	4	34	4	9	2	10	3
MSGI1_101542	NODE_87907_length_131_cov_5.450382	194	34	4	45	5	0	0	0	0
MSGI1_101543	NODE_87839_length_131_cov_5.900764	194	51	6	55	6	22	6	45	12
MSGI1_101544	NODE_87610_length_131_cov_5.908397	194	48	6	36	4	12	3	16	4
MSGI1_101545	NODE_87543_length_131_cov_3.458015	194	21	2	25	3	27	7	8	2
MSGI1_101546	NODE_87513_length_131_cov_5.389313	194	44	5	44	5	7	2	30	8
MSGI1_101547	NODE_87463_length_131_cov_5.328244	194	25	3	50	6	1	0	0	0
MSGI1_101548	NODE_87384_length_131_cov_5.931298	194	27	3	53	6	9	2	20	5
MSGI1_101549	NODE_87338_length_131_cov_5.259542	194	32	4	78	9	7	2	7	2
MSGI1_10155	TC8211	828	271	8	634	17	179	11	193	12
MSGI1_101550	NODE_87248_length_131_cov_2.809160	194	24	3	17	2	19	5	13	3
MSGI1_101551	NODE_87156_length_131_cov_3.473282	194	49	6	16	2	17	4	8	2
MSGI1_101552	NODE_86977_length_131_cov_2.679389	194	22	3	36	4	20	5	16	4
MSGI1_101553	NODE_86948_length_131_cov_4.458015	194	36	4	41	5	24	6	9	2
MSGI1_101554	NODE_86867_length_131_cov_5.847328	194	53	6	60	7	24	6	25	7
MSGI1_101555	NODE_86827_length_131_cov_5.541985	194	43	5	46	5	21	5	15	4
MSGI1_101556	NODE_86814_length_131_cov_9.000000	194	3	0	9	1	0	0	0	0
MSGI1_101557	NODE_86726_length_131_cov_3.839695	194	0	0	0	0	0	0	0	0
MSGI1_101558	NODE_86711_length_131_cov_2.587786	194	6	1	20	2	37	9	2	1
MSGI1_101559	NODE_86674_length_131_cov_3.618321	194	22	3	26	3	15	4	10	3
MSGI1_10156	TC6527	828	231	6	289	8	106	6	201	12
MSGI1_101560	NODE_86660_length_131_cov_3.328244	194	37	4	15	2	2	1	6	2
MSGI1_101561	NODE_86653_length_131_cov_3.320611	194	6	1	31	4	10	3	7	2
MSGI1_101562	NODE_86647_length_131_cov_4.190840	194	22	3	40	5	24	6	9	2
MSGI1_101563	NODE_86644_length_131_cov_10.931297	194	37	4	33	4	8	2	23	6
MSGI1_101564	NODE_86610_length_131_cov_5.030534	194	58	7	13	1	19	5	15	4
MSGI1_101565	NODE_86512_length_131_cov_5.167939	194	38	4	46	5	0	0	0	0
MSGI1_101566	NODE_86501_length_131_cov_4.152672	194	46	5	34	4	29	7	29	8
MSGI1_101567	NODE_86467_length_131_cov_2.717557	194	10	1	27	3	9	2	7	2
MSGI1_101568	NODE_86466_length_131_cov_5.564886	194	30	4	38	4	11	3	22	6
MSGI1_101569	NODE_86466_length_131_cov_4.030534	194	21	2	40	5	23	6	20	5
MSGI1_10157	TC4332	828	287	8	219	6	112	7	107	7
MSGI1_101570	NODE_86424_length_131_cov_4.931298	194	45	5	52	6	57	14	15	4
MSGI1_101571	NODE_86343_length_131_cov_4.442748	194	13	2	36	4	1	0	9	2
MSGI1_101572	NODE_86295_length_131_cov_5.961832	194	51	6	163	19	12	3	53	14
MSGI1_101573	NODE_86239_length_131_cov_2.770992	194	28	3	38	4	11	3	17	4
MSGI1_101574	NODE_8604_length_131_cov_9.343512	194	39	5	44	5	25	6	25	7
MSGI1_101575	NODE_85900_length_131_cov_6.030534	194	30	4	31	4	13	3	11	3
MSGI1_101576	NODE_85886_length_131_cov_2.114504	194	21	2	18	2	11	3	11	3
MSGI1_101577	NODE_85762_length_131_cov_5.450382	194	35	4	40	5	16	4	17	4
MSGI1_101578	NODE_85707_length_131_cov_1.770992	194	15	2	23	3	9	2	7	2
MSGI1_101579	NODE_85586_length_131_cov_6.274809	194	53	6	28	3	6	2	12	3
MSGI1_10158	TC3856	828	315	9	486	13	175	10	171	10
MSGI1_101580	NODE_85523_length_131_cov_7.778626	194	15	2	34	4	8	2	7	2
MSGI1_101581	NODE_85490_length_131_cov_3.351145	194	19	2	18	2	4	1	8	2
MSGI1_101582	NODE_85437_length_131_cov_3.709924	194	23	3	35	4	18	5	11	3
MSGI1_101583	NODE_85237_length_131_cov_9.488549	194	31	4	81	9	0	0	0	0
MSGI1_101584	NODE_85205_length_131_cov_4.412214	194	18	2	46	5	13	3	10	3
MSGI1_101585	NODE_85184_length_131_cov_4.793893	194	26	3	40	5	19	5	20	5
MSGI1_101586	NODE_85132_length_131_cov_8.236641	194	26	3	28	3	3	1	4	1
MSGI1_101587	NODE_8507_length_131_cov_34.977100	194	486	57	126	14	85	21	272	71
MSGI1_101588	NODE_84915_length_131_cov_2.755725	194	9	1	32	4	10	3	14	4
MSGI1_101589	NODE_84695_length_131_cov_6.259542	194	91	11	50	6	5	1	9	2
MSGI1_10159	TC2935	828	545	15	574	15	201	12	224	14
MSGI1_101590	NODE_84648_length_131_cov_4.015267	194	24	3	35	4	12	3	14	4
MSGI1_101591	NODE_84614_length_131_cov_11.267176	194	45	5	102	12	12	3	17	4
MSGI1_101592	NODE_84530_length_131_cov_6.374046	194	55	7	37	4	47	12	19	5
MSGI1_101593	NODE_84523_length_131_cov_4.641222	194	38	4	25	3	9	2	18	5
MSGI1_101594	NODE_84437_length_131_cov_7.328244	194	57	7	27	3	20	5	18	5
MSGI1_101595	NODE_83997_length_131_cov_2.587786	194	29	3	8	1	3	1	4	1
MSGI1_101596	NODE_83786_length_131_cov_4.709924	194	27	3	43	5	14	4	19	5
MSGI1_101597	NODE_83607_length_131_cov_5.038168	194	20	2	40	5	0	0	0	0
MSGI1_101598	NODE_83558_length_131_cov_3.793893	194	15	2	15	2	8	2	8	2
MSGI1_101599	NODE_83542_length_131_cov_6.114504	194	34	4	18	2	7	2	10	3
MSGI1_1016	TC8308	2031	8539	96	4820	52	1874	45	1642	41
MSGI1_10160	TC19680	828	12	0	11	0	282	17	240	15
MSGI1_101600	NODE_83380_length_131_cov_3.404580	194	31	4	17	2	12	3	8	2
MSGI1_101601	NODE_83322_length_131_cov_5.549618	194	42	5	61	7	75	19	11	3
MSGI1_101602	NODE_83293_length_131_cov_4.618320	194	22	3	38	4	9	2	10	3
MSGI1_101603	NODE_83292_length_131_cov_5.526718	194	39	5	60	7	7	2	28	7
MSGI1_101604	NODE_83253_length_131_cov_5.526718	194	57	7	34	4	48	12	15	4
MSGI1_101605	NODE_83231_length_131_cov_4.068702	194	48	6	15	2	11	3	16	4
MSGI1_101606	NODE_83105_length_131_cov_7.114504	194	44	5	61	7	19	5	10	3
MSGI1_101607	NODE_83089_length_131_cov_2.625954	194	19	2	20	2	9	2	7	2
MSGI1_101608	NODE_83079_length_131_cov_4.725191	194	22	3	24	3	25	6	11	3
MSGI1_101609	NODE_83069_length_131_cov_4.969466	194	27	3	20	2	13	3	20	5
MSGI1_10161	TC19223	828	231	6	476	13	99	6	140	9
MSGI1_101610	NODE_8281_length_131_cov_9.335877	194	25	3	18	2	65	16	35	9
MSGI1_101611	NODE_82720_length_131_cov_4.770992	194	42	5	17	2	6	2	17	4
MSGI1_101612	NODE_82609_length_131_cov_4.702290	194	17	2	25	3	14	4	11	3
MSGI1_101613	NODE_82565_length_131_cov_5.229008	194	47	6	41	5	4	1	15	4
MSGI1_101614	NODE_82554_length_131_cov_4.122138	194	35	4	60	7	13	3	19	5
MSGI1_101615	NODE_82550_length_131_cov_3.251908	194	37	4	44	5	36	9	21	5
MSGI1_101616	NODE_82203_length_131_cov_5.778626	194	27	3	48	5	0	0	0	0
MSGI1_101617	NODE_82122_length_131_cov_5.007634	194	32	4	43	5	8	2	14	4
MSGI1_101618	NODE_82068_length_131_cov_5.916030	194	1	0	0	0	0	0	0	0
MSGI1_101619	NODE_81978_length_131_cov_3.312977	194	27	3	23	3	14	4	17	4
MSGI1_10162	TC19134	828	530	15	998	27	391	23	537	33
MSGI1_101620	NODE_81943_length_131_cov_7.038168	194	36	4	18	2	35	9	5	1
MSGI1_101621	NODE_81844_length_131_cov_2.458015	194	6	1	15	2	7	2	9	2
MSGI1_101622	NODE_81813_length_131_cov_4.167939	194	69	8	41	5	10	3	16	4
MSGI1_101623	NODE_81769_length_131_cov_2.931298	194	38	4	34	4	6	2	9	2
MSGI1_101624	NODE_81760_length_131_cov_4.328244	194	43	5	38	4	14	4	26	7
MSGI1_101625	NODE_81707_length_131_cov_4.091603	194	24	3	41	5	27	7	12	3
MSGI1_101626	NODE_81694_length_131_cov_9.557252	194	57	7	82	9	25	6	19	5
MSGI1_101627	NODE_81664_length_131_cov_2.480916	194	26	3	26	3	5	1	4	1
MSGI1_101628	NODE_81607_length_131_cov_4.374046	194	34	4	50	6	20	5	25	7
MSGI1_101629	NODE_81604_length_131_cov_4.221374	194	40	5	54	6	17	4	11	3
MSGI1_10163	TC18897	828	467	13	274	7	95	6	80	5
MSGI1_101630	NODE_81478_length_131_cov_2.809160	194	11	1	13	1	3	1	9	2
MSGI1_101631	NODE_81413_length_131_cov_8.274809	194	68	8	133	15	98	25	49	13
MSGI1_101632	NODE_81354_length_131_cov_3.190840	194	31	4	35	4	13	3	14	4
MSGI1_101633	NODE_8133_length_131_cov_6.427481	194	17	2	53	6	5	1	3	1
MSGI1_101634	NODE_81260_length_131_cov_2.549618	194	21	2	21	2	16	4	9	2
MSGI1_101635	NODE_81199_length_131_cov_8.076336	194	58	7	73	8	30	8	26	7
MSGI1_101636	NODE_81141_length_131_cov_4.725191	194	19	2	13	1	27	7	4	1
MSGI1_101637	NODE_81112_length_131_cov_3.900763	194	15	2	36	4	3	1	9	2
MSGI1_101638	NODE_8108_length_131_cov_4.603054	194	0	0	0	0	51	13	37	10
MSGI1_101639	NODE_80952_length_131_cov_4.290076	194	16	2	31	4	8	2	6	2
MSGI1_10164	TC18348	828	301	8	232	6	106	6	183	11
MSGI1_101640	NODE_80925_length_131_cov_4.503817	194	40	5	62	7	29	7	50	13
MSGI1_101641	NODE_80856_length_131_cov_3.198473	194	32	4	34	4	4	1	12	3
MSGI1_101642	NODE_80845_length_131_cov_4.610687	194	46	5	5	1	42	11	2	1
MSGI1_101643	NODE_80755_length_131_cov_3.511450	194	33	4	28	3	12	3	6	2
MSGI1_101644	NODE_80479_length_131_cov_3.137405	194	51	6	38	4	6	2	5	1
MSGI1_101645	NODE_80388_length_131_cov_4.916030	194	29	3	40	5	1	0	0	0
MSGI1_101646	NODE_80348_length_131_cov_6.702290	194	59	7	44	5	20	5	15	4
MSGI1_101647	NODE_80321_length_131_cov_6.083970	194	23	3	50	6	0	0	0	0
MSGI1_101648	NODE_80212_length_131_cov_5.030534	194	42	5	62	7	24	6	20	5
MSGI1_101649	NODE_80158_length_131_cov_3.595420	194	13	2	30	3	37	9	20	5
MSGI1_10165	TC18297	828	370	10	350	9	136	8	211	13
MSGI1_101650	NODE_80063_length_131_cov_6.580153	194	25	3	31	4	13	3	17	4
MSGI1_101651	NODE_79911_length_131_cov_4.755725	194	44	5	24	3	2	1	9	2
MSGI1_101652	NODE_79887_length_131_cov_4.015267	194	36	4	41	5	12	3	21	5
MSGI1_101653	NODE_79746_length_131_cov_4.396946	194	39	5	34	4	6	2	7	2
MSGI1_101654	NODE_79643_length_131_cov_6.122138	194	13	2	44	5	1	0	0	0
MSGI1_101655	NODE_79541_length_131_cov_2.740458	194	24	3	28	3	4	1	2	1
MSGI1_101656	NODE_79405_length_131_cov_7.190840	194	43	5	28	3	6	2	7	2
MSGI1_101657	NODE_79274_length_131_cov_4.007634	194	21	2	33	4	29	7	27	7
MSGI1_101658	NODE_79268_length_131_cov_9.083969	194	45	5	73	8	63	16	37	10
MSGI1_101659	NODE_79248_length_131_cov_14.824428	194	131	15	22	3	0	0	0	0
MSGI1_10166	TC1747	828	2190	61	1173	31	542	32	772	47
MSGI1_101660	NODE_78828_length_131_cov_6.030534	194	27	3	38	4	11	3	23	6
MSGI1_101661	NODE_78815_length_131_cov_4.335878	194	15	2	39	4	7	2	5	1
MSGI1_101662	NODE_78767_length_131_cov_8.351145	194	81	10	36	4	55	14	25	7
MSGI1_101663	NODE_78751_length_131_cov_4.549618	194	20	2	19	2	1	0	4	1
MSGI1_101664	NODE_78699_length_131_cov_3.320611	194	28	3	24	3	1	0	0	0
MSGI1_101665	NODE_78610_length_131_cov_4.076336	194	45	5	37	4	13	3	20	5
MSGI1_101666	NODE_78609_length_131_cov_3.030534	194	22	3	24	3	9	2	4	1
MSGI1_101667	NODE_78592_length_131_cov_5.839694	194	42	5	34	4	6	2	17	4
MSGI1_101668	NODE_78447_length_131_cov_6.160306	194	30	4	35	4	16	4	15	4
MSGI1_101669	NODE_78407_length_131_cov_10.175572	194	57	7	96	11	8	2	20	5
MSGI1_10167	TC17171	828	497	14	444	12	177	10	201	12
MSGI1_101670	NODE_78385_length_131_cov_5.648855	194	65	8	27	3	9	2	8	2
MSGI1_101671	NODE_78378_length_131_cov_6.572519	194	41	5	25	3	9	2	8	2
MSGI1_101672	NODE_78369_length_131_cov_6.641222	194	53	6	50	6	20	5	26	7
MSGI1_101673	NODE_78225_length_131_cov_7.992366	194	18	2	18	2	9	2	7	2
MSGI1_101674	NODE_78042_length_131_cov_2.648855	194	26	3	13	1	13	3	16	4
MSGI1_101675	NODE_77985_length_131_cov_5.977099	194	56	7	79	9	24	6	16	4
MSGI1_101676	NODE_77919_length_131_cov_3.274809	194	18	2	12	1	29	7	16	4
MSGI1_101677	NODE_77896_length_131_cov_4.259542	194	35	4	38	4	14	4	15	4
MSGI1_101678	NODE_77794_length_131_cov_5.709924	194	28	3	45	5	52	13	19	5
MSGI1_101679	NODE_77391_length_131_cov_3.244275	194	8	1	32	4	3	1	11	3
MSGI1_10168	TC16710	828	3805	105	1591	42	1289	76	1074	66
MSGI1_101680	NODE_77385_length_131_cov_7.198473	194	26	3	60	7	12	3	29	8
MSGI1_101681	NODE_77368_length_131_cov_3.511450	194	33	4	33	4	0	0	0	0
MSGI1_101682	NODE_77331_length_131_cov_2.541985	194	0	0	0	0	0	0	0	0
MSGI1_101683	NODE_77296_length_131_cov_5.488550	194	61	7	62	7	6	2	3	1
MSGI1_101684	NODE_77294_length_131_cov_4.290076	194	40	5	36	4	2	1	15	4
MSGI1_101685	NODE_77125_length_131_cov_8.648855	194	24	3	47	5	8	2	18	5
MSGI1_101686	NODE_77120_length_131_cov_2.893130	194	36	4	47	5	4	1	22	6
MSGI1_101687	NODE_77093_length_131_cov_4.748092	194	4	0	7	1	3	1	3	1
MSGI1_101688	NODE_77076_length_131_cov_3.312977	194	28	3	20	2	5	1	5	1
MSGI1_101689	NODE_77028_length_131_cov_4.687023	194	26	3	41	5	2	1	12	3
MSGI1_10169	TC16562	828	49085	1360	42411	1133	31771	1883	23637	1446
MSGI1_101690	NODE_76933_length_131_cov_4.625954	194	32	4	21	2	16	4	12	3
MSGI1_101691	NODE_76908_length_131_cov_4.435114	194	15	2	38	4	8	2	12	3
MSGI1_101692	NODE_76491_length_131_cov_2.488550	194	14	2	10	1	7	2	5	1
MSGI1_101693	NODE_76251_length_131_cov_5.893130	194	56	7	56	6	43	11	41	11
MSGI1_101694	NODE_7618_length_131_cov_21.625954	194	5	1	5	1	1	0	1	0
MSGI1_101695	NODE_75955_length_131_cov_5.763359	194	38	4	56	6	11	3	11	3
MSGI1_101696	NODE_75918_length_131_cov_5.717557	194	32	4	48	5	16	4	24	6
MSGI1_101697	NODE_75863_length_131_cov_6.610687	194	72	9	61	7	35	9	22	6
MSGI1_101698	NODE_75786_length_131_cov_3.145038	194	30	4	26	3	7	2	12	3
MSGI1_101699	NODE_7571_length_131_cov_5.412214	194	0	0	4	0	6	2	0	0
MSGI1_1017	TC2600	2031	1386	16	2822	31	1391	34	1201	30
MSGI1_10170	TC16168	828	218	6	1284	34	196	12	377	23
MSGI1_101700	NODE_75554_length_131_cov_3.755725	194	0	0	4	0	0	0	0	0
MSGI1_101701	NODE_75489_length_131_cov_4.221374	194	38	4	38	4	20	5	27	7
MSGI1_101702	NODE_75457_length_131_cov_7.564886	194	0	0	0	0	0	0	0	0
MSGI1_101703	NODE_75309_length_131_cov_6.053435	194	81	10	67	8	27	7	26	7
MSGI1_101704	NODE_75231_length_131_cov_5.381680	194	30	4	48	5	6	2	29	8
MSGI1_101705	NODE_75050_length_131_cov_4.923664	194	18	2	40	5	6	2	19	5
MSGI1_101706	NODE_75033_length_131_cov_6.473282	194	36	4	54	6	21	5	13	3
MSGI1_101707	NODE_74988_length_131_cov_5.900764	194	32	4	53	6	31	8	23	6
MSGI1_101708	NODE_74854_length_131_cov_2.900763	194	14	2	27	3	22	6	19	5
MSGI1_101709	NODE_74853_length_131_cov_3.557252	194	19	2	17	2	14	4	8	2
MSGI1_10171	TC11294	828	800	22	848	23	425	25	308	19
MSGI1_101710	NODE_74824_length_131_cov_5.183206	194	26	3	19	2	14	4	8	2
MSGI1_101711	NODE_74807_length_131_cov_6.885496	194	28	3	38	4	14	4	9	2
MSGI1_101712	NODE_74768_length_131_cov_4.068702	194	10	1	33	4	20	5	9	2
MSGI1_101713	NODE_74704_length_131_cov_7.702290	194	41	5	51	6	10	3	19	5
MSGI1_101714	NODE_74685_length_131_cov_5.351145	194	27	3	52	6	21	5	24	6
MSGI1_101715	NODE_74607_length_131_cov_8.549619	194	47	6	58	7	7	2	18	5
MSGI1_101716	NODE_74555_length_131_cov_64.961830	194	170	20	211	24	52	13	30	8
MSGI1_101717	NODE_74553_length_131_cov_14.587787	194	57	7	82	9	31	8	35	9
MSGI1_101718	NODE_74543_length_131_cov_9.740458	194	33	4	49	6	6	2	4	1
MSGI1_101719	NODE_74520_length_131_cov_3.343511	194	30	4	43	5	4	1	2	1
MSGI1_10172	TC10829	828	466	13	386	10	152	9	130	8
MSGI1_101720	NODE_74424_length_131_cov_4.770992	194	46	5	38	4	50	13	22	6
MSGI1_101721	NODE_74272_length_131_cov_6.328244	194	24	3	55	6	12	3	6	2
MSGI1_101722	NODE_74244_length_131_cov_8.587787	194	84	10	87	10	14	4	32	8
MSGI1_101723	NODE_74210_length_131_cov_9.351145	194	8	1	5	1	1	0	1	0
MSGI1_101724	NODE_74207_length_131_cov_4.854962	194	19	2	37	4	27	7	10	3
MSGI1_101725	NODE_74159_length_131_cov_6.473282	194	27	3	48	5	27	7	13	3
MSGI1_101726	NODE_74070_length_131_cov_10.030535	194	83	10	105	12	2	1	0	0
MSGI1_101727	NODE_73945_length_131_cov_4.099236	194	36	4	30	3	0	0	0	0
MSGI1_101728	NODE_73777_length_131_cov_3.893130	194	39	5	34	4	31	8	25	7
MSGI1_101729	NODE_73751_length_131_cov_3.656489	194	30	4	47	5	0	0	0	0
MSGI1_10173	TC10803	828	302	8	566	15	333	20	272	17
MSGI1_101730	NODE_73614_length_131_cov_5.755725	194	43	5	73	8	0	0	0	0
MSGI1_101731	NODE_73601_length_131_cov_6.061069	194	98	12	41	5	6	2	9	2
MSGI1_101732	NODE_73532_length_131_cov_7.885496	194	54	6	102	12	44	11	47	12
MSGI1_101733	NODE_73504_length_131_cov_3.946565	194	37	4	44	5	20	5	19	5
MSGI1_101734	NODE_73300_length_131_cov_4.297710	194	21	2	54	6	14	4	13	3
MSGI1_101735	NODE_73136_length_131_cov_13.770992	194	67	8	128	15	81	20	26	7
MSGI1_101736	NODE_73061_length_131_cov_4.679389	194	38	4	68	8	32	8	32	8
MSGI1_101737	NODE_72839_length_131_cov_5.725191	194	12	1	24	3	5	1	5	1
MSGI1_101738	NODE_72434_length_131_cov_3.129771	194	25	3	55	6	95	24	55	14
MSGI1_101739	NODE_72421_length_131_cov_3.702290	194	41	5	34	4	24	6	18	5
MSGI1_10174	TC10637	828	172	5	401	11	202	12	164	10
MSGI1_101740	NODE_72388_length_131_cov_5.007634	194	38	4	22	3	28	7	14	4
MSGI1_101741	NODE_72245_length_131_cov_5.679389	194	67	8	72	8	18	5	8	2
MSGI1_101742	NODE_7202_length_131_cov_5.236641	194	28	3	14	2	29	7	15	4
MSGI1_101743	NODE_71752_length_131_cov_7.167939	194	44	5	61	7	50	13	31	8
MSGI1_101744	NODE_71465_length_131_cov_8.503817	194	122	14	124	14	33	8	63	16
MSGI1_101745	NODE_71115_length_131_cov_3.099237	194	27	3	26	3	14	4	15	4
MSGI1_101746	NODE_71072_length_131_cov_5.992366	194	35	4	36	4	43	11	18	5
MSGI1_101747	NODE_71055_length_131_cov_6.473282	194	75	9	92	10	53	13	26	7
MSGI1_101748	NODE_70933_length_131_cov_6.244275	194	32	4	58	7	26	7	11	3
MSGI1_101749	NODE_70842_length_131_cov_4.351145	194	29	3	19	2	6	2	10	3
MSGI1_10175	NODE_8661_length_755_cov_22.576159	828	304	8	339	9	155	9	146	9
MSGI1_101750	NODE_70812_length_131_cov_4.755725	194	28	3	37	4	7	2	6	2
MSGI1_101751	NODE_70621_length_131_cov_7.641222	194	22	3	47	5	40	10	25	7
MSGI1_101752	NODE_70427_length_131_cov_5.145038	194	41	5	41	5	12	3	20	5
MSGI1_101753	NODE_7028_length_131_cov_6.946565	194	46	5	65	7	33	8	21	5
MSGI1_101754	NODE_70243_length_131_cov_11.251908	194	42	5	106	12	35	9	20	5
MSGI1_101755	NODE_69960_length_131_cov_9.007633	194	58	7	75	9	27	7	68	18
MSGI1_101756	NODE_69808_length_131_cov_7.099236	194	22	3	69	8	65	16	29	8
MSGI1_101757	NODE_69452_length_131_cov_3.221374	194	41	5	45	5	23	6	39	10
MSGI1_101758	NODE_69377_length_131_cov_4.770992	194	21	2	40	5	2	1	8	2
MSGI1_101759	NODE_68963_length_131_cov_7.984733	194	49	6	52	6	16	4	18	5
MSGI1_10176	NODE_838_length_755_cov_127.888741	828	3399	94	1569	42	1260	75	581	36
MSGI1_101760	NODE_68905_length_131_cov_4.587786	194	38	4	34	4	6	2	8	2
MSGI1_101761	NODE_68601_length_131_cov_4.801527	194	41	5	19	2	18	5	12	3
MSGI1_101762	NODE_68433_length_131_cov_7.198473	194	20	2	29	3	19	5	23	6
MSGI1_101763	NODE_68405_length_131_cov_4.053435	194	21	2	41	5	13	3	9	2
MSGI1_101764	NODE_68298_length_131_cov_55.832062	194	269	32	213	24	76	19	104	27
MSGI1_101765	NODE_68280_length_131_cov_8.977099	194	55	7	54	6	9	2	17	4
MSGI1_101766	NODE_68278_length_131_cov_6.206107	194	83	10	45	5	32	8	17	4
MSGI1_101767	NODE_68225_length_131_cov_25.412214	194	226	27	86	10	22	6	46	12
MSGI1_101768	NODE_68156_length_131_cov_4.015267	194	23	3	26	3	18	5	14	4
MSGI1_101769	NODE_68054_length_131_cov_3.160305	194	30	4	26	3	0	0	0	0
MSGI1_10177	NODE_6538_length_755_cov_70.389404	828	1027	28	344	9	162	10	141	9
MSGI1_101770	NODE_67927_length_131_cov_4.381680	194	36	4	77	9	44	11	88	23
MSGI1_101771	NODE_67900_length_131_cov_2.511450	194	0	0	0	0	0	0	0	0
MSGI1_101772	NODE_67894_length_131_cov_5.832061	194	68	8	52	6	23	6	27	7
MSGI1_101773	NODE_67881_length_131_cov_5.152672	194	29	3	52	6	10	3	4	1
MSGI1_101774	NODE_67769_length_131_cov_8.229008	194	61	7	62	7	20	5	7	2
MSGI1_101775	NODE_67768_length_131_cov_6.351145	194	34	4	57	6	8	2	2	1
MSGI1_101776	NODE_67729_length_131_cov_6.938931	194	63	7	78	9	32	8	31	8
MSGI1_101777	NODE_67447_length_131_cov_4.625954	194	4	0	42	5	2	1	2	1
MSGI1_101778	NODE_67406_length_131_cov_6.061069	194	31	4	47	5	19	5	9	2
MSGI1_101779	NODE_67210_length_131_cov_12.190840	194	93	11	45	5	0	0	2	1
MSGI1_10178	NODE_52016_length_755_cov_10.941722	828	301	8	297	8	106	6	56	3
MSGI1_101780	NODE_67163_length_131_cov_4.595420	194	21	2	39	4	21	5	11	3
MSGI1_101781	NODE_66972_length_131_cov_5.320611	194	10	1	17	2	9	2	5	1
MSGI1_101782	NODE_66957_length_131_cov_2.687023	194	24	3	21	2	4	1	7	2
MSGI1_101783	NODE_66906_length_131_cov_5.969466	194	46	5	21	2	20	5	12	3
MSGI1_101784	NODE_66886_length_131_cov_8.312977	194	64	8	34	4	0	0	0	0
MSGI1_101785	NODE_66877_length_131_cov_12.671756	194	16	2	108	12	50	13	22	6
MSGI1_101786	NODE_66787_length_131_cov_3.854962	194	51	6	58	7	3	1	1	0
MSGI1_101787	NODE_66579_length_131_cov_4.923664	194	20	2	0	0	817	207	1	0
MSGI1_101788	NODE_66411_length_131_cov_5.847328	194	47	6	80	9	7	2	6	2
MSGI1_101789	NODE_66356_length_131_cov_5.312977	194	4	0	0	0	0	0	2	1
MSGI1_10179	NODE_50867_length_755_cov_10.920529	828	311	9	153	4	47	3	59	4
MSGI1_101790	NODE_66262_length_131_cov_9.022901	194	64	8	58	7	5	1	6	2
MSGI1_101791	NODE_65958_length_131_cov_6.694656	194	40	5	68	8	13	3	31	8
MSGI1_101792	NODE_65872_length_131_cov_5.992366	194	32	4	27	3	3	1	16	4
MSGI1_101793	NODE_6581_length_131_cov_5.702290	194	27	3	20	2	9	2	9	2
MSGI1_101794	NODE_65456_length_131_cov_5.816794	194	60	7	50	6	12	3	15	4
MSGI1_101795	NODE_6528_length_131_cov_5.251908	194	25	3	75	9	28	7	37	10
MSGI1_101796	NODE_65016_length_131_cov_6.244275	194	37	4	55	6	29	7	13	3
[truncated: 122,026 more rows]
