# Supplementary material for: Using RNA-Seq for gene identification, polymorphism detection and transcript profiling in two alfalfa genotypes with divergent cell wall composition in stems
Source: BMC Genomics. 2011 Apr 19;12:199. doi: 10.1186/1471-2164-12-199 (PMC3112146; doi:10.1186/1471-2164-12-199)
Supplement: Additional file 12 — Top 500 most abundant transcripts in each library. A table showing the RPKM-normalized digital gene expression counts and MapMan functional classes for the top 500 most abundant transcripts selected in each library. [file 1471-2164-12-199-S12.TXT]

Unique_ID	MSGI_ID	RPKM_708_ES	RPKM_708_PES	RPKM_773_ES	RPKM_773_PES	MapMan_Class	DESCRIPTION
MSGI1_100202	NODE_41325_length_133_cov_34.571430	32	19	283	81	protein.degradation	Serine carboxypeptidase-like 48 precursor; n=1; Arabidopsis thaliana|Rep: Serine carboxypeptidase-like 48 precursor - Arabidopsis thaliana (Mouse-ear cress)
MSGI1_10021	157976593	466	360	370	360	not assigned.unknown	16S ribosomal RNA
MSGI1_10023	157976021	32	258	130	233	development.unspecified	Drm3; n=1; Pisum sativum|Rep: Drm3 - Pisum sativum (Garden pea)
MSGI1_100732	NODE_83799_length_132_cov_6.045455	3	0	308	1	cell wall.modification	Expansin 45, endoglucanase-like; n=1; Medicago truncatula|Rep: Expansin 45, endoglucanase-like - Medicago truncatula (Barrel medic)
MSGI1_100803	NODE_7838_length_132_cov_213.924240	272	202	134	32	not assigned.unknown	Heavy metal transport/detoxification protein; n=1; Medicago truncatula|Rep: Heavy metal transport/detoxification protein - Medicago truncatula (Barrel medic)
MSGI1_10169	TC16562	1360	1133	1883	1446	secondary metabolism.flavonoids.isoflavonols	Isoflavone reductase-like NAD(P)H-dependent oxidoreductase; n=1; Medicago sativa|Rep: Isoflavone reductase-like NAD(P)H-dependent oxidoreductase - Medicago sativa (Alfalfa)
MSGI1_10245	TC16216	278	279	216	278	not assigned.unknown	Latex abundant protein 1, putative; n=1; Medicago truncatula|Rep: Latex abundant protein 1, putative - Medicago truncatula (Barrel medic)
MSGI1_10274	TC8339	10	4	2151	18	not assigned.unknown	Dehydrin-like protein; n=1; Medicago sativa|Rep: Dehydrin-like protein - Medicago sativa (Alfalfa)
MSGI1_10356	157976826	395	98	230	361	PS.calvin cyle.rubisco small subunit	Ribulose bisphosphate carboxylase small chain, chloroplast precursor; n=1; Medicago sativa|Rep: Ribulose bisphosphate carboxylase small chain, chloroplast precursor - Medicago sativa (Alfalfa)
MSGI1_10369	TC16436	424	326	284	333	cell wall	Profilin 1; n=1; Mangifera indica|Rep: Profilin 1 - Mangifera indica (Mango)
MSGI1_10369	TC16436	424	326	284	333	cell.organisation	Profilin 1; n=1; Mangifera indica|Rep: Profilin 1 - Mangifera indica (Mango)
MSGI1_103981	NODE_2712_length_129_cov_216.651169	204	279	289	1051	not assigned.unknown	Abscisic acid and environmental stress-inducible protein; n=1; Medicago sativa subsp. falcata|Rep: Abscisic acid and environmental stress-inducible protein - Medicago falcata (Sickle medic)
MSGI1_10400	TC1266	247	227	254	402	cell.cycle	Peptidyl-prolyl cis-trans isomerase; n=1; Vicia faba|Rep: Peptidyl-prolyl cis-trans isomerase - Vicia faba (Broad bean)
MSGI1_10400	TC1266	247	227	254	402	misc.misc2	Peptidyl-prolyl cis-trans isomerase; n=1; Vicia faba|Rep: Peptidyl-prolyl cis-trans isomerase - Vicia faba (Broad bean)
MSGI1_10430	TC18109	8	11	283	4	not assigned.unknown	Peripheral-type benzodiazepine receptor; n=1; Solanum tuberosum|Rep: Peripheral-type benzodiazepine receptor - Solanum tuberosum (Potato)
MSGI1_104513	NODE_661_length_128_cov_743.015625	721	3	66	3	cell wall.pectin*esterases.PME	Pectinesterase; Pectinesterase inhibitor; n=1; Medicago truncatula|Rep: Pectinesterase; Pectinesterase inhibitor - Medicago truncatula (Barrel medic)
MSGI1_104875	NODE_2758_length_128_cov_242.562500	13	5	535	55	not assigned.unknown	Dehydrin-like protein; n=1; Medicago sativa|Rep: Dehydrin-like protein - Medicago sativa (Alfalfa)
MSGI1_10556	157973764	332	82	217	252	PS.calvin cyle.rubisco small subunit	Ribulose bisphosphate carboxylase small chain, chloroplast precursor; n=1; Medicago sativa|Rep: Ribulose bisphosphate carboxylase small chain, chloroplast precursor - Medicago sativa (Alfalfa)
MSGI1_10566	TC11732	0	1	1	227	stress.biotic	High molecular weight root vegetative storage protein precursor; n=1; Medicago sativa|Rep: High molecular weight root vegetative storage protein precursor - Medicago sativa (Alfalfa)
MSGI1_10579	157977360	239	141	162	206	PS.lightreaction.photosystem II.PSII polypeptide subunits	Oxygen-evolving enhancer protein 3; n=1; Pisum sativum|Rep: Oxygen-evolving enhancer protein 3 - Pisum sativum (Garden pea)
MSGI1_105813	NODE_3078_length_127_cov_354.251984	622	301	265	106	not assigned.unknown	Putative uncharacterized protein; n=1; Medicago truncatula|Rep: Putative uncharacterized protein - Medicago truncatula (Barrel medic)
MSGI1_10599	TC14557	117	322	1	1	not assigned.unknown	Putative uncharacterized protein; n=1; Medicago truncatula|Rep: Putative uncharacterized protein - Medicago truncatula (Barrel medic)
MSGI1_10614	157976888	263	69	200	172	PS.calvin cyle.rubisco small subunit	Ribulose bisphosphate carboxylase small chain, chloroplast precursor; n=1; Medicago sativa|Rep: Ribulose bisphosphate carboxylase small chain, chloroplast precursor - Medicago sativa (Alfalfa)
MSGI1_10619	157973727	250	65	38	33	PS.calvin cyle.rubisco small subunit	Ribulose bisphosphate carboxylase small chain, chloroplast precursor; n=1; Medicago sativa|Rep: Ribulose bisphosphate carboxylase small chain, chloroplast precursor - Medicago sativa (Alfalfa)
MSGI1_10638	157976711	563	115	219	254	PS.calvin cyle.rubisco small subunit	Ribulose bisphosphate carboxylase small chain, chloroplast precursor; n=1; Medicago sativa|Rep: Ribulose bisphosphate carboxylase small chain, chloroplast precursor - Medicago sativa (Alfalfa)
MSGI1_10641	157974744	411	100	244	361	PS.calvin cyle.rubisco small subunit	Ribulose bisphosphate carboxylase small chain, chloroplast precursor; n=1; Medicago sativa|Rep: Ribulose bisphosphate carboxylase small chain, chloroplast precursor - Medicago sativa (Alfalfa)
MSGI1_10669	157977533	522	129	347	343	PS.calvin cyle.rubisco small subunit	Ribulose bisphosphate carboxylase small chain, chloroplast precursor; n=1; Medicago sativa|Rep: Ribulose bisphosphate carboxylase small chain, chloroplast precursor - Medicago sativa (Alfalfa)
MSGI1_1069	TC553	384	395	472	562	amino acid metabolism.synthesis.serine-glycine-cysteine group.glycine.glycine hydroxymethyltransferase	Serine hydroxymethyltransferase; n=1; Medicago truncatula|Rep: Serine hydroxymethyltransferase - Medicago truncatula (Barrel medic)
MSGI1_1069	TC553	384	395	472	562	C1-metabolism.glycine hydroxymethyltransferase	Serine hydroxymethyltransferase; n=1; Medicago truncatula|Rep: Serine hydroxymethyltransferase - Medicago truncatula (Barrel medic)
MSGI1_1069	TC553	384	395	472	562	PS.photorespiration.serine hydroxymethyltransferase	Serine hydroxymethyltransferase; n=1; Medicago truncatula|Rep: Serine hydroxymethyltransferase - Medicago truncatula (Barrel medic)
MSGI1_10715	TC16863	197	127	95	292	not assigned.unknown	Lipoxygenase, LH2; n=1; Medicago truncatula|Rep: Lipoxygenase, LH2 - Medicago truncatula (Barrel medic)
MSGI1_10728	157977655	746	148	264	352	PS.calvin cyle.rubisco small subunit	Ribulose bisphosphate carboxylase small chain, chloroplast precursor; n=1; Medicago sativa|Rep: Ribulose bisphosphate carboxylase small chain, chloroplast precursor - Medicago sativa (Alfalfa)
MSGI1_107668	NODE_3729_length_125_cov_177.167999	239	170	18	56	not assigned.unknown	Putative uncharacterized protein; n=1; Trifolium pratense|Rep: Putative uncharacterized protein - Trifolium pratense (Red clover)
MSGI1_10776	81485509	562	385	138	260	protein.synthesis.elongation	Elongation factor 1-alpha; n=1; Daucus carota|Rep: Elongation factor 1-alpha - Daucus carota (Carrot)
MSGI1_107885	NODE_16706_length_125_cov_120.103996	120	257	208	333	not assigned.unknown	Harpin-induced 1; n=1; Medicago truncatula|Rep: Harpin-induced 1 - Medicago truncatula (Barrel medic)
MSGI1_10842	TC5666	9	1	275	0	cell wall	NAC3 protein; n=1; Glycine max|Rep: NAC3 protein - Glycine max (Soybean)
MSGI1_10842	TC5666	9	1	275	0	development.unspecified	NAC3 protein; n=1; Glycine max|Rep: NAC3 protein - Glycine max (Soybean)
MSGI1_10842	TC5666	9	1	275	0	RNA.regulation of transcription.NAC domain transcription factor family	NAC3 protein; n=1; Glycine max|Rep: NAC3 protein - Glycine max (Soybean)
MSGI1_10909	TC17115	245	146	106	219	protein.synthesis.misc ribososomal protein	60S ribosomal protein L13-1; n=1; Arabidopsis thaliana|Rep: 60S ribosomal protein L13-1 - Arabidopsis thaliana (Mouse-ear cress)
MSGI1_109277	NODE_75713_length_123_cov_2.861789	1	3	1617	1	not assigned.unknown	Putative uncharacterized protein T10O8_10; n=1; Arabidopsis thaliana|Rep: Putative uncharacterized protein T10O8_10 - Arabidopsis thaliana (Mouse-ear cress)
MSGI1_10935	157973628	265	73	249	207	PS.calvin cyle.rubisco small subunit	Ribulose bisphosphate carboxylase small chain, chloroplast precursor; n=1; Medicago sativa|Rep: Ribulose bisphosphate carboxylase small chain, chloroplast precursor - Medicago sativa (Alfalfa)
MSGI1_10953	157977191	3808	4531	1993	3236	not assigned.unknown	26S ribosomal RNA
MSGI1_10991	TC15813	18	131	349	318	not assigned.unknown	Albumin I; n=1; Medicago truncatula|Rep: Albumin I - Medicago truncatula (Barrel medic)
MSGI1_109953	F7SND4004H63JU	471	479	384	485	not assigned.unknown	Latex abundant protein 1, putative; n=1; Medicago truncatula|Rep: Latex abundant protein 1, putative - Medicago truncatula (Barrel medic)
MSGI1_110399	NODE_6739_length_122_cov_483.286896	296	311	133	540	not assigned.unknown	Root nodule extensin; n=1; Pisum sativum|Rep: Root nodule extensin - Pisum sativum (Garden pea)
MSGI1_11048	157975567	154	123	150	265	PS.lightreaction.photosystem II.PSII polypeptide subunits	Putative uncharacterized protein; n=1; Medicago truncatula|Rep: Putative uncharacterized protein - Medicago truncatula (Barrel medic)
MSGI1_1108	TC248	0	0	936	1426	not assigned.unknown	RNA-dependent RNA polymerase; n=1; Oyster mushroom isometric virus II|Rep: RNA-dependent RNA polymerase - Oyster mushroom isometric virus II
MSGI1_111045	NODE_8577_length_121_cov_483.396698	62	223	104	74	RNA.regulation of transcription.AP2/EREBP, APETALA2/Ethylene-responsive element binding protein family	Pathogenesis-related transcriptional factor and ERF; n=1; Medicago truncatula|Rep: Pathogenesis-related transcriptional factor and ERF - Medicago truncatula (Barrel medic)
MSGI1_111055	NODE_6967_length_121_cov_457.281006	134	282	79	184	S-assimilation.APS	ATP sulfurylase; n=1; Glycine max|Rep: ATP sulfurylase - Glycine max (Soybean)
MSGI1_111134	NODE_17041_length_121_cov_278.363647	241	247	95	435	not assigned.unknown	Root nodule extensin; n=1; Pisum sativum|Rep: Root nodule extensin - Pisum sativum (Garden pea)
MSGI1_111294	TC11731	0	3	4	563	stress.biotic	High molecular weight root vegetative storage protein precursor; n=1; Medicago sativa|Rep: High molecular weight root vegetative storage protein precursor - Medicago sativa (Alfalfa)
MSGI1_11144	TC7944	1317	839	1067	1125	PS.lightreaction.photosystem II.PSII polypeptide subunits	Oxygen-evolving enhancer protein 1, chloroplast precursor; n=1; Pisum sativum|Rep: Oxygen-evolving enhancer protein 1, chloroplast precursor - Pisum sativum (Garden pea)
MSGI1_111899	F7SND4003GTIY1	666	325	102	127	cell.organisation	Cell division protein FtsZ; n=1; Medicago truncatula|Rep: Cell division protein FtsZ - Medicago truncatula (Barrel medic)
MSGI1_11196	146148925	201	305	548	148	not assigned.unknown	Dehydrin-cognate; n=1; Pisum sativum|Rep: Dehydrin-cognate - Pisum sativum (Garden pea)
MSGI1_112203	F7SND4004IXGFQ	1	0	417	547	not assigned.unknown	Environmental stress-induced protein; n=1; Medicago sativa|Rep: Environmental stress-induced protein - Medicago sativa (Alfalfa)
MSGI1_112510	NODE_4917_length_109_cov_319.449554	278	70	20	77	hormone metabolism.jasmonate.synthesis-degradation.lipoxygenase	Lipoxygenase; n=1; Pisum sativum|Rep: Lipoxygenase - Pisum sativum (Garden pea)
MSGI1_11305	20381681	542	168	312	221	stress.abiotic.unspecified	Putative ripening related protein; n=1; Cicer arietinum|Rep: Putative ripening related protein - Cicer arietinum (Chickpea) (Garbanzo)
MSGI1_11312	157974060	599	126	261	319	PS.calvin cyle.rubisco small subunit	Ribulose bisphosphate carboxylase small chain, chloroplast precursor; n=1; Medicago sativa|Rep: Ribulose bisphosphate carboxylase small chain, chloroplast precursor - Medicago sativa (Alfalfa)
MSGI1_113448	F7SND4003FNSOO	69	176	200	249	not assigned.unknown	DnaJ-like protein; n=1; Medicago sativa|Rep: DnaJ-like protein - Medicago sativa (Alfalfa)
MSGI1_11345	TC8828	279	177	151	212	protein.synthesis.misc ribososomal protein	60S ribosomal protein L7A-like; n=1; Solanum tuberosum|Rep: 60S ribosomal protein L7A-like - Solanum tuberosum (Potato)
MSGI1_113683	NODE_41188_length_100_cov_108.669998	83	255	55	137	not assigned.unknown	Beta-Ig-H3/fasciclin; n=1; Medicago truncatula|Rep: Beta-Ig-H3/fasciclin - Medicago truncatula (Barrel medic)
MSGI1_113873	F7SND4003GJE0E	1	1	74	238	PS.calvin cyle.GAP	Glyceraldehyde-3-phosphate dehydrogenase B, chloroplast precursor; n=1; Pisum sativum|Rep: Glyceraldehyde-3-phosphate dehydrogenase B, chloroplast precursor - Pisum sativum (Garden pea)
MSGI1_1139	TC8190	300	478	283	1716	major CHO metabolism.degradation.starch.starch cleavage	Beta-amylase; n=1; Medicago sativa|Rep: Beta-amylase - Medicago sativa (Alfalfa)
MSGI1_11401	TC15927	420	7	84	6	cell wall.modification	Glycoside hydrolase, family 16; Xyloglucan endo-transglycosylase, C- terminal; n=1; Medicago truncatula|Rep: Glycoside hydrolase, family 16; Xyloglucan endo-transglycosylase, C- terminal - Medicago truncatula (Barrel medic)
MSGI1_114135	NODE_6666_length_96_cov_96.541664	73	208	90	210	cell wall.cell wall proteins.AGPs	Beta-Ig-H3/fasciclin; n=1; Medicago truncatula|Rep: Beta-Ig-H3/fasciclin - Medicago truncatula (Barrel medic)
MSGI1_114313	NODE_44015_length_94_cov_79.585106	60	47	121	239	tetrapyrrole synthesis.magnesium chelatase	Magnesium chelatase; n=1; Capsicum annuum|Rep: Magnesium chelatase - Capsicum annuum (Bell pepper)
MSGI1_114977	NODE_3903_length_88_cov_907.545471	238	238	69	320	not assigned.unknown	Root nodule extensin; n=1; Pisum sativum|Rep: Root nodule extensin - Pisum sativum (Garden pea)
MSGI1_11498	TC9870	14	26	321	18	metal handling.binding, chelation and storage	Rubrerythrin; Ferritin-like; n=1; Medicago truncatula|Rep: Rubrerythrin; Ferritin-like - Medicago truncatula (Barrel medic)
MSGI1_11499	TC8948	134	314	33	56	misc.protease inhibitor/seed storage/lipid transfer protein (LTP) family protein	Putative lipid transfer protein; n=1; Solanum tuberosum|Rep: Putative lipid transfer protein - Solanum tuberosum (Potato)
MSGI1_11504	TC17054	229	163	214	120	misc.protease inhibitor/seed storage/lipid transfer protein (LTP) family protein	Non-specific lipid-transfer protein-like protein At5g64080 precursor; n=1; Arabidopsis thaliana|Rep: Non-specific lipid-transfer protein-like protein At5g64080 precursor - Arabidopsis thaliana (Mouse-ear cress)
MSGI1_115164	NODE_8765_length_86_cov_924.104675	218	226	123	200	protein.degradation.ubiquitin.ubiquitin	Chromosome undetermined scaffold_55, whole genome shotgun sequence; n=1; Paramecium tetraurelia|Rep: Chromosome undetermined scaffold_55, whole genome shotgun sequence - Paramecium tetraurelia
MSGI1_11520	157976782	1124	254	148	177	PS.calvin cyle.rubisco small subunit	Ribulose bisphosphate carboxylase small chain, chloroplast precursor; n=1; Medicago sativa|Rep: Ribulose bisphosphate carboxylase small chain, chloroplast precursor - Medicago sativa (Alfalfa)
MSGI1_11524	157974133	265	207	108	217	stress.abiotic.heat	Putative uncharacterized protein; n=1; Vitis vinifera|Rep: Putative uncharacterized protein - Vitis vinifera (Grape)
MSGI1_11560	157974613	196	238	158	140	metal handling.binding, chelation and storage	S-adenosylmethionine synthetase; n=1; Medicago sativa subsp. falcata|Rep: S-adenosylmethionine synthetase - Medicago falcata (Sickle medic)
MSGI1_11560	157974613	196	238	158	140	amino acid metabolism.synthesis.aspartate family.methionine.S-adenosylmethionine synthetase	S-adenosylmethionine synthetase; n=1; Medicago sativa subsp. falcata|Rep: S-adenosylmethionine synthetase - Medicago falcata (Sickle medic)
MSGI1_11581	157977011	239	126	83	106	PS.lightreaction.photosystem I.PSI polypeptide subunits	Photosystem I reaction center subunit III; n=1; Vigna radiata var. radiata|Rep: Photosystem I reaction center subunit III - Phaseolus aureus (Mung bean) (Vigna radiata)
MSGI1_11585	157973634	24	53	232	138	not assigned.unknown	Abscisic acid and environmental stress-inducible protein; n=1; Medicago sativa subsp. falcata|Rep: Abscisic acid and environmental stress-inducible protein - Medicago falcata (Sickle medic)
MSGI1_116046	F7SND4003FTB82	105	33	80	243	not assigned.unknown	Ribulose bisphosphate carboxylase small chain 3C, chloroplast precursor; n=2; Pisum sativum|Rep: Ribulose bisphosphate carboxylase small chain 3C, chloroplast precursor - Pisum sativum (Garden pea)
MSGI1_11649	157975154	46	73	254	216	not assigned.unknown	Abscisic acid and environmental stress-inducible protein; n=1; Medicago sativa subsp. falcata|Rep: Abscisic acid and environmental stress-inducible protein - Medicago falcata (Sickle medic)
MSGI1_1166	TC7837	1458	1486	901	2182	PS.calvin cyle.rubisco interacting	AAA ATPase, central region; Homeodomain-like; n=1; Medicago truncatula|Rep: AAA ATPase, central region; Homeodomain-like - Medicago truncatula (Barrel medic)
MSGI1_116730	NODE_1677_length_73_cov_606.808228	3	3	263	10	not assigned.unknown	Late embryogenesis abundant protein; n=1; Medicago truncatula|Rep: Late embryogenesis abundant protein - Medicago truncatula (Barrel medic)
MSGI1_116824	NODE_2078_length_72_cov_180.222229	576	313	214	598	PS.calvin cyle.GAP	Glyceraldehyde-3-phosphate dehydrogenase, type I; n=1; Medicago truncatula|Rep: Glyceraldehyde-3-phosphate dehydrogenase, type I - Medicago truncatula (Barrel medic)
MSGI1_117127	F7SND4003HGZQH	316	4	73	1	not assigned.unknown	Unidentified precursor; n=1; Medicago sativa|Rep: Unidentified precursor - Medicago sativa (Alfalfa)
MSGI1_1173	TC15732	273	154	173	196	secondary metabolism.isoprenoids.non-mevalonate pathway	Geranylgeranyl reductase; n=1; Medicago truncatula|Rep: Geranylgeranyl reductase - Medicago truncatula (Barrel medic)
MSGI1_117376	TC7949	1	113	46	273	not assigned.unknown	Elote1 putative polyprotein; n=1; Zea mays|Rep: Elote1 putative polyprotein - Zea mays (Maize)
MSGI1_117540	NODE_7745_length_66_cov_561.954529	746	254	433	370	not assigned.unknown	Ripening-related protein; n=1; Pisum sativum|Rep: Ripening-related protein - Pisum sativum (Garden pea)
MSGI1_11759	157974977	61	89	91	249	not assigned.unknown	Abscisic acid and environmental stress-inducible protein; n=1; Medicago sativa subsp. falcata|Rep: Abscisic acid and environmental stress-inducible protein - Medicago falcata (Sickle medic)
MSGI1_11766	TC8590	174	136	201	479	not assigned.unknown	Eggshell protein; n=1; Medicago truncatula|Rep: Eggshell protein - Medicago truncatula (Barrel medic)
MSGI1_11788	157973475	99	53	335	92	secondary metabolism.phenylpropanoids.lignin biosynthesis.CCR1	Cinnamoyl-CoA reductase; n=1; Acacia mangium x Acacia auriculiformis|Rep: Cinnamoyl-CoA reductase - Acacia mangium x Acacia auriculiformis
MSGI1_11808	157975056	57	78	91	250	not assigned.unknown	Abscisic acid and environmental stress-inducible protein; n=1; Medicago sativa subsp. falcata|Rep: Abscisic acid and environmental stress-inducible protein - Medicago falcata (Sickle medic)
MSGI1_118110	NODE_7746_length_62_cov_507.338715	248	92	143	126	not assigned.unknown	Ripening-related protein; n=1; Pisum sativum|Rep: Ripening-related protein - Pisum sativum (Garden pea)
MSGI1_11814	TC8167	157	98	105	256	stress.abiotic.unspecified	Putative ripening related protein; n=1; Cicer arietinum|Rep: Putative ripening related protein - Cicer arietinum (Chickpea) (Garbanzo)
MSGI1_118316	NODE_9024_length_61_cov_606.819702	164	51	245	339	TCA / org. transformation.carbonic anhydrases	Carbonic anhydrase, chloroplast precursor (EC 4.2.1.1) (Carbonate dehydratase) [Contains: Carbonic anhydrase, 27 kDa isoform; Carbonic anhydrase, 25 kDa isoform]; n=1; Pisum sativum|Rep: Carbonic anhydrase, chloroplast precursor (EC 4.2.1.1) (Car
MSGI1_11855	TC10455	406	2	147	9	not assigned.unknown	Putative uncharacterized protein OJ1212_C10.15; n=1; Oryza sativa (japonica cultivar-group)|Rep: Putative uncharacterized protein OJ1212_C10.15 - Oryza sativa subsp. japonica (Rice)
MSGI1_11866	157975805	388	432	730	387	not assigned.unknown	Putative uncharacterized protein; n=1; Medicago truncatula|Rep: Putative uncharacterized protein - Medicago truncatula (Barrel medic)
MSGI1_11947	157973576	184	222	174	185	DNA.synthesis/chromatin structure.histone	histone H3.2; n=1; Arabidopsis thaliana|Rep: histone H3.2 - Arabidopsis thaliana
MSGI1_119626	NODE_6699_length_61_cov_612.377075	239	142	146	212	glycolysis.glyceraldehyde 3-phosphate dehydrogenase	Glyceraldehyde-3-phosphate dehydrogenase; n=1; Medicago sativa|Rep: Glyceraldehyde-3-phosphate dehydrogenase - Medicago sativa (Alfalfa)
MSGI1_119680	NODE_66245_length_61_cov_17.114754	30	32	352	28	not assigned.unknown	PREDICTED: hypothetical protein, partial; n=1; Strongylocentrotus purpuratus|Rep: PREDICTED: hypothetical protein, partial - Strongylocentrotus purpuratus
MSGI1_11989	157976157	2315	2574	1171	2387	not assigned.unknown	Putative uncharacterized protein; n=1; Vitis vinifera|Rep: Putative uncharacterized protein - Vitis vinifera (Grape)
MSGI1_120098	NODE_57072_length_61_cov_9.180327	3	5	241	9	metal handling.binding, chelation and storage	Rubrerythrin; Ferritin-like; n=1; Medicago truncatula|Rep: Rubrerythrin; Ferritin-like - Medicago truncatula (Barrel medic)
MSGI1_12020	157977538	65	78	224	314	not assigned.unknown	Repetitive proline-rich cell wall protein precursor; n=1; Medicago sativa|Rep: Repetitive proline-rich cell wall protein precursor - Medicago sativa (Alfalfa)
MSGI1_12079	157974707	372	94	185	204	PS.calvin cyle.rubisco small subunit	Ribulose bisphosphate carboxylase small chain, chloroplast precursor; n=1; Medicago sativa|Rep: Ribulose bisphosphate carboxylase small chain, chloroplast precursor - Medicago sativa (Alfalfa)
MSGI1_12083	TC8562	238	129	119	122	TCA / org. transformation.TCA.malate DH	Malate dehydrogenase precursor; n=1; Medicago sativa|Rep: Malate dehydrogenase precursor - Medicago sativa (Alfalfa)
MSGI1_12085	TC524	148	157	168	415	RNA.RNA binding	RNA-binding region RNP-1; n=1; Medicago truncatula|Rep: RNA-binding region RNP-1 - Medicago truncatula (Barrel medic)
MSGI1_1210	TC842	188	155	79	290	amino acid metabolism.synthesis.serine-glycine-cysteine group.serine.phosphoglycerate dehydrogenase	D-isomer specific 2-hydroxyacid dehydrogenase, catalytic region; n=1; Medicago truncatula|Rep: D-isomer specific 2-hydroxyacid dehydrogenase, catalytic region - Medicago truncatula (Barrel medic)
MSGI1_12126	TC16691	250	265	141	182	protein.degradation.ubiquitin.E2	Ubiquitin carrier protein; n=2; Magnoliophyta|Rep: Ubiquitin carrier protein - Pisum sativum (Garden pea)
MSGI1_12151	TC16149	630	459	401	452	PS.lightreaction.photosystem I.PSI polypeptide subunits	Putative uncharacterized protein At1g08380; n=1; Arabidopsis thaliana|Rep: Putative uncharacterized protein At1g08380 - Arabidopsis thaliana (Mouse-ear cress)
MSGI1_121576	NODE_2996_length_61_cov_87.770493	231	208	174	287	not assigned.unknown	Latex abundant protein 1, putative; n=1; Medicago truncatula|Rep: Latex abundant protein 1, putative - Medicago truncatula (Barrel medic)
MSGI1_12162	157976799	46	30	1041	153	not assigned.unknown	Cold acclimation responsive protein BudCAR5; n=1; Medicago sativa|Rep: Cold acclimation responsive protein BudCAR5 - Medicago sativa (Alfalfa)
MSGI1_12164	157974418	239	166	124	163	cell wall	Probable aquaporin TIP-type; n=1; Medicago truncatula|Rep: Probable aquaporin TIP-type - Medicago truncatula (Barrel medic)
MSGI1_12164	157974418	239	166	124	163	nodulin_nodulin-like	Probable aquaporin TIP-type; n=1; Medicago truncatula|Rep: Probable aquaporin TIP-type - Medicago truncatula (Barrel medic)
MSGI1_12164	157974418	239	166	124	163	transport.Major Intrinsic Proteins.TIP	Probable aquaporin TIP-type; n=1; Medicago truncatula|Rep: Probable aquaporin TIP-type - Medicago truncatula (Barrel medic)
MSGI1_121735	NODE_2714_length_61_cov_1669.606567	601	290	217	287	not assigned.unknown	Putative tubulin; n=1; Brassica rapa|Rep: Putative tubulin - Brassica campestris (Field mustard)
MSGI1_122012	NODE_22158_length_61_cov_44.131149	268	230	2	0	protein.aa activation.lysine-tRNA ligase	Lysyl-tRNA synthetase; n=1; Nicotiana tabacum|Rep: Lysyl-tRNA synthetase - Nicotiana tabacum (Common tobacco)
MSGI1_12205	TC9367	379	269	203	291	cell.organisation	Histone H4 [Contains: Osteogenic growth peptide (OGP)].; n=1; Rattus norvegicus|Rep: Histone H4 [Contains: Osteogenic growth peptide (OGP)]. - Rattus norvegicus
MSGI1_12205	TC9367	379	269	203	291	DNA.synthesis/chromatin structure.histone	Histone H4 [Contains: Osteogenic growth peptide (OGP)].; n=1; Rattus norvegicus|Rep: Histone H4 [Contains: Osteogenic growth peptide (OGP)]. - Rattus norvegicus
MSGI1_12217	TC1074	40	229	68	39	RNA.regulation of transcription.AP2/EREBP, APETALA2/Ethylene-responsive element binding protein family	Ethylene-responsive transcription factor 5; n=1; Nicotiana tabacum|Rep: Ethylene-responsive transcription factor 5 - Nicotiana tabacum (Common tobacco)
MSGI1_12217	TC1074	40	229	68	39	hormone metabolism.ethylene.signal transduction	Ethylene-responsive transcription factor 5; n=1; Nicotiana tabacum|Rep: Ethylene-responsive transcription factor 5 - Nicotiana tabacum (Common tobacco)
MSGI1_122177	NODE_1893_length_61_cov_191.114761	127	324	0	0	stress.abiotic.heat	DnaJ-like protein; n=1; Medicago sativa|Rep: DnaJ-like protein - Medicago sativa (Alfalfa)
MSGI1_12273	TC7752	525	258	242	251	not assigned.unknown	Proline rich protein precursor; n=1; Medicago sativa|Rep: Proline rich protein precursor - Medicago sativa (Alfalfa)
MSGI1_12274	TC706	398	200	139	208	major CHO metabolism.synthesis.starch.transporter	Adenine nucleotide translocator; n=1; Lupinus albus|Rep: Adenine nucleotide translocator - Lupinus albus (White lupin)
MSGI1_12274	TC706	398	200	139	208	transport.metabolite transporters at the envelope membrane	Adenine nucleotide translocator; n=1; Lupinus albus|Rep: Adenine nucleotide translocator - Lupinus albus (White lupin)
MSGI1_12278	TC3090	104	102	260	94	not assigned.unknown	E1 protein and Def2/Der2 allergen; n=1; Medicago truncatula|Rep: E1 protein and Def2/Der2 allergen - Medicago truncatula (Barrel medic)
MSGI1_12322	TC2135	27	36	232	42	cell wall.modification	Expansin-like protein; n=1; Quercus robur|Rep: Expansin-like protein - Quercus robur (English oak)
MSGI1_12346	157974384	266	66	94	121	PS.calvin cyle.rubisco small subunit	Ribulose bisphosphate carboxylase small chain, chloroplast precursor; n=1; Medicago sativa|Rep: Ribulose bisphosphate carboxylase small chain, chloroplast precursor - Medicago sativa (Alfalfa)
MSGI1_12347	157974277	359	489	116	178	RNA.processing.ribonucleases	Ribonuclease H; Ribosomal protein L9 N-terminal-like; n=1; Medicago truncatula|Rep: Ribonuclease H; Ribosomal protein L9 N-terminal-like - Medicago truncatula (Barrel medic)
MSGI1_12424	TC1817	647	831	553	669	RNA.processing.ribonucleases	Ribonuclease H; Ribosomal protein L9 N-terminal-like; n=1; Medicago truncatula|Rep: Ribonuclease H; Ribosomal protein L9 N-terminal-like - Medicago truncatula (Barrel medic)
MSGI1_12446	TC8170	132	170	159	759	stress.abiotic.unspecified	Putative ripening related protein; n=1; Cicer arietinum|Rep: Putative ripening related protein - Cicer arietinum (Chickpea) (Garbanzo)
MSGI1_1245	TC16451	279	104	83	249	cell wall	Putative uncharacterized protein; n=1; Vitis vinifera|Rep: Putative uncharacterized protein - Vitis vinifera (Grape)
MSGI1_1245	TC16451	279	104	83	249	misc.UDP glucosyl and glucoronyl transferases	Putative uncharacterized protein; n=1; Vitis vinifera|Rep: Putative uncharacterized protein - Vitis vinifera (Grape)
MSGI1_12506	TC8947	49	113	152	330	misc.protease inhibitor/seed storage/lipid transfer protein (LTP) family protein	Putative lipid transfer protein; n=1; Solanum tuberosum|Rep: Putative lipid transfer protein - Solanum tuberosum (Potato)
MSGI1_12515	TC16741	237	100	59	96	protein.synthesis.misc ribososomal protein	40S ribosomal protein S12; n=1; Medicago truncatula|Rep: 40S ribosomal protein S12 - Medicago truncatula (Barrel medic)
MSGI1_12559	157974559	385	342	173	305	stress.abiotic.heat	Putative uncharacterized protein; n=1; Vitis vinifera|Rep: Putative uncharacterized protein - Vitis vinifera (Grape)
MSGI1_12590	157975800	491	269	192	193	cell wall	Tubulin beta-3 chain; n=1; Pisum sativum|Rep: Tubulin beta-3 chain - Pisum sativum (Garden pea)
MSGI1_12590	157975800	491	269	192	193	cell.organisation	Tubulin beta-3 chain; n=1; Pisum sativum|Rep: Tubulin beta-3 chain - Pisum sativum (Garden pea)
MSGI1_12648	136141667	275	88	1758	157	not assigned.unknown	Cold acclimation responsive protein CAR2; n=1; Medicago sativa|Rep: Cold acclimation responsive protein CAR2 - Medicago sativa (Alfalfa)
MSGI1_12678	157973474	179	214	48	80	protein.aa activation	Os04g0628100 protein; n=2; Oryza sativa (japonica cultivar-group)|Rep: Os04g0628100 protein - Oryza sativa subsp. japonica (Rice)
MSGI1_1270	TC7953	744	969	3145	1470	secondary metabolism.phenylpropanoids.lignin biosynthesis.COMT	Blue (Type 1) copper domain; O-methyltransferase, family 2; Dimerisation; n=1; Medicago truncatula|Rep: Blue (Type 1) copper domain; O-methyltransferase, family 2; Dimerisation - Medicago truncatula (Barrel medic)
MSGI1_12720	TC8949	31	75	111	252	misc.protease inhibitor/seed storage/lipid transfer protein (LTP) family protein	Putative lipid transfer protein; n=1; Solanum tuberosum|Rep: Putative lipid transfer protein - Solanum tuberosum (Potato)
MSGI1_12749	TC8088	201	223	245	266	DNA.synthesis/chromatin structure.histone	histone H3.2; n=1; Arabidopsis thaliana|Rep: histone H3.2 - Arabidopsis thaliana
MSGI1_12778	TC93	24	199	217	532	not assigned.unknown	Methylesterase; n=1; Medicago sativa|Rep: Methylesterase - Medicago sativa (Alfalfa)
MSGI1_12780	TC45	3330	4344	2471	2719	not assigned.unknown	18S ribosomal RNA
MSGI1_12805	TC8839	584	432	557	466	PS.lightreaction.photosystem I.PSI polypeptide subunits	Photosystem I reaction center subunit V, chloroplast precursor; n=2; Arabidopsis thaliana|Rep: Photosystem I reaction center subunit V, chloroplast precursor - Arabidopsis thaliana (Mouse-ear cress)
MSGI1_1283	TC8143	167	212	120	202	polyamine metabolism.synthesis.SAM decarboxylase	S-adenosylmethionine decarboxylase; n=1; Medicago sativa subsp. falcata|Rep: S-adenosylmethionine decarboxylase - Medicago falcata (Sickle medic)
MSGI1_12853	TC3460	238	612	596	629	not assigned.unknown	Lectin-like protein; n=1; Cicer arietinum|Rep: Lectin-like protein - Cicer arietinum (Chickpea) (Garbanzo)
MSGI1_1292	TC8153	135	308	170	176	cell wall	Cytochrome P450 monooxygenase CYP73A3; n=1; Medicago truncatula|Rep: Cytochrome P450 monooxygenase CYP73A3 - Medicago truncatula (Barrel medic)
MSGI1_1292	TC8153	135	308	170	176	secondary metabolism.phenylpropanoids.lignin biosynthesis.C4H	Cytochrome P450 monooxygenase CYP73A3; n=1; Medicago truncatula|Rep: Cytochrome P450 monooxygenase CYP73A3 - Medicago truncatula (Barrel medic)
MSGI1_12927	TC10293	307	160	81	195	protein.synthesis.misc ribososomal protein	Ribosomal protein L17; n=1; Castanea sativa|Rep: Ribosomal protein L17 - Castanea sativa (Sweet chestnut)
MSGI1_1295	TC7947	383	320	153	209	amino acid metabolism.synthesis.serine-glycine-cysteine group.glycine.glycine hydroxymethyltransferase	Serine hydroxymethyltransferase; n=1; Arabidopsis thaliana|Rep: Serine hydroxymethyltransferase - Arabidopsis thaliana (Mouse-ear cress)
MSGI1_1295	TC7947	383	320	153	209	C1-metabolism.glycine hydroxymethyltransferase	Serine hydroxymethyltransferase; n=1; Arabidopsis thaliana|Rep: Serine hydroxymethyltransferase - Arabidopsis thaliana (Mouse-ear cress)
MSGI1_1295	TC7947	383	320	153	209	PS.photorespiration.serine hydroxymethyltransferase	Serine hydroxymethyltransferase; n=1; Arabidopsis thaliana|Rep: Serine hydroxymethyltransferase - Arabidopsis thaliana (Mouse-ear cress)
MSGI1_13002	TC7733	575	426	281	496	transport.H+ transporting pyrophosphatase	Inorganic H+ pyrophosphatase; n=1; Medicago truncatula|Rep: Inorganic H+ pyrophosphatase - Medicago truncatula (Barrel medic)
MSGI1_13066	157975583	515	406	343	429	not assigned.unknown	16S ribosomal RNA
MSGI1_13107	157974345	34	265	85	183	development.unspecified	Drm3; n=1; Pisum sativum|Rep: Drm3 - Pisum sativum (Garden pea)
MSGI1_13126	TC106	420	149	11	21	PS.lightreaction.photosystem II.PSII polypeptide subunits	Chlorophyll A-B binding protein; n=1; Medicago truncatula|Rep: Chlorophyll A-B binding protein - Medicago truncatula (Barrel medic)
MSGI1_13143	TC7782	2015	2545	1103	1605	not assigned.unknown	18S ribosomal RNA
MSGI1_13218	157974445	840	772	1132	1354	cell.cycle.peptidylprolyl isomerase	Peptidyl-prolyl cis-trans isomerase; n=1; Vicia faba|Rep: Peptidyl-prolyl cis-trans isomerase - Vicia faba (Broad bean)
MSGI1_13276	TC15502	86	77	2750	423	not assigned.unknown	Cold acclimation responsive protein BudCAR5; n=1; Medicago sativa|Rep: Cold acclimation responsive protein BudCAR5 - Medicago sativa (Alfalfa)
MSGI1_13280	TC10366	229	644	638	1200	not assigned.unknown	Phloem specific protein; n=1; Pisum sativum|Rep: Phloem specific protein - Pisum sativum (Garden pea)
MSGI1_1330	TC8343	230	95	52	34	cell wall.degradation.pectate lyases and polygalacturonases	Pectate lyase; n=1; Prunus persica|Rep: Pectate lyase - Prunus persica (Peach)
MSGI1_13300	TC9885	43	327	15	21	misc.oxidases - copper, flavone etc.	Alcohol dehydrogenase superfamily, zinc-containing; n=1; Medicago truncatula|Rep: Alcohol dehydrogenase superfamily, zinc-containing - Medicago truncatula (Barrel medic)
MSGI1_13301	TC9451	10	10	328	12	hormone metabolism.abscisic acid.induced-regulated-responsive-activated	Putative uncharacterized protein; n=1; Oryza sativa (indica cultivar-group)|Rep: Putative uncharacterized protein - Oryza sativa subsp. indica (Rice)
MSGI1_13388	TC8892	298	162	145	164	protein.synthesis.misc ribososomal protein	Ribosomal protein S24e; n=1; Medicago truncatula|Rep: Ribosomal protein S24e - Medicago truncatula (Barrel medic)
MSGI1_13464	TC16617	407	176	168	206	PS.lightreaction.photosystem I.PSI polypeptide subunits	Photosystem I reaction center subunit psaK, chloroplast precursor; n=2; Papilionoideae|Rep: Photosystem I reaction center subunit psaK, chloroplast precursor - Medicago sativa (Alfalfa)
MSGI1_135	TC7761	2031	1093	1023	1112	not assigned.unknown	16S ribosomal RNA
MSGI1_13504	TC16145	212	132	337	274	PS.lightreaction.photosystem II.PSII polypeptide subunits	Photosystem II reaction center W protein, chloroplast precursor; n=1; Spinacia oleracea|Rep: Photosystem II reaction center W protein, chloroplast precursor - Spinacia oleracea (Spinach)
MSGI1_1351	TC425	355	266	153	297	glycolysis.phosphoglycerate kinases	Phosphoglycerate kinase; n=1; Medicago truncatula|Rep: Phosphoglycerate kinase - Medicago truncatula (Barrel medic)
MSGI1_13545	TC15630	356	231	325	319	PS.lightreaction.photosystem I.PSI polypeptide subunits	Photosystem I psaH protein; n=1; Trifolium pratense|Rep: Photosystem I psaH protein - Trifolium pratense (Red clover)
MSGI1_1358	TC545	0	0	844	1312	metal handling.regulation	Genomic DNA, chromosome 3, P1 clone: MYF24; n=1; Arabidopsis thaliana|Rep: Genomic DNA, chromosome 3, P1 clone: MYF24 - Arabidopsis thaliana (Mouse-ear cress)
MSGI1_13605	TC16271	212	202	143	207	development.unspecified	Putative nodulin protein; n=1; Arabidopsis thaliana|Rep: Putative nodulin protein - Arabidopsis thaliana (Mouse-ear cress)
MSGI1_13605	TC16271	212	202	143	207	nodulin_nodulin-like	Putative nodulin protein; n=1; Arabidopsis thaliana|Rep: Putative nodulin protein - Arabidopsis thaliana (Mouse-ear cress)
MSGI1_13607	TC15435	1099	1146	538	893	not assigned.unknown	Putative uncharacterized protein rps12; n=1; Phalaenopsis aphrodite subsp. formosana|Rep: Putative uncharacterized protein rps12 - Phalaenopsis aphrodite subsp. formosana (Moth orchid)
MSGI1_1366	TC8623	140	219	148	168	cell wall	Shaggy-related protein kinase eta; n=1; Arabidopsis thaliana|Rep: Shaggy-related protein kinase eta - Arabidopsis thaliana (Mouse-ear cress)
MSGI1_1366	TC8623	140	219	148	168	hormone metabolism.brassinosteroid.signal transduction.BRI	Shaggy-related protein kinase eta; n=1; Arabidopsis thaliana|Rep: Shaggy-related protein kinase eta - Arabidopsis thaliana (Mouse-ear cress)
MSGI1_1366	TC8623	140	219	148	168	RNA.regulation of transcription.WRKY domain transcription factor family	Shaggy-related protein kinase eta; n=1; Arabidopsis thaliana|Rep: Shaggy-related protein kinase eta - Arabidopsis thaliana (Mouse-ear cress)
MSGI1_13675	157974259	58	239	24	101	metal handling	ARG10; n=1; Vigna radiata var. radiata|Rep: ARG10 - Phaseolus aureus (Mung bean) (Vigna radiata)
MSGI1_13723	157975257	90	27	466	37	not assigned.unknown	Cold acclimation responsive protein CAR2; n=1; Medicago sativa|Rep: Cold acclimation responsive protein CAR2 - Medicago sativa (Alfalfa)
MSGI1_13761	157974342	270	354	122	143	RNA.processing.ribonucleases	Ribonuclease H; Ribosomal protein L9 N-terminal-like; n=1; Medicago truncatula|Rep: Ribonuclease H; Ribosomal protein L9 N-terminal-like - Medicago truncatula (Barrel medic)
MSGI1_1379	TC15518	513	455	324	399	stress.abiotic.heat	Molecular chaperone Hsp90-2; n=1; Nicotiana benthamiana|Rep: Molecular chaperone Hsp90-2 - Nicotiana benthamiana
MSGI1_1388	TC15539	1042	561	171	209	cell wall	Cell division protein FtsZ; n=1; Medicago truncatula|Rep: Cell division protein FtsZ - Medicago truncatula (Barrel medic)
MSGI1_1388	TC15539	1042	561	171	209	cell.organisation	Cell division protein FtsZ; n=1; Medicago truncatula|Rep: Cell division protein FtsZ - Medicago truncatula (Barrel medic)
MSGI1_13970	157977269	40	142	37	283	not assigned.unknown	Thiamin biosynthetic enzyme; n=1; Glycine max|Rep: Thiamin biosynthetic enzyme - Glycine max (Soybean)
MSGI1_14001	157973763	1095	1557	423	1017	not assigned.unknown	ribosomal RNA
MSGI1_1415	TC7844	1723	1215	764	1468	protein.synthesis.elongation	Elongation factor 1-alpha; n=1; Gossypium hirsutum|Rep: Elongation factor 1-alpha - Gossypium hirsutum (Upland cotton) (Gossypium mexicanum)
MSGI1_14162	TC9840	80	92	174	228	not assigned.unknown	Putative uncharacterized protein; n=1; Medicago truncatula|Rep: Putative uncharacterized protein - Medicago truncatula (Barrel medic)
MSGI1_1423	TC8095	206	553	306	353	secondary metabolism.phenylpropanoids.lignin biosynthesis.HCT	Putative acyltransferase; n=1; Clitoria ternatea|Rep: Putative acyltransferase - Clitoria ternatea (Butterfly pea)
MSGI1_14263	TC3684	145	206	168	217	RNA.regulation of transcription.Nucleosome/chromatin assembly factor group	HMG protein; n=1; Arabidopsis thaliana|Rep: HMG protein - Arabidopsis thaliana (Mouse-ear cress)
MSGI1_14268	TC16524	41	365	251	334	development.unspecified	Drm3; n=1; Pisum sativum|Rep: Drm3 - Pisum sativum (Garden pea)
MSGI1_14342	TC10770	289	160	80	170	protein.synthesis.misc ribososomal protein	60S ribosomal protein L21, putative, expressed; n=3; Oryza sativa|Rep: 60S ribosomal protein L21, putative, expressed - Oryza sativa subsp. japonica (Rice)
MSGI1_1435	TC474	19	8	745	18	amino acid metabolism.synthesis.glutamate family.proline.delta 1-pyrroline-5-carboxylate synthetase	VuP5CS protein; n=1; Vigna unguiculata|Rep: VuP5CS protein - Vigna unguiculata (Cowpea)
MSGI1_14376	TC11071	315	327	353	487	protein.synthesis.initiation	Putative uncharacterized protein; n=1; Vitis vinifera|Rep: Putative uncharacterized protein - Vitis vinifera (Grape)
MSGI1_14394	TC7786	473	550	221	385	not assigned.unknown	Kluyveromyces lactis strain NRRL Y-1140 chromosome D of strain NRRL Y- 1140 of Kluyveromyces lactis; n=2; Kluyveromyces lactis|Rep: Kluyveromyces lactis strain NRRL Y-1140 chromosome D of strain NRRL Y- 1140 of Kluyveromyces lactis - Kluyveromyce
MSGI1_14429	NODE_1497_length_618_cov_361.419098	283	62	88	43	cell wall.pectin*esterases.acetyl esterase	Pectinacetylesterase precursor; n=1; Vigna radiata var. radiata|Rep: Pectinacetylesterase precursor - Phaseolus aureus (Mung bean) (Vigna radiata)
MSGI1_14555	157976381	28	244	94	110	development.unspecified	Drm3; n=1; Pisum sativum|Rep: Drm3 - Pisum sativum (Garden pea)
MSGI1_14585	TC10827	78	50	385	60	not assigned.unknown	Putative late-embryogenesis protein-like protein; n=1; Ammopiptanthus mongolicus|Rep: Putative late-embryogenesis protein-like protein - Ammopiptanthus mongolicus
MSGI1_14612	TC3428	259	62	74	55	cell wall.cell wall proteins.AGPs	Putative fasciclin-like arabinogalactan protein FLA2; n=1; Trifolium pratense|Rep: Putative fasciclin-like arabinogalactan protein FLA2 - Trifolium pratense (Red clover)
MSGI1_14670	TC16652	385	139	332	177	not assigned.unknown	Putative ripening related protein; n=1; Cicer arietinum|Rep: Putative ripening related protein - Cicer arietinum (Chickpea) (Garbanzo)
MSGI1_1483	TC9228	398	452	650	499	protein.degradation.cysteine protease	Granulin; Peptidase C1A, papain; n=1; Medicago truncatula|Rep: Granulin; Peptidase C1A, papain - Medicago truncatula (Barrel medic)
MSGI1_14860	TC9039	289	47	563	220	not assigned.unknown	Putative uncharacterized protein precursor; n=1; Burkholderia cenocepacia MC0-3|Rep: Putative uncharacterized protein precursor - Burkholderia cenocepacia MC0-3
MSGI1_14973	TC8939	76	115	352	164	misc.protease inhibitor/seed storage/lipid transfer protein (LTP) family protein	Probable non-specific lipid-transfer protein AKCS9 precursor; n=1; Vigna unguiculata|Rep: Probable non-specific lipid-transfer protein AKCS9 precursor - Vigna unguiculata (Cowpea)
MSGI1_1499	TC16427	444	209	261	410	PS.calvin cyle.GAP	Glyceraldehyde-3-phosphate dehydrogenase, type I; n=1; Medicago truncatula|Rep: Glyceraldehyde-3-phosphate dehydrogenase, type I - Medicago truncatula (Barrel medic)
MSGI1_15000	157976793	235	175	125	185	signalling.calcium	Calmodulin-7; n=21; Magnoliophyta|Rep: Calmodulin-7 - Arabidopsis thaliana (Mouse-ear cress)
MSGI1_151	TC3627	113	161	203	224	protein.degradation.serine protease	ATP-dependent Clp protease ATP-binding subunit clpC homolog, chloroplast precursor; n=1; Pisum sativum|Rep: ATP-dependent Clp protease ATP-binding subunit clpC homolog, chloroplast precursor - Pisum sativum (Garden pea)
MSGI1_15214	TC8080	279	180	145	252	tetrapyrrole synthesis.protochlorophyllide reductase	Protochlorophyllide reductase, chloroplast precursor; n=1; Pisum sativum|Rep: Protochlorophyllide reductase, chloroplast precursor - Pisum sativum (Garden pea)
MSGI1_15290	136142037	143	167	236	223	redox.dismutases and catalases	Catalase-4; n=1; Glycine max|Rep: Catalase-4 - Glycine max (Soybean)
MSGI1_15349	TC15424	1828	2104	1019	1585	not assigned.unknown	26S ribosomal RNA
MSGI1_15384	TC32	231	131	95	134	stress.abiotic.heat	Heat shock protein Hsp70; n=1; Medicago truncatula|Rep: Heat shock protein Hsp70 - Medicago truncatula (Barrel medic)
MSGI1_1540	TC8321	196	368	182	471	S-assimilation.APS	ATP sulfurylase; n=1; Glycine max|Rep: ATP sulfurylase - Glycine max (Soybean)
MSGI1_15407	NODE_5136_length_593_cov_213.946030	250	40	63	27	misc.gluco-, galacto- and mannosidases	Beta-galactosidase; n=1; Cicer arietinum|Rep: Beta-galactosidase - Cicer arietinum (Chickpea) (Garbanzo)
MSGI1_15407	NODE_5136_length_593_cov_213.946030	250	40	63	27	cell wall.degradation.mannan-xylose-arabinose-fucose	Beta-galactosidase; n=1; Cicer arietinum|Rep: Beta-galactosidase - Cicer arietinum (Chickpea) (Garbanzo)
MSGI1_1553	TC7883	296	193	181	210	cell wall	Cell division protein FtsZ; n=1; Medicago truncatula|Rep: Cell division protein FtsZ - Medicago truncatula (Barrel medic)
MSGI1_1553	TC7883	296	193	181	210	cell.organisation	Cell division protein FtsZ; n=1; Medicago truncatula|Rep: Cell division protein FtsZ - Medicago truncatula (Barrel medic)
MSGI1_15637	157977179	40	44	242	51	nodulin_nodulin-like	F7A19.2 protein; n=1; Arabidopsis thaliana|Rep: F7A19.2 protein - Arabidopsis thaliana (Mouse-ear cress)
MSGI1_15637	157977179	40	44	242	51	stress.abiotic.drought/salt	F7A19.2 protein; n=1; Arabidopsis thaliana|Rep: F7A19.2 protein - Arabidopsis thaliana (Mouse-ear cress)
MSGI1_1567	TC8292	112	169	261	163	cell wall	Diphenol oxidase; n=1; Nicotiana tabacum|Rep: Diphenol oxidase - Nicotiana tabacum (Common tobacco)
MSGI1_1567	TC8292	112	169	261	163	secondary metabolism.simple phenols	Diphenol oxidase; n=1; Nicotiana tabacum|Rep: Diphenol oxidase - Nicotiana tabacum (Common tobacco)
MSGI1_158	TC8476	36	71	285	75	cell wall	Sucrose synthase 2; n=1; Pisum sativum|Rep: Sucrose synthase 2 - Pisum sativum (Garden pea)
MSGI1_158	TC8476	36	71	285	75	major CHO metabolism.degradation.sucrose.Susy	Sucrose synthase 2; n=1; Pisum sativum|Rep: Sucrose synthase 2 - Pisum sativum (Garden pea)
MSGI1_158	TC8476	36	71	285	75	nodulin_nodulin-like	Sucrose synthase 2; n=1; Pisum sativum|Rep: Sucrose synthase 2 - Pisum sativum (Garden pea)
MSGI1_15805	TC9595	320	149	100	169	protein.synthesis.misc ribososomal protein	Ribosomal protein L15; n=1; Medicago truncatula|Rep: Ribosomal protein L15 - Medicago truncatula (Barrel medic)
MSGI1_15807	TC8076	141	213	178	138	not assigned.unknown	GMFP5; n=1; Glycine max|Rep: GMFP5 - Glycine max (Soybean)
MSGI1_1582	TC15954	392	421	264	362	cell.organisation	Actin/actin-like; n=1; Medicago truncatula|Rep: Actin/actin-like - Medicago truncatula (Barrel medic)
MSGI1_1583	TC1092	408	252	201	389	glycolysis.enolase	Enolase; n=1; Glycine max|Rep: Enolase - Glycine max (Soybean)
MSGI1_1584	TC8126	164	78	293	90	transport.calcium	Ca2+/H+ exchanger; n=1; Vigna radiata var. radiata|Rep: Ca2+/H+ exchanger - Phaseolus aureus (Mung bean) (Vigna radiata)
MSGI1_1584	TC8126	164	78	293	90	transport.metal	Ca2+/H+ exchanger; n=1; Vigna radiata var. radiata|Rep: Ca2+/H+ exchanger - Phaseolus aureus (Mung bean) (Vigna radiata)
MSGI1_15877	TC7741	1319	1226	587	992	not assigned.unknown	hypothetical protein Npun02000359; n=1; Nostoc punctiforme PCC 73102|Rep: hypothetical protein Npun02000359 - Nostoc punctiforme PCC 73102
MSGI1_1606	TC697	464	272	253	584	PS.calvin cyle.GAP	Glyceraldehyde-3-phosphate dehydrogenase, type I; n=1; Medicago truncatula|Rep: Glyceraldehyde-3-phosphate dehydrogenase, type I - Medicago truncatula (Barrel medic)
MSGI1_16136	TC715	496	696	442	885	not assigned.unknown	Plant metallothionein, family 15; n=1; Medicago truncatula|Rep: Plant metallothionein, family 15 - Medicago truncatula (Barrel medic)
MSGI1_1614	TC15382	203	231	157	253	misc.gluco-, galacto- and mannosidases	Glycoside hydrolase, family 1; n=1; Medicago truncatula|Rep: Glycoside hydrolase, family 1 - Medicago truncatula (Barrel medic)
MSGI1_1614	TC15382	203	231	157	253	cell wall	Glycoside hydrolase, family 1; n=1; Medicago truncatula|Rep: Glycoside hydrolase, family 1 - Medicago truncatula (Barrel medic)
MSGI1_16152	TC11013	43	221	34	48	not assigned.unknown	Genomic DNA, chromosome 5, TAC clone:K18I23; n=1; Arabidopsis thaliana|Rep: Genomic DNA, chromosome 5, TAC clone:K18I23 - Arabidopsis thaliana (Mouse-ear cress)
MSGI1_16190	TC8357	40	262	350	411	nodulin_nodulin-like	Pprg2 protein; n=1; Medicago sativa|Rep: Pprg2 protein - Medicago sativa (Alfalfa)
MSGI1_16317	TC16892	18	148	152	371	misc.nitrilases, *nitrile lyases, berberine bridge enzymes, reticuline oxidases, troponine reductases	Methylesterase; n=1; Medicago sativa|Rep: Methylesterase - Medicago sativa (Alfalfa)
MSGI1_16317	TC16892	18	148	152	371	hormone metabolism.ethylene.induced-regulated-responsive-activated	Methylesterase; n=1; Medicago sativa|Rep: Methylesterase - Medicago sativa (Alfalfa)
MSGI1_16505	TC8840	322	152	111	172	protein.synthesis.misc ribososomal protein	Ribosomal protein L35Ae; n=1; Medicago truncatula|Rep: Ribosomal protein L35Ae - Medicago truncatula (Barrel medic)
MSGI1_16596	TC2337	261	147	92	168	protein.synthesis.misc ribososomal protein	60S ribosomal protein L36; n=1; Medicago truncatula|Rep: 60S ribosomal protein L36 - Medicago truncatula (Barrel medic)
MSGI1_16633	50320169	332	227	187	257	PS.lightreaction.photosystem II.LHC-II	Chlorophyll A-B binding protein; n=1; Medicago truncatula|Rep: Chlorophyll A-B binding protein - Medicago truncatula (Barrel medic)
MSGI1_16639	TC9160	137	223	298	219	not assigned.unknown	Internalin protein , related; n=1; Medicago truncatula|Rep: Internalin protein , related - Medicago truncatula (Barrel medic)
MSGI1_16672	NODE_10794_length_564_cov_90.081558	80	3	232	5	hormone metabolism.gibberelin.induced-regulated-responsive-activated	Gibberellin regulated protein; n=1; Medicago truncatula|Rep: Gibberellin regulated protein - Medicago truncatula (Barrel medic)
MSGI1_16680	136142084	353	202	245	298	PS.lightreaction.photosystem II.PSII polypeptide subunits	Oxygen-evolving enhancer protein 3; n=1; Pisum sativum|Rep: Oxygen-evolving enhancer protein 3 - Pisum sativum (Garden pea)
MSGI1_16836	50320213	510	460	347	492	PS.lightreaction.photosystem II.PSII polypeptide subunits	10 kDa photosystem II polypeptide; n=1; Trifolium pratense|Rep: 10 kDa photosystem II polypeptide - Trifolium pratense (Red clover)
MSGI1_16840	50319328	233	236	649	401	misc.peroxidases	Cationic peroxidase; n=1; Nelumbo nucifera|Rep: Cationic peroxidase - Nelumbo nucifera (Sacred lotus)
MSGI1_16851	136141841	2558	2944	1625	2038	not assigned.unknown	26S ribosomal RNA
MSGI1_16899	136141624	16	210	224	580	nodulin_nodulin-like	Pprg2 protein; n=1; Medicago sativa|Rep: Pprg2 protein - Medicago sativa (Alfalfa)
MSGI1_16935	50316898	248	49	50	43	cell wall	Putative 21kD protein precursor; n=1; Medicago sativa|Rep: Putative 21kD protein precursor - Medicago sativa (Alfalfa)
MSGI1_16935	50316898	248	49	50	43	misc.invertase/pectin methylesterase inhibitor family protein	Putative 21kD protein precursor; n=1; Medicago sativa|Rep: Putative 21kD protein precursor - Medicago sativa (Alfalfa)
MSGI1_16965	TC17152	251	147	91	130	protein.synthesis.misc ribososomal protein	Putative uncharacterized protein; n=1; Solanum tuberosum|Rep: Putative uncharacterized protein - Solanum tuberosum (Potato)
MSGI1_1698	TC9412	494	321	396	410	cell wall	Tubulin alpha chain; n=1; Prunus dulcis|Rep: Tubulin alpha chain - Prunus dulcis (Almond) (Prunus amygdalus)
MSGI1_1698	TC9412	494	321	396	410	cell.organisation	Tubulin alpha chain; n=1; Prunus dulcis|Rep: Tubulin alpha chain - Prunus dulcis (Almond) (Prunus amygdalus)
MSGI1_1699	TC9037	387	130	196	198	N-metabolism.ammonia metabolism.glutamine synthase	Glutamine synthetase leaf isozyme, chloroplast precursor; n=1; Medicago sativa|Rep: Glutamine synthetase leaf isozyme, chloroplast precursor - Medicago sativa (Alfalfa)
MSGI1_16998	TC722	251	267	96	132	not assigned.unknown	Hydroxyproline-rich glycoprotein precursor; n=1; Phaseolus vulgaris|Rep: Hydroxyproline-rich glycoprotein precursor - Phaseolus vulgaris (Kidney bean) (French bean)
MSGI1_1715	TC260	199	148	314	236	amino acid metabolism.synthesis.central amino acid metabolism.GABA.Glutamate decarboxylase	Glutamate decarboxylase; n=1; Solanum lycopersicum|Rep: Glutamate decarboxylase - Solanum lycopersicum (Tomato) (Lycopersicon esculentum)
MSGI1_17155	TC339	206	163	800	212	misc.plastocyanin-like	Putative early nodulin-like 2 predicted GPI-anchored protein; n=1; Trifolium pratense|Rep: Putative early nodulin-like 2 predicted GPI-anchored protein - Trifolium pratense (Red clover)
MSGI1_17155	TC339	206	163	800	212	nodulin_nodulin-like	Putative early nodulin-like 2 predicted GPI-anchored protein; n=1; Trifolium pratense|Rep: Putative early nodulin-like 2 predicted GPI-anchored protein - Trifolium pratense (Red clover)
MSGI1_17162	TC1648	47	55	240	57	fermentation.aldehyde dehydrogenase	Aldehyde dehydrogenase family 7 member A1; n=1; Pisum sativum|Rep: Aldehyde dehydrogenase family 7 member A1 - Pisum sativum (Garden pea)
MSGI1_17199	50316604	246	71	394	383	TCA / org. transformation.carbonic anhydrases	Carbonic anhydrase; n=1; Medicago truncatula|Rep: Carbonic anhydrase - Medicago truncatula (Barrel medic)
MSGI1_1720	TC378	136	255	161	287	OPP.non-reductive PP.transaldolase	Transaldolase-like protein; n=1; Solanum tuberosum|Rep: Transaldolase-like protein - Solanum tuberosum (Potato)
MSGI1_17207	TC673	76	239	101	97	not assigned.unknown	Metallothionein-like protein 1; n=1; Pisum sativum|Rep: Metallothionein-like protein 1 - Pisum sativum (Garden pea)
MSGI1_17210	TC3943	79	4	440	6	hormone metabolism.gibberelin.induced-regulated-responsive-activated	Gibberellin regulated protein; n=1; Medicago truncatula|Rep: Gibberellin regulated protein - Medicago truncatula (Barrel medic)
MSGI1_1722	TC7902	677	740	478	776	amino acid metabolism.degradation.aspartate family.methionine	Adenosylhomocysteinase; n=1; Medicago truncatula|Rep: Adenosylhomocysteinase - Medicago truncatula (Barrel medic)
MSGI1_1725	TC7864	294	250	439	384	not assigned.unknown	Extensin class 1 protein precursor; n=2; Vigna unguiculata|Rep: Extensin class 1 protein precursor - Vigna unguiculata (Cowpea)
MSGI1_17320	TC1437	49	17	375	15	stress.abiotic.cold	Putative uncharacterized protein; n=1; Medicago truncatula|Rep: Putative uncharacterized protein - Medicago truncatula (Barrel medic)
MSGI1_17320	TC1437	49	17	375	15	stress.abiotic.drought/salt	Putative uncharacterized protein; n=1; Medicago truncatula|Rep: Putative uncharacterized protein - Medicago truncatula (Barrel medic)
MSGI1_17340	50319559	151	235	565	371	misc.protease inhibitor/seed storage/lipid transfer protein (LTP) family protein	Probable non-specific lipid-transfer protein AKCS9 precursor; n=1; Vigna unguiculata|Rep: Probable non-specific lipid-transfer protein AKCS9 precursor - Vigna unguiculata (Cowpea)
MSGI1_17353	124567560	19	27	345	23	minor CHO metabolism.myo-inositol.InsP Synthases	Myo-inositol-1-phosphate synthases; n=1; Medicago sativa subsp. falcata|Rep: Myo-inositol-1-phosphate synthases - Medicago falcata (Sickle medic)
MSGI1_17443	157977635	178	166	146	245	redox.ascorbate and glutathione.ascorbate	Haem peroxidase, plant/fungal/bacterial; n=1; Medicago truncatula|Rep: Haem peroxidase, plant/fungal/bacterial - Medicago truncatula (Barrel medic)
MSGI1_17467	NODE_4108_length_548_cov_218.850372	76	93	295	134	not assigned.unknown	Temperature-induced lipocalin'; n=1; Medicago truncatula|Rep: Temperature-induced lipocalin' - Medicago truncatula (Barrel medic)
MSGI1_1751	TC7806	194	256	104	160	RNA.regulation of transcription	Putative uncharacterized protein; n=1; Medicago truncatula|Rep: Putative uncharacterized protein - Medicago truncatula (Barrel medic)
MSGI1_17552	157977624	8	11	83	251	not assigned.unknown	Plant metallothionein, family 15; n=1; Medicago truncatula|Rep: Plant metallothionein, family 15 - Medicago truncatula (Barrel medic)
MSGI1_17569	TC1679	227	146	580	207	not assigned.unknown	Maturation-associated SRC1-like protein; n=1; Carica papaya|Rep: Maturation-associated SRC1-like protein - Carica papaya (Papaya)
MSGI1_17570	TC16133	247	219	101	169	stress.abiotic.heat	Putative uncharacterized protein; n=1; Vitis vinifera|Rep: Putative uncharacterized protein - Vitis vinifera (Grape)
MSGI1_17597	157976786	186	734	354	596	not assigned.unknown	Metallothionein-like protein 1; n=1; Pisum sativum|Rep: Metallothionein-like protein 1 - Pisum sativum (Garden pea)
MSGI1_17603	TC9867	320	158	141	211	protein.synthesis.misc ribososomal protein	Ribosomal protein S28e; n=1; Medicago truncatula|Rep: Ribosomal protein S28e - Medicago truncatula (Barrel medic)
MSGI1_17616	TC15812	99	536	39	23	not assigned.unknown	Albumin I; n=1; Medicago truncatula|Rep: Albumin I - Medicago truncatula (Barrel medic)
MSGI1_17702	50317502	730	282	344	550	PS.lightreaction.other electron carrier (ox/red).plastocyanin	Plastocyanin, chloroplast precursor; n=1; Pisum sativum|Rep: Plastocyanin, chloroplast precursor - Pisum sativum (Garden pea)
MSGI1_17705	50317093	323	200	188	206	PS.lightreaction.photosystem I.PSI polypeptide subunits	Photosystem I reaction centre subunit N; n=1; Medicago truncatula|Rep: Photosystem I reaction centre subunit N - Medicago truncatula (Barrel medic)
MSGI1_17729	TC17377	404	349	221	356	not assigned.unknown	Putative uncharacterized protein; n=1; Vitis vinifera|Rep: Putative uncharacterized protein - Vitis vinifera (Grape)
MSGI1_17767	157974535	219	210	217	271	PS.lightreaction.photosystem II.PSII polypeptide subunits	10 kDa photosystem II polypeptide; n=1; Trifolium pratense|Rep: 10 kDa photosystem II polypeptide - Trifolium pratense (Red clover)
MSGI1_17819	156025110	2801	3198	1607	2162	not assigned.unknown	26S ribosomal RNA
MSGI1_17849	TC11268	254	123	83	143	protein.synthesis.misc ribososomal protein	60S ribosomal protein L24; n=1; Cicer arietinum|Rep: 60S ribosomal protein L24 - Cicer arietinum (Chickpea) (Garbanzo)
MSGI1_17854	50318731	0	0	777	1122	not assigned.unknown	RNA-dependent RNA polymerase; n=1; Oyster mushroom isometric virus II|Rep: RNA-dependent RNA polymerase - Oyster mushroom isometric virus II
MSGI1_17863	TC7994	216	256	1414	1579	not assigned.unknown	BURP; n=1; Medicago truncatula|Rep: BURP - Medicago truncatula (Barrel medic)
MSGI1_17880	NODE_6593_length_540_cov_253.731476	324	146	165	113	cell wall.precursor synthesis.UGD	Putative UDP-glucose dehydrogenase 1; n=1; Nicotiana tabacum|Rep: Putative UDP-glucose dehydrogenase 1 - Nicotiana tabacum (Common tobacco)
MSGI1_17905	50317126	0	0	226	374	not assigned.unknown	RNA-dependent RNA polymerase; n=1; Oyster mushroom isometric virus II|Rep: RNA-dependent RNA polymerase - Oyster mushroom isometric virus II
MSGI1_17907	50317086	219	147	572	200	not assigned.unknown	Maturation-associated SRC1-like protein; n=1; Carica papaya|Rep: Maturation-associated SRC1-like protein - Carica papaya (Papaya)
MSGI1_17910	50316665	151	147	388	260	PS.lightreaction.photosystem II.PSII polypeptide subunits	10 kDa photosystem II polypeptide; n=1; Trifolium pratense|Rep: 10 kDa photosystem II polypeptide - Trifolium pratense (Red clover)
MSGI1_18014	50316971	161	166	835	139	signalling.light	GA protein; n=1; Pisum sativum|Rep: GA protein - Pisum sativum (Garden pea)
MSGI1_18068	50318502	5	8	246	102	stress.abiotic.drought/salt	BURP; n=1; Medicago truncatula|Rep: BURP - Medicago truncatula (Barrel medic)
MSGI1_18078	50316644	0	0	403	495	not assigned.unknown	RNA-dependent RNA polymerase; n=1; Oyster mushroom isometric virus II|Rep: RNA-dependent RNA polymerase - Oyster mushroom isometric virus II
MSGI1_1808	TC15719	74	50	358	111	cell wall	Serine carboxypeptidase; n=1; Prunus mume|Rep: Serine carboxypeptidase - Prunus mume (Japanese flowering apricot)
MSGI1_1808	TC15719	74	50	358	111	protein.degradation	Serine carboxypeptidase; n=1; Prunus mume|Rep: Serine carboxypeptidase - Prunus mume (Japanese flowering apricot)
MSGI1_18084	TC9177	158	127	489	226	metal handling.binding, chelation and storage	Heavy metal transport/detoxification protein; n=1; Medicago truncatula|Rep: Heavy metal transport/detoxification protein - Medicago truncatula (Barrel medic)
MSGI1_18085	TC597	202	212	125	212	DNA.synthesis/chromatin structure.histone	histone H3.2; n=1; Arabidopsis thaliana|Rep: histone H3.2 - Arabidopsis thaliana
MSGI1_18140	50316991	552	371	420	472	PS.lightreaction.photosystem I.PSI polypeptide subunits	Photosystem I psaH protein; n=1; Trifolium pratense|Rep: Photosystem I psaH protein - Trifolium pratense (Red clover)
MSGI1_18145	170677085	3859	979	2555	3400	PS.calvin cyle.rubisco small subunit	Ribulose bisphosphate carboxylase small chain, chloroplast precursor; n=1; Medicago sativa|Rep: Ribulose bisphosphate carboxylase small chain, chloroplast precursor - Medicago sativa (Alfalfa)
MSGI1_18150	156025095	1030	1184	662	819	not assigned.unknown	26S ribosomal RNA
MSGI1_18204	50316996	82	112	235	178	amino acid metabolism.synthesis.central amino acid metabolism.alanine.alanine-glyoxylate aminotransferase	Aminotransferase, class V; n=1; Medicago truncatula|Rep: Aminotransferase, class V - Medicago truncatula (Barrel medic)
MSGI1_18204	50316996	82	112	235	178	PS.aminotransferases peroxisomal	Aminotransferase, class V; n=1; Medicago truncatula|Rep: Aminotransferase, class V - Medicago truncatula (Barrel medic)
MSGI1_18212	156025083	586	783	533	711	not assigned.unknown	26S ribosomal RNA
MSGI1_1823	TC15523	528	288	279	364	major CHO metabolism.degradation.starch.transporter	Triose phosphate/phosphate translocator, chloroplast precursor; n=1; Pisum sativum|Rep: Triose phosphate/phosphate translocator, chloroplast precursor - Pisum sativum (Garden pea)
MSGI1_1823	TC15523	528	288	279	364	transport.metabolite transporters at the envelope membrane	Triose phosphate/phosphate translocator, chloroplast precursor; n=1; Pisum sativum|Rep: Triose phosphate/phosphate translocator, chloroplast precursor - Pisum sativum (Garden pea)
MSGI1_1829	TC25	461	513	379	434	protein.folding	Heat shock protein 70; n=1; Medicago sativa|Rep: Heat shock protein 70 - Medicago sativa (Alfalfa)
MSGI1_18348	157974394	127	444	141	336	not assigned.unknown	Metallothionein-like protein 1; n=1; Pisum sativum|Rep: Metallothionein-like protein 1 - Pisum sativum (Garden pea)
MSGI1_1845	TC16510	22	20	442	40	not assigned.unknown	Protein kinase C, phorbol ester/diacylglycerol binding; Thioredoxin domain 2; Thioredoxin fold; n=1; Medicago truncatula|Rep: Protein kinase C, phorbol ester/diacylglycerol binding; Thioredoxin domain 2; Thioredoxin fold - Medicago truncatula (Ba
MSGI1_18471	50317329	115	130	433	94	nodulin_nodulin-like	F7A19.2 protein; n=1; Arabidopsis thaliana|Rep: F7A19.2 protein - Arabidopsis thaliana (Mouse-ear cress)
MSGI1_18471	50317329	115	130	433	94	stress.abiotic.drought/salt	F7A19.2 protein; n=1; Arabidopsis thaliana|Rep: F7A19.2 protein - Arabidopsis thaliana (Mouse-ear cress)
MSGI1_18547	50317039	0	0	632	905	not assigned.unknown	RNA-dependent RNA polymerase; n=1; Oyster mushroom isometric virus II|Rep: RNA-dependent RNA polymerase - Oyster mushroom isometric virus II
MSGI1_18605	50317110	278	250	257	250	protein.synthesis.initiation	Eukaryotic translation initiation factor 5A-2; n=2; Medicago|Rep: Eukaryotic translation initiation factor 5A-2 - Medicago sativa (Alfalfa)
MSGI1_1864	TC7797	2141	2789	1356	2174	not assigned.unknown	ribosomal RNA
MSGI1_18660	50317489	55	30	232	32	redox.ascorbate and glutathione.glutathione	Glutathione peroxidase; n=1; Medicago truncatula|Rep: Glutathione peroxidase - Medicago truncatula (Barrel medic)
MSGI1_18667	50316913	460	187	79	114	stress.abiotic.unspecified	Putative uncharacterized protein; n=1; Vitis vinifera|Rep: Putative uncharacterized protein - Vitis vinifera (Grape)
MSGI1_18671	157976145	80	119	279	793	not assigned.unknown	Plant metallothionein, family 15; n=1; Medicago truncatula|Rep: Plant metallothionein, family 15 - Medicago truncatula (Barrel medic)
MSGI1_18680	TC1702	217	156	468	370	not assigned.unknown	Putative defensin 3.1; n=1; Medicago sativa|Rep: Putative defensin 3.1 - Medicago sativa (Alfalfa)
MSGI1_18788	50317388	234	211	175	281	PS.lightreaction.photosystem II.PSII polypeptide subunits	10 kDa photosystem II polypeptide; n=1; Trifolium pratense|Rep: 10 kDa photosystem II polypeptide - Trifolium pratense (Red clover)
MSGI1_18848	50319589	419	269	290	330	PS.lightreaction.photosystem I.PSI polypeptide subunits	Photosystem I psaH protein; n=1; Trifolium pratense|Rep: Photosystem I psaH protein - Trifolium pratense (Red clover)
MSGI1_18851	50319173	90	283	61	441	not assigned.unknown	Thiamin biosynthetic enzyme; n=1; Glycine max|Rep: Thiamin biosynthetic enzyme - Glycine max (Soybean)
MSGI1_18861	50317774	2	1	683	7	not assigned.unknown	Dehydrin-like protein; n=1; Medicago sativa|Rep: Dehydrin-like protein - Medicago sativa (Alfalfa)
MSGI1_18873	146148709	122	257	162	199	protein.degradation.ubiquitin.E2	Ubiquitin carrier protein; n=1; Vitis vinifera|Rep: Ubiquitin carrier protein - Vitis vinifera (Grape)
MSGI1_18944	146148943	449	117	64	87	PS.calvin cyle.rubisco small subunit	Ribulose bisphosphate carboxylase small chain, chloroplast precursor; n=1; Medicago sativa|Rep: Ribulose bisphosphate carboxylase small chain, chloroplast precursor - Medicago sativa (Alfalfa)
MSGI1_18951	TC671	186	1198	388	1230	not assigned.unknown	Type 1 metallothionein; n=1; Medicago sativa|Rep: Type 1 metallothionein - Medicago sativa (Alfalfa)
MSGI1_1899	TC732	657	6	332	5	cell wall	Unidentified precursor; n=1; Medicago sativa|Rep: Unidentified precursor - Medicago sativa (Alfalfa)
MSGI1_1905	TC8689	82	129	253	132	hormone metabolism.auxin.induced-regulated-responsive-activated	Putative uncharacterized protein; n=1; Medicago truncatula|Rep: Putative uncharacterized protein - Medicago truncatula (Barrel medic)
MSGI1_19056	F7SND4004H97SX	932	1102	519	823	not assigned.unknown	16S ribosomal RNA
MSGI1_19076	TC7827	406	181	142	217	protein.degradation.ubiquitin	Putative ubiquitin-conjugating enzyme; n=1; Artemisia annua|Rep: Putative ubiquitin-conjugating enzyme - Artemisia annua (Sweet wormwood)
MSGI1_19118	F7SND4004JFEO1	293	157	159	131	not assigned.unknown	ORF61c; n=1; Pinus koraiensis|Rep: ORF61c - Pinus koraiensis (Korean pine)
MSGI1_19120	50320279	299	63	116	188	PS.calvin cyle.rubisco small subunit	Ribulose bisphosphate carboxylase small chain, chloroplast precursor; n=1; Medicago sativa|Rep: Ribulose bisphosphate carboxylase small chain, chloroplast precursor - Medicago sativa (Alfalfa)
MSGI1_19182	50318457	0	0	1114	972	not assigned.unknown	RNA-dependent RNA polymerase; n=1; Oyster mushroom isometric virus II|Rep: RNA-dependent RNA polymerase - Oyster mushroom isometric virus II
MSGI1_19202	TC7811	2874	3637	1475	2403	not assigned.unknown	18S ribosomal RNA
MSGI1_19266	50317320	30	34	597	166	nodulin_nodulin-like	F7A19.2 protein; n=1; Arabidopsis thaliana|Rep: F7A19.2 protein - Arabidopsis thaliana (Mouse-ear cress)
MSGI1_19266	50317320	30	34	597	166	stress.abiotic.drought/salt	F7A19.2 protein; n=1; Arabidopsis thaliana|Rep: F7A19.2 protein - Arabidopsis thaliana (Mouse-ear cress)
MSGI1_19318	50317254	141	171	267	81	nodulin_nodulin-like	F7A19.2 protein; n=1; Arabidopsis thaliana|Rep: F7A19.2 protein - Arabidopsis thaliana (Mouse-ear cress)
MSGI1_19318	50317254	141	171	267	81	stress.abiotic.drought/salt	F7A19.2 protein; n=1; Arabidopsis thaliana|Rep: F7A19.2 protein - Arabidopsis thaliana (Mouse-ear cress)
MSGI1_1932	TC15540	396	241	138	209	cell wall	Cell division protein FtsZ; n=1; Medicago truncatula|Rep: Cell division protein FtsZ - Medicago truncatula (Barrel medic)
MSGI1_1932	TC15540	396	241	138	209	cell.organisation	Cell division protein FtsZ; n=1; Medicago truncatula|Rep: Cell division protein FtsZ - Medicago truncatula (Barrel medic)
MSGI1_19332	TC9922	254	145	70	133	protein.synthesis.misc ribososomal protein	60S acidic ribosomal protein P1; n=1; Zea mays|Rep: 60S acidic ribosomal protein P1 - Zea mays (Maize)
MSGI1_19402	50318002	0	0	531	804	not assigned.unknown	RNA-dependent RNA polymerase; n=1; Oyster mushroom isometric virus II|Rep: RNA-dependent RNA polymerase - Oyster mushroom isometric virus II
MSGI1_19411	50317041	323	70	49	53	PS.calvin cyle.rubisco small subunit	Ribulose bisphosphate carboxylase small chain, chloroplast precursor; n=1; Medicago sativa|Rep: Ribulose bisphosphate carboxylase small chain, chloroplast precursor - Medicago sativa (Alfalfa)
MSGI1_19412	50316900	0	0	477	637	not assigned.unknown	RNA-dependent RNA polymerase; n=1; Oyster mushroom isometric virus II|Rep: RNA-dependent RNA polymerase - Oyster mushroom isometric virus II
MSGI1_19427	TC17929	57	224	179	606	not assigned.unknown	Glycine/proline-rich protein; n=1; Arabidopsis thaliana|Rep: Glycine/proline-rich protein - Arabidopsis thaliana (Mouse-ear cress)
MSGI1_19454	50317105	405	214	202	248	PS.lightreaction.photosystem II.PSII polypeptide subunits	Ultraviolet-B-repressible protein; n=1; Trifolium pratense|Rep: Ultraviolet-B-repressible protein - Trifolium pratense (Red clover)
MSGI1_19500	TC8340	10	2	281	32	not assigned.unknown	Dehydrin-like protein; n=1; Medicago sativa|Rep: Dehydrin-like protein - Medicago sativa (Alfalfa)
MSGI1_196	TC15429	7906	8839	4245	7041	not assigned.unknown	26S ribosomal RNA
MSGI1_1968	TC18462	137	176	111	225	redox.ascorbate and glutathione.ascorbate	VTC2-like protein; n=1; Actinidia chinensis|Rep: VTC2-like protein - Actinidia chinensis (Kiwi) (Yangtao)
MSGI1_19728	TC8772	439	466	205	848	not assigned.unknown	Hydroxyproline-rich glycoprotein precursor; n=1; Phaseolus vulgaris|Rep: Hydroxyproline-rich glycoprotein precursor - Phaseolus vulgaris (Kidney bean) (French bean)
MSGI1_19798	TC2132	257	6	61	4	stress.abiotic.unspecified	Bet v I allergen; n=1; Medicago truncatula|Rep: Bet v I allergen - Medicago truncatula (Barrel medic)
MSGI1_19812	TC10506	27	343	37	248	cell wall	Rapid alkalinization factor 1; n=1; Populus trichocarpa x Populus deltoides|Rep: Rapid alkalinization factor 1 - Populus jackii (Balm of Gilead) (Populus trichocarpa x Populusdeltoides)
MSGI1_19812	TC10506	27	343	37	248	signalling.misc	Rapid alkalinization factor 1; n=1; Populus trichocarpa x Populus deltoides|Rep: Rapid alkalinization factor 1 - Populus jackii (Balm of Gilead) (Populus trichocarpa x Populusdeltoides)
MSGI1_1985	TC15826	213	142	269	241	PS.calvin cyle.PRK	Phosphoribulokinase; n=1; Vitis vinifera|Rep: Phosphoribulokinase - Vitis vinifera (Grape)
MSGI1_19883	50317840	382	439	1274	1961	not assigned.unknown	Repetitive proline-rich cell wall protein precursor; n=1; Medicago sativa|Rep: Repetitive proline-rich cell wall protein precursor - Medicago sativa (Alfalfa)
MSGI1_19941	TC17936	6	4	337	1	hormone metabolism.abscisic acid.synthesis-degradation.synthesis.9-cis-epoxycarotenoid dioxygenase	Nine-cis-epoxycarotenoid dioxygenase2; n=1; Pisum sativum|Rep: Nine-cis-epoxycarotenoid dioxygenase2 - Pisum sativum (Garden pea)
MSGI1_20072	TC413	394	229	264	319	PS.lightreaction.photosystem I.PSI polypeptide subunits	Photosystem I reaction center subunit III; n=1; Vigna radiata var. radiata|Rep: Photosystem I reaction center subunit III - Phaseolus aureus (Mung bean) (Vigna radiata)
MSGI1_20262	TC17642	521	418	990	578	secondary metabolism.flavonoids.isoflavonols	Isoflavone reductase-like NAD(P)H-dependent oxidoreductase; n=1; Medicago sativa|Rep: Isoflavone reductase-like NAD(P)H-dependent oxidoreductase - Medicago sativa (Alfalfa)
MSGI1_20360	TC18646	412	179	148	211	protein.synthesis.misc ribososomal protein	Probable 60 ribosomal protein L14; n=1; Pisum sativum|Rep: Probable 60 ribosomal protein L14 - Pisum sativum (Garden pea)
MSGI1_20362	TC16716	283	112	83	125	protein.synthesis.misc ribososomal protein	60S ribosomal protein L27; n=1; Medicago truncatula|Rep: 60S ribosomal protein L27 - Medicago truncatula (Barrel medic)
MSGI1_20452	TC8424	321	228	65	183	protein.synthesis.misc ribososomal protein	60S acidic ribosomal protein P0; n=1; Medicago truncatula|Rep: 60S acidic ribosomal protein P0 - Medicago truncatula (Barrel medic)
MSGI1_2056	TC8309	231	163	97	169	protein.synthesis.elongation	Elongation factor 1, gamma chain; Glutathione S-transferase, C- terminal; Thioredoxin-like fold; n=1; Medicago truncatula|Rep: Elongation factor 1, gamma chain; Glutathione S-transferase, C- terminal; Thioredoxin-like fold - Medicago truncatula (
MSGI1_2060	TC8107	125	209	158	159	RNA.regulation of transcription.C2H2 zinc finger family	Heat shock protein DnaJ; n=1; Medicago truncatula|Rep: Heat shock protein DnaJ - Medicago truncatula (Barrel medic)
MSGI1_2060	TC8107	125	209	158	159	stress.abiotic.heat	Heat shock protein DnaJ; n=1; Medicago truncatula|Rep: Heat shock protein DnaJ - Medicago truncatula (Barrel medic)
MSGI1_20645	TC7755	253	182	125	165	hormone metabolism.brassinosteroid.signal transduction.BRI	Uncharacterized protein ORF91; n=1; Phalaenopsis aphrodite subsp. formosana|Rep: Uncharacterized protein ORF91 - Phalaenopsis aphrodite subsp. formosana (Moth orchid)
MSGI1_20743	TC7848	707	460	239	480	protein.synthesis.elongation	Elongation factor 1-alpha; n=1; Nicotiana paniculata|Rep: Elongation factor 1-alpha - Nicotiana paniculata
MSGI1_20811	TC1722	242	103	54	40	not assigned.unknown	Kunitz inhibitor ST1-like; n=1; Medicago truncatula|Rep: Kunitz inhibitor ST1-like - Medicago truncatula (Barrel medic)
MSGI1_20846	NODE_1173_length_487_cov_438.632446	324	187	196	186	nucleotide metabolism.salvage.nucleoside kinases.adenosine kinase	Adenosine kinase; n=1; Medicago truncatula|Rep: Adenosine kinase - Medicago truncatula (Barrel medic)
MSGI1_20873	TC16485	204	261	213	165	not assigned.unknown	Putative uncharacterized protein; n=1; Medicago truncatula|Rep: Putative uncharacterized protein - Medicago truncatula (Barrel medic)
MSGI1_20964	50320666	321	279	337	401	not assigned.unknown	CP12 precursor; n=1; Pisum sativum|Rep: CP12 precursor - Pisum sativum (Garden pea)
MSGI1_2101	TC8023	896	1391	564	778	amino acid metabolism.synthesis.aspartate family.methionine.S-adenosylmethionine synthetase	S-adenosylmethionine synthetase; n=2; Papilionoideae|Rep: S-adenosylmethionine synthetase - Medicago truncatula (Barrel medic)
MSGI1_21033	50318939	273	128	72	107	PS.lightreaction.photosystem I.PSI polypeptide subunits	Photosystem I reaction center subunit psaK, chloroplast precursor; n=2; Papilionoideae|Rep: Photosystem I reaction center subunit psaK, chloroplast precursor - Medicago sativa (Alfalfa)
MSGI1_21035	50318660	55	24	248	38	cell wall	Non-specific lipid-transfer protein 5 precursor; n=1; Lens culinaris|Rep: Non-specific lipid-transfer protein 5 precursor - Lens culinaris (Lentil)
MSGI1_21035	50318660	55	24	248	38	lipid metabolism.lipid transfer proteins etc	Non-specific lipid-transfer protein 5 precursor; n=1; Lens culinaris|Rep: Non-specific lipid-transfer protein 5 precursor - Lens culinaris (Lentil)
MSGI1_21111	50322058	1032	1253	483	816	not assigned.unknown	26S ribosomal RNA
MSGI1_21160	NODE_2256_length_482_cov_934.856873	366	328	165	266	stress.abiotic.heat	Heat shock protein 81-1; n=2; Oryza sativa|Rep: Heat shock protein 81-1 - Oryza sativa subsp. indica (Rice)
MSGI1_2121	TC849	131	155	73	232	amino acid metabolism.synthesis.aspartate family.methionine.cystathionine beta-lyase	Cys/Met metabolism pyridoxal-phosphate-dependent enzymes; n=1; Medicago truncatula|Rep: Cys/Met metabolism pyridoxal-phosphate-dependent enzymes - Medicago truncatula (Barrel medic)
MSGI1_21235	50320218	228	345	212	295	RNA.regulation of transcription.unclassified	Putative uncharacterized protein p85RF; n=1; Prunus armeniaca|Rep: Putative uncharacterized protein p85RF - Prunus armeniaca (Apricot)
MSGI1_21245	TC9687	464	222	130	252	protein.synthesis.misc ribososomal protein	60S ribosomal protein L13a-4; n=1; Arabidopsis thaliana|Rep: 60S ribosomal protein L13a-4 - Arabidopsis thaliana (Mouse-ear cress)
MSGI1_21246	TC8356	16	417	288	1724	nodulin_nodulin-like	Pprg2 protein; n=1; Medicago sativa|Rep: Pprg2 protein - Medicago sativa (Alfalfa)
MSGI1_21296	50321894	183	239	1001	421	not assigned.unknown	Blue (Type 1) copper domain; O-methyltransferase, family 2; Dimerisation; n=1; Medicago truncatula|Rep: Blue (Type 1) copper domain; O-methyltransferase, family 2; Dimerisation - Medicago truncatula (Barrel medic)
MSGI1_2131	TC1081	685	521	344	537	cell.organisation	Actin/actin-like; n=1; Medicago truncatula|Rep: Actin/actin-like - Medicago truncatula (Barrel medic)
MSGI1_21311	TC946	0	85	37	344	not assigned.unknown	Hydroxyproline-rich glycoprotein DZ-HRGP precursor; n=1; Volvox carteri f. nagariensis|Rep: Hydroxyproline-rich glycoprotein DZ-HRGP precursor - Volvox carteri f. nagariensis
MSGI1_21335	TC15422	2012	2465	1275	2155	not assigned.unknown	Cytochrome P450 like_TBP; n=1; Nicotiana tabacum|Rep: Cytochrome P450 like_TBP - Nicotiana tabacum (Common tobacco)
MSGI1_2134	TC16784	144	204	171	194	RNA.regulation of transcription.unclassified	Putative DNA binding protein; n=1; Trifolium pratense|Rep: Putative DNA binding protein - Trifolium pratense (Red clover)
MSGI1_21382	50319701	111	198	332	62	not assigned.unknown	Dehydrin-cognate; n=1; Pisum sativum|Rep: Dehydrin-cognate - Pisum sativum (Garden pea)
MSGI1_21405	TC15440	275	137	123	134	PS.lightreaction.photosystem II.LHC-II	Chlorophyll a/b-binding protein CP24; n=1; Vigna radiata var. radiata|Rep: Chlorophyll a/b-binding protein CP24 - Phaseolus aureus (Mung bean) (Vigna radiata)
MSGI1_21452	50317784	388	294	204	203	amino acid metabolism.synthesis.aspartate family.methionine	5-methyltetrahydropteroyltriglutamate--homocysteine S- methyltransferase; Prismane-like; n=1; Medicago truncatula|Rep: 5-methyltetrahydropteroyltriglutamate--homocysteine S- methyltransferase; Prismane-like - Medicago truncatula (Barrel medic)
MSGI1_21453	50317645	253	139	100	106	cell wall	Tubulin B4; n=1; Glycine max|Rep: Tubulin B4 - Glycine max (Soybean)
MSGI1_21453	50317645	253	139	100	106	cell.organisation	Tubulin B4; n=1; Glycine max|Rep: Tubulin B4 - Glycine max (Soybean)
MSGI1_21454	50317377	89	119	237	46	not assigned.unknown	Dehydrin-cognate; n=1; Pisum sativum|Rep: Dehydrin-cognate - Pisum sativum (Garden pea)
MSGI1_2156	TC9513	257	132	70	129	cell wall	Concanavalin A-like lectin/glucanase; n=1; Medicago truncatula|Rep: Concanavalin A-like lectin/glucanase - Medicago truncatula (Barrel medic)
MSGI1_2156	TC9513	257	132	70	129	signalling.calcium	Concanavalin A-like lectin/glucanase; n=1; Medicago truncatula|Rep: Concanavalin A-like lectin/glucanase - Medicago truncatula (Barrel medic)
MSGI1_21578	50318137	20	18	1620	248	not assigned.unknown	Cold acclimation responsive protein BudCAR5; n=1; Medicago sativa|Rep: Cold acclimation responsive protein BudCAR5 - Medicago sativa (Alfalfa)
MSGI1_21641	50321551	256	121	80	161	protein.degradation.ubiquitin	Putative ubiquitin-conjugating enzyme; n=1; Artemisia annua|Rep: Putative ubiquitin-conjugating enzyme - Artemisia annua (Sweet wormwood)
MSGI1_21649	50319215	303	197	123	195	protein.synthesis.elongation	Elongation factor 1-alpha; n=1; Bruguiera sexangula|Rep: Elongation factor 1-alpha - Bruguiera sexangula
MSGI1_21650	50319213	316	309	2	1	not assigned.unknown	Putative uncharacterized protein; n=1; Medicago truncatula|Rep: Putative uncharacterized protein - Medicago truncatula (Barrel medic)
MSGI1_21654	50317617	59	94	428	75	not assigned.unknown	Dehydrin-cognate; n=1; Pisum sativum|Rep: Dehydrin-cognate - Pisum sativum (Garden pea)
MSGI1_2172	TC692	280	153	189	110	cell wall.precursor synthesis.UXS	DTDP-glucose 4-6-dehydratase; n=1; Cicer arietinum|Rep: DTDP-glucose 4-6-dehydratase - Cicer arietinum (Chickpea) (Garbanzo)
MSGI1_21787	50322103	70	47	400	131	not assigned.unknown	ABA/WDS induced protein; n=1; Medicago truncatula|Rep: ABA/WDS induced protein - Medicago truncatula (Barrel medic)
MSGI1_21790	50320521	66	109	299	60	not assigned.unknown	Dehydrin-cognate; n=1; Pisum sativum|Rep: Dehydrin-cognate - Pisum sativum (Garden pea)
MSGI1_21837	NODE_50861_length_472_cov_7.286017	9	3	349	7	amino acid metabolism.synthesis.glutamate family.proline.delta 1-pyrroline-5-carboxylate synthetase	VuP5CS protein; n=1; Vigna unguiculata|Rep: VuP5CS protein - Vigna unguiculata (Cowpea)
MSGI1_21930	50320570	84	4	900	68	cell wall	Non-specific lipid-transfer protein 5 precursor; n=1; Lens culinaris|Rep: Non-specific lipid-transfer protein 5 precursor - Lens culinaris (Lentil)
MSGI1_21930	50320570	84	4	900	68	lipid metabolism.lipid transfer proteins etc	Non-specific lipid-transfer protein 5 precursor; n=1; Lens culinaris|Rep: Non-specific lipid-transfer protein 5 precursor - Lens culinaris (Lentil)
MSGI1_22143	20381697	96	28	338	222	TCA / org. transformation.carbonic anhydrases	Carbonic anhydrase; n=1; Medicago truncatula|Rep: Carbonic anhydrase - Medicago truncatula (Barrel medic)
MSGI1_22289	3421514	330	290	287	457	cell.cycle.peptidylprolyl isomerase	Peptidyl-prolyl cis-trans isomerase; n=1; Vicia faba|Rep: Peptidyl-prolyl cis-trans isomerase - Vicia faba (Broad bean)
MSGI1_2233	TC7788	127	244	69	124	cell wall.cell wall proteins.AGPs	Beta-Ig-H3/fasciclin; n=1; Medicago truncatula|Rep: Beta-Ig-H3/fasciclin - Medicago truncatula (Barrel medic)
MSGI1_22336	F7SND4004IVFBZ	2528	3214	2458	2779	not assigned.unknown	16S ribosomal RNA
MSGI1_2235	TC15522	328	619	662	774	protein.degradation.cysteine protease	Cysteine proteinase 15A precursor; n=1; Pisum sativum|Rep: Cysteine proteinase 15A precursor - Pisum sativum (Garden pea)
MSGI1_22452	TC8771	643	735	428	2067	not assigned.unknown	Extensin; n=1; Glycine max|Rep: Extensin - Glycine max (Soybean)
MSGI1_22470	NODE_6217_length_463_cov_138.380127	108	209	160	191	RNA.regulation of transcription.AP2/EREBP, APETALA2/Ethylene-responsive element binding protein family	Ethylene-responsive element binding protein; n=1; Medicago sativa subsp. falcata|Rep: Ethylene-responsive element binding protein - Medicago falcata (Sickle medic)
MSGI1_22523	TC9404	99	264	1518	416	misc.protease inhibitor/seed storage/lipid transfer protein (LTP) family protein	Putative uncharacterized protein; n=1; Vitis vinifera|Rep: Putative uncharacterized protein - Vitis vinifera (Grape)
MSGI1_2259	TC15661	298	766	199	990	not assigned.unknown	Thiazole biosynthetic enzyme, chloroplast precursor; n=1; Citrus sinensis|Rep: Thiazole biosynthetic enzyme, chloroplast precursor - Citrus sinensis (Sweet orange)
MSGI1_22661	50319637	94	170	239	68	not assigned.unknown	Dehydrin-cognate; n=1; Pisum sativum|Rep: Dehydrin-cognate - Pisum sativum (Garden pea)
MSGI1_22669	136142055	103	202	305	98	not assigned.unknown	Poly(A)-binding protein C-terminal interacting protein 6; n=1; Cucumis sativus|Rep: Poly(A)-binding protein C-terminal interacting protein 6 - Cucumis sativus (Cucumber)
MSGI1_22804	F7SND4004I0U79	1854	2342	1374	1793	not assigned.unknown	ribosomal RNA
MSGI1_22832	TC18203	285	6	113	22	hormone metabolism.gibberelin.induced-regulated-responsive-activated	Gibberellin regulated protein; n=1; Medicago truncatula|Rep: Gibberellin regulated protein - Medicago truncatula (Barrel medic)
MSGI1_2291	TC7956	333	326	203	736	PS.calvin cyle.aldolase	Fructose-bisphosphate aldolase; n=1; Trifolium pratense|Rep: Fructose-bisphosphate aldolase - Trifolium pratense (Red clover)
MSGI1_22977	50317273	486	570	214	377	not assigned.unknown	26S ribosomal RNA
MSGI1_23058	50321715	155	89	85	289	not assigned.unknown	Lipoxygenase, LH2; n=1; Medicago truncatula|Rep: Lipoxygenase, LH2 - Medicago truncatula (Barrel medic)
MSGI1_23089	TC13543	0	5	4	979	stress.biotic	High molecular weight root vegetative storage protein precursor; n=1; Medicago sativa|Rep: High molecular weight root vegetative storage protein precursor - Medicago sativa (Alfalfa)
MSGI1_23144	TC9792	51	452	239	464	not assigned.unknown	Putative uncharacterized protein; n=1; Medicago truncatula|Rep: Putative uncharacterized protein - Medicago truncatula (Barrel medic)
MSGI1_23278	F7SND4003HEMIR	987	898	449	812	not assigned.unknown	ribosomal RNA
MSGI1_23282	50322112	162	97	125	236	PS.calvin cyle.aldolase	Fructose-bisphosphate aldolase 1, chloroplast precursor; n=1; Pisum sativum|Rep: Fructose-bisphosphate aldolase 1, chloroplast precursor - Pisum sativum (Garden pea)
MSGI1_23293	157976839	295	385	334	833	not assigned.unknown	Plant metallothionein, family 15; n=1; Medicago truncatula|Rep: Plant metallothionein, family 15 - Medicago truncatula (Barrel medic)
MSGI1_2335	TC8243	631	2	80	3	cell wall.pectin*esterases.PME	Pectinesterase; Pectinesterase inhibitor; n=1; Medicago truncatula|Rep: Pectinesterase; Pectinesterase inhibitor - Medicago truncatula (Barrel medic)
MSGI1_23530	TC7862	171	295	320	66	not assigned.unknown	Dehydrin-cognate; n=1; Pisum sativum|Rep: Dehydrin-cognate - Pisum sativum (Garden pea)
MSGI1_23547	TC15452	2115	2620	1468	1890	not assigned.unknown	26S ribosomal RNA
MSGI1_2371	TC15736	113	219	297	308	RNA.regulation of transcription.AP2/EREBP, APETALA2/Ethylene-responsive element binding protein family	Ethylene-responsive element binding protein; n=1; Medicago sativa subsp. falcata|Rep: Ethylene-responsive element binding protein - Medicago falcata (Sickle medic)
MSGI1_23829	NODE_5267_length_443_cov_219.347626	140	110	668	117	misc.plastocyanin-like	Putative early nodulin-like 2 predicted GPI-anchored protein; n=1; Trifolium pratense|Rep: Putative early nodulin-like 2 predicted GPI-anchored protein - Trifolium pratense (Red clover)
MSGI1_23829	NODE_5267_length_443_cov_219.347626	140	110	668	117	nodulin_nodulin-like	Putative early nodulin-like 2 predicted GPI-anchored protein; n=1; Trifolium pratense|Rep: Putative early nodulin-like 2 predicted GPI-anchored protein - Trifolium pratense (Red clover)
MSGI1_2390	TC15412	441	263	326	301	PS.lightreaction.other electron carrier (ox/red).ferredoxin reductase	Flavoprotein pyridine nucleotide cytochrome reductase; n=1; Medicago truncatula|Rep: Flavoprotein pyridine nucleotide cytochrome reductase - Medicago truncatula (Barrel medic)
MSGI1_23975	50318095	2	20	101	256	not assigned.unknown	F11O6.4 protein; n=1; Arabidopsis thaliana|Rep: F11O6.4 protein - Arabidopsis thaliana (Mouse-ear cress)
MSGI1_24030	TC869	56	90	316	122	misc.cytochrome P450	Cytochrome P450 monooxygenase CYP83G1; n=1; Medicago truncatula|Rep: Cytochrome P450 monooxygenase CYP83G1 - Medicago truncatula (Barrel medic)
MSGI1_24082	50320712	59	310	325	274	not assigned.unknown	Albumin I; n=1; Medicago truncatula|Rep: Albumin I - Medicago truncatula (Barrel medic)
MSGI1_2417	TC15459	6068	6754	3271	6034	protein.postranslational modification	Leucine-rich repeat family protein Putative uncharacterized protein; n=1; Vitis vinifera|Rep: Putative uncharacterized protein - Vitis vinifera (Grape)
MSGI1_24260	TC3800	302	2	113	12	not assigned.unknown	Putative uncharacterized protein OJ1212_C10.15; n=1; Oryza sativa (japonica cultivar-group)|Rep: Putative uncharacterized protein OJ1212_C10.15 - Oryza sativa subsp. japonica (Rice)
MSGI1_24325	50321791	304	241	219	289	PS.lightreaction.photosystem II.PSII polypeptide subunits	10 kDa photosystem II polypeptide; n=1; Trifolium pratense|Rep: 10 kDa photosystem II polypeptide - Trifolium pratense (Red clover)
MSGI1_24334	TC7744	638	340	347	282	not assigned.unknown	ORF61c; n=1; Pinus koraiensis|Rep: ORF61c - Pinus koraiensis (Korean pine)
MSGI1_24463	F7SND4004IE7RZ	106	221	137	169	secondary metabolism.phenylpropanoids.lignin biosynthesis.4CL	4-coumarate--CoA ligase 1; n=2; Glycine max|Rep: 4-coumarate--CoA ligase 1 - Glycine max (Soybean)
MSGI1_24474	50320303	100	133	54	238	hormone metabolism.jasmonate.synthesis-degradation.lipoxygenase	Lipoxygenase; n=1; Medicago truncatula|Rep: Lipoxygenase - Medicago truncatula (Barrel medic)
MSGI1_24640	50320070	161	184	601	727	not assigned.unknown	Repetitive proline-rich cell wall protein precursor; n=1; Medicago sativa|Rep: Repetitive proline-rich cell wall protein precursor - Medicago sativa (Alfalfa)
MSGI1_2477	TC15437	328	359	1097	486	cell wall	Haem peroxidase, plant/fungal/bacterial; n=1; Medicago truncatula|Rep: Haem peroxidase, plant/fungal/bacterial - Medicago truncatula (Barrel medic)
MSGI1_2477	TC15437	328	359	1097	486	misc.peroxidases	Haem peroxidase, plant/fungal/bacterial; n=1; Medicago truncatula|Rep: Haem peroxidase, plant/fungal/bacterial - Medicago truncatula (Barrel medic)
MSGI1_2481	TC1089	150	231	503	203	secondary metabolism.phenylpropanoids.lignin biosynthesis.CAD	Cinnamyl alcohol dehydrogenase; n=2; Medicago sativa|Rep: Cinnamyl alcohol dehydrogenase - Medicago sativa (Alfalfa)
MSGI1_24881	50320524	406	611	333	2107	major CHO metabolism.degradation.starch.starch cleavage	Beta-amylase; n=1; Medicago sativa|Rep: Beta-amylase - Medicago sativa (Alfalfa)
MSGI1_24975	50320862	3	2	242	85	metal handling.binding, chelation and storage	Protease inhibitor; n=1; Glycine max|Rep: Protease inhibitor - Glycine max (Soybean)
MSGI1_24975	50320862	3	2	242	85	cell wall	Protease inhibitor; n=1; Glycine max|Rep: Protease inhibitor - Glycine max (Soybean)
MSGI1_24975	50320862	3	2	242	85	stress.biotic	Protease inhibitor; n=1; Glycine max|Rep: Protease inhibitor - Glycine max (Soybean)
MSGI1_2498	TC15516	148	135	236	215	amino acid metabolism.synthesis.central amino acid metabolism.alanine.alanine aminotransferase	Aminotransferase, class I and II; n=1; Medicago truncatula|Rep: Aminotransferase, class I and II - Medicago truncatula (Barrel medic)
MSGI1_2498	TC15516	148	135	236	215	PS.aminotransferases peroxisomal	Aminotransferase, class I and II; n=1; Medicago truncatula|Rep: Aminotransferase, class I and II - Medicago truncatula (Barrel medic)
MSGI1_24998	TC19462	157	173	205	249	not assigned.unknown	Latex abundant protein 1, putative; n=1; Medicago truncatula|Rep: Latex abundant protein 1, putative - Medicago truncatula (Barrel medic)
MSGI1_25072	50320328	140	269	195	310	protein.degradation.cysteine protease	Cystatin; n=1; Medicago sativa|Rep: Cystatin - Medicago sativa (Alfalfa)
MSGI1_25076	157975604	65	206	113	69	RNA.regulation of transcription.AP2/EREBP, APETALA2/Ethylene-responsive element binding protein family	Pathogenesis-related transcriptional factor and ERF; n=1; Medicago truncatula|Rep: Pathogenesis-related transcriptional factor and ERF - Medicago truncatula (Barrel medic)
MSGI1_25076	157975604	65	206	113	69	hormone metabolism.ethylene.signal transduction	Pathogenesis-related transcriptional factor and ERF; n=1; Medicago truncatula|Rep: Pathogenesis-related transcriptional factor and ERF - Medicago truncatula (Barrel medic)
MSGI1_25205	TC672	106	370	200	349	not assigned.unknown	Metallothionein-like protein 1; n=1; Pisum sativum|Rep: Metallothionein-like protein 1 - Pisum sativum (Garden pea)
MSGI1_25385	NODE_4095_length_422_cov_401.163513	81	273	74	189	misc.gluco-, galacto- and mannosidases	Beta-galactosidase; n=1; Medicago truncatula|Rep: Beta-galactosidase - Medicago truncatula (Barrel medic)
MSGI1_25385	NODE_4095_length_422_cov_401.163513	81	273	74	189	cell wall.degradation.mannan-xylose-arabinose-fucose	Beta-galactosidase; n=1; Medicago truncatula|Rep: Beta-galactosidase - Medicago truncatula (Barrel medic)
MSGI1_254	TC7858	1442	1277	947	838	amino acid metabolism.synthesis.aspartate family.methionine	5-methyltetrahydropteroyltriglutamate--homocysteine S- methyltransferase; Prismane-like; n=1; Medicago truncatula|Rep: 5-methyltetrahydropteroyltriglutamate--homocysteine S- methyltransferase; Prismane-like - Medicago truncatula (Barrel medic)
MSGI1_25480	F7SND4003HBMWW	54	38	214	306	PS.lightreaction.photosystem I.LHC-I	Type II chlorophyll a/b binding protein from photosystem I precursor; n=1; Pisum sativum|Rep: Type II chlorophyll a/b binding protein from photosystem I precursor - Pisum sativum (Garden pea)
MSGI1_25561	50320185	373	210	211	150	cell.organisation	Tubulin beta-3 chain; n=1; Pisum sativum|Rep: Tubulin beta-3 chain - Pisum sativum (Garden pea)
MSGI1_25569	146148886	1758	2067	804	1505	not assigned.unknown	26S ribosomal RNA
MSGI1_25596	TC10749	218	177	251	223	not assigned.unknown	Putative uncharacterized protein; n=1; Vitis vinifera|Rep: Putative uncharacterized protein - Vitis vinifera (Grape)
MSGI1_25639	50319008	391	353	366	200	amino acid metabolism.synthesis.aspartate family.methionine	5-methyltetrahydropteroyltriglutamate--homocysteine S- methyltransferase; Prismane-like; n=1; Medicago truncatula|Rep: 5-methyltetrahydropteroyltriglutamate--homocysteine S- methyltransferase; Prismane-like - Medicago truncatula (Barrel medic)
MSGI1_257	TC8	440	306	278	327	not assigned.unknown	16S ribosomal RNA
MSGI1_25705	F7SND4003HCRVT	323	258	235	225	not assigned.unknown	16S ribosomal RNA
MSGI1_25870	F7SND4004JHMHH	385	277	258	298	not assigned.unknown	16S ribosomal RNA
MSGI1_25874	F7SND4003HIQUE	462	330	103	182	protein.synthesis.elongation	Elongation factor 1-alpha; n=1; Bruguiera sexangula|Rep: Elongation factor 1-alpha - Bruguiera sexangula
MSGI1_25997	NODE_64242_length_414_cov_24.251207	30	49	250	70	cell wall	Cytochrome P450 monooxygenase CYP83G1; n=1; Medicago truncatula|Rep: Cytochrome P450 monooxygenase CYP83G1 - Medicago truncatula (Barrel medic)
MSGI1_25997	NODE_64242_length_414_cov_24.251207	30	49	250	70	misc.cytochrome P450	Cytochrome P450 monooxygenase CYP83G1; n=1; Medicago truncatula|Rep: Cytochrome P450 monooxygenase CYP83G1 - Medicago truncatula (Barrel medic)
MSGI1_260	TC209	110	140	61	240	hormone metabolism.jasmonate.synthesis-degradation.lipoxygenase	Lipoxygenase; n=1; Medicago truncatula|Rep: Lipoxygenase - Medicago truncatula (Barrel medic)
MSGI1_2609	TC8291	111	139	410	239	metal handling.binding, chelation and storage	Ferritin-2, chloroplast precursor; n=1; Vigna unguiculata|Rep: Ferritin-2, chloroplast precursor - Vigna unguiculata (Cowpea)
MSGI1_26118	50319792	344	301	225	202	amino acid metabolism.synthesis.aspartate family.methionine	5-methyltetrahydropteroyltriglutamate--homocysteine S- methyltransferase; Prismane-like; n=1; Medicago truncatula|Rep: 5-methyltetrahydropteroyltriglutamate--homocysteine S- methyltransferase; Prismane-like - Medicago truncatula (Barrel medic)
MSGI1_26240	TC10475	66	24	1838	193	misc.protease inhibitor/seed storage/lipid transfer protein (LTP) family protein	Nonspecific lipid-transfer protein; n=1; Arabidopsis thaliana|Rep: Nonspecific lipid-transfer protein - Arabidopsis thaliana (Mouse-ear cress)
MSGI1_2636	TC1390	112	241	133	222	RNA.regulation of transcription.MYB-related transcription factor family	MYB transcription factor MYB173; n=1; Glycine max|Rep: MYB transcription factor MYB173 - Glycine max (Soybean)
MSGI1_2653	TC15990	122	227	218	214	development.unspecified	At4g08300; n=2; Arabidopsis thaliana|Rep: At4g08300 - Arabidopsis thaliana (Mouse-ear cress)
MSGI1_2653	TC15990	122	227	218	214	nodulin_nodulin-like	At4g08300; n=2; Arabidopsis thaliana|Rep: At4g08300 - Arabidopsis thaliana (Mouse-ear cress)
MSGI1_26570	TC500	232	391	126	291	not assigned.unknown	Beta-Ig-H3/fasciclin; n=1; Medicago truncatula|Rep: Beta-Ig-H3/fasciclin - Medicago truncatula (Barrel medic)
MSGI1_2670	TC15349	1364	1581	1491	1284	metal handling.binding, chelation and storage	S-adenosylmethionine synthetase; n=1; Medicago sativa subsp. falcata|Rep: S-adenosylmethionine synthetase - Medicago falcata (Sickle medic)
MSGI1_2670	TC15349	1364	1581	1491	1284	amino acid metabolism.synthesis.aspartate family.methionine.S-adenosylmethionine synthetase	S-adenosylmethionine synthetase; n=1; Medicago sativa subsp. falcata|Rep: S-adenosylmethionine synthetase - Medicago falcata (Sickle medic)
MSGI1_2672	TC204	794	541	448	980	PS.lightreaction.photosystem II.LHC-II	Light-harvesting chlorophyll-a/b binding protein Lhcb2; n=1; Pisum sativum|Rep: Light-harvesting chlorophyll-a/b binding protein Lhcb2 - Pisum sativum (Garden pea)
MSGI1_268	TC15430	424	355	271	404	protein.synthesis.elongation	Translation factor; Elongation factor G, III and V; n=1; Medicago truncatula|Rep: Translation factor; Elongation factor G, III and V - Medicago truncatula (Barrel medic)
MSGI1_26870	TC5396	102	218	134	325	not assigned.unknown	Phloem specific protein; n=1; Pisum sativum|Rep: Phloem specific protein - Pisum sativum (Garden pea)
MSGI1_2695	TC8125	450	257	243	334	glycolysis.glyceraldehyde 3-phosphate dehydrogenase	Glyceraldehyde 3-phosphate dehydrogenase; n=1; Daucus carota|Rep: Glyceraldehyde 3-phosphate dehydrogenase - Daucus carota (Carrot)
MSGI1_2720	TC2060	82	229	268	88	not assigned.unknown	Arabidopsis thaliana genomic DNA, chromosome 3, BAC clone:F5N5; n=1; Arabidopsis thaliana|Rep: Arabidopsis thaliana genomic DNA, chromosome 3, BAC clone:F5N5 - Arabidopsis thaliana (Mouse-ear cress)
MSGI1_27203	TC945	0	75	29	306	not assigned.unknown	Pherophorin-dz1 protein precursor; n=1; Volvox carteri f. nagariensis|Rep: Pherophorin-dz1 protein precursor - Volvox carteri f. nagariensis
MSGI1_27227	NODE_7372_length_399_cov_125.278198	1	6	382	3	not assigned.unknown	Putative uncharacterized protein T2I1_40; n=1; Arabidopsis thaliana|Rep: Putative uncharacterized protein T2I1_40 - Arabidopsis thaliana (Mouse-ear cress)
MSGI1_27274	F7SND4003G3TI3	849	993	801	826	metal handling.binding, chelation and storage	S-adenosylmethionine synthetase 2; n=1; Pisum sativum|Rep: S-adenosylmethionine synthetase 2 - Pisum sativum (Garden pea)
MSGI1_27274	F7SND4003G3TI3	849	993	801	826	amino acid metabolism.synthesis.aspartate family.methionine.S-adenosylmethionine synthetase	S-adenosylmethionine synthetase 2; n=1; Pisum sativum|Rep: S-adenosylmethionine synthetase 2 - Pisum sativum (Garden pea)
MSGI1_27309	TC1062	748	2453	1317	3336	not assigned.unknown	Plant metallothionein, family 15; n=1; Medicago truncatula|Rep: Plant metallothionein, family 15 - Medicago truncatula (Barrel medic)
MSGI1_2734	TC8602	60	140	238	72	not assigned.unknown	N-rich protein; n=1; Glycine max|Rep: N-rich protein - Glycine max (Soybean)
MSGI1_27368	TC7945	345	229	552	785	PS.lightreaction.photosystem II.PSII polypeptide subunits	Oxygen-evolving enhancer protein 1, chloroplast precursor; n=1; Pisum sativum|Rep: Oxygen-evolving enhancer protein 1, chloroplast precursor - Pisum sativum (Garden pea)
MSGI1_27636	TC12004	242	101	88	93	protein.synthesis.misc ribososomal protein	Ribosomal L29e protein; n=1; Medicago truncatula|Rep: Ribosomal L29e protein - Medicago truncatula (Barrel medic)
MSGI1_27788	50319361	256	138	154	179	nucleotide metabolism.salvage.nucleoside kinases.adenosine kinase	Adenosine kinase; n=1; Medicago truncatula|Rep: Adenosine kinase - Medicago truncatula (Barrel medic)
MSGI1_2784	TC8525	507	351	226	375	glycolysis.aldolase	Fructose-bisphosphate aldolase; n=1; Medicago truncatula|Rep: Fructose-bisphosphate aldolase - Medicago truncatula (Barrel medic)
MSGI1_2788	TC15839	158	201	322	258	amino acid metabolism.synthesis.central amino acid metabolism.alanine.alanine-glyoxylate aminotransferase	Aminotransferase, class V; n=1; Medicago truncatula|Rep: Aminotransferase, class V - Medicago truncatula (Barrel medic)
MSGI1_2788	TC15839	158	201	322	258	PS.aminotransferases peroxisomal	Aminotransferase, class V; n=1; Medicago truncatula|Rep: Aminotransferase, class V - Medicago truncatula (Barrel medic)
MSGI1_2791	TC9617	91	233	313	319	RNA.regulation of transcription.C2H2 zinc finger family	DnaJ-like protein; n=1; Medicago sativa|Rep: DnaJ-like protein - Medicago sativa (Alfalfa)
MSGI1_2791	TC9617	91	233	313	319	stress.abiotic.heat	DnaJ-like protein; n=1; Medicago sativa|Rep: DnaJ-like protein - Medicago sativa (Alfalfa)
MSGI1_2793	TC8557	480	283	165	327	protein.synthesis.misc ribososomal protein	Translation factor; n=2; Medicago truncatula|Rep: Translation factor - Medicago truncatula (Barrel medic)
MSGI1_27976	50321429	409	490	630	333	transport.Major Intrinsic Proteins.PIP	Aquaporin-like transmembrane channel protein; n=1; Medicago sativa|Rep: Aquaporin-like transmembrane channel protein - Medicago sativa (Alfalfa)
MSGI1_28076	50320289	327	361	210	354	amino acid metabolism.degradation.aspartate family.methionine	Adenosylhomocysteinase; n=1; Medicago truncatula|Rep: Adenosylhomocysteinase - Medicago truncatula (Barrel medic)
MSGI1_28167	TC874	105	243	109	174	N-metabolism.ammonia metabolism.glutamine synthase	Glutamine synthetase cytosolic isozyme; n=1; Medicago sativa|Rep: Glutamine synthetase cytosolic isozyme - Medicago sativa (Alfalfa)
MSGI1_2817	TC8647	236	64	444	339	TCA / org. transformation.carbonic anhydrases	Carbonic anhydrase; n=1; Medicago truncatula|Rep: Carbonic anhydrase - Medicago truncatula (Barrel medic)
MSGI1_2840	TC8138	91	186	135	229	fermentation.ADH	Alcohol dehydrogenase 1; n=1; Pisum sativum|Rep: Alcohol dehydrogenase 1 - Pisum sativum (Garden pea)
MSGI1_28466	TC16614	61	509	227	448	not assigned.unknown	Putative uncharacterized protein; n=1; Medicago truncatula|Rep: Putative uncharacterized protein - Medicago truncatula (Barrel medic)
MSGI1_2856	TC381	416	168	201	163	cell wall	Glycoside hydrolase, family 19; n=1; Medicago truncatula|Rep: Glycoside hydrolase, family 19 - Medicago truncatula (Barrel medic)
MSGI1_2856	TC381	416	168	201	163	stress.biotic	Glycoside hydrolase, family 19; n=1; Medicago truncatula|Rep: Glycoside hydrolase, family 19 - Medicago truncatula (Barrel medic)
MSGI1_286	TC185	352	802	440	451	cell wall	Sucrose synthase isoform 3; n=1; Pisum sativum|Rep: Sucrose synthase isoform 3 - Pisum sativum (Garden pea)
MSGI1_286	TC185	352	802	440	451	major CHO metabolism.degradation.sucrose.Susy	Sucrose synthase isoform 3; n=1; Pisum sativum|Rep: Sucrose synthase isoform 3 - Pisum sativum (Garden pea)
MSGI1_286	TC185	352	802	440	451	nodulin_nodulin-like	Sucrose synthase isoform 3; n=1; Pisum sativum|Rep: Sucrose synthase isoform 3 - Pisum sativum (Garden pea)
MSGI1_28743	3421501	161	426	56	323	not assigned.unknown	Thiamine biosynthetic enzyme; n=1; Arachis hypogaea|Rep: Thiamine biosynthetic enzyme - Arachis hypogaea (Peanut)
MSGI1_28745	136142088	180	193	758	311	misc.peroxidases	Haem peroxidase, plant/fungal/bacterial; n=1; Medicago truncatula|Rep: Haem peroxidase, plant/fungal/bacterial - Medicago truncatula (Barrel medic)
MSGI1_28972	TC9962	1074	1064	360	1806	not assigned.unknown	Root nodule extensin; n=1; Pisum sativum|Rep: Root nodule extensin - Pisum sativum (Garden pea)
MSGI1_28997	TC15431	787	905	396	638	not assigned.unknown	26S ribosomal RNA
MSGI1_29073	F7SND4004INMYV	312	393	1253	690	secondary metabolism.phenylpropanoids.lignin biosynthesis.COMT	Caffeic acid O-methyltransferase; n=1; Rosa chinensis var. spontanea|Rep: Caffeic acid O-methyltransferase - Rosa chinensis var. spontanea
MSGI1_2911	TC15647	398	269	450	456	tetrapyrrole synthesis.magnesium-protoporphyrin IX monomethyl ester (oxidative) cyclase	Ferritin/ribonucleotide reductase-like; Ferritin-related; n=1; Medicago truncatula|Rep: Ferritin/ribonucleotide reductase-like; Ferritin-related - Medicago truncatula (Barrel medic)
MSGI1_29158	F7SND4004JAISH	314	424	349	497	protein.degradation.ubiquitin	Pentameric polyubiquitin; n=2; asterids|Rep: Pentameric polyubiquitin - Nicotiana tabacum (Common tobacco)
MSGI1_29168	F7SND4003GJX2W	307	212	157	233	glycolysis.aldolase	Fructose-bisphosphate aldolase; n=1; Medicago truncatula|Rep: Fructose-bisphosphate aldolase - Medicago truncatula (Barrel medic)
MSGI1_29173	50320947	225	217	173	227	cell.organisation	Actin-binding, cofilin/tropomyosin type; n=1; Medicago truncatula|Rep: Actin-binding, cofilin/tropomyosin type - Medicago truncatula (Barrel medic)
MSGI1_29174	50318980	546	511	444	805	cell.cycle	Cyclophilin-type peptidyl-prolyl cis-trans isomerase; n=1; Cicer arietinum|Rep: Cyclophilin-type peptidyl-prolyl cis-trans isomerase - Cicer arietinum (Chickpea) (Garbanzo)
MSGI1_29174	50318980	546	511	444	805	misc.misc2	Cyclophilin-type peptidyl-prolyl cis-trans isomerase; n=1; Cicer arietinum|Rep: Cyclophilin-type peptidyl-prolyl cis-trans isomerase - Cicer arietinum (Chickpea) (Garbanzo)
MSGI1_29285	TC7908	324	513	2861	1035	not assigned.unknown	Abscisic acid-and environmental stress-inducible protein protein; n=1; Medicago sativa|Rep: Abscisic acid-and environmental stress-inducible protein protein - Medicago sativa (Alfalfa)
MSGI1_29637	TC77	3261	4008	1774	2356	not assigned.unknown	18S ribosomal RNA
MSGI1_29730	157976647	77	104	240	117	protein.aa activation	Ubiquitin; n=1; Medicago truncatula|Rep: Ubiquitin - Medicago truncatula (Barrel medic)
MSGI1_2988	TC17094	58	217	78	178	misc.protease inhibitor/seed storage/lipid transfer protein (LTP) family protein	Proline-rich cell wall protein; n=1; Medicago sativa|Rep: Proline-rich cell wall protein - Medicago sativa (Alfalfa)
MSGI1_2990	TC15767	360	203	135	257	protein.synthesis.misc ribososomal protein	Ribosomal protein S5, bacterial and organelle form; n=1; Medicago truncatula|Rep: Ribosomal protein S5, bacterial and organelle form - Medicago truncatula (Barrel medic)
MSGI1_3000	TC363	227	197	37	51	protein.aa activation.lysine-tRNA ligase	Lysyl-tRNA synthetase, class-2; Aminoacyl-transfer RNA synthetase, class II; n=1; Medicago truncatula|Rep: Lysyl-tRNA synthetase, class-2; Aminoacyl-transfer RNA synthetase, class II - Medicago truncatula (Barrel medic)
MSGI1_3005	TC16305	443	238	283	434	glycolysis.TPI	Triosephosphate isomerase; n=1; Glycine max|Rep: Triosephosphate isomerase - Glycine max (Soybean)
MSGI1_30118	NODE_1939_length_368_cov_103.741844	143	65	351	49	stress.abiotic.cold	Putative uncharacterized protein; n=1; Medicago truncatula|Rep: Putative uncharacterized protein - Medicago truncatula (Barrel medic)
MSGI1_30118	NODE_1939_length_368_cov_103.741844	143	65	351	49	stress.abiotic.drought/salt	Putative uncharacterized protein; n=1; Medicago truncatula|Rep: Putative uncharacterized protein - Medicago truncatula (Barrel medic)
MSGI1_3017	TC15862	284	244	325	351	N-metabolism.ammonia metabolism.glutamine synthase	Glutamine synthetase nodule isozyme; n=1; Medicago sativa|Rep: Glutamine synthetase nodule isozyme - Medicago sativa (Alfalfa)
MSGI1_30344	TC8589	366	242	725	756	not assigned.unknown	Eggshell protein; n=1; Medicago truncatula|Rep: Eggshell protein - Medicago truncatula (Barrel medic)
MSGI1_3047	TC16439	100	214	171	214	protein.degradation.cysteine protease	Cysteine protease; n=1; Medicago sativa|Rep: Cysteine protease - Medicago sativa (Alfalfa)
MSGI1_3052	TC370	67	64	524	129	not assigned.unknown	ABA/WDS induced protein; n=1; Medicago truncatula|Rep: ABA/WDS induced protein - Medicago truncatula (Barrel medic)
MSGI1_306	TC183	330	710	202	396	cell wall	Sucrose synthase; n=1; Medicago sativa|Rep: Sucrose synthase - Medicago sativa (Alfalfa)
MSGI1_306	TC183	330	710	202	396	major CHO metabolism.degradation.sucrose.Susy	Sucrose synthase; n=1; Medicago sativa|Rep: Sucrose synthase - Medicago sativa (Alfalfa)
MSGI1_306	TC183	330	710	202	396	nodulin_nodulin-like	Sucrose synthase; n=1; Medicago sativa|Rep: Sucrose synthase - Medicago sativa (Alfalfa)
MSGI1_30826	NODE_27646_length_361_cov_30.592798	49	36	275	23	misc.gluco-, galacto- and mannosidases	Beta-galactosidase; n=1; Medicago truncatula|Rep: Beta-galactosidase - Medicago truncatula (Barrel medic)
MSGI1_30826	NODE_27646_length_361_cov_30.592798	49	36	275	23	cell wall.degradation.mannan-xylose-arabinose-fucose	Beta-galactosidase; n=1; Medicago truncatula|Rep: Beta-galactosidase - Medicago truncatula (Barrel medic)
MSGI1_30880	157976823	118	184	559	708	not assigned.unknown	Eggshell protein; Glycine rich; n=1; Medicago truncatula|Rep: Eggshell protein; Glycine rich - Medicago truncatula (Barrel medic)
MSGI1_30900	TC15413	2391	2779	1358	2211	not assigned.unknown	16S ribosomal RNA
MSGI1_30972	F7SND4003GUQ6Q	327	135	128	90	not assigned.unknown	Proline rich protein precursor; n=1; Medicago sativa|Rep: Proline rich protein precursor - Medicago sativa (Alfalfa)
MSGI1_3112	TC8124	1066	944	591	1058	glycolysis.glyceraldehyde 3-phosphate dehydrogenase	Glyceraldehyde 3-phosphate dehydrogenase-like; n=1; Medicago truncatula|Rep: Glyceraldehyde 3-phosphate dehydrogenase-like - Medicago truncatula (Barrel medic)
MSGI1_31134	NODE_9654_length_358_cov_394.452515	238	122	61	112	cell wall	Concanavalin A-like lectin/glucanase; n=1; Medicago truncatula|Rep: Concanavalin A-like lectin/glucanase - Medicago truncatula (Barrel medic)
MSGI1_31134	NODE_9654_length_358_cov_394.452515	238	122	61	112	signalling.calcium	Concanavalin A-like lectin/glucanase; n=1; Medicago truncatula|Rep: Concanavalin A-like lectin/glucanase - Medicago truncatula (Barrel medic)
MSGI1_31193	F7SND4004IQXJ9	65	71	763	720	not assigned.unknown	Cold-inducible protein; n=1; Medicago sativa|Rep: Cold-inducible protein - Medicago sativa (Alfalfa)
MSGI1_31339	TC9342	266	81	68	70	cell.organisation	Histone H4; n=1; Oryza sativa (japonica cultivar-group)|Rep: Histone H4 - Oryza sativa subsp. japonica (Rice)
MSGI1_31339	TC9342	266	81	68	70	DNA.synthesis/chromatin structure.histone	Histone H4; n=1; Oryza sativa (japonica cultivar-group)|Rep: Histone H4 - Oryza sativa subsp. japonica (Rice)
MSGI1_3134	TC8369	83	143	239	225	protein.degradation.cysteine protease	Peptidase C1A, papain; Somatotropin hormone; Peptidase C1, propeptide; n=1; Medicago truncatula|Rep: Peptidase C1A, papain; Somatotropin hormone; Peptidase C1, propeptide - Medicago truncatula (Barrel medic)
MSGI1_31670	170677114	105	48	394	38	redox.ascorbate and glutathione.glutathione	Glutathione peroxidase; n=1; Medicago truncatula|Rep: Glutathione peroxidase - Medicago truncatula (Barrel medic)
MSGI1_31827	NODE_843_length_352_cov_92.647728	59	249	79	50	RNA.regulation of transcription.C3H zinc finger family	Putative uncharacterized protein; n=1; Vitis vinifera|Rep: Putative uncharacterized protein - Vitis vinifera (Grape)
MSGI1_3192	TC15944	95	207	133	63	protein.targeting.secretory pathway.vacuole	SRC2; n=1; Glycine max|Rep: SRC2 - Glycine max (Soybean)
MSGI1_31987	NODE_2230_length_351_cov_106.404556	108	438	277	322	not assigned.unknown	Glycine-rich protein; n=1; Arabidopsis thaliana|Rep: Glycine-rich protein - Arabidopsis thaliana (Mouse-ear cress)
MSGI1_32027	50321384	34	43	436	153	not assigned.unknown	Repetitive proline-rich cell wall protein 1 precursor; n=1; Medicago truncatula|Rep: Repetitive proline-rich cell wall protein 1 precursor - Medicago truncatula (Barrel medic)
MSGI1_32126	TC7910	138	191	617	968	not assigned.unknown	Abscisic acid and environmental stress-inducible protein; n=1; Medicago sativa subsp. falcata|Rep: Abscisic acid and environmental stress-inducible protein - Medicago falcata (Sickle medic)
MSGI1_32139	TC2270	339	92	128	225	hormone metabolism.jasmonate.synthesis-degradation.lipoxygenase	Lipoxygenase; n=1; Pisum sativum|Rep: Lipoxygenase - Pisum sativum (Garden pea)
MSGI1_3235	TC589	57	115	304	141	misc.O- methyl transferases	O-diphenol-O-methyl transferase; n=1; Medicago sativa subsp. x varia|Rep: O-diphenol-O-methyl transferase - Medicago varia (Alfalfa)
MSGI1_3235	TC589	57	115	304	141	secondary metabolism.phenylpropanoids	O-diphenol-O-methyl transferase; n=1; Medicago sativa subsp. x varia|Rep: O-diphenol-O-methyl transferase - Medicago varia (Alfalfa)
MSGI1_32379	TC276	106	200	121	142	polyamine metabolism.synthesis.SAM decarboxylase	S-adenosylmethionine decarboxylase proenzyme; n=1; Vitis vinifera|Rep: S-adenosylmethionine decarboxylase proenzyme - Vitis vinifera (Grape)
MSGI1_3255	TC2083	138	232	161	171	secondary metabolism.phenylpropanoids.lignin biosynthesis.CCR1	Cinnamoyl CoA reductase; n=1; Leucaena leucocephala|Rep: Cinnamoyl CoA reductase - Leucaena glauca (White popinac) (Leucaena leucocephala)
MSGI1_32575	F7SND4004IZTB4	208	215	143	217	stress.abiotic.heat	Heat shock protein 70; n=1; Medicago sativa|Rep: Heat shock protein 70 - Medicago sativa (Alfalfa)
MSGI1_32588	F7SND4003G9N38	257	78	186	90	not assigned.unknown	Putative ripening related protein; n=1; Cicer arietinum|Rep: Putative ripening related protein - Cicer arietinum (Chickpea) (Garbanzo)
MSGI1_32599	136141548	4	1	783	7	not assigned.unknown	Dehydrin-like protein; n=1; Medicago sativa|Rep: Dehydrin-like protein - Medicago sativa (Alfalfa)
MSGI1_32940	TC7756	324	211	160	201	not assigned.unknown	Uncharacterized protein ORF91; n=1; Phalaenopsis aphrodite subsp. formosana|Rep: Uncharacterized protein ORF91 - Phalaenopsis aphrodite subsp. formosana (Moth orchid)
MSGI1_33081	F7SND4004I3OEE	92	192	440	844	not assigned.unknown	Phloem specific protein; n=1; Pisum sativum|Rep: Phloem specific protein - Pisum sativum (Garden pea)
MSGI1_33222	F7SND4003GR9FE	245	289	114	181	not assigned.unknown	Putative uncharacterized protein; n=1; Aspergillus clavatus|Rep: Putative uncharacterized protein - Aspergillus clavatus
MSGI1_33263	TC19138	317	166	122	219	protein.synthesis.misc ribososomal protein	Ribosomal protein L37; n=1; Glycine max|Rep: Ribosomal protein L37 - Glycine max (Soybean)
MSGI1_333	TC7857	229	183	228	190	amino acid metabolism.synthesis.aspartate family.methionine	Methionine synthase; n=2; Papilionoideae|Rep: Methionine synthase - Glycine max (Soybean)
MSGI1_3331	TC7889	576	801	651	617	cell wall	Aquaporin; n=1; Medicago truncatula|Rep: Aquaporin - Medicago truncatula (Barrel medic)
MSGI1_3331	TC7889	576	801	651	617	nodulin_nodulin-like	Aquaporin; n=1; Medicago truncatula|Rep: Aquaporin - Medicago truncatula (Barrel medic)
MSGI1_3331	TC7889	576	801	651	617	transport.Major Intrinsic Proteins.PIP	Aquaporin; n=1; Medicago truncatula|Rep: Aquaporin - Medicago truncatula (Barrel medic)
MSGI1_33453	F7SND4004IYHVQ	190	273	305	270	cell wall	Aquaporin; n=1; Medicago truncatula|Rep: Aquaporin - Medicago truncatula (Barrel medic)
MSGI1_33453	F7SND4004IYHVQ	190	273	305	270	nodulin_nodulin-like	Aquaporin; n=1; Medicago truncatula|Rep: Aquaporin - Medicago truncatula (Barrel medic)
MSGI1_33453	F7SND4004IYHVQ	190	273	305	270	transport.Major Intrinsic Proteins.PIP	Aquaporin; n=1; Medicago truncatula|Rep: Aquaporin - Medicago truncatula (Barrel medic)
MSGI1_33467	50317724	444	387	252	702	RNA.RNA binding	RNA-binding region RNP-1; n=1; Medicago truncatula|Rep: RNA-binding region RNP-1 - Medicago truncatula (Barrel medic)
MSGI1_3347	TC15918	233	210	130	212	RNA.RNA binding	Transcription factor; n=1; Vicia faba var. minor|Rep: Transcription factor - Vicia faba var. minor
MSGI1_33626	50319583	58	58	486	140	not assigned.unknown	ABA/WDS induced protein; n=1; Medicago truncatula|Rep: ABA/WDS induced protein - Medicago truncatula (Barrel medic)
MSGI1_33743	F7SND4004I16RK	44	28	321	220	PS.lightreaction.photosystem II.LHC-II	Chlorophyll a/b binding protein CP29; n=1; Vigna radiata var. radiata|Rep: Chlorophyll a/b binding protein CP29 - Phaseolus aureus (Mung bean) (Vigna radiata)
MSGI1_33849	F7SND4004JU9IC	68	280	70	233	metal handling	ARG10; n=1; Vigna radiata var. radiata|Rep: ARG10 - Phaseolus aureus (Mung bean) (Vigna radiata)
MSGI1_3388	TC100	312	279	345	493	PS.photorespiration.glycolate oxydase	Putative uncharacterized protein; n=1; Vitis vinifera|Rep: Putative uncharacterized protein - Vitis vinifera (Grape)
MSGI1_3396	TC9119	106	308	122	101	not assigned.unknown	Arabidopsis thaliana genomic DNA, chromosome 3, P1 clone: MIL23; n=1; Arabidopsis thaliana|Rep: Arabidopsis thaliana genomic DNA, chromosome 3, P1 clone: MIL23 - Arabidopsis thaliana (Mouse-ear cress)
MSGI1_341	TC622	189	109	313	35	cell wall	Glycoside hydrolase, family 3, N-terminal; Glycoside hydrolase, family 3, C-terminal; n=1; Medicago truncatula|Rep: Glycoside hydrolase, family 3, N-terminal; Glycoside hydrolase, family 3, C-terminal - Medicago truncatula (Barrel medic)
MSGI1_34145	170677096	4	6	458	12	not assigned.unknown	Late embryogenesis abundant protein; n=1; Medicago truncatula|Rep: Late embryogenesis abundant protein - Medicago truncatula (Barrel medic)
MSGI1_34260	NODE_1512_length_333_cov_169.954956	1	1	599	2	not assigned.unknown	Putative uncharacterized protein; n=2; Oryza sativa|Rep: Putative uncharacterized protein - Oryza sativa subsp. indica (Rice)
MSGI1_34326	157974123	180	128	98	261	RNA.RNA binding	RNA-binding region RNP-1; n=1; Medicago truncatula|Rep: RNA-binding region RNP-1 - Medicago truncatula (Barrel medic)
MSGI1_3444	TC1190	265	157	87	170	protein.synthesis.misc ribososomal protein	Ribosomal protein S2, eukaryotic and archaeal form; n=1; Medicago truncatula|Rep: Ribosomal protein S2, eukaryotic and archaeal form - Medicago truncatula (Barrel medic)
MSGI1_3457	TC949	391	204	104	245	protein.postranslational modification	Guanine nucleotide-binding protein subunit beta-like protein; n=1; Medicago sativa|Rep: Guanine nucleotide-binding protein subunit beta-like protein - Medicago sativa (Alfalfa)
MSGI1_34692	F7SND4004IJVVK	105	84	460	615	PS.lightreaction.photosystem I.LHC-I	Photosystem I chlorophyll a/b binding protein; n=1; Pisum sativum|Rep: Photosystem I chlorophyll a/b binding protein - Pisum sativum (Garden pea)
MSGI1_34867	F7SND4003FRE4M	258	308	722	1017	protein.degradation.ubiquitin.ubiquitin	Os04g0628100 protein; n=2; Oryza sativa (japonica cultivar-group)|Rep: Os04g0628100 protein - Oryza sativa subsp. japonica (Rice)
MSGI1_3494	TC7767	2	0	222	246	not assigned.unknown	Putative uncharacterized protein; n=1; Medicago truncatula|Rep: Putative uncharacterized protein - Medicago truncatula (Barrel medic)
MSGI1_34955	NODE_1992_length_328_cov_60.908535	299	154	81	130	not assigned.unknown	Concanavalin A-like lectin/glucanase; n=1; Medicago truncatula|Rep: Concanavalin A-like lectin/glucanase - Medicago truncatula (Barrel medic)
MSGI1_34957	NODE_1821_length_328_cov_261.628052	319	155	7	8	PS.lightreaction.photosystem II.LHC-II	Chlorophyll a-b binding protein 13, chloroplast precursor; n=1; Petunia sp.|Rep: Chlorophyll a-b binding protein 13, chloroplast precursor - Petunia sp. (Petunia)
MSGI1_3505	TC8145	524	359	596	636	PS.lightreaction.photosystem II.LHC-II	Chlorophyll A-B binding protein; n=1; Medicago truncatula|Rep: Chlorophyll A-B binding protein - Medicago truncatula (Barrel medic)
MSGI1_35104	TC9360	36	204	122	31	RNA.regulation of transcription.C2H2 zinc finger family	Putative TFIIIA (Or kruppel)-like zinc finger protein; n=1; Medicago sativa|Rep: Putative TFIIIA (Or kruppel)-like zinc finger protein - Medicago sativa (Alfalfa)
MSGI1_35104	TC9360	36	204	122	31	stress	Putative TFIIIA (Or kruppel)-like zinc finger protein; n=1; Medicago sativa|Rep: Putative TFIIIA (Or kruppel)-like zinc finger protein - Medicago sativa (Alfalfa)
MSGI1_35177	NODE_34580_length_326_cov_11.742332	3	3	258	6	not assigned.unknown	Late embryogenesis abundant protein; n=1; Medicago truncatula|Rep: Late embryogenesis abundant protein - Medicago truncatula (Barrel medic)
MSGI1_352	TC16934	214	242	340	184	lipid metabolism.lipid degradation.lysophospholipases.phospholipase D	C2; Peptidase, cysteine peptidase active site; n=1; Medicago truncatula|Rep: C2; Peptidase, cysteine peptidase active site - Medicago truncatula (Barrel medic)
MSGI1_35217	F7SND4004IZ09L	279	369	1394	611	not assigned.unknown	Blue (Type 1) copper domain; O-methyltransferase, family 2; Dimerisation; n=1; Medicago truncatula|Rep: Blue (Type 1) copper domain; O-methyltransferase, family 2; Dimerisation - Medicago truncatula (Barrel medic)
MSGI1_3527	TC4926	402	1	56	1	cell wall	Putative uncharacterized protein; n=1; Ricinus communis|Rep: Putative uncharacterized protein - Ricinus communis (Castor bean)
MSGI1_35275	TC12358	6	4	1051	81	not assigned.unknown	Putative uncharacterized protein; n=1; Medicago truncatula|Rep: Putative uncharacterized protein - Medicago truncatula (Barrel medic)
MSGI1_3536	TC9258	35	84	279	48	redox.thioredoxin	Thioredoxin domain 2; Thioredoxin fold; n=1; Medicago truncatula|Rep: Thioredoxin domain 2; Thioredoxin fold - Medicago truncatula (Barrel medic)
MSGI1_3539	TC1525	262	504	257	200	cell wall	Phosphate-induced protein 1 conserved region; n=1; Medicago truncatula|Rep: Phosphate-induced protein 1 conserved region - Medicago truncatula (Barrel medic)
MSGI1_3539	TC1525	262	504	257	200	signalling.in sugar and nutrient physiology	Phosphate-induced protein 1 conserved region; n=1; Medicago truncatula|Rep: Phosphate-induced protein 1 conserved region - Medicago truncatula (Barrel medic)
MSGI1_354	TC7967	137	103	265	154	protein.degradation.metalloprotease	Putative zinc dependent protease; n=1; Trifolium pratense|Rep: Putative zinc dependent protease - Trifolium pratense (Red clover)
MSGI1_3552	TC15463	625	333	340	547	PS.lightreaction.photosystem II.LHC-II	Chlorophyll a/b-binding protein CP24; n=1; Vigna radiata var. radiata|Rep: Chlorophyll a/b-binding protein CP24 - Phaseolus aureus (Mung bean) (Vigna radiata)
MSGI1_35664	TC353	420	301	164	191	PS.lightreaction.photosystem II.LHC-II	Putative uncharacterized protein; n=1; Vitis vinifera|Rep: Putative uncharacterized protein - Vitis vinifera (Grape)
MSGI1_3569	TC17655	46	92	238	297	development.unspecified	N3 like protein; n=1; Medicago truncatula|Rep: N3 like protein - Medicago truncatula (Barrel medic)
MSGI1_3569	TC17655	46	92	238	297	nodulin_nodulin-like	N3 like protein; n=1; Medicago truncatula|Rep: N3 like protein - Medicago truncatula (Barrel medic)
MSGI1_35807	TC7760	1075	532	499	553	not assigned.unknown	26S ribosomal RNA
MSGI1_3584	TC8560	178	179	296	225	redox.ascorbate and glutathione	Monodehydroascorbate reductase; n=1; Pisum sativum|Rep: Monodehydroascorbate reductase - Pisum sativum (Garden pea)
MSGI1_3594	TC360	324	282	334	420	PS.lightreaction.photosystem I.LHC-I	PSI light-harvesting antenna chlorophyll a/b-binding protein; n=2; Pisum sativum|Rep: PSI light-harvesting antenna chlorophyll a/b-binding protein - Pisum sativum (Garden pea)
MSGI1_3598	TC15629	345	92	146	44	cell wall	Haem peroxidase, plant/fungal/bacterial; n=1; Medicago truncatula|Rep: Haem peroxidase, plant/fungal/bacterial - Medicago truncatula (Barrel medic)
MSGI1_3598	TC15629	345	92	146	44	misc.peroxidases	Haem peroxidase, plant/fungal/bacterial; n=1; Medicago truncatula|Rep: Haem peroxidase, plant/fungal/bacterial - Medicago truncatula (Barrel medic)
MSGI1_36218	TC15814	113	480	206	144	not assigned.unknown	Albumin I; n=1; Medicago truncatula|Rep: Albumin I - Medicago truncatula (Barrel medic)
MSGI1_36219	TC15467	1633	1777	723	1256	not assigned.unknown	Putative uncharacterized protein; n=1; Medicago truncatula|Rep: Putative uncharacterized protein - Medicago truncatula (Barrel medic)
MSGI1_36489	F7SND4003F010C	38	45	48	281	not assigned.unknown	CRANTZ hydroxyproline-rich glycoprotein; n=1; Manihot esculenta|Rep: CRANTZ hydroxyproline-rich glycoprotein - Manihot esculenta (Cassava) (Manioc)
MSGI1_3650	NODE_1485_length_1221_cov_231.510239	339	602	280	560	amino acid metabolism.synthesis.aromatic aa.chorismate.3-deoxy-D-arabino-heptulosonate 7-phosphate synthase	Putative 3-deoxy-D-arabino-heptulosonate 7-phosphate synthase 3; n=1; Fagus sylvatica|Rep: Putative 3-deoxy-D-arabino-heptulosonate 7-phosphate synthase 3 - Fagus sylvatica (Beechnut)
MSGI1_3667	TC8046	154	139	467	347	cell.organisation	Fiber annexin; n=1; Gossypium hirsutum|Rep: Fiber annexin - Gossypium hirsutum (Upland cotton) (Gossypium mexicanum)
MSGI1_3668	TC7787	356	525	245	313	signalling.light	GA protein; n=1; Pisum sativum|Rep: GA protein - Pisum sativum (Garden pea)
MSGI1_3686	TC7896	236	134	96	41	cell wall	Putative plasma membrane intrinsic protein; n=1; Pisum sativum|Rep: Putative plasma membrane intrinsic protein - Pisum sativum (Garden pea)
MSGI1_3686	TC7896	236	134	96	41	nodulin_nodulin-like	Putative plasma membrane intrinsic protein; n=1; Pisum sativum|Rep: Putative plasma membrane intrinsic protein - Pisum sativum (Garden pea)
MSGI1_3686	TC7896	236	134	96	41	transport.Major Intrinsic Proteins.PIP	Putative plasma membrane intrinsic protein; n=1; Pisum sativum|Rep: Putative plasma membrane intrinsic protein - Pisum sativum (Garden pea)
MSGI1_3704	TC8142	185	597	186	1135	not assigned.unknown	Thiamin biosynthetic enzyme; n=1; Glycine max|Rep: Thiamin biosynthetic enzyme - Glycine max (Soybean)
MSGI1_37115	TC11980	405	211	550	160	metal handling.binding, chelation and storage	Protease inhibitor; n=1; Glycine max|Rep: Protease inhibitor - Glycine max (Soybean)
MSGI1_37115	TC11980	405	211	550	160	cell wall	Protease inhibitor; n=1; Glycine max|Rep: Protease inhibitor - Glycine max (Soybean)
MSGI1_37115	TC11980	405	211	550	160	stress.biotic	Protease inhibitor; n=1; Glycine max|Rep: Protease inhibitor - Glycine max (Soybean)
MSGI1_37221	157975617	164	133	91	318	RNA.RNA binding	RNA-binding region RNP-1; n=1; Medicago truncatula|Rep: RNA-binding region RNP-1 - Medicago truncatula (Barrel medic)
MSGI1_3752	TC54	689	713	702	743	protein.folding	Heat shock protein Hsp70; n=2; Medicago truncatula|Rep: Heat shock protein Hsp70 - Medicago truncatula (Barrel medic)
MSGI1_37548	TC15472	26	1	584	30	cell wall	Lipid transfer protein precursor; n=1; Malus x domestica|Rep: Lipid transfer protein precursor - Malus domestica (Apple) (Malus sylvestris)
MSGI1_37548	TC15472	26	1	584	30	lipid metabolism.lipid transfer proteins etc	Lipid transfer protein precursor; n=1; Malus x domestica|Rep: Lipid transfer protein precursor - Malus domestica (Apple) (Malus sylvestris)
MSGI1_37648	F7SND4004IT7X7	319	195	215	206	not assigned.unknown	Photosystem I reaction centre subunit N; n=1; Medicago truncatula|Rep: Photosystem I reaction centre subunit N - Medicago truncatula (Barrel medic)
MSGI1_37667	F7SND4004H2Z2Q	12	100	289	247	not assigned.unknown	Albumin I; n=1; Medicago truncatula|Rep: Albumin I - Medicago truncatula (Barrel medic)
MSGI1_37699	50318523	156	209	117	171	DNA.synthesis/chromatin structure.histone	histone H3.2; n=1; Arabidopsis thaliana|Rep: histone H3.2 - Arabidopsis thaliana
MSGI1_37820	NODE_1324_length_308_cov_164.522720	202	208	206	274	not assigned.unknown	Protein FBL4; n=1; Arabidopsis thaliana|Rep: Protein FBL4 - Arabidopsis thaliana (Mouse-ear cress)
MSGI1_379	TC15648	284	174	209	343	OPP.non-reductive PP.transketolase	Transketolase, C-terminal-like; n=1; Medicago truncatula|Rep: Transketolase, C-terminal-like - Medicago truncatula (Barrel medic)
MSGI1_379	TC15648	284	174	209	343	PS.calvin cyle.transketolase	Transketolase, C-terminal-like; n=1; Medicago truncatula|Rep: Transketolase, C-terminal-like - Medicago truncatula (Barrel medic)
MSGI1_38	TC15383	139	143	233	171	amino acid metabolism.degradation.serine-glycine-cysteine group.glycine	Glycine cleavage system P-protein; n=1; Medicago truncatula|Rep: Glycine cleavage system P-protein - Medicago truncatula (Barrel medic)
MSGI1_381	TC212	173	40	67	267	hormone metabolism.jasmonate.synthesis-degradation.lipoxygenase	Lipoxygenase; n=1; Medicago truncatula|Rep: Lipoxygenase - Medicago truncatula (Barrel medic)
MSGI1_38105	NODE_148_length_306_cov_437.993469	144	340	94	127	major CHO metabolism.degradation.sucrose.Susy	Sucrose synthase; n=1; Pisum sativum|Rep: Sucrose synthase - Pisum sativum (Garden pea)
MSGI1_38105	NODE_148_length_306_cov_437.993469	144	340	94	127	nodulin_nodulin-like	Sucrose synthase; n=1; Pisum sativum|Rep: Sucrose synthase - Pisum sativum (Garden pea)
MSGI1_38219	NODE_4977_length_305_cov_570.363953	345	96	457	575	TCA / org. transformation.carbonic anhydrases	Carbonic anhydrase; n=1; Medicago truncatula|Rep: Carbonic anhydrase - Medicago truncatula (Barrel medic)
MSGI1_3860	TC7890	1222	1420	1550	1225	cell wall	Aquaporin-like transmembrane channel protein; n=1; Medicago sativa|Rep: Aquaporin-like transmembrane channel protein - Medicago sativa (Alfalfa)
MSGI1_3860	TC7890	1222	1420	1550	1225	nodulin_nodulin-like	Aquaporin-like transmembrane channel protein; n=1; Medicago sativa|Rep: Aquaporin-like transmembrane channel protein - Medicago sativa (Alfalfa)
MSGI1_3860	TC7890	1222	1420	1550	1225	transport.Major Intrinsic Proteins.PIP	Aquaporin-like transmembrane channel protein; n=1; Medicago sativa|Rep: Aquaporin-like transmembrane channel protein - Medicago sativa (Alfalfa)
MSGI1_38957	F7SND4004I3UTN	1278	1250	1592	1727	PS.lightreaction.photosystem II.LHC-II	Chlorophyll a/b binding protein; n=1; Medicago sativa|Rep: Chlorophyll a/b binding protein - Medicago sativa (Alfalfa)
MSGI1_38975	F7SND4003G44Z0	87	349	47	297	metal handling	ARG10; n=1; Vigna radiata var. radiata|Rep: ARG10 - Phaseolus aureus (Mung bean) (Vigna radiata)
MSGI1_39137	F7SND4004JIXU2	19	15	313	31	not assigned.unknown	Protein kinase C, phorbol ester/diacylglycerol binding; Thioredoxin domain 2; Thioredoxin fold; n=1; Medicago truncatula|Rep: Protein kinase C, phorbol ester/diacylglycerol binding; Thioredoxin domain 2; Thioredoxin fold - Medicago truncatula (Ba
MSGI1_3932	TC873	110	259	106	212	N-metabolism.ammonia metabolism.glutamine synthase	Glutamine synthetase cytosolic isozyme; n=1; Medicago sativa|Rep: Glutamine synthetase cytosolic isozyme - Medicago sativa (Alfalfa)
MSGI1_395	TC7968	140	295	277	211	secondary metabolism.phenylpropanoids.lignin biosynthesis.PAL	Phenylalanine/histidine ammonia-lyase; n=1; Medicago truncatula|Rep: Phenylalanine/histidine ammonia-lyase - Medicago truncatula (Barrel medic)
MSGI1_39703	F7SND4003G3YJ4	392	304	447	290	PS.lightreaction.photosystem I.LHC-I	Lhca2 protein; n=2; Arabidopsis thaliana|Rep: Lhca2 protein - Arabidopsis thaliana (Mouse-ear cress)
MSGI1_39716	TC7996	0	0	284	335	not assigned.unknown	BURP; n=1; Medicago truncatula|Rep: BURP - Medicago truncatula (Barrel medic)
MSGI1_3982	TC383	261	125	122	188	TCA / org. transformation.other organic acid transformaitons.cyt MDH	Malate dehydrogenase, cytoplasmic; n=3; Medicago|Rep: Malate dehydrogenase, cytoplasmic - Medicago sativa (Alfalfa)
MSGI1_40009	NODE_23312_length_295_cov_253.325424	285	167	39	74	cell wall	Cell division protein FtsZ; n=1; Medicago truncatula|Rep: Cell division protein FtsZ - Medicago truncatula (Barrel medic)
MSGI1_40009	NODE_23312_length_295_cov_253.325424	285	167	39	74	cell.organisation	Cell division protein FtsZ; n=1; Medicago truncatula|Rep: Cell division protein FtsZ - Medicago truncatula (Barrel medic)
MSGI1_40366	F7SND4004I1793	284	444	234	234	amino acid metabolism.synthesis.aspartate family.methionine.S-adenosylmethionine synthetase	S-adenosylmethionine synthetase; n=2; Papilionoideae|Rep: S-adenosylmethionine synthetase - Medicago truncatula (Barrel medic)
MSGI1_4041	TC7892	350	218	449	250	cell wall	Aquaporin 2; n=1; Samanea saman|Rep: Aquaporin 2 - Samanea saman (Rain tree)
MSGI1_4041	TC7892	350	218	449	250	nodulin_nodulin-like	Aquaporin 2; n=1; Samanea saman|Rep: Aquaporin 2 - Samanea saman (Rain tree)
MSGI1_4041	TC7892	350	218	449	250	transport.Major Intrinsic Proteins.PIP	Aquaporin 2; n=1; Samanea saman|Rep: Aquaporin 2 - Samanea saman (Rain tree)
MSGI1_4055	TC15534	540	395	301	360	cell wall	Probable aquaporin TIP-type; n=1; Medicago truncatula|Rep: Probable aquaporin TIP-type - Medicago truncatula (Barrel medic)
MSGI1_4055	TC15534	540	395	301	360	nodulin_nodulin-like	Probable aquaporin TIP-type; n=1; Medicago truncatula|Rep: Probable aquaporin TIP-type - Medicago truncatula (Barrel medic)
MSGI1_4055	TC15534	540	395	301	360	transport.Major Intrinsic Proteins.TIP	Probable aquaporin TIP-type; n=1; Medicago truncatula|Rep: Probable aquaporin TIP-type - Medicago truncatula (Barrel medic)
MSGI1_40731	F7SND4004I4DDS	72	76	103	240	major CHO metabolism.synthesis.starch.starch synthase	Granule-bound glycogen (Starch) synthase; n=1; Astragalus membranaceus|Rep: Granule-bound glycogen (Starch) synthase - Astragalus membranaceus (Chinese milk-vetch) (Huang qi)
MSGI1_40928	F7SND4003G3VO6	145	146	272	103	cell wall	Glycoside hydrolase, family 19; n=1; Medicago truncatula|Rep: Glycoside hydrolase, family 19 - Medicago truncatula (Barrel medic)
MSGI1_40928	F7SND4003G3VO6	145	146	272	103	stress.biotic	Glycoside hydrolase, family 19; n=1; Medicago truncatula|Rep: Glycoside hydrolase, family 19 - Medicago truncatula (Barrel medic)
MSGI1_40940	283574913	205	867	199	554	not assigned.unknown	Type 1 metallothionein; n=1; Pisum sativum|Rep: Type 1 metallothionein - Pisum sativum (Garden pea)
MSGI1_4107	TC2465	59	19	288	68	cell wall	Putative uncharacterized protein; n=1; Vitis vinifera|Rep: Putative uncharacterized protein - Vitis vinifera (Grape)
MSGI1_4107	TC2465	59	19	288	68	misc.peroxidases	Putative uncharacterized protein; n=1; Vitis vinifera|Rep: Putative uncharacterized protein - Vitis vinifera (Grape)
MSGI1_4108	TC1689	225	244	199	232	hormone metabolism.auxin.induced-regulated-responsive-activated	Auxin-regulated protein; n=1; Populus tremula x Populus tremuloides|Rep: Auxin-regulated protein - Populus tremula x Populus tremuloides
MSGI1_4108	TC1689	225	244	199	232	RNA.regulation of transcription.Aux/IAA family	Auxin-regulated protein; n=1; Populus tremula x Populus tremuloides|Rep: Auxin-regulated protein - Populus tremula x Populus tremuloides
MSGI1_41098	F7SND4004JQKTA	262	315	576	775	protein.aa activation	Ubiquitin; n=1; Medicago truncatula|Rep: Ubiquitin - Medicago truncatula (Barrel medic)
MSGI1_41108	F7SND4004H3HOE	217	125	153	345	protein.synthesis.elongation	Translation elongation factor-1 alpha; n=2; Pseudotsuga menziesii|Rep: Translation elongation factor-1 alpha - Pseudotsuga menziesii (Douglas-fir)
MSGI1_41279	284022835	278	141	82	133	protein.synthesis.misc ribososomal protein	60S ribosomal protein L36; n=1; Medicago truncatula|Rep: 60S ribosomal protein L36 - Medicago truncatula (Barrel medic)
MSGI1_4133	TC19042	268	44	155	61	hormone metabolism.auxin.induced-regulated-responsive-activated	Auxin-induced protein AUX28; n=1; Glycine max|Rep: Auxin-induced protein AUX28 - Glycine max (Soybean)
MSGI1_4133	TC19042	268	44	155	61	RNA.regulation of transcription.Aux/IAA family	Auxin-induced protein AUX28; n=1; Glycine max|Rep: Auxin-induced protein AUX28 - Glycine max (Soybean)
MSGI1_4142	TC8675	299	429	139	311	cell wall	Proline-rich protein precursor; n=1; Phaseolus vulgaris|Rep: Proline-rich protein precursor - Phaseolus vulgaris (Kidney bean) (French bean)
MSGI1_4142	TC8675	299	429	139	311	stress.abiotic.unspecified	Proline-rich protein precursor; n=1; Phaseolus vulgaris|Rep: Proline-rich protein precursor - Phaseolus vulgaris (Kidney bean) (French bean)
MSGI1_416	TC8414	369	103	104	245	hormone metabolism.jasmonate.synthesis-degradation.lipoxygenase	Lipoxygenase; n=1; Phaseolus vulgaris|Rep: Lipoxygenase - Phaseolus vulgaris (Kidney bean) (French bean)
MSGI1_41618	NODE_16999_length_286_cov_31.475525	21	205	245	291	not assigned.unknown	ABA-responsive protein ABR17; n=1; Pisum sativum|Rep: ABA-responsive protein ABR17 - Pisum sativum (Garden pea)
MSGI1_4182	TC39	7	8	254	24	amino acid metabolism.degradation.aspartate family.methionine.methionine gamma-lyase	F1N19.23; n=1; Arabidopsis thaliana|Rep: F1N19.23 - Arabidopsis thaliana (Mouse-ear cress)
MSGI1_4184	TC2418	326	50	179	102	nucleotide metabolism.degradation	Apyrase-like protein; n=1; Medicago truncatula|Rep: Apyrase-like protein - Medicago truncatula (Barrel medic)
MSGI1_4208	TC8049	1005	799	618	857	PS.lightreaction.photosystem I.LHC-I	Type II chlorophyll a/b binding protein from photosystem I precursor; n=1; Pisum sativum|Rep: Type II chlorophyll a/b binding protein from photosystem I precursor - Pisum sativum (Garden pea)
MSGI1_42270	F7SND4003FTXHL	54	61	292	85	not assigned.unknown	Chloroplast heavy metal P-type ATPase precursor; n=1; Arabidopsis thaliana|Rep: Chloroplast heavy metal P-type ATPase precursor - Arabidopsis thaliana (Mouse-ear cress)
MSGI1_42526	TC102	387	338	3	1	PS.photorespiration.glycolate oxydase	Glycolate oxidase; n=1; Solanum lycopersicum|Rep: Glycolate oxidase - Solanum lycopersicum (Tomato) (Lycopersicon esculentum)
MSGI1_4259	TC17001	310	275	147	217	cell wall	14-3-3 protein; n=1; Medicago truncatula|Rep: 14-3-3 protein - Medicago truncatula (Barrel medic)
MSGI1_4259	TC17001	310	275	147	217	signalling.14-3-3 proteins	14-3-3 protein; n=1; Medicago truncatula|Rep: 14-3-3 protein - Medicago truncatula (Barrel medic)
MSGI1_42639	F7SND4004H9KW9	1132	1275	606	982	not assigned.unknown	Putative uncharacterized protein; n=1; Medicago truncatula|Rep: Putative uncharacterized protein - Medicago truncatula (Barrel medic)
MSGI1_42811	F7SND4004IPW3B	30	40	612	34	minor CHO metabolism.myo-inositol.InsP Synthases	Myo-inositol-1-phosphate synthases; n=1; Medicago sativa subsp. falcata|Rep: Myo-inositol-1-phosphate synthases - Medicago falcata (Sickle medic)
MSGI1_42821	F7SND4004I6C6G	9	1	225	323	PS.calvin cyle.rubisco small subunit	Ribulose bisphosphate carboxylase small chain; n=1; Medicago truncatula|Rep: Ribulose bisphosphate carboxylase small chain - Medicago truncatula (Barrel medic)
MSGI1_43330	F7SND4004JEYTD	167	343	83	203	cell wall	Sucrose synthase; n=1; Medicago sativa|Rep: Sucrose synthase - Medicago sativa (Alfalfa)
MSGI1_43330	F7SND4004JEYTD	167	343	83	203	major CHO metabolism.degradation.sucrose.Susy	Sucrose synthase; n=1; Medicago sativa|Rep: Sucrose synthase - Medicago sativa (Alfalfa)
MSGI1_43330	F7SND4004JEYTD	167	343	83	203	nodulin_nodulin-like	Sucrose synthase; n=1; Medicago sativa|Rep: Sucrose synthase - Medicago sativa (Alfalfa)
MSGI1_43380	50319643	126	243	173	161	protein.synthesis.initiation	Translation initiation factor-like protein; n=1; Arabidopsis thaliana|Rep: Translation initiation factor-like protein - Arabidopsis thaliana (Mouse-ear cress)
MSGI1_43400	TC205	353	251	140	327	PS.lightreaction.photosystem II.LHC-II	Chlorophyll a-b binding protein 215, chloroplast precursor; n=2; Pisum sativum|Rep: Chlorophyll a-b binding protein 215, chloroplast precursor - Pisum sativum (Garden pea)
MSGI1_4359	NODE_1712_length_1127_cov_159.070984	3	4	403	4	amino acid metabolism.degradation.branched-chain group.shared	Branched-chain alpha keto-acid dehydrogenase E1-alpha subunit; n=1; Arabidopsis thaliana|Rep: Branched-chain alpha keto-acid dehydrogenase E1-alpha subunit - Arabidopsis thaliana (Mouse-ear cress)
MSGI1_43769	F7SND4004I1A7M	24	34	472	32	minor CHO metabolism.myo-inositol.InsP Synthases	Myo-inositol-1-phosphate synthases; n=1; Medicago sativa subsp. falcata|Rep: Myo-inositol-1-phosphate synthases - Medicago falcata (Sickle medic)
MSGI1_4391	TC9509	17	25	625	13	RNA.regulation of transcription.HB,Homeobox transcription factor family	Leucine zipper, homeobox-associated; Homeodomain-related; n=1; Medicago truncatula|Rep: Leucine zipper, homeobox-associated; Homeodomain-related - Medicago truncatula (Barrel medic)
MSGI1_44010	TC4537	2	32	263	21	minor CHO metabolism.raffinose family.raffinose synthases.putative	Alkaline alpha galactosidase II; n=1; Cucumis melo|Rep: Alkaline alpha galactosidase II - Cucumis melo (Muskmelon)
MSGI1_4403	TC586	246	112	98	110	cell wall.precursor synthesis.UGD	UDP-glucose 6-dehydrogenase; n=1; Glycine max|Rep: UDP-glucose 6-dehydrogenase - Glycine max (Soybean)
MSGI1_44030	NODE_9565_length_273_cov_255.912094	138	210	66	149	not assigned.unknown	Putative hybrid proline-rich protein PRP1; n=1; Trifolium subterraneum|Rep: Putative hybrid proline-rich protein PRP1 - Trifolium subterraneum (Subterranean clover)
MSGI1_44341	F7SND4004IXIZG	192	206	232	169	secondary metabolism.phenylpropanoids.lignin biosynthesis.COMT	Caffeic acid 3-O-methyltransferase; n=1; Medicago sativa|Rep: Caffeic acid 3-O-methyltransferase - Medicago sativa (Alfalfa)
MSGI1_44389	F7SND4003F6LCQ	54	19	1801	215	misc.protease inhibitor/seed storage/lipid transfer protein (LTP) family protein	Nonspecific lipid-transfer protein; n=1; Arabidopsis thaliana|Rep: Nonspecific lipid-transfer protein - Arabidopsis thaliana (Mouse-ear cress)
MSGI1_44584	TC7995	252	304	614	1607	not assigned.unknown	BURP; n=1; Medicago truncatula|Rep: BURP - Medicago truncatula (Barrel medic)
MSGI1_4462	TC464	88	217	99	221	cell wall.cell wall proteins.AGPs	Beta-Ig-H3/fasciclin; n=1; Medicago truncatula|Rep: Beta-Ig-H3/fasciclin - Medicago truncatula (Barrel medic)
MSGI1_4485	TC309	1019	916	1051	1133	PS.lightreaction.photosystem I.LHC-I	Light harvesting protein; n=1; Pisum sativum|Rep: Light harvesting protein - Pisum sativum (Garden pea)
MSGI1_4489	TC105	769	410	482	608	PS.lightreaction.photosystem II.LHC-II	Chlorophyll A-B binding protein; n=1; Medicago truncatula|Rep: Chlorophyll A-B binding protein - Medicago truncatula (Barrel medic)
MSGI1_44973	F7SND4004I6KT1	306	129	138	82	not assigned.unknown	Proline rich protein precursor; n=1; Medicago sativa|Rep: Proline rich protein precursor - Medicago sativa (Alfalfa)
MSGI1_4503	TC221	162	687	204	552	metal handling	ARG10; n=1; Vigna radiata var. radiata|Rep: ARG10 - Phaseolus aureus (Mung bean) (Vigna radiata)
MSGI1_4512	TC7872	301	273	162	189	cell wall	14-3-3-like protein; n=1; Cicer arietinum|Rep: 14-3-3-like protein - Cicer arietinum (Chickpea) (Garbanzo)
MSGI1_4512	TC7872	301	273	162	189	signalling.14-3-3 proteins	14-3-3-like protein; n=1; Cicer arietinum|Rep: 14-3-3-like protein - Cicer arietinum (Chickpea) (Garbanzo)
MSGI1_45468	F7SND4003GETPW	246	70	76	145	hormone metabolism.jasmonate.synthesis-degradation.lipoxygenase	Lipoxygenase; n=1; Phaseolus vulgaris|Rep: Lipoxygenase - Phaseolus vulgaris (Kidney bean) (French bean)
MSGI1_4598	TC2605	109	201	113	120	transport.metabolite transporters at the mitochondrial membrane	Putative mitochondrial dicarboxylate carrier protein; n=1; Trifolium pratense|Rep: Putative mitochondrial dicarboxylate carrier protein - Trifolium pratense (Red clover)
MSGI1_46051	NODE_17023_length_264_cov_166.015152	194	176	435	337	not assigned.unknown	Putative uncharacterized protein; n=1; Medicago truncatula|Rep: Putative uncharacterized protein - Medicago truncatula (Barrel medic)
MSGI1_4608	TC15474	184	185	247	286	redox.ascorbate and glutathione.ascorbate	Haem peroxidase, plant/fungal/bacterial; n=1; Medicago truncatula|Rep: Haem peroxidase, plant/fungal/bacterial - Medicago truncatula (Barrel medic)
MSGI1_46146	170677109	106	119	244	157	amino acid metabolism.synthesis.central amino acid metabolism.alanine.alanine-glyoxylate aminotransferase	Aminotransferase, class V; n=1; Medicago truncatula|Rep: Aminotransferase, class V - Medicago truncatula (Barrel medic)
MSGI1_46146	170677109	106	119	244	157	PS.aminotransferases peroxisomal	Aminotransferase, class V; n=1; Medicago truncatula|Rep: Aminotransferase, class V - Medicago truncatula (Barrel medic)
MSGI1_46389	NODE_8438_length_262_cov_186.335876	226	169	143	222	PS.lightreaction.photosystem II.PSII polypeptide subunits	Ultraviolet-B-repressible protein; n=1; Gossypium hirsutum|Rep: Ultraviolet-B-repressible protein - Gossypium hirsutum (Upland cotton) (Gossypium mexicanum)
MSGI1_4660	TC584	280	150	121	178	protein.synthesis.misc ribososomal protein	Ribosomal protein L30; n=2; Medicago truncatula|Rep: Ribosomal protein L30 - Medicago truncatula (Barrel medic)
MSGI1_46662	NODE_398_length_261_cov_254.823761	302	266	3	3	protein.aa activation.lysine-tRNA ligase	Lysyl-tRNA synthetase, class-2; Aminoacyl-transfer RNA synthetase, class II; n=1; Medicago truncatula|Rep: Lysyl-tRNA synthetase, class-2; Aminoacyl-transfer RNA synthetase, class II - Medicago truncatula (Barrel medic)
MSGI1_46718	F7SND4004JSCWL	376	161	127	245	cell wall.precursor synthesis.AXS	NAD-dependent epimerase/dehydratase; n=1; Medicago truncatula|Rep: NAD-dependent epimerase/dehydratase - Medicago truncatula (Barrel medic)
MSGI1_46766	F7SND4003FO0OC	332	248	224	256	not assigned.unknown	16S ribosomal RNA
MSGI1_46768	F7SND4003F6CYR	41	61	85	662	major CHO metabolism.degradation.starch.starch cleavage	Beta-amylase; n=1; Medicago sativa|Rep: Beta-amylase - Medicago sativa (Alfalfa)
MSGI1_4682	TC10219	520	282	176	345	protein.synthesis.misc ribososomal protein	60S ribosomal protein L5; n=1; Cucumis sativus|Rep: 60S ribosomal protein L5 - Cucumis sativus (Cucumber)
MSGI1_4709	TC7866	148	224	1045	222	not assigned.unknown	Dehydrin-cognate; n=1; Pisum sativum|Rep: Dehydrin-cognate - Pisum sativum (Garden pea)
MSGI1_47112	F7SND4004JOK1W	229	170	85	193	transport.H+ transporting pyrophosphatase	H+-pyrophosphatase; n=1; Gossypium hirsutum|Rep: H+-pyrophosphatase - Gossypium hirsutum (Upland cotton) (Gossypium mexicanum)
MSGI1_47158	TC9405	143	364	1545	427	misc.protease inhibitor/seed storage/lipid transfer protein (LTP) family protein	Putative uncharacterized protein F5K20_280; n=2; Arabidopsis thaliana|Rep: Putative uncharacterized protein F5K20_280 - Arabidopsis thaliana (Mouse-ear cress)
MSGI1_4749	TC7823	1425	1682	1298	1693	protein.degradation.ubiquitin.ubiquitin	Putative polyubiquitin; n=1; Arabidopsis thaliana|Rep: Putative polyubiquitin - Arabidopsis thaliana (Mouse-ear cress)
MSGI1_47529	F7SND4004JH4HG	210	59	486	331	TCA / org. transformation.carbonic anhydrases	Carbonic anhydrase; n=1; Medicago truncatula|Rep: Carbonic anhydrase - Medicago truncatula (Barrel medic)
MSGI1_4754	TC10554	127	64	234	182	protein.degradation.cysteine protease	Peptidase C1A, papain; n=1; Medicago truncatula|Rep: Peptidase C1A, papain - Medicago truncatula (Barrel medic)
MSGI1_47599	TC21400	3	5	473	9	not assigned.unknown	Late embryogenesis abundant protein; n=1; Medicago truncatula|Rep: Late embryogenesis abundant protein - Medicago truncatula (Barrel medic)
MSGI1_4763	TC8240	251	140	962	259	secondary metabolism.phenylpropanoids.lignin biosynthesis.CCR1	Cinnamoyl-CoA reductase; n=1; Acacia mangium x Acacia auriculiformis|Rep: Cinnamoyl-CoA reductase - Acacia mangium x Acacia auriculiformis
MSGI1_48061	TC716	89	129	241	957	not assigned.unknown	Plant metallothionein, family 15; n=1; Medicago truncatula|Rep: Plant metallothionein, family 15 - Medicago truncatula (Barrel medic)
MSGI1_4817	TC8079	302	202	132	306	nodulin_nodulin-like	Protochlorophyllide reductase, chloroplast precursor; n=1; Pisum sativum|Rep: Protochlorophyllide reductase, chloroplast precursor - Pisum sativum (Garden pea)
MSGI1_4817	TC8079	302	202	132	306	tetrapyrrole synthesis.protochlorophyllide reductase	Protochlorophyllide reductase, chloroplast precursor; n=1; Pisum sativum|Rep: Protochlorophyllide reductase, chloroplast precursor - Pisum sativum (Garden pea)
MSGI1_48406	NODE_1446_length_253_cov_326.640320	2	4	315	7	not assigned.unknown	Late embryogenesis abundant protein; n=1; Medicago truncatula|Rep: Late embryogenesis abundant protein - Medicago truncatula (Barrel medic)
MSGI1_48484	157973975	35	32	208	373	not assigned.unknown	Cold and drought-regulated protein CORA; n=1; Medicago sativa|Rep: Cold and drought-regulated protein CORA - Medicago sativa (Alfalfa)
MSGI1_48486	TC7751	697	846	489	572	not assigned.unknown	Putative uncharacterized protein; n=1; Medicago truncatula|Rep: Putative uncharacterized protein - Medicago truncatula (Barrel medic)
MSGI1_48556	NODE_5342_length_252_cov_335.246033	261	238	120	199	signalling.calcium	Calmodulin-7; n=21; Magnoliophyta|Rep: Calmodulin-7 - Arabidopsis thaliana (Mouse-ear cress)
MSGI1_4861	TC16343	86	45	385	40	redox.ascorbate and glutathione.glutathione	Glutathione peroxidase; n=1; Medicago truncatula|Rep: Glutathione peroxidase - Medicago truncatula (Barrel medic)
MSGI1_4865	TC8584	451	522	704	379	cell wall	Glycoside hydrolase, family 19; n=1; Medicago truncatula|Rep: Glycoside hydrolase, family 19 - Medicago truncatula (Barrel medic)
MSGI1_4865	TC8584	451	522	704	379	stress.biotic	Glycoside hydrolase, family 19; n=1; Medicago truncatula|Rep: Glycoside hydrolase, family 19 - Medicago truncatula (Barrel medic)
MSGI1_48656	F7SND4004H73NV	19	32	360	22	minor CHO metabolism.myo-inositol.InsP Synthases	Myo-inositol-1-phosphate synthases; n=1; Medicago sativa subsp. falcata|Rep: Myo-inositol-1-phosphate synthases - Medicago falcata (Sickle medic)
MSGI1_48660	F7SND4003HDZCJ	159	154	90	313	not assigned.unknown	Putative extensin; n=1; Arabidopsis thaliana|Rep: Putative extensin - Arabidopsis thaliana (Mouse-ear cress)
MSGI1_49246	NODE_4697_length_249_cov_128.843369	138	73	267	108	secondary metabolism.phenylpropanoids.lignin biosynthesis.CCR1	Cinnamoyl-CoA reductase; n=1; Acacia mangium x Acacia auriculiformis|Rep: Cinnamoyl-CoA reductase - Acacia mangium x Acacia auriculiformis
MSGI1_4935	TC15388	613	679	1138	662	not assigned.unknown	Putative uncharacterized protein; n=1; Medicago truncatula|Rep: Putative uncharacterized protein - Medicago truncatula (Barrel medic)
MSGI1_496	TC245	263	264	229	221	cell wall.cellulose synthesis	Glycoside transferase, six-hairpin, subgroup; n=2; Medicago truncatula|Rep: Glycoside transferase, six-hairpin, subgroup - Medicago truncatula (Barrel medic)
MSGI1_4991	TC7809	115	138	553	555	not assigned.unknown	Repetitive proline-rich cell wall protein precursor; n=1; Medicago sativa|Rep: Repetitive proline-rich cell wall protein precursor - Medicago sativa (Alfalfa)
MSGI1_4999	TC944	438	216	279	310	PS.lightreaction.photosystem I.PSI polypeptide subunits	Photosystem I reaction center subunit IV A, chloroplast precursor (PSI-E A) [Contains: Photosystem I reaction center subunit IV A isoform 2]; n=3; Nicotiana sylvestris|Rep: Photosystem I reaction center subunit IV A, chloroplast precursor (PSI-E
MSGI1_5005	TC1265	72	73	295	90	not assigned.unknown	Putative uncharacterized protein; n=1; Medicago truncatula|Rep: Putative uncharacterized protein - Medicago truncatula (Barrel medic)
MSGI1_50077	TC9307	230	63	56	67	DNA.synthesis/chromatin structure.histone	Probable histone H2A.3; n=2; Medicago truncatula|Rep: Probable histone H2A.3 - Medicago truncatula (Barrel medic)
MSGI1_50091	TC364	246	204	5	5	protein.aa activation.lysine-tRNA ligase	Lysyl-tRNA synthetase, class-2; Aminoacyl-transfer RNA synthetase, class II; n=1; Medicago truncatula|Rep: Lysyl-tRNA synthetase, class-2; Aminoacyl-transfer RNA synthetase, class II - Medicago truncatula (Barrel medic)
MSGI1_5050	TC8415	87	319	174	223	RNA.regulation of transcription.AP2/EREBP, APETALA2/Ethylene-responsive element binding protein family	AP2/EREBP transcription factor ERF-2; n=1; Gossypium hirsutum|Rep: AP2/EREBP transcription factor ERF-2 - Gossypium hirsutum (Upland cotton) (Gossypium mexicanum)
MSGI1_50728	F7SND4004IG42A	23	28	206	350	not assigned.unknown	BURP; n=1; Medicago truncatula|Rep: BURP - Medicago truncatula (Barrel medic)
MSGI1_51033	NODE_55974_length_241_cov_8.136930	6	5	339	3	hormone metabolism.abscisic acid.synthesis-degradation.synthesis.9-cis-epoxycarotenoid dioxygenase	Nine-cis-epoxycarotenoid dioxygenase2; n=1; Pisum sativum|Rep: Nine-cis-epoxycarotenoid dioxygenase2 - Pisum sativum (Garden pea)
MSGI1_5153	TC96	1705	1531	1058	1090	PS.lightreaction.photosystem II.LHC-II	Chlorophyll a/b binding protein; n=1; Medicago sativa|Rep: Chlorophyll a/b binding protein - Medicago sativa (Alfalfa)
MSGI1_51721	F7SND4003GOK7E	152	270	212	300	polyamine metabolism.synthesis.SAM decarboxylase	S-adenosylmethionine decarboxylase proenzyme (EC 4.1.1.50) (AdoMetDC) (SamDC) [Contains: S-adenosylmethionine decarboxylase alpha chain; S- adenosylmethionine decarboxylase beta chain]; n=1; Daucus carota|Rep: S-adenosylmethionine decarboxylase p
MSGI1_5208	TC7943	552	351	564	758	PS.lightreaction.photosystem II.PSII polypeptide subunits	Oxygen-evolving enhancer protein 1, chloroplast precursor; n=1; Pisum sativum|Rep: Oxygen-evolving enhancer protein 1, chloroplast precursor - Pisum sativum (Garden pea)
MSGI1_5211	TC1778	216	393	468	323	protein.synthesis.initiation	Translation initiation factor SUI1; n=1; Medicago truncatula|Rep: Translation initiation factor SUI1 - Medicago truncatula (Barrel medic)
MSGI1_5229	TC104	2287	2140	1507	1561	PS.lightreaction.photosystem II.LHC-II	Chlorophyll a/b binding protein; n=1; Medicago sativa|Rep: Chlorophyll a/b binding protein - Medicago sativa (Alfalfa)
MSGI1_523	TC44	4213	5428	2719	3552	lipid metabolism.FA synthesis and FA elongation.beta ketoacyl CoA synthase	beta ketoacyl CoA synthase Putative uncharacterized protein; n=1; Vitis vinifera|Rep: Putative uncharacterized protein - Vitis vinifera (Grape)
MSGI1_5243	TC837	196	100	183	227	PS.lightreaction.photosystem II.LHC-II	Chlorophyll a-b binding protein CP29.3, chloroplast precursor; n=1; Arabidopsis thaliana|Rep: Chlorophyll a-b binding protein CP29.3, chloroplast precursor - Arabidopsis thaliana (Mouse-ear cress)
MSGI1_5244	TC646	162	85	279	76	secondary metabolism.phenylpropanoids	Pinoresinol-lariciresinol reductase homolog; n=1; Lotus japonicus|Rep: Pinoresinol-lariciresinol reductase homolog - Lotus japonicus
MSGI1_52785	136142208	236	175	272	471	PS.photorespiration.glycolate oxydase	Glycolate oxidase; n=1; Medicago sativa|Rep: Glycolate oxidase - Medicago sativa (Alfalfa)
MSGI1_53214	NODE_13669_length_233_cov_109.459229	130	240	54	83	not assigned.unknown	Putative ORF; conserved in 5' leaders of plant SAMdC; n=1; Pisum sativum|Rep: Putative ORF; conserved in 5' leaders of plant SAMdC - Pisum sativum (Garden pea)
MSGI1_5332	TC635	290	71	195	187	cell.cycle.peptidylprolyl isomerase	Peptidyl-prolyl cis-trans isomerase, chloroplast precursor; n=1; Vicia faba|Rep: Peptidyl-prolyl cis-trans isomerase, chloroplast precursor - Vicia faba (Broad bean)
MSGI1_53322	TC16484	271	108	110	64	not assigned.unknown	Putative uncharacterized protein; n=1; Medicago truncatula|Rep: Putative uncharacterized protein - Medicago truncatula (Barrel medic)
MSGI1_5350	TC1289	242	198	213	222	protein.postranslational modification	ADP-ribosylation factor 1; n=2; Medicago|Rep: ADP-ribosylation factor 1 - Medicago truncatula (Barrel medic)
MSGI1_5374	TC16501	237	236	159	191	cell wall	14-3-3-like protein B; n=1; Vicia faba|Rep: 14-3-3-like protein B - Vicia faba (Broad bean)
MSGI1_5374	TC16501	237	236	159	191	signalling.14-3-3 proteins	14-3-3-like protein B; n=1; Vicia faba|Rep: 14-3-3-like protein B - Vicia faba (Broad bean)
MSGI1_541	TC7970	213	297	323	181	cell wall.cellulose synthesis.cellulose synthase	Cellulose synthase; Zinc finger, FYVE/PHD-type; n=1; Medicago truncatula|Rep: Cellulose synthase; Zinc finger, FYVE/PHD-type - Medicago truncatula (Barrel medic)
MSGI1_5437	TC351	966	658	628	893	PS.lightreaction.photosystem II.LHC-II	Putative uncharacterized protein; n=1; Vitis vinifera|Rep: Putative uncharacterized protein - Vitis vinifera (Grape)
MSGI1_5449	TC8564	389	301	316	146	cell wall.cell wall proteins.AGPs	Beta-Ig-H3/fasciclin; n=1; Medicago truncatula|Rep: Beta-Ig-H3/fasciclin - Medicago truncatula (Barrel medic)
MSGI1_5482	TC16366	267	250	67	73	not assigned.unknown	Putative uncharacterized protein; n=1; Medicago truncatula|Rep: Putative uncharacterized protein - Medicago truncatula (Barrel medic)
MSGI1_5486	TC775	388	230	196	293	protein.synthesis.misc ribososomal protein	Ribosomal protein S3Ae; n=1; Medicago truncatula|Rep: Ribosomal protein S3Ae - Medicago truncatula (Barrel medic)
MSGI1_550	TC325	123	426	136	287	misc.gluco-, galacto- and mannosidases	Beta-galactosidase; n=1; Cicer arietinum|Rep: Beta-galactosidase - Cicer arietinum (Chickpea) (Garbanzo)
MSGI1_550	TC325	123	426	136	287	cell wall.degradation.mannan-xylose-arabinose-fucose	Beta-galactosidase; n=1; Cicer arietinum|Rep: Beta-galactosidase - Cicer arietinum (Chickpea) (Garbanzo)
MSGI1_5518	TC705	397	196	127	213	transport.unspecified cations	Adenine nucleotide translocator; n=1; Lupinus albus|Rep: Adenine nucleotide translocator - Lupinus albus (White lupin)
MSGI1_5536	TC16936	231	14	53	7	hormone metabolism.auxin.induced-regulated-responsive-activated	Auxin-responsive protein IAA14; n=2; Arabidopsis thaliana|Rep: Auxin-responsive protein IAA14 - Arabidopsis thaliana (Mouse-ear cress)
MSGI1_5536	TC16936	231	14	53	7	RNA.regulation of transcription.Aux/IAA family	Auxin-responsive protein IAA14; n=2; Arabidopsis thaliana|Rep: Auxin-responsive protein IAA14 - Arabidopsis thaliana (Mouse-ear cress)
MSGI1_5544	TC764	234	167	100	161	protein.synthesis.initiation	RNA-binding region RNP-1; n=1; Medicago truncatula|Rep: RNA-binding region RNP-1 - Medicago truncatula (Barrel medic)
MSGI1_5548	TC17971	64	2	855	8	development.unspecified	MtN3 and saliva related transmembrane protein; n=1; Medicago truncatula|Rep: MtN3 and saliva related transmembrane protein - Medicago truncatula (Barrel medic)
MSGI1_5548	TC17971	64	2	855	8	nodulin_nodulin-like	MtN3 and saliva related transmembrane protein; n=1; Medicago truncatula|Rep: MtN3 and saliva related transmembrane protein - Medicago truncatula (Barrel medic)
MSGI1_5555	TC8371	277	81	91	78	cell.organisation	Actin; n=3; Pisum sativum|Rep: Actin - Pisum sativum (Garden pea)
MSGI1_55567	NODE_36718_length_224_cov_8.687500	5	8	607	13	not assigned.unknown	Late embryogenesis abundant protein; n=1; Medicago truncatula|Rep: Late embryogenesis abundant protein - Medicago truncatula (Barrel medic)
MSGI1_55634	NODE_13285_length_224_cov_182.651779	211	94	277	268	protein.degradation.cysteine protease	Peptidase C1A, papain; n=1; Medicago truncatula|Rep: Peptidase C1A, papain - Medicago truncatula (Barrel medic)
MSGI1_55696	F7SND4003FPWP8	323	326	213	229	secondary metabolism.phenylpropanoids.lignin biosynthesis.COMT	Caffeic acid 3-O-methyltransferase; n=1; Medicago sativa|Rep: Caffeic acid 3-O-methyltransferase - Medicago sativa (Alfalfa)
MSGI1_5574	TC17038	15	19	1539	37	not assigned.unknown	Late embryogenesis abundant protein; n=1; Medicago truncatula|Rep: Late embryogenesis abundant protein - Medicago truncatula (Barrel medic)
MSGI1_5576	TC1259	11	69	69	398	cell wall.degradation.pectate lyases and polygalacturonases	Polygalacturonase non-catalytic subunit AroGP3 precursor; n=1; Solanum lycopersicum|Rep: Polygalacturonase non-catalytic subunit AroGP3 precursor - Solanum lycopersicum (Tomato) (Lycopersicon esculentum)
MSGI1_55825	NODE_4479_length_223_cov_189.403595	188	355	288	304	protein.synthesis.initiation	Translation initiation factor-like protein; n=1; Arabidopsis thaliana|Rep: Translation initiation factor-like protein - Arabidopsis thaliana (Mouse-ear cress)
MSGI1_559	TC16302	75	45	245	46	stress.abiotic.drought/salt	Putative uncharacterized protein; n=1; Vitis vinifera|Rep: Putative uncharacterized protein - Vitis vinifera (Grape)
MSGI1_5610	TC7955	196	180	131	431	PS.calvin cyle.aldolase	Fructose-bisphosphate aldolase; n=1; Trifolium pratense|Rep: Fructose-bisphosphate aldolase - Trifolium pratense (Red clover)
MSGI1_56165	NODE_18665_length_222_cov_39.373875	239	64	104	36	not assigned.unknown	Eggshell protein; n=1; Medicago truncatula|Rep: Eggshell protein - Medicago truncatula (Barrel medic)
MSGI1_56221	136141129	233	134	96	205	glycolysis.enolase	Enolase; n=1; Lupinus luteus|Rep: Enolase - Lupinus luteus (European yellow lupin)
MSGI1_5628	TC18340	187	229	0	0	not assigned.unknown	Putative uncharacterized protein; n=1; Medicago truncatula|Rep: Putative uncharacterized protein - Medicago truncatula (Barrel medic)
MSGI1_5683	TC7925	115	128	339	89	nodulin_nodulin-like	F7A19.2 protein; n=1; Arabidopsis thaliana|Rep: F7A19.2 protein - Arabidopsis thaliana (Mouse-ear cress)
MSGI1_5683	TC7925	115	128	339	89	stress.abiotic.drought/salt	F7A19.2 protein; n=1; Arabidopsis thaliana|Rep: F7A19.2 protein - Arabidopsis thaliana (Mouse-ear cress)
MSGI1_56836	NODE_7239_length_219_cov_457.260284	488	127	98	243	hormone metabolism.jasmonate.synthesis-degradation.lipoxygenase	Lipoxygenase; n=1; Medicago truncatula|Rep: Lipoxygenase - Medicago truncatula (Barrel medic)
MSGI1_5690	TC15446	2021	2316	1026	1809	not assigned.unknown	26S ribosomal RNA
MSGI1_5705	TC8218	739	293	380	185	not assigned.unknown	Proline rich protein precursor; n=1; Medicago sativa|Rep: Proline rich protein precursor - Medicago sativa (Alfalfa)
MSGI1_57056	TC1063	175	776	428	1378	not assigned.unknown	Plant metallothionein, family 15; n=1; Medicago truncatula|Rep: Plant metallothionein, family 15 - Medicago truncatula (Barrel medic)
MSGI1_57341	F7SND4003F2Y88	176	183	550	310	PS.lightreaction.photosystem II.PSII polypeptide subunits	10 kDa photosystem II polypeptide; n=1; Trifolium pratense|Rep: 10 kDa photosystem II polypeptide - Trifolium pratense (Red clover)
MSGI1_5738	TC414	452	265	423	339	PS.lightreaction.photosystem I.PSI polypeptide subunits	Photosystem I reaction center subunit III; n=1; Vigna radiata var. radiata|Rep: Photosystem I reaction center subunit III - Phaseolus aureus (Mung bean) (Vigna radiata)
MSGI1_5745	TC15475	249	258	171	221	redox.ascorbate and glutathione.ascorbate	Haem peroxidase, plant/fungal/bacterial; n=1; Medicago truncatula|Rep: Haem peroxidase, plant/fungal/bacterial - Medicago truncatula (Barrel medic)
MSGI1_57591	NODE_10083_length_217_cov_357.456207	78	201	94	102	not assigned.unknown	Harpin-induced 1; n=1; Medicago truncatula|Rep: Harpin-induced 1 - Medicago truncatula (Barrel medic)
MSGI1_5762	TC7891	274	329	241	158	cell wall	Aquaporin protein PIP1;1; n=1; Medicago truncatula|Rep: Aquaporin protein PIP1;1 - Medicago truncatula (Barrel medic)
MSGI1_5762	TC7891	274	329	241	158	nodulin_nodulin-like	Aquaporin protein PIP1;1; n=1; Medicago truncatula|Rep: Aquaporin protein PIP1;1 - Medicago truncatula (Barrel medic)
MSGI1_5762	TC7891	274	329	241	158	transport.Major Intrinsic Proteins.PIP	Aquaporin protein PIP1;1; n=1; Medicago truncatula|Rep: Aquaporin protein PIP1;1 - Medicago truncatula (Barrel medic)
MSGI1_5791	TC16732	793	5	425	85	cell wall	Acid phosphatase; n=1; Glycine max|Rep: Acid phosphatase - Glycine max (Soybean)
MSGI1_5791	TC16732	793	5	425	85	misc.acid and other phosphatases	Acid phosphatase; n=1; Glycine max|Rep: Acid phosphatase - Glycine max (Soybean)
MSGI1_57940	TC7912	106	170	624	317	not assigned.unknown	Cold and drought-regulated protein CORA; n=1; Medicago sativa|Rep: Cold and drought-regulated protein CORA - Medicago sativa (Alfalfa)
MSGI1_5799	TC98	767	410	344	365	PS.lightreaction.photosystem II.LHC-II	Chlorophyll A-B binding protein; n=1; Medicago truncatula|Rep: Chlorophyll A-B binding protein - Medicago truncatula (Barrel medic)
MSGI1_58199	F7SND4004JAB7W	199	237	544	756	protein.aa activation	Ubiquitin; n=3; core eudicotyledons|Rep: Ubiquitin - Glycine max (Soybean)
MSGI1_5848	TC8866	245	328	1	0	not assigned.unknown	Putative uncharacterized protein; n=1; Medicago truncatula|Rep: Putative uncharacterized protein - Medicago truncatula (Barrel medic)
MSGI1_5868	TC443	590	377	405	364	PS.lightreaction.photosystem I.LHC-I	Putative uncharacterized protein; n=1; Vitis vinifera|Rep: Putative uncharacterized protein - Vitis vinifera (Grape)
MSGI1_58798	NODE_19735_length_213_cov_111.037560	126	277	164	392	not assigned.unknown	Phloem specific protein; n=1; Pisum sativum|Rep: Phloem specific protein - Pisum sativum (Garden pea)
MSGI1_5911	TC856	251	131	179	179	cell wall	Probable protein disulfide-isomerase A6 precursor; n=1; Medicago sativa|Rep: Probable protein disulfide-isomerase A6 precursor - Medicago sativa (Alfalfa)
MSGI1_5911	TC856	251	131	179	179	redox.thioredoxin	Probable protein disulfide-isomerase A6 precursor; n=1; Medicago sativa|Rep: Probable protein disulfide-isomerase A6 precursor - Medicago sativa (Alfalfa)
MSGI1_5959	TC7815	642	782	608	887	protein.degradation.ubiquitin.ubiquitin	Os04g0628100 protein; n=2; Oryza sativa (japonica cultivar-group)|Rep: Os04g0628100 protein - Oryza sativa subsp. japonica (Rice)
MSGI1_60125	TC13313	121	200	119	244	not assigned.unknown	Outer envelope membrane protein; n=1; Pisum sativum|Rep: Outer envelope membrane protein - Pisum sativum (Garden pea)
MSGI1_6013	TC866	192	220	125	232	not assigned.unknown	Putative uncharacterized protein; n=1; Medicago truncatula|Rep: Putative uncharacterized protein - Medicago truncatula (Barrel medic)
MSGI1_6018	TC203	1295	873	519	1348	PS.lightreaction.photosystem II.LHC-II	Light-harvesting chlorophyll-a/b binding protein Lhcb2; n=1; Pisum sativum|Rep: Light-harvesting chlorophyll-a/b binding protein Lhcb2 - Pisum sativum (Garden pea)
MSGI1_60213	NODE_6047_length_208_cov_329.817322	250	112	60	133	protein.synthesis.misc ribososomal protein	Ribosomal protein L37; n=1; Glycine max|Rep: Ribosomal protein L37 - Glycine max (Soybean)
MSGI1_60405	TC7914	317	364	1105	1056	not assigned.unknown	Cold and drought-regulated protein CORA; n=1; Medicago sativa|Rep: Cold and drought-regulated protein CORA - Medicago sativa (Alfalfa)
MSGI1_6057	TC17138	97	193	570	131	hormone metabolism.auxin.induced-regulated-responsive-activated	Aluminum-induced protein-like protein, related; n=1; Medicago truncatula|Rep: Aluminum-induced protein-like protein, related - Medicago truncatula (Barrel medic)
MSGI1_6063	TC9658	19	202	26	62	signalling.receptor kinases.DUF 26	Protein kinase; n=1; Medicago truncatula|Rep: Protein kinase - Medicago truncatula (Barrel medic)
MSGI1_60799	NODE_7027_length_206_cov_263.402924	251	164	320	260	PS.calvin cyle.PRK	Phosphoribulokinase; n=1; Pisum sativum|Rep: Phosphoribulokinase - Pisum sativum (Garden pea)
MSGI1_6094	TC1011	517	269	125	139	cell wall	Major intrinsic protein; n=1; Medicago truncatula|Rep: Major intrinsic protein - Medicago truncatula (Barrel medic)
MSGI1_6094	TC1011	517	269	125	139	nodulin_nodulin-like	Major intrinsic protein; n=1; Medicago truncatula|Rep: Major intrinsic protein - Medicago truncatula (Barrel medic)
MSGI1_6094	TC1011	517	269	125	139	transport.Major Intrinsic Proteins.TIP	Major intrinsic protein; n=1; Medicago truncatula|Rep: Major intrinsic protein - Medicago truncatula (Barrel medic)
MSGI1_6097	TC773	252	135	82	145	protein.synthesis.misc ribososomal protein	60S ribosomal protein L13-1; n=1; Arabidopsis thaliana|Rep: 60S ribosomal protein L13-1 - Arabidopsis thaliana (Mouse-ear cress)
MSGI1_6102	TC1917	245	261	45	68	not assigned.unknown	Putative uncharacterized protein; n=1; Medicago truncatula|Rep: Putative uncharacterized protein - Medicago truncatula (Barrel medic)
MSGI1_6110	TC15948	255	12	36	12	misc.protease inhibitor/seed storage/lipid transfer protein (LTP) family protein	Plant lipid transfer/seed storage/trypsin-alpha amylase inhibitor; n=1; Medicago truncatula|Rep: Plant lipid transfer/seed storage/trypsin-alpha amylase inhibitor - Medicago truncatula (Barrel medic)
MSGI1_61402	F7SND4003HKQDH	328	114	80	79	not assigned.unknown	Proline rich protein precursor; n=1; Medicago sativa|Rep: Proline rich protein precursor - Medicago sativa (Alfalfa)
MSGI1_61453	TC4460	127	36	642	231	not assigned.unknown	Putative uncharacterized protein; n=1; Medicago truncatula|Rep: Putative uncharacterized protein - Medicago truncatula (Barrel medic)
MSGI1_6152	TC1699	279	286	340	232	secondary metabolism.phenylpropanoids.lignin biosynthesis.COMT	O-methyltransferase, family 2; Dimerisation; n=1; Medicago truncatula|Rep: O-methyltransferase, family 2; Dimerisation - Medicago truncatula (Barrel medic)
MSGI1_6164	TC8507	339	2	60	1	cell wall.modification	Alpha-expansin; n=1; Cicer arietinum|Rep: Alpha-expansin - Cicer arietinum (Chickpea) (Garbanzo)
MSGI1_61752	F7SND4004ILOIT	270	166	143	283	PS.lightreaction.photosystem II.LHC-II	Light-harvesting chlorophyll-a/b binding protein Lhcb2; n=1; Pisum sativum|Rep: Light-harvesting chlorophyll-a/b binding protein Lhcb2 - Pisum sativum (Garden pea)
MSGI1_61780	F7SND4003GPB4G	177	224	285	407	protein.aa activation	AT4g05320/C17L7_240; n=4; rosids|Rep: AT4g05320/C17L7_240 - Arabidopsis thaliana (Mouse-ear cress)
MSGI1_6191	TC358	299	249	323	428	PS.lightreaction.photosystem I.LHC-I	PSI light-harvesting antenna chlorophyll a/b-binding protein; n=2; Pisum sativum|Rep: PSI light-harvesting antenna chlorophyll a/b-binding protein - Pisum sativum (Garden pea)
MSGI1_61990	NODE_3040_length_203_cov_516.325134	342	408	394	209	secondary metabolism.phenylpropanoids.lignin biosynthesis.CCoAOMT	Caffeoyl-CoA O-methyltransferase; n=1; Medicago sativa|Rep: Caffeoyl-CoA O-methyltransferase - Medicago sativa (Alfalfa)
MSGI1_6204	TC8535	410	158	431	210	PS.lightreaction.photosystem II.PSII polypeptide subunits	Putative photosystem II protein; n=1; Gossypium hirsutum|Rep: Putative photosystem II protein - Gossypium hirsutum (Upland cotton) (Gossypium mexicanum)
MSGI1_6205	TC8146	348	254	205	304	protein.postranslational modification	ADP-ribosylation factor 2; n=5; BEP clade|Rep: ADP-ribosylation factor 2 - Oryza sativa subsp. japonica (Rice)
MSGI1_6206	TC444	136	87	307	359	PS.lightreaction.photosystem I.LHC-I	Putative uncharacterized protein; n=1; Vitis vinifera|Rep: Putative uncharacterized protein - Vitis vinifera (Grape)
MSGI1_62398	F7SND4004IEH8W	160	225	1267	2168	not assigned.unknown	Abscisic acid-and environmental stress-inducible protein protein; n=1; Medicago sativa|Rep: Abscisic acid-and environmental stress-inducible protein protein - Medicago sativa (Alfalfa)
MSGI1_6252	TC7873	237	229	175	230	cell wall	14-3-3-like protein; n=1; Cicer arietinum|Rep: 14-3-3-like protein - Cicer arietinum (Chickpea) (Garbanzo)
MSGI1_6252	TC7873	237	229	175	230	signalling.14-3-3 proteins	14-3-3-like protein; n=1; Cicer arietinum|Rep: 14-3-3-like protein - Cicer arietinum (Chickpea) (Garbanzo)
MSGI1_6253	TC546	236	151	107	169	protein.synthesis.misc ribososomal protein	Ribosomal protein L10E; n=1; Medicago truncatula|Rep: Ribosomal protein L10E - Medicago truncatula (Barrel medic)
MSGI1_6258	TC15898	467	267	130	328	protein.synthesis.misc ribososomal protein	Translation protein SH3-like; n=1; Medicago truncatula|Rep: Translation protein SH3-like - Medicago truncatula (Barrel medic)
MSGI1_6274	TC15441	147	165	584	235	cell wall	Haem peroxidase, plant/fungal/bacterial; n=1; Medicago truncatula|Rep: Haem peroxidase, plant/fungal/bacterial - Medicago truncatula (Barrel medic)
MSGI1_6274	TC15441	147	165	584	235	misc.peroxidases	Haem peroxidase, plant/fungal/bacterial; n=1; Medicago truncatula|Rep: Haem peroxidase, plant/fungal/bacterial - Medicago truncatula (Barrel medic)
MSGI1_6303	TC368	54	48	360	114	not assigned.unknown	ABA/WDS induced protein; n=1; Medicago truncatula|Rep: ABA/WDS induced protein - Medicago truncatula (Barrel medic)
MSGI1_631	TC8844	130	303	141	358	TCA / org. transformation.other organic acid transformaitons.malic	Malic enzyme; n=1; Medicago truncatula|Rep: Malic enzyme - Medicago truncatula (Barrel medic)
MSGI1_6315	TC763	263	189	115	181	protein.synthesis.initiation	RNA-binding region RNP-1; n=1; Medicago truncatula|Rep: RNA-binding region RNP-1 - Medicago truncatula (Barrel medic)
MSGI1_6333	TC1961	68	205	135	50	RNA.regulation of transcription.AP2/EREBP, APETALA2/Ethylene-responsive element binding protein family	Putative ethylene response factor ERF3a; n=1; Vitis aestivalis|Rep: Putative ethylene response factor ERF3a - Vitis aestivalis (Grape)
MSGI1_6333	TC1961	68	205	135	50	hormone metabolism.ethylene.signal transduction	Putative ethylene response factor ERF3a; n=1; Vitis aestivalis|Rep: Putative ethylene response factor ERF3a - Vitis aestivalis (Grape)
MSGI1_63348	NODE_49496_length_199_cov_14.924623	17	14	380	25	not assigned.unknown	H0315A08.9 protein; n=1; Oryza sativa|Rep: H0315A08.9 protein - Oryza sativa (Rice)
MSGI1_63879	F7SND4003G3ORU	18	105	102	240	not assigned.unknown	Putative uncharacterized protein; n=1; Medicago truncatula|Rep: Putative uncharacterized protein - Medicago truncatula (Barrel medic)
MSGI1_63926	NODE_9739_length_197_cov_461.837555	249	127	56	106	signalling.calcium	Concanavalin A-like lectin/glucanase; n=1; Medicago truncatula|Rep: Concanavalin A-like lectin/glucanase - Medicago truncatula (Barrel medic)
MSGI1_6411	TC359	602	501	221	304	PS.lightreaction.photosystem I.LHC-I	PSI light-harvesting antenna chlorophyll a/b-binding protein; n=2; Pisum sativum|Rep: PSI light-harvesting antenna chlorophyll a/b-binding protein - Pisum sativum (Garden pea)
MSGI1_64206	F7SND4004JV0JV	55	95	70	323	major CHO metabolism.degradation.starch.starch cleavage	Beta-amylase; n=1; Medicago sativa|Rep: Beta-amylase - Medicago sativa (Alfalfa)
MSGI1_64242	F7SND4003GISGP	310	348	253	231	secondary metabolism.phenylpropanoids.lignin biosynthesis.CCoAOMT	Caffeoyl-CoA O-methyltransferase; n=1; Medicago sativa|Rep: Caffeoyl-CoA O-methyltransferase - Medicago sativa (Alfalfa)
MSGI1_6427	TC16472	203	230	260	255	cell. vesicle transport	Longin-like; n=1; Medicago truncatula|Rep: Longin-like - Medicago truncatula (Barrel medic)
MSGI1_6447	TC9249	379	204	49	111	protein.synthesis.misc ribososomal protein	Ribosomal protein S8; n=1; Solanum tuberosum|Rep: Ribosomal protein S8 - Solanum tuberosum (Potato)
MSGI1_6474	TC1933	308	160	137	63	hormone metabolism.auxin.induced-regulated-responsive-activated	Auxin-induced protein AUX28; n=1; Glycine max|Rep: Auxin-induced protein AUX28 - Glycine max (Soybean)
MSGI1_6474	TC1933	308	160	137	63	RNA.regulation of transcription.Aux/IAA family	Auxin-induced protein AUX28; n=1; Glycine max|Rep: Auxin-induced protein AUX28 - Glycine max (Soybean)
MSGI1_6484	TC591	230	152	94	207	not assigned.unknown	Putative p23 co-chaperone; n=1; Oryza sativa (japonica cultivar-group)|Rep: Putative p23 co-chaperone - Oryza sativa subsp. japonica (Rice)
MSGI1_6485	TC433	1194	716	975	890	PS.lightreaction.photosystem II.PSII polypeptide subunits	Oxygen-evolving enhancer protein 2, chloroplast precursor; n=1; Pisum sativum|Rep: Oxygen-evolving enhancer protein 2, chloroplast precursor - Pisum sativum (Garden pea)
MSGI1_6496	TC1260	389	338	233	315	redox.ascorbate and glutathione.ascorbate	Dehydroascorbate reductase; n=1; Sesamum indicum|Rep: Dehydroascorbate reductase - Sesamum indicum (Oriental sesame) (Gingelly)
MSGI1_65212	NODE_3066_length_194_cov_574.572144	330	290	186	225	signalling.14-3-3 proteins	14-3-3-like protein A; n=1; Vicia faba|Rep: 14-3-3-like protein A - Vicia faba (Broad bean)
MSGI1_6529	TC7906	265	328	2393	2350	not assigned.unknown	Eggshell protein; Glycine rich; n=1; Medicago truncatula|Rep: Eggshell protein; Glycine rich - Medicago truncatula (Barrel medic)
MSGI1_6532	TC499	216	358	129	267	cell wall.cell wall proteins.AGPs	Beta-Ig-H3/fasciclin; n=1; Medicago truncatula|Rep: Beta-Ig-H3/fasciclin - Medicago truncatula (Barrel medic)
MSGI1_6546	TC829	162	200	270	312	protein.degradation.cysteine protease	Proteinase inhibitor I25, cystatin; n=1; Medicago truncatula|Rep: Proteinase inhibitor I25, cystatin - Medicago truncatula (Barrel medic)
MSGI1_65686	F7SND4004I8AMV	74	110	84	415	major CHO metabolism.degradation.starch.starch cleavage	Beta-amylase; n=1; Glycine max|Rep: Beta-amylase - Glycine max
MSGI1_6584	TC2660	133	265	111	168	cell wall.modification	Putative uncharacterized protein; n=1; Vitis vinifera|Rep: Putative uncharacterized protein - Vitis vinifera (Grape)
MSGI1_6597	TC8423	322	237	108	223	protein.synthesis.misc ribososomal protein	60S acidic ribosomal protein P0; n=1; Medicago truncatula|Rep: 60S acidic ribosomal protein P0 - Medicago truncatula (Barrel medic)
MSGI1_6598	TC8039	185	240	118	191	DNA.synthesis/chromatin structure.histone	Histone H1; n=1; Pisum sativum|Rep: Histone H1 - Pisum sativum (Garden pea)
MSGI1_6599	TC7843	557	367	243	414	protein.synthesis.elongation	Elongation factor 1-alpha; n=1; Stevia rebaudiana|Rep: Elongation factor 1-alpha - Stevia rebaudiana (Stevia)
MSGI1_6601	TC448	414	234	137	295	protein.synthesis.misc ribososomal protein	40S ribosomal S4 protein; n=1; Glycine max|Rep: 40S ribosomal S4 protein - Glycine max (Soybean)
MSGI1_66112	TC11398	82	61	265	412	not assigned.unknown	CP12 precursor; n=1; Pisum sativum|Rep: CP12 precursor - Pisum sativum (Garden pea)
MSGI1_66351	NODE_259_length_191_cov_59.607330	321	165	85	84	cell.organisation	Tubulin alpha-2 chain; n=1; Arabidopsis thaliana|Rep: Tubulin alpha-2 chain - Arabidopsis thaliana (Mouse-ear cress)
MSGI1_6649	TC8381	549	364	242	424	protein.synthesis.misc ribososomal protein	Ribosomal protein L19e; n=1; Medicago truncatula|Rep: Ribosomal protein L19e - Medicago truncatula (Barrel medic)
MSGI1_6650	TC7770	81	102	355	420	not assigned.unknown	Repetitive proline-rich cell wall protein precursor; n=1; Medicago sativa|Rep: Repetitive proline-rich cell wall protein precursor - Medicago sativa (Alfalfa)
MSGI1_66548	NODE_788_length_190_cov_156.578949	95	76	282	406	not assigned.unknown	CP12 precursor; n=1; Pisum sativum|Rep: CP12 precursor - Pisum sativum (Garden pea)
MSGI1_6693	TC15821	722	840	1047	591	secondary metabolism.phenylpropanoids.lignin biosynthesis.CCoAOMT	Caffeoyl-CoA O-methyltransferase; n=1; Medicago sativa|Rep: Caffeoyl-CoA O-methyltransferase - Medicago sativa (Alfalfa)
MSGI1_6725	157973734	450	287	59	73	PS.lightreaction.photosystem II.PSII polypeptide subunits	Oxygen-evolving enhancer protein 1, chloroplast precursor; n=1; Pisum sativum|Rep: Oxygen-evolving enhancer protein 1, chloroplast precursor - Pisum sativum (Garden pea)
MSGI1_67259	F7SND4004JNVFP	32	240	287	367	nodulin_nodulin-like	Cold responsive protein TRVSP; n=1; Trifolium repens|Rep: Cold responsive protein TRVSP - Trifolium repens (Creeping white clover)
MSGI1_6783	TC15743	331	133	94	110	stress.abiotic.unspecified	Putative uncharacterized protein; n=1; Vitis vinifera|Rep: Putative uncharacterized protein - Vitis vinifera (Grape)
MSGI1_6816	TC15880	304	169	182	241	PS.lightreaction.photosystem II.PSII polypeptide subunits	Oxygen-evolving enhancer protein 3; n=1; Pisum sativum|Rep: Oxygen-evolving enhancer protein 3 - Pisum sativum (Garden pea)
MSGI1_6842	TC9428	77	219	135	84	metal handling	Al-induced protein; n=1; Gossypium hirsutum|Rep: Al-induced protein - Gossypium hirsutum (Upland cotton) (Gossypium mexicanum)
MSGI1_68517	NODE_10262_length_186_cov_332.134399	409	378	150	261	protein.synthesis.misc ribososomal protein	Ribosomal protein S13; n=1; Medicago truncatula|Rep: Ribosomal protein S13 - Medicago truncatula (Barrel medic)
MSGI1_6934	NODE_233_length_913_cov_220.180725	6	0	457	1	cell wall.modification	Expansin 45, endoglucanase-like; n=1; Medicago truncatula|Rep: Expansin 45, endoglucanase-like - Medicago truncatula (Barrel medic)
MSGI1_69340	NODE_20778_length_184_cov_125.798912	192	114	345	171	secondary metabolism.phenylpropanoids.lignin biosynthesis.CCR1	Cinnamoyl-CoA reductase; n=1; Acacia mangium x Acacia auriculiformis|Rep: Cinnamoyl-CoA reductase - Acacia mangium x Acacia auriculiformis
MSGI1_6939	TC7764	110	131	482	557	not assigned.unknown	Repetitive proline-rich cell wall protein precursor; n=1; Medicago sativa|Rep: Repetitive proline-rich cell wall protein precursor - Medicago sativa (Alfalfa)
MSGI1_6943	TC16673	428	4	104	4	cell wall.modification	Xyloglucan endotransglucosylase/hydrolase protein A precursor; n=1; Vigna angularis|Rep: Xyloglucan endotransglucosylase/hydrolase protein A precursor - Phaseolus angularis (Adzuki bean) (Vigna angularis)
MSGI1_6945	TC15749	33	138	234	261	RNA.regulation of transcription.C2H2 zinc finger family	Putative uncharacterized protein; n=1; Vitis vinifera|Rep: Putative uncharacterized protein - Vitis vinifera (Grape)
MSGI1_6946	TC15442	292	341	256	220	not assigned.unknown	Fiber protein Fb34; n=1; Gossypium barbadense|Rep: Fiber protein Fb34 - Gossypium barbadense (Sea-island cotton) (Egyptian cotton)
MSGI1_7001	157976615	657	795	420	756	protein.degradation.ubiquitin.ubiquitin	Os04g0628100 protein; n=2; Oryza sativa (japonica cultivar-group)|Rep: Os04g0628100 protein - Oryza sativa subsp. japonica (Rice)
MSGI1_707	TC657	186	199	246	480	major CHO metabolism.synthesis.starch.starch synthase	Granule-bound glycogen (Starch) synthase; n=1; Astragalus membranaceus|Rep: Granule-bound glycogen (Starch) synthase - Astragalus membranaceus (Chinese milk-vetch) (Huang qi)
MSGI1_7071	TC1847	347	421	354	438	cell.organisation	Actin-binding, cofilin/tropomyosin type; n=1; Medicago truncatula|Rep: Actin-binding, cofilin/tropomyosin type - Medicago truncatula (Barrel medic)
MSGI1_70908	NODE_6999_length_180_cov_78.366669	118	134	52	226	not assigned.unknown	Root nodule extensin; n=1; Pisum sativum|Rep: Root nodule extensin - Pisum sativum (Garden pea)
MSGI1_71806	NODE_63357_length_178_cov_17.432585	4	1	945	6	not assigned.unknown	Cold acclimation-specific protein; n=1; Medicago sativa subsp. falcata|Rep: Cold acclimation-specific protein - Medicago falcata (Sickle medic)
MSGI1_720	TC7952	35	170	279	326	signalling.receptor kinases.DUF 26	Putative uncharacterized protein; n=1; Vitis vinifera|Rep: Putative uncharacterized protein - Vitis vinifera (Grape)
MSGI1_7239	TC15366	332	135	186	263	PS.lightreaction.other electron carrier (ox/red).plastocyanin	Plastocyanin, chloroplast precursor; n=1; Pisum sativum|Rep: Plastocyanin, chloroplast precursor - Pisum sativum (Garden pea)
MSGI1_7248	157975724	347	228	117	201	cell wall	Probable aquaporin TIP-type; n=1; Medicago truncatula|Rep: Probable aquaporin TIP-type - Medicago truncatula (Barrel medic)
MSGI1_7248	157975724	347	228	117	201	nodulin_nodulin-like	Probable aquaporin TIP-type; n=1; Medicago truncatula|Rep: Probable aquaporin TIP-type - Medicago truncatula (Barrel medic)
MSGI1_7248	157975724	347	228	117	201	transport.Major Intrinsic Proteins.TIP	Probable aquaporin TIP-type; n=1; Medicago truncatula|Rep: Probable aquaporin TIP-type - Medicago truncatula (Barrel medic)
MSGI1_72640	NODE_8827_length_176_cov_126.477272	227	98	81	56	not assigned.unknown	Photosystem I reaction center subunit psaK, chloroplast precursor; n=2; Papilionoideae|Rep: Photosystem I reaction center subunit psaK, chloroplast precursor - Medicago sativa (Alfalfa)
MSGI1_7285	TC4152	224	253	422	265	not assigned.unknown	Putative uncharacterized protein F9D16.100; n=2; Arabidopsis thaliana|Rep: Putative uncharacterized protein F9D16.100 - Arabidopsis thaliana (Mouse-ear cress)
MSGI1_72984	NODE_1366_length_176_cov_462.352264	239	68	101	182	hormone metabolism.jasmonate.synthesis-degradation.lipoxygenase	Lipoxygenase; n=1; Glycine max|Rep: Lipoxygenase - Glycine max (Soybean)
MSGI1_7309	TC16229	160	139	240	143	signalling.calcium	Calmodulin-7; n=21; Magnoliophyta|Rep: Calmodulin-7 - Arabidopsis thaliana (Mouse-ear cress)
MSGI1_7315	157975381	68	87	214	340	not assigned.unknown	Repetitive proline-rich cell wall protein precursor; n=1; Medicago sativa|Rep: Repetitive proline-rich cell wall protein precursor - Medicago sativa (Alfalfa)
MSGI1_732	TC7750	476	348	255	412	transport.H+ transporting pyrophosphatase	Inorganic H+ pyrophosphatase; n=1; Medicago truncatula|Rep: Inorganic H+ pyrophosphatase - Medicago truncatula (Barrel medic)
MSGI1_733	TC15850	63	20	369	20	not assigned.unknown	Putative uncharacterized protein; n=1; Medicago truncatula|Rep: Putative uncharacterized protein - Medicago truncatula (Barrel medic)
MSGI1_73471	F7SND4004JFM5N	53	181	596	205	misc.protease inhibitor/seed storage/lipid transfer protein (LTP) family protein	Putative uncharacterized protein; n=1; Vitis vinifera|Rep: Putative uncharacterized protein - Vitis vinifera (Grape)
MSGI1_7384	157975524	891	612	412	1021	PS.lightreaction.photosystem II.LHC-II	Light-harvesting chlorophyll-a/b binding protein Lhcb2; n=1; Pisum sativum|Rep: Light-harvesting chlorophyll-a/b binding protein Lhcb2 - Pisum sativum (Garden pea)
MSGI1_7402	TC8229	229	132	44	60	signalling.G-proteins	RanBP1; n=1; Medicago truncatula|Rep: RanBP1 - Medicago truncatula (Barrel medic)
MSGI1_74024	NODE_91003_length_173_cov_3.942197	0	4	2	798	not assigned.unknown	High molecular weight root vegetative storage protein precursor; n=1; Medicago sativa|Rep: High molecular weight root vegetative storage protein precursor - Medicago sativa (Alfalfa)
MSGI1_743	TC9069	73	271	174	58	RNA.regulation of transcription.GRAS transcription factor family	GRAS1; n=1; Solanum lycopersicum|Rep: GRAS1 - Solanum lycopersicum (Tomato) (Lycopersicon esculentum)
MSGI1_743	TC9069	73	271	174	58	signalling.light	GRAS1; n=1; Solanum lycopersicum|Rep: GRAS1 - Solanum lycopersicum (Tomato) (Lycopersicon esculentum)
MSGI1_7453	TC7816	597	750	415	659	protein.degradation.ubiquitin.ubiquitin	Os04g0628100 protein; n=2; Oryza sativa (japonica cultivar-group)|Rep: Os04g0628100 protein - Oryza sativa subsp. japonica (Rice)
MSGI1_74622	NODE_5453_length_172_cov_210.331390	90	72	109	276	not assigned.unknown	Eggshell protein; n=1; Medicago truncatula|Rep: Eggshell protein - Medicago truncatula (Barrel medic)
MSGI1_74923	TC466	88	226	138	241	not assigned.unknown	Beta-Ig-H3/fasciclin; n=1; Medicago truncatula|Rep: Beta-Ig-H3/fasciclin - Medicago truncatula (Barrel medic)
MSGI1_7546	TC525	285	234	205	581	RNA.RNA binding	RNA-binding region RNP-1; n=1; Medicago truncatula|Rep: RNA-binding region RNP-1 - Medicago truncatula (Barrel medic)
MSGI1_75585	NODE_63626_length_170_cov_8.505882	4	2	1292	6	not assigned.unknown	Cold acclimation-specific protein; n=1; Medicago sativa subsp. falcata|Rep: Cold acclimation-specific protein - Medicago falcata (Sickle medic)
MSGI1_7575	TC16270	274	261	185	256	development.unspecified	F10A5.28; n=2; Arabidopsis thaliana|Rep: F10A5.28 - Arabidopsis thaliana (Mouse-ear cress)
MSGI1_7575	TC16270	274	261	185	256	nodulin_nodulin-like	F10A5.28; n=2; Arabidopsis thaliana|Rep: F10A5.28 - Arabidopsis thaliana (Mouse-ear cress)
MSGI1_7576	TC15503	274	114	2357	284	not assigned.unknown	CAS15; n=1; Medicago sativa|Rep: CAS15 - Medicago sativa (Alfalfa)
MSGI1_75862	F7SND4004IZG9B	125	117	357	147	secondary metabolism.flavonoids.isoflavonols	Phenylcoumaran benzylic ether reductase homolog TH7; n=1; Tsuga heterophylla|Rep: Phenylcoumaran benzylic ether reductase homolog TH7 - Tsuga heterophylla (Western hemlock)
MSGI1_7614	157976712	64	75	207	303	not assigned.unknown	Repetitive proline-rich cell wall protein precursor; n=1; Medicago sativa|Rep: Repetitive proline-rich cell wall protein precursor - Medicago sativa (Alfalfa)
MSGI1_76370	F7SND4004IC5A0	57	77	237	375	not assigned.unknown	BURP; n=1; Medicago truncatula|Rep: BURP - Medicago truncatula (Barrel medic)
MSGI1_7677	TC9221	352	27	73	44	cell wall.modification	Expansin 45, endoglucanase-like; n=1; Medicago truncatula|Rep: Expansin 45, endoglucanase-like - Medicago truncatula (Barrel medic)
MSGI1_76827	NODE_21164_length_168_cov_58.500000	45	239	103	247	not assigned.unknown	Putative uncharacterized protein; n=1; Medicago truncatula|Rep: Putative uncharacterized protein - Medicago truncatula (Barrel medic)
MSGI1_76917	TC7933	6	7	186	321	not assigned.unknown	Glycine-rich protein; n=1; Arabidopsis thaliana|Rep: Glycine-rich protein - Arabidopsis thaliana (Mouse-ear cress)
MSGI1_770	TC8032	270	211	200	210	C1-metabolism.methylenetetrahydrofolate reductase	Methylenetetrahydrofolate reductase; n=1; Vitis vinifera|Rep: Methylenetetrahydrofolate reductase - Vitis vinifera (Grape)
MSGI1_77256	NODE_26337_length_167_cov_92.760483	119	270	175	269	not assigned.unknown	Internalin protein , related; n=1; Medicago truncatula|Rep: Internalin protein , related - Medicago truncatula (Barrel medic)
MSGI1_777	TC7867	250	250	358	392	not assigned.unknown	Extensin class 1 protein precursor; n=2; Vigna unguiculata|Rep: Extensin class 1 protein precursor - Vigna unguiculata (Cowpea)
MSGI1_78486	F7SND4003GRP9F	366	292	273	354	not assigned.unknown	Putative uncharacterized protein; n=1; Vitis vinifera|Rep: Putative uncharacterized protein - Vitis vinifera (Grape)
MSGI1_7942	TC1007	330	308	180	226	misc.plastocyanin-like	Blue (Type 1) copper domain; n=1; Medicago truncatula|Rep: Blue (Type 1) copper domain - Medicago truncatula (Barrel medic)
MSGI1_7942	TC1007	330	308	180	226	nodulin_nodulin-like	Blue (Type 1) copper domain; n=1; Medicago truncatula|Rep: Blue (Type 1) copper domain - Medicago truncatula (Barrel medic)
MSGI1_79440	NODE_3181_length_163_cov_258.141113	271	98	9	11	PS.calvin cyle.phosphoglycerate kinase	Phosphoglycerate kinase; n=1; Medicago truncatula|Rep: Phosphoglycerate kinase - Medicago truncatula (Barrel medic)
MSGI1_79549	NODE_16371_length_163_cov_483.901855	191	134	223	402	not assigned.unknown	Eggshell protein; n=1; Medicago truncatula|Rep: Eggshell protein - Medicago truncatula (Barrel medic)
MSGI1_803	TC28	122	265	183	211	secondary metabolism.phenylpropanoids.lignin biosynthesis.4CL	4-coumarate:CoA ligase; n=1; Amorpha fruticosa|Rep: 4-coumarate:CoA ligase - Amorpha fruticosa
MSGI1_8077	TC9187	307	209	162	243	protein.synthesis.initiation	Eukaryotic translation initiation factor 5A-1; n=1; Medicago sativa|Rep: Eukaryotic translation initiation factor 5A-1 - Medicago sativa (Alfalfa)
MSGI1_8078	TC7928	173	146	491	492	not assigned.unknown	Glycine-rich protein; n=1; Arabidopsis thaliana|Rep: Glycine-rich protein - Arabidopsis thaliana (Mouse-ear cress)
MSGI1_8097	157974922	46	212	64	150	metal handling	ARG10; n=1; Vigna radiata var. radiata|Rep: ARG10 - Phaseolus aureus (Mung bean) (Vigna radiata)
MSGI1_81	TC16413	188	203	180	109	cell wall.cellulose synthesis.cellulose synthase	Zinc finger, RING-type; Cellulose synthase; Zinc finger, FYVE/PHD- type; n=1; Medicago truncatula|Rep: Zinc finger, RING-type; Cellulose synthase; Zinc finger, FYVE/PHD- type - Medicago truncatula (Barrel medic)
MSGI1_8101	TC9050	387	219	145	214	nucleotide metabolism.phosphotransfer and pyrophosphatases.nucleoside diphosphate kinase	Nucleoside diphosphate kinase 1; n=1; Pisum sativum|Rep: Nucleoside diphosphate kinase 1 - Pisum sativum (Garden pea)
MSGI1_8118	157975263	60	73	198	313	not assigned.unknown	Repetitive proline-rich cell wall protein precursor; n=1; Medicago sativa|Rep: Repetitive proline-rich cell wall protein precursor - Medicago sativa (Alfalfa)
MSGI1_818	TC8028	78	104	247	117	protein.degradation.aspartate protease	Aspartic proteinase 2; n=1; Glycine max|Rep: Aspartic proteinase 2 - Glycine max (Soybean)
MSGI1_8268	TC7934	167	99	165	238	PS.lightreaction.ATP synthase	H+-transporting two-sector ATPase, B/B subunit; n=1; Medicago truncatula|Rep: H+-transporting two-sector ATPase, B/B subunit - Medicago truncatula (Barrel medic)
MSGI1_8363	TC8105	232	317	157	170	not assigned.unknown	Putative uncharacterized protein; n=1; Vitis vinifera|Rep: Putative uncharacterized protein - Vitis vinifera (Grape)
MSGI1_83744	NODE_14941_length_156_cov_313.506409	181	203	17	20	cell wall	Protease-associated PA; Proteinase inhibitor I9, subtilisin propeptide; n=1; Medicago truncatula|Rep: Protease-associated PA; Proteinase inhibitor I9, subtilisin propeptide - Medicago truncatula (Barrel medic)
MSGI1_83744	NODE_14941_length_156_cov_313.506409	181	203	17	20	protein.degradation.subtilases	Protease-associated PA; Proteinase inhibitor I9, subtilisin propeptide; n=1; Medicago truncatula|Rep: Protease-associated PA; Proteinase inhibitor I9, subtilisin propeptide - Medicago truncatula (Barrel medic)
MSGI1_8425	TC9108	42	192	308	439	amino acid metabolism.synthesis.aspartate family.asparagine.asparagine synthetase	Asparagine synthetase, root [glutamine-hydrolyzing]; n=1; Pisum sativum|Rep: Asparagine synthetase, root [glutamine-hydrolyzing] - Pisum sativum (Garden pea)
MSGI1_8452	157974074	346	213	76	147	protein.synthesis.elongation	Elongation factor 1-alpha; n=1; Gossypium hirsutum|Rep: Elongation factor 1-alpha - Gossypium hirsutum (Upland cotton) (Gossypium mexicanum)
MSGI1_8453	157973686	361	259	196	285	signalling.calcium	Calmodulin; n=5; Papilionoideae|Rep: Calmodulin - Medicago sativa (Alfalfa)
MSGI1_8455	TC8639	237	150	249	170	PS.lightreaction.photosystem I.PSI polypeptide subunits	Photosystem I reaction centre subunit N; n=1; Medicago truncatula|Rep: Photosystem I reaction centre subunit N - Medicago truncatula (Barrel medic)
MSGI1_8460	TC15557	477	301	425	395	PS.lightreaction.photosystem I.PSI polypeptide subunits	Photosystem I protein PsaD; n=1; Medicago truncatula|Rep: Photosystem I protein PsaD - Medicago truncatula (Barrel medic)
MSGI1_847	TC15679	71	302	150	76	RNA.regulation of transcription.C3H zinc finger family	Putative uncharacterized protein; n=1; Vitis vinifera|Rep: Putative uncharacterized protein - Vitis vinifera (Grape)
MSGI1_8471	157974896	346	161	177	310	PS.calvin cyle.GAP	Glyceraldehyde-3-phosphate dehydrogenase, type I; n=1; Medicago truncatula|Rep: Glyceraldehyde-3-phosphate dehydrogenase, type I - Medicago truncatula (Barrel medic)
MSGI1_8515	TC7999	293	330	1353	1554	stress.abiotic.drought/salt	BURP; n=1; Medicago truncatula|Rep: BURP - Medicago truncatula (Barrel medic)
MSGI1_8570	157973934	169	164	424	281	cell wall	Haem peroxidase, plant/fungal/bacterial; n=1; Medicago truncatula|Rep: Haem peroxidase, plant/fungal/bacterial - Medicago truncatula (Barrel medic)
MSGI1_8570	157973934	169	164	424	281	misc.peroxidases	Haem peroxidase, plant/fungal/bacterial; n=1; Medicago truncatula|Rep: Haem peroxidase, plant/fungal/bacterial - Medicago truncatula (Barrel medic)
MSGI1_859	TC16506	444	99	79	76	cell wall	Putative uncharacterized protein; n=1; Vitis vinifera|Rep: Putative uncharacterized protein - Vitis vinifera (Grape)
MSGI1_86215	NODE_2486_length_152_cov_128.986847	80	252	153	83	not assigned.unknown	Pathogenesis-related transcriptional factor and ERF; n=1; Medicago truncatula|Rep: Pathogenesis-related transcriptional factor and ERF - Medicago truncatula (Barrel medic)
MSGI1_8629	20381734	505	344	259	454	PS.lightreaction.photosystem II.LHC-II	Putative uncharacterized protein; n=1; Vitis vinifera|Rep: Putative uncharacterized protein - Vitis vinifera (Grape)
MSGI1_8679	TC10501	197	192	143	248	stress.abiotic.cold	Glycine-rich protein 2; n=1; Nicotiana sylvestris|Rep: Glycine-rich protein 2 - Nicotiana sylvestris (Wood tobacco)
MSGI1_8685	157977511	317	244	240	234	not assigned.unknown	16S ribosomal RNA
MSGI1_8696	TC3389	288	303	308	208	secondary metabolism.phenylpropanoids.lignin biosynthesis.COMT	Caffeic acid 3-O-methyltransferase; n=1; Medicago sativa|Rep: Caffeic acid 3-O-methyltransferase - Medicago sativa (Alfalfa)
MSGI1_87026	NODE_12947_length_151_cov_21.536425	23	102	425	553	amino acid metabolism.synthesis.aspartate family.asparagine.asparagine synthetase	Asparagine synthetase, root [glutamine-hydrolyzing]; n=1; Pisum sativum|Rep: Asparagine synthetase, root [glutamine-hydrolyzing] - Pisum sativum (Garden pea)
MSGI1_8707	157977643	2762	2632	1854	1833	PS.lightreaction.photosystem II.LHC-II	Chlorophyll a/b binding protein; n=1; Medicago sativa|Rep: Chlorophyll a/b binding protein - Medicago sativa (Alfalfa)
MSGI1_8716	TC18108	7	10	244	3	not assigned.unknown	Peripheral-type benzodiazepine receptor; n=1; Solanum tuberosum|Rep: Peripheral-type benzodiazepine receptor - Solanum tuberosum (Potato)
MSGI1_8736	TC15926	450	48	222	54	cell wall.modification	Glycoside hydrolase, family 16; Xyloglucan endo-transglycosylase, C- terminal; n=1; Medicago truncatula|Rep: Glycoside hydrolase, family 16; Xyloglucan endo-transglycosylase, C- terminal - Medicago truncatula (Barrel medic)
MSGI1_8746	157973873	4812	4697	3850	3586	PS.lightreaction.photosystem II.LHC-II	Chlorophyll a/b binding protein; n=1; Medicago sativa|Rep: Chlorophyll a/b binding protein - Medicago sativa (Alfalfa)
MSGI1_87680	F7SND4004IRWJ3	622	310	97	115	cell.organisation	Alpha-tubulin; n=1; Crocus sativus|Rep: Alpha-tubulin - Crocus sativus (Saffron)
MSGI1_87727	146148983	0	0	282	2	not assigned.unknown	Cold acclimation-specific protein; n=1; Medicago sativa subsp. falcata|Rep: Cold acclimation-specific protein - Medicago falcata (Sickle medic)
MSGI1_87728	TC8801	260	24	15	13	stress.biotic	Putative uncharacterized protein; n=1; Vitis vinifera|Rep: Putative uncharacterized protein - Vitis vinifera (Grape)
MSGI1_88412	F7SND4003FWFFJ	251	176	324	562	not assigned.unknown	Eggshell protein; n=1; Medicago truncatula|Rep: Eggshell protein - Medicago truncatula (Barrel medic)
MSGI1_8906	157977010	224	219	142	191	redox.ascorbate and glutathione.ascorbate	Haem peroxidase, plant/fungal/bacterial; n=1; Medicago truncatula|Rep: Haem peroxidase, plant/fungal/bacterial - Medicago truncatula (Barrel medic)
MSGI1_89321	NODE_6785_length_147_cov_156.551025	149	205	98	85	cell wall.cellulose synthesis.cellulose synthase	Cellulose synthase; Zinc finger, FYVE/PHD-type; n=1; Medicago truncatula|Rep: Cellulose synthase; Zinc finger, FYVE/PHD-type - Medicago truncatula (Barrel medic)
MSGI1_8961	TC12367	87	112	406	164	not assigned.unknown	Temperature-induced lipocalin'; n=1; Medicago truncatula|Rep: Temperature-induced lipocalin' - Medicago truncatula (Barrel medic)
MSGI1_8973	157975358	413	260	327	285	PS.lightreaction.photosystem I.PSI polypeptide subunits	Photosystem I protein PsaD; n=1; Medicago truncatula|Rep: Photosystem I protein PsaD - Medicago truncatula (Barrel medic)
MSGI1_9011	157977447	241	131	135	111	PS.lightreaction.photosystem II.LHC-II	Chlorophyll A-B binding protein; n=1; Medicago truncatula|Rep: Chlorophyll A-B binding protein - Medicago truncatula (Barrel medic)
MSGI1_9014	157974646	948	660	651	756	not assigned.unknown	16S ribosomal RNA
MSGI1_9024	TC1716	46	27	356	26	not assigned.unknown	Putative uncharacterized protein; n=1; Medicago truncatula|Rep: Putative uncharacterized protein - Medicago truncatula (Barrel medic)
MSGI1_90370	NODE_20003_length_146_cov_85.527397	45	209	186	347	amino acid metabolism.synthesis.aspartate family.asparagine.asparagine synthetase	Asparagine synthetase, root [glutamine-hydrolyzing]; n=1; Pisum sativum|Rep: Asparagine synthetase, root [glutamine-hydrolyzing] - Pisum sativum (Garden pea)
MSGI1_90493	F7SND4003FR6ZM	821	640	490	682	not assigned.unknown	Putative uncharacterized protein; n=1; Vitis vinifera|Rep: Putative uncharacterized protein - Vitis vinifera (Grape)
MSGI1_9058	157977297	341	373	903	629	cell wall	Peroxidase 42 precursor; n=1; Arabidopsis thaliana|Rep: Peroxidase 42 precursor - Arabidopsis thaliana (Mouse-ear cress)
MSGI1_9058	157977297	341	373	903	629	misc.peroxidases	Peroxidase 42 precursor; n=1; Arabidopsis thaliana|Rep: Peroxidase 42 precursor - Arabidopsis thaliana (Mouse-ear cress)
MSGI1_9060	157976390	226	137	143	178	PS.lightreaction.photosystem I.PSI polypeptide subunits	Photosystem I reaction centre, subunit XI PsaL; n=1; Medicago truncatula|Rep: Photosystem I reaction centre, subunit XI PsaL - Medicago truncatula (Barrel medic)
MSGI1_90817	NODE_5375_length_145_cov_43.303448	41	200	77	206	not assigned.unknown	Cold shock protein; n=1; Stappia aggregata IAM 12614|Rep: Cold shock protein - Stappia aggregata IAM 12614
MSGI1_91007	NODE_30750_length_145_cov_19.427586	21	143	75	284	not assigned.unknown	Cold shock protein; n=1; Stappia aggregata IAM 12614|Rep: Cold shock protein - Stappia aggregata IAM 12614
MSGI1_9106	TC16114	244	204	123	210	DNA.synthesis/chromatin structure	Nucleosome assembly protein; n=1; Medicago truncatula|Rep: Nucleosome assembly protein - Medicago truncatula (Barrel medic)
MSGI1_9137	157977588	250	242	226	243	cell.organisation	Actin-binding, cofilin/tropomyosin type; n=1; Medicago truncatula|Rep: Actin-binding, cofilin/tropomyosin type - Medicago truncatula (Barrel medic)
MSGI1_9168	TC16686	204	190	335	257	protein.synthesis.initiation	Eukaryotic translation initiation factor 5A-2; n=2; Medicago|Rep: Eukaryotic translation initiation factor 5A-2 - Medicago sativa (Alfalfa)
MSGI1_9201	TC15828	251	145	57	124	protein.synthesis.misc ribososomal protein	Ribosomal protein L15; n=1; Medicago truncatula|Rep: Ribosomal protein L15 - Medicago truncatula (Barrel medic)
MSGI1_9202	TC1432	292	231	214	363	PS.lightreaction.photosystem II.PSII polypeptide subunits	Putative uncharacterized protein; n=1; Medicago truncatula|Rep: Putative uncharacterized protein - Medicago truncatula (Barrel medic)
MSGI1_924	TC15724	34	186	241	75	protein.targeting.secretory pathway.vacuole	Vacuolar-processing enzyme precursor; n=1; Vicia sativa|Rep: Vacuolar-processing enzyme precursor - Vicia sativa (Spring vetch) (Tare)
MSGI1_92567	NODE_16434_length_143_cov_445.433563	236	181	97	155	amino acid metabolism.synthesis.serine-glycine-cysteine group.glycine.glycine hydroxymethyltransferase	Serine hydroxymethyltransferase; n=1; Cucumis melo|Rep: Serine hydroxymethyltransferase - Cucumis melo (Muskmelon)
MSGI1_92567	NODE_16434_length_143_cov_445.433563	236	181	97	155	C1-metabolism.glycine hydroxymethyltransferase	Serine hydroxymethyltransferase; n=1; Cucumis melo|Rep: Serine hydroxymethyltransferase - Cucumis melo (Muskmelon)
MSGI1_92567	NODE_16434_length_143_cov_445.433563	236	181	97	155	PS.photorespiration.serine hydroxymethyltransferase	Serine hydroxymethyltransferase; n=1; Cucumis melo|Rep: Serine hydroxymethyltransferase - Cucumis melo (Muskmelon)
MSGI1_9298	157973898	419	441	352	686	PS.calvin cyle.rubisco interacting	Rubisco activase; n=1; Medicago sativa|Rep: Rubisco activase - Medicago sativa (Alfalfa)
MSGI1_933	TC215	35	54	745	41	minor CHO metabolism.myo-inositol.InsP Synthases	Myo-inositol-1-phosphate synthases; n=1; Medicago sativa subsp. falcata|Rep: Myo-inositol-1-phosphate synthases - Medicago falcata (Sickle medic)
MSGI1_93378	F7SND4003GQ71Q	144	159	247	147	not assigned.unknown	Aquaporin; n=1; Vicia faba|Rep: Aquaporin - Vicia faba (Broad bean)
MSGI1_9366	157974564	233	174	141	140	not assigned.unknown	16S ribosomal RNA
MSGI1_93729	NODE_62834_length_141_cov_5.943263	5	3	1221	9	not assigned.unknown	Dehydrin-like protein; n=1; Medicago sativa|Rep: Dehydrin-like protein - Medicago sativa (Alfalfa)
MSGI1_938	TC7903	1499	691	565	454	amino acid metabolism.degradation.aspartate family.methionine	Adenosylhomocysteinase; n=1; Medicago sativa|Rep: Adenosylhomocysteinase - Medicago sativa (Alfalfa)
MSGI1_94	TC187	97	144	272	216	transport.p- and v-ATPases	Cation-transporting ATPase; n=1; Medicago truncatula|Rep: Cation-transporting ATPase - Medicago truncatula (Barrel medic)
MSGI1_94232	TC278	191	374	263	294	polyamine metabolism.synthesis.SAM decarboxylase	S-adenosylmethionine decarboxylase proenzyme 1 (EC 4.1.1.50) (AdoMetDC 1) (SamDC 1) [Contains: S-adenosylmethionine decarboxylase 1 alpha chain; S-adenosylmethionine decarboxylase 1 beta chain]; n=1; Arabidopsis thaliana|Rep: S-adenosylmethionine
MSGI1_9428	157974364	303	257	285	335	not assigned.unknown	Unknow protein; n=1; Oryza sativa (japonica cultivar-group)|Rep: Unknow protein - Oryza sativa subsp. japonica (Rice)
MSGI1_94594	NODE_44166_length_140_cov_33.792858	37	78	316	107	misc.protease inhibitor/seed storage/lipid transfer protein (LTP) family protein	Putative uncharacterized protein; n=1; Vitis vinifera|Rep: Putative uncharacterized protein - Vitis vinifera (Grape)
MSGI1_95	TC8123	234	344	166	328	transport.p- and v-ATPases.H+-exporting ATPase	Cation-transporting ATPase; n=1; Medicago truncatula|Rep: Cation-transporting ATPase - Medicago truncatula (Barrel medic)
MSGI1_9518	TC270	184	90	247	180	not assigned.unknown	Uncharacterized protein At4g01150, chloroplast precursor; n=1; Arabidopsis thaliana|Rep: Uncharacterized protein At4g01150, chloroplast precursor - Arabidopsis thaliana (Mouse-ear cress)
MSGI1_9568	TC1262	87	163	248	88	not assigned.unknown	Poly(A)-binding protein C-terminal interacting protein 6; n=1; Cucumis sativus|Rep: Poly(A)-binding protein C-terminal interacting protein 6 - Cucumis sativus (Cucumber)
MSGI1_959	TC15786	163	126	285	204	PS.calvin cyle.GAP	Aldehyde dehydrogenase; n=1; Medicago truncatula|Rep: Aldehyde dehydrogenase - Medicago truncatula (Barrel medic)
MSGI1_96397	NODE_2133_length_138_cov_125.710144	118	205	22	16	redox.ascorbate and glutathione	Cytochrome b5 isoform Cb5-C; n=1; Vernicia fordii|Rep: Cytochrome b5 isoform Cb5-C - Vernicia fordii (Tung) (Aleurites fordii)
MSGI1_9652	TC2957	346	190	217	177	protein.postranslational modification	ADP ribosylation factor 002; n=2; core eudicotyledons|Rep: ADP ribosylation factor 002 - Daucus carota (Carrot)
MSGI1_96532	170677119	5	2	1033	9	not assigned.unknown	Cold acclimation-specific protein; n=1; Medicago sativa subsp. falcata|Rep: Cold acclimation-specific protein - Medicago falcata (Sickle medic)
MSGI1_96533	136141788	11	5	2580	16	not assigned.unknown	Cold acclimation-specific protein; n=1; Medicago sativa subsp. falcata|Rep: Cold acclimation-specific protein - Medicago falcata (Sickle medic)
MSGI1_96539	TC23	86	198	249	76	stress.abiotic.heat	Putative uncharacterized protein; n=1; Oryza sativa (indica cultivar-group)|Rep: Putative uncharacterized protein - Oryza sativa subsp. indica (Rice)
MSGI1_9659	TC16072	139	128	258	206	RNA.RNA binding	RNA-binding region RNP-1; n=1; Medicago truncatula|Rep: RNA-binding region RNP-1 - Medicago truncatula (Barrel medic)
MSGI1_9714	TC8147	242	168	153	238	protein.postranslational modification	ADP-ribosylation factor 2; n=5; BEP clade|Rep: ADP-ribosylation factor 2 - Oryza sativa subsp. japonica (Rice)
MSGI1_9736	TC8800	186	1295	1773	1286	development.unspecified	Dormancyauxin associated; n=1; Medicago truncatula|Rep: Dormancyauxin associated - Medicago truncatula (Barrel medic)
MSGI1_9784	TC1387	228	136	219	180	RNA.regulation of transcription.Nucleosome/chromatin assembly factor group	HMG-1; n=1; Canavalia gladiata|Rep: HMG-1 - Canavalia gladiata (Sword bean) (Japanese jack bean)
MSGI1_97917	NODE_2837_length_136_cov_532.625000	422	289	219	171	PS.lightreaction.photosystem II.LHC-II	Chlorophyll A-B binding protein; n=1; Medicago truncatula|Rep: Chlorophyll A-B binding protein - Medicago truncatula (Barrel medic)
MSGI1_98048	NODE_1365_length_136_cov_448.779419	322	265	147	258	stress.abiotic.heat	Heat-shock protein 80; n=1; Euphorbia esula|Rep: Heat-shock protein 80 - Euphorbia esula (Leafy spurge)
MSGI1_9805	TC1287	71	113	254	99	not assigned.unknown	Putative uncharacterized protein; n=1; Medicago truncatula|Rep: Putative uncharacterized protein - Medicago truncatula (Barrel medic)
MSGI1_9827	TC839	904	1401	787	1128	not assigned.unknown	Translationally-controlled tumor protein homolog; n=1; Medicago sativa|Rep: Translationally-controlled tumor protein homolog - Medicago sativa (Alfalfa)
MSGI1_9865	TC17576	167	335	221	235	protein.degradation.ubiquitin.E2	Ubiquitin carrier protein; n=1; Vitis vinifera|Rep: Ubiquitin carrier protein - Vitis vinifera (Grape)
MSGI1_9893	TC19088	146	125	193	245	cell wall	11-S plant seed storage protein; n=1; Medicago truncatula|Rep: 11-S plant seed storage protein - Medicago truncatula (Barrel medic)
MSGI1_9893	TC19088	146	125	193	245	stress.abiotic.unspecified	11-S plant seed storage protein; n=1; Medicago truncatula|Rep: 11-S plant seed storage protein - Medicago truncatula (Barrel medic)
MSGI1_9906	TC7791	2853	3489	1464	2354	not assigned.unknown	18S ribosomal RNA
MSGI1_9913	TC15677	103	260	121	335	not assigned.unknown	In2-1 protein; n=1; Glycine max|Rep: In2-1 protein - Glycine max (Soybean)
MSGI1_99541	NODE_27224_length_134_cov_106.208954	101	106	244	110	not assigned.unknown	Putative uncharacterized protein; n=1; Medicago truncatula|Rep: Putative uncharacterized protein - Medicago truncatula (Barrel medic)
MSGI1_996	TC30	67	150	233	133	stress.abiotic.heat	70 kDa heat shock cognate protein 1; n=1; Vigna radiata|Rep: 70 kDa heat shock cognate protein 1 - Vigna radiata
MSGI1_99693	F7SND4003G8BZL	148	72	237	180	protein.degradation.cysteine protease	Peptidase C1A, papain; n=1; Medicago truncatula|Rep: Peptidase C1A, papain - Medicago truncatula (Barrel medic)
MSGI1_9975	TC8342	0	0	460	4	not assigned.unknown	Dehydrin-like protein; n=1; Medicago sativa|Rep: Dehydrin-like protein - Medicago sativa (Alfalfa)
