# Supplementary material for: Using RNA-Seq for gene identification, polymorphism detection and transcript profiling in two alfalfa genotypes with divergent cell wall composition in stems
Source: BMC Genomics. 2011 Apr 19;12:199. doi: 10.1186/1471-2164-12-199 (PMC3112146; doi:10.1186/1471-2164-12-199)
Supplement: Additional file 14 — 300 housekeeping genes selected. A table listing 300 housekeeping genes (HKGs) with relatively high levels of expression. To identify these HKGs, we first selected genes with an average RPKM-normalized transcript count greater than 10. Next, we selected the top 300 genes from the list with the lowest coefficient of variation (CV = standard deviation/mean). The RPKM-normalized expression counts, MapMan functional class and description for each HKG selected are also presented in the table. [file 1471-2164-12-199-S14.TXT]

Unique_ID	MSGI_ID	RPKM_708ES	RPKM_708PES	RPKM_773ES	RPKM_773PES	MapMan_Class	DESCRIPTION
MSGI1_1002	TC1375	19	20	18	18	protein.postranslational modification	CK1 (casein kinase 1-like protein 1); casein kinase I/ kinase Encodes a member of the casein kinase 1 protein family that is expressed in punctate particles at the cell periphery suggesting possible plasmodesmatal localization. Identical to Casein kinase
MSGI1_101469	F7SND4003GLXNC	51	54	50	56	not assigned.unknown	not assigned.unknown
MSGI1_10203	NODE_4642_length_754_cov_28.807692	18	18	17	18	RNA.transcription	transcription initiation factor IIF beta subunit (TFIIF-beta) family protein similar to ATP binding / RNA polymerase II transcription factor [Arabidopsis thaliana] (TAIR:AT3G52270.1); similar to putative transcription initiation factor IIF beta subunit
MSGI1_10247	NODE_4889_length_752_cov_27.691490	14	16	15	14	RNA.regulation of transcription.putative transcription regulator	SAP domain-containing protein similar to unknown protein [Arabidopsis thaliana] (TAIR:AT2G22795.1); similar to leucine-rich repeat family protein / extensin family protein [Arabidopsis thaliana] (TAIR:AT3G19020.1); similar to RNA-binding re (GB:ABE94513
MSGI1_10319	NODE_31363_length_749_cov_18.610147	13	12	13	12	not assigned.unknown	not assigned.unknown
MSGI1_1038	TC2252	14	15	16	14	protein.targeting.secretory pathway.vacuole	ATVPS11 (Arabidopsis thaliana vacuolar protein sorting 11); transporter Homologous to yeast VPS11. Forms a complex with VCL1 and AtVPS33. Involved in vacuolar biogenesis. similar to Cytochrome cd1-nitrite reductase-like, C-terminal haem d1 [Medicago trun
MSGI1_105059	F7SND4003FZ4AO	12	11	12	10	not assigned.unknown	not assigned.unknown
MSGI1_10596	TC17644	29	32	31	32	not assigned.unknown	not assigned.unknown
MSGI1_10724	NODE_38100_length_734_cov_18.168938	14	16	15	14	RNA.regulation of transcription.G2-like transcription factor family, GARP	myb family transcription factor similar to transcription factor [Arabidopsis thaliana] (TAIR:AT3G04450.1); similar to MYB-CC type transfactor [Solanum tuberosum] (GB:BAE46413.1); contains InterPro domain Homeodomain-like; (InterPro:IPR009057); contains
MSGI1_107818	NODE_26347_length_125_cov_7.632000	17	17	17	16	not assigned.unknown	not assigned.unknown
MSGI1_10791	TC17815	13	13	13	14	not assigned.unknown	not assigned.unknown
MSGI1_108980	F7SND4003HC63X	17	20	19	19	signalling.calcium	calmodulin-binding protein similar to calmodulin-binding protein [Arabidopsis thaliana] (TAIR:AT4G25800.2); similar to hypothetical protein MtrDRAFT_AC146914g39v1 [Medicago truncatula] (GB:ABE91845.1); contains InterPro domain Calmodulin binding protein-
MSGI1_11015	TC11422	11	10	10	10	cell.organisation	FRA1 (FRAGILE FIBER 1); microtubule motor encodes a kinesin-like protein with an N-terminal microtubule binding motor domain. Protein is localized to the periphery of the cytoplasm and mutants in the gene exhibit altered orientation of cellulose microfib
MSGI1_113131	NODE_61178_length_104_cov_15.480769	14	14	15	15	not assigned.unknown	not assigned.unknown
MSGI1_114	TC8492	17	17	17	17	protein.targeting.nucleus	XPO1A (exportin 1A); protein transporter Encodes a member of the exportin protein family which functions as receptors for nuclear export. Binds to a variety of proteins having leucine rich export signals. similar to XPO1B (exportin 1B), protein transpor
MSGI1_11494	157975528	35	33	34	34	not assigned.unknown	not assigned.unknown
MSGI1_11570	TC11645	11	11	11	11	not assigned.unknown	not assigned.unknown
MSGI1_116113	F7SND4004JB7J8	115	128	117	119	cell.organisation	actin-depolymerizing factor, putative Identical to Actin-depolymerizing factor-like At1g01750 (ADF-like) [Arabidopsis Thaliana] (GB:Q9LQ81); similar to actin-depolymerizing factor, putative [Arabidopsis thaliana] (TAIR:AT4G00680.1); similar to Actin-dep
MSGI1_11616	157976107	21	21	21	23	secondary metabolism.unspecified	CAC3 (acetyl co-enzyme A carboxylase carboxyltransferase alpha subunit); acetyl-CoA carboxylase encodes the carboxyltransferase alpha subunit of acetyl-CoA carboxylase, involved in de novo fatty acid biosynthesis similar to unknown protein [Arabidopsis t
MSGI1_11663	TC1657	62	67	63	68	protein.postranslational modification	CKB4 (CASEIN KINASE II BETA SUBUNIT 4); protein kinase CK2/ protein kinase CK2 regulator Encodes casein kinase II beta chain, a CK2 regulatory subunit. Nuclear-localized CKB4 protein exists in vivo as different isoforms, resulting from phosphorylation on
MSGI1_1178	TC1030	26	29	29	29	protein.degradation.ubiquitin.E3.SCF.cullin	ATCUL1 (CULLIN 1) Encodes a cullin that is a component of SCF ubiquitin ligase complexes involved in mediating responses to auxin and jasmonic acid. Homozygous auxin-resistant mutants arrest growth soon after germination, lacking a root and hypocotyl.
MSGI1_11915	NODE_10552_length_692_cov_16.611271	11	12	12	11	not assigned.unknown	not assigned.unknown
MSGI1_1194	TC1971	11	11	11	10	not assigned.unknown	not assigned.unknown
MSGI1_120178	NODE_55442_length_61_cov_26.852459	14	15	14	15	not assigned.unknown	not assigned.unknown
MSGI1_12114	TC8064	93	90	84	89	protein.degradation.serine protease	CLPC (HEAT SHOCK PROTEIN 93-V); ATP binding / ATPase Encodes a protein that is similar to ATP-dependent Clp protease ATP-binding subunit / ClpC. Involved in protein import into the chloroplast. May provide ATP source that drives the TIC (Translocon at th
MSGI1_121168	NODE_36865_length_61_cov_17.409836	12	13	12	12	not assigned.unknown	not assigned.unknown
MSGI1_121582	NODE_29852_length_61_cov_40.245903	22	22	22	24	not assigned.unknown	not assigned.unknown
MSGI1_122519	NODE_12399_length_61_cov_113.426231	85	85	79	85	RNA.processing	PAB4 (POLY(A) BINDING PROTEIN 4); RNA binding / translation initiation factor polyadenylate-binding protein, putative / PABP, putative.Member of the Class II family of PABP proteins. Highly and ubiquitously expressed. similar to PAB8 (POLY(A) BINDING PRO
MSGI1_125	TC8578	24	25	23	24	signalling.G-proteins	guanine nucleotide exchange family protein similar to EDA10 (embryo sac development arrest 10), guanyl-nucleotide exchange factor [Arabidopsis thaliana] (TAIR:AT1G01960.1); similar to guanine nucleotide exchange family protein [Arabidopsis thaliana] (TA
MSGI1_12528	NODE_13822_length_673_cov_64.396729	89	83	79	85	protein.degradation.ubiquitin.E3.RING	zinc finger (C3HC4-type RING finger) family protein similar to zinc finger (C3HC4-type RING finger) family protein [Arabidopsis thaliana] (TAIR:AT5G62460.1); similar to Os11g0600700 [Oryza sativa (japonica cultivar-group)] (GB:NP_001068224.1); similar t
MSGI1_12576	TC10918	18	16	17	17	RNA.regulation of transcription.unclassified	TRAF-type zinc finger-related similar to PRLI-interacting factor K [Arabidopsis thaliana] (TAIR:AT4G15420.1); similar to TRAF-type zinc finger, putative, expressed [Oryza sativa (japonica cultivar-group)] (GB:ABF96034.1); contains domain SUBFAMILY NOT N
MSGI1_127	TC8365	21	23	21	22	not assigned.unknown	not assigned.unknown
MSGI1_13286	NODE_25392_length_650_cov_65.489227	33	38	37	36	protein.postranslational modification	CKB1 (casein kinase II beta chain 1); protein kinase CK2 regulator Regulatory subunit beta of casein kinase II. purified CKB1 resulted in up 100-fold stimulation of casein kinase activity compared with the CKA1 activity alone. Forms a tetrameric complex
MSGI1_13479	NODE_16914_length_645_cov_22.617054	13	14	14	14	signalling.MAP kinases	MPK9 (MAP KINASE 9); MAP kinase MAP KINASE 9 Identical to Mitogen-activated protein kinase 9 (EC 2.7.11.24) (MAP kinase 9) (AtMPK9) (MPK9) [Arabidopsis Thaliana] (GB:Q9LV37;GB:Q9MB22); similar to ATMPK8 (Arabidopsis thaliana MAP kinase 21), MAP kinase [A
MSGI1_13555	NODE_37521_length_643_cov_27.065319	36	36	34	38	cell wall	nucleic acid binding similar to nucleic acid binding [Arabidopsis thaliana] (TAIR:AT1G20220.1); similar to Os09g0542000 [Oryza sativa (japonica cultivar-group)] (GB:NP_001063818.1); similar to hypothetical protein [Trifolium pratense] (GB:BAE71254.1); c
MSGI1_13555	NODE_37521_length_643_cov_27.065319	36	36	34	38	RNA.regulation of transcription.putative transcription regulator	nucleic acid binding similar to nucleic acid binding [Arabidopsis thaliana] (TAIR:AT1G20220.1); similar to Os09g0542000 [Oryza sativa (japonica cultivar-group)] (GB:NP_001063818.1); similar to hypothetical protein [Trifolium pratense] (GB:BAE71254.1); c
MSGI1_136	TC1032	11	12	12	11	not assigned.unknown	not assigned.unknown
MSGI1_1371	TC1835	37	35	38	37	cell wall	DEAD/DEAH box helicase, putative Identical to DEAD-box ATP-dependent RNA helicase 56 (EC 3.6.1.-) (RH56) [Arabidopsis Thaliana] (GB:Q9LFN6;GB:Q93VJ8); Identical to DEAD-box ATP-dependent RNA helicase 15 (EC 3.6.1.-) (RH15) [Arabidopsis Thaliana] (GB:Q56
MSGI1_1371	TC1835	37	35	38	37	DNA.synthesis/chromatin structure	DEAD/DEAH box helicase, putative Identical to DEAD-box ATP-dependent RNA helicase 56 (EC 3.6.1.-) (RH56) [Arabidopsis Thaliana] (GB:Q9LFN6;GB:Q93VJ8); Identical to DEAD-box ATP-dependent RNA helicase 15 (EC 3.6.1.-) (RH15) [Arabidopsis Thaliana] (GB:Q56
MSGI1_1424	TC15933	35	39	35	37	misc.acid and other phosphatases	calcineurin-like phosphoesterase family protein similar to ATPAP9/PAP9 (purple acid phosphatase 9), acid phosphatase/ protein serine/threonine phosphatase [Arabidopsis thaliana] (TAIR:AT2G03450.1); similar to Os07g0111600 [Oryza sativa (japonica cultiva
MSGI1_1438	TC17051	24	22	22	25	secondary metabolism.unspecified	CAC3 (acetyl co-enzyme A carboxylase carboxyltransferase alpha subunit); acetyl-CoA carboxylase encodes the carboxyltransferase alpha subunit of acetyl-CoA carboxylase, involved in de novo fatty acid biosynthesis similar to unknown protein [Arabidopsis t
MSGI1_14470	TC5757	12	13	12	12	not assigned.unknown	not assigned.unknown
MSGI1_14627	NODE_7276_length_613_cov_24.243067	15	15	14	14	signalling.calcium	CRT3 (CALRETICULIN 3); calcium ion binding Encodes calreticulin CRT3. Identical to Calreticulin-3 precursor (CRT3) [Arabidopsis Thaliana] (GB:O04153;GB:Q9SJE7); similar to CRT1 (CALRETICULIN 1), calcium ion binding [Arabidopsis thaliana] (TAIR:AT1G56340.
MSGI1_14704	TC17768	36	36	38	36	not assigned.unknown	not assigned.unknown
MSGI1_14902	TC19683	14	14	13	13	major CHO metabolism.synthesis.starch.starch synthase	starch synthase-related protein similar to ATSS3 (STARCH SYNTHASE 3), starch synthase/ transferase, transferring glycosyl groups [Arabidopsis thaliana] (TAIR:AT1G11720.1); similar to starch synthase IV [Triticum aestivum] (GB:ABD64538.1); similar to sta
MSGI1_14914	TC10740	17	18	17	18	not assigned.unknown	not assigned.unknown
MSGI1_15185	TC5750	16	15	17	16	not assigned.unknown	not assigned.unknown
MSGI1_15722	50320193	19	19	20	19	cell.organisation	ADF1 (ACTIN DEPOLYMERIZING FACTOR 1) Actin-depolymerizing factor (ADF) and cofilin define a family of actin-binding proteins essential for the rapid turnover of filamentous actin in vivo. Identical to Actin-depolymerizing factor 1 (ADF-1) (AtADF1) (ADF1)
MSGI1_15745	NODE_29903_length_584_cov_19.363014	18	21	19	19	transport.ABC transporters and multidrug resistance systems	ATPDR12/PDR12 (PLEIOTROPIC DRUG RESISTANCE 12); ATPase, coupled to transmembrane movement of substances ABC transporter family involved in resistant to lead. Localizes to plasma membrane. Upregulated by lead. Expressed in leaves, flowers. Not expressed i
MSGI1_15826	TC10531	10	11	10	11	RNA.regulation of transcription.SET-domain transcriptional regulator family	SUVH1 (SU(VAR)3-9 HOMOLOG 1) Encodes a SU(VAR)3-9 homolog, a SET domain protein. Identical to Histone-lysine N-methyltransferase, H3 lysine-9 specific SUVH1 (EC 2.1.1.43) (Histone H3-K9 methyltransferase 1) (H3-K9-HMTase 1) (Suppressor of variegation 3-9
MSGI1_16057	TC737	20	21	18	20	cell wall	nucleic acid binding similar to nucleic acid binding [Arabidopsis thaliana] (TAIR:AT1G20220.1); similar to Os09g0542000 [Oryza sativa (japonica cultivar-group)] (GB:NP_001063818.1); similar to hypothetical protein [Trifolium pratense] (GB:BAE71254.1); c
MSGI1_16057	TC737	20	21	18	20	RNA.regulation of transcription.putative transcription regulator	nucleic acid binding similar to nucleic acid binding [Arabidopsis thaliana] (TAIR:AT1G20220.1); similar to Os09g0542000 [Oryza sativa (japonica cultivar-group)] (GB:NP_001063818.1); similar to hypothetical protein [Trifolium pratense] (GB:BAE71254.1); c
MSGI1_16113	TC17088	36	36	39	36	secondary metabolism.isoprenoids.carotenoids.lycopene beta cyclase	LYC (LYCOPENE CYCLASE); lycopene beta cyclase Encodes a protein with lycopene &#946;-cyclase activity. This enzyme uses the linear, symmetrical lycopene as substrate. However, unlike the &#949;-cyclase which adds only one ring, the &#946;-cyclase introdu
MSGI1_1622	TC16306	15	15	16	14	not assigned.unknown	not assigned.unknown
MSGI1_16224	NODE_3599_length_573_cov_39.673649	40	38	40	40	not assigned.unknown	not assigned.unknown
MSGI1_1627	NODE_10108_length_1668_cov_21.868706	14	14	14	13	cell wall	CPK28 (calcium-dependent protein kinase 28); calcium- and calmodulin-dependent protein kinase member of Calcium Dependent Protein Kinase similar to CPK18 (calcium-dependent protein kinase 18), calcium- and calmodulin-dependent protein kinase [Arabidopsis
MSGI1_1627	NODE_10108_length_1668_cov_21.868706	14	14	14	13	signalling.calcium	CPK28 (calcium-dependent protein kinase 28); calcium- and calmodulin-dependent protein kinase member of Calcium Dependent Protein Kinase similar to CPK18 (calcium-dependent protein kinase 18), calcium- and calmodulin-dependent protein kinase [Arabidopsis
MSGI1_16313	TC19060	13	13	14	14	not assigned.unknown	not assigned.unknown
MSGI1_1632	TC9248	10	11	10	10	not assigned.unknown	not assigned.unknown
MSGI1_16416	TC13139	11	10	10	11	lipid metabolism.lipid degradation.lysophospholipases.phosphoinositide phospholipase C	ATPLC2 (PHOSPHOLIPASE C 2); phospholipase C Phosphoinositide-specific phospholipase C (PI-PLC), catalyzes hydrolysis of phosphatidylinositol 4,5-bisphosphate into inositol 1,4,5-trisphosphate and diacylglycerol. similar to phosphoinositide-specific phosp
MSGI1_16416	TC13139	11	10	10	11	signalling.phosphinositides.phosphoinositide phospholipase C	ATPLC2 (PHOSPHOLIPASE C 2); phospholipase C Phosphoinositide-specific phospholipase C (PI-PLC), catalyzes hydrolysis of phosphatidylinositol 4,5-bisphosphate into inositol 1,4,5-trisphosphate and diacylglycerol. similar to phosphoinositide-specific phosp
MSGI1_16420	TC11428	13	13	13	13	not assigned.unknown	not assigned.unknown
MSGI1_16451	TC3213	11	10	11	11	not assigned.unknown	not assigned.unknown
MSGI1_16652	TC11394	14	15	16	15	not assigned.unknown	not assigned.unknown
MSGI1_1669	TC17026	15	16	17	16	protein.degradation.ubiquitin	ubiquitin carboxyl-terminal hydrolase family protein similar to ubiquitin carboxyl-terminal hydrolase family protein [Arabidopsis thaliana] (TAIR:AT1G32850.1); similar to UBP5 (UBIQUITIN-SPECIFIC PROTEASE 5), ubiquitin-specific protease [Arabidopsis tha
MSGI1_16814	NODE_6286_length_561_cov_26.686274	18	18	17	16	protein.degradation	UBX domain-containing protein similar to UBX domain-containing protein [Arabidopsis thaliana] (TAIR:AT4G14250.1); similar to Os04g0670800 [Oryza sativa (japonica cultivar-group)] (GB:NP_001054216.1); similar to OSJNBa0043A12.36 [Oryza sativa (japonica cu
MSGI1_1711	TC1660	18	19	17	18	not assigned.unknown	not assigned.unknown
MSGI1_172	TC611	62	61	57	58	development.unspecified	SPL1 (SQUAMOSA PROMOTER BINDING PROTEIN-LIKE 1); DNA binding / transcription factor member of SPL gene family, encodes DNA binding proteins and putative transcription factors. All have the SBP-box, which encodes the SBP-domain, required for and suffici
MSGI1_172	TC611	62	61	57	58	RNA.regulation of transcription.SBP,Squamosa promoter binding protein family	SPL1 (SQUAMOSA PROMOTER BINDING PROTEIN-LIKE 1); DNA binding / transcription factor member of SPL gene family, encodes DNA binding proteins and putative transcription factors. All have the SBP-box, which encodes the SBP-domain, required for and suffici
MSGI1_17450	TC4808	10	10	11	11	protein.degradation.ubiquitin	ubiquitin interaction motif-containing protein / LIM domain-containing protein similar to LIM domain-containing protein [Arabidopsis thaliana] (TAIR:AT4G36860.2); similar to putative LIM domain containing protein [Oryza sativa (japonica cultivar-group)]
MSGI1_17636	NODE_12602_length_545_cov_22.469725	12	11	11	12	RNA.processing	HCF107 (HIGH CHLOROPHYLL FLUORESCENT 107); binding It is a RNA tetratricopeptide repeat-containing protein required for normal processing of transcripts from the polycistronic chloroplast psbB-psbT-psbH-petB-petD operon coding for proteins of the photosy
MSGI1_17786	TC11115	15	16	16	15	not assigned.unknown	not assigned.unknown
MSGI1_17839	TC3534	17	17	15	16	protein.degradation.ubiquitin.ubiquitin	ubiquitin family protein similar to ubiquitin-like protein [Cucumis sativus] (GB:AAL35978.1); contains InterPro domain Ubiquitin; (InterPro:IPR000626)
MSGI1_18555	TC5591	43	38	41	41	DNA.synthesis/chromatin structure.histone	histone H3 Identical to Histone H3.3 (HTR8) [Arabidopsis Thaliana] (GB:P59169;GB:Q6NR95); similar to histone H3.2 [Arabidopsis thaliana] (TAIR:AT4G40030.3); similar to DNA binding [Arabidopsis thaliana] (TAIR:AT4G40040.2); similar to disease-resistent-re
MSGI1_18605	50317110	278	250	257	250	protein.synthesis.initiation	EIF-5A (eukaryotic translation initiation factor 5A-1); translation initiation factor Encodes eukaryotic translation initiation factor 5A (EIF-5A). Identical to Eukaryotic translation initiation factor 5A-1 (eIF-5A-1) [Arabidopsis Thaliana] (GB:Q9XI91;GB
MSGI1_18802	TC6916	14	14	15	16	lipid metabolism.Phospholipid synthesis.diacylglycerol kinase	ATDGK7 (DIACYLGLYCEROL KINASE 7); diacylglycerol kinase encodes a diacylglycerol kinase. Applying a specific diacylglycerol kinase inhibitor to the growth media resulted in reduced root elongation and plant growth. Gene is expressed throughout the plant
MSGI1_18896	TC10407	13	15	15	15	transport.ABC transporters and multidrug resistance systems	ABC transporter family protein similar to ABC transporter family protein [Arabidopsis thaliana] (TAIR:AT1G17840.1); similar to Os03g0859500 [Oryza sativa (japonica cultivar-group)] (GB:NP_001051967.1); similar to ABC transporter family protein, putative
MSGI1_18961	TC18356	11	11	10	11	not assigned.unknown	not assigned.unknown
MSGI1_19526	NODE_58416_length_514_cov_11.391050	13	13	14	14	glycolysis.Fruc2,6BisPase	F2KP (FRUCTOSE-2,6-BISPHOSPHATASE); fructose-2,6-bisphosphate 2-phosphatase Encodes the bifunctional enzyme fructose-6-phosphate 2-kinase/fructose-2,6-bisphosphatase. similar to fructose-6-phosphate 2-kinase-related / fructose-2,6-bisphosphatase-related
MSGI1_19567	TC1003	18	21	20	20	not assigned.unknown	not assigned.unknown
MSGI1_19690	TC7990	54	57	61	60	misc.glutathione S transferases	ATGSTU25 (Arabidopsis thaliana Glutathione S-transferase (class tau) 25); glutathione transferase Encodes glutathione transferase belonging to the tau class of GSTs. Naming convention according to Wagner et al. (2002). similar to ATGSTU24 (Arabidopsis th
MSGI1_1973	TC754	37	37	39	41	not assigned.unknown	not assigned.unknown
MSGI1_19828	NODE_27642_length_508_cov_12.326772	10	10	10	11	not assigned.unknown	not assigned.unknown
MSGI1_2	TC8158	23	25	25	23	cell wall	MOR1 (MICROTUBULE ORGANIZATION 1) Member of the MAP215 family of microtubule-associated proteins required to establish interphase arrays of cortical microtubules.Mutants have defects in cytokinesis during pollen development. Vegetative phenotypes observe
MSGI1_2	TC8158	23	25	25	23	cell.organisation	MOR1 (MICROTUBULE ORGANIZATION 1) Member of the MAP215 family of microtubule-associated proteins required to establish interphase arrays of cortical microtubules.Mutants have defects in cytokinesis during pollen development. Vegetative phenotypes observe
MSGI1_2003	NODE_41428_length_1544_cov_39.924221	40	36	40	37	cell. vesicle transport	clathrin heavy chain, putative similar to clathrin heavy chain, putative [Arabidopsis thaliana] (TAIR:AT3G08530.1); similar to Clathrin propeller, N-terminal; Protein prenyltransferase [Medicago truncatula] (GB:ABE91395.1); similar to Clathrin heavy cha
MSGI1_20653	TC19970	11	11	11	10	not assigned.unknown	not assigned.unknown
MSGI1_20706	TC19723	11	12	12	11	protein.postranslational modification	binding similar to serine/threonine protein phosphatase-related [Arabidopsis thaliana] (TAIR:AT1G56440.1); similar to expressed protein [Oryza sativa (japonica cultivar-group)] (GB:AAR87266.1); contains InterPro domain Tetratricopeptide region; (InterPro
MSGI1_20995	TC16064	14	14	13	15	not assigned.unknown	not assigned.unknown
MSGI1_2107	TC1159	25	24	24	27	amino acid metabolism.synthesis.aromatic aa.chorismate.3-dehydroquinate synthase	3-dehydroquinate synthase, putative similar to putative 3-dehydroquinate synthase [Fagus sylvatica] (GB:ABA54866.1); contains InterPro domain 3-dehydroquinate synthase AroB; (InterPro:IPR002658)
MSGI1_2107	TC1159	25	24	24	27	Co-factor and vitamine metabolism.folate & vitamine K	3-dehydroquinate synthase, putative similar to putative 3-dehydroquinate synthase [Fagus sylvatica] (GB:ABA54866.1); contains InterPro domain 3-dehydroquinate synthase AroB; (InterPro:IPR002658)
MSGI1_21414	NODE_9799_length_478_cov_141.684097	12	11	11	11	protein.degradation.ubiquitin.E2	MMZ3 (MMS ZWEI HOMOLOGE 3); ubiquitin-protein ligase similar to MMZ4 (MMS ZWEI HOMOLOGE 4), ubiquitin-protein ligase [Arabidopsis thaliana] (TAIR:AT3G52560.1); similar to ubiquitin-conjugating enzyme family protein-like protein [Solanum tuberosum] (GB:A
MSGI1_2208	TC17155	51	48	49	46	protein.degradation.ubiquitin.proteasom	ATS9 (19S PROTEOSOME SUBUNIT 9); binding specifically interacts with FUS6/COP11 via the C-terminal domain of FUS6/COP11 and associates with an ATPase subunit of the 19S proteasome regulatory complex, AtS6A. similar to FUS12 (FUSCA 12), binding [Arabidops
MSGI1_22092	TC2991	13	14	14	13	cell wall.degradation.mannan-xylose-arabinose-fucose	glycoside hydrolase family 2 protein Identical to Mannosylglycoprotein endo-beta-mannosidase (EC 3.2.1.152) (Endo-beta- mannosidase) (AtEBM) [Contains: Mannosylglycoprotein endo-beta- mannosidase 31 kDa subunit; Mannosylglycoprotein endo-beta-mannosidas
MSGI1_22092	TC2991	13	14	14	13	misc.gluco-, galacto- and mannosidases	glycoside hydrolase family 2 protein Identical to Mannosylglycoprotein endo-beta-mannosidase (EC 3.2.1.152) (Endo-beta- mannosidase) (AtEBM) [Contains: Mannosylglycoprotein endo-beta- mannosidase 31 kDa subunit; Mannosylglycoprotein endo-beta-mannosidas
MSGI1_22280	50321610	17	17	16	17	secondary metabolism.phenylpropanoids.lignin biosynthesis.COMT	ATOMT1 (O-METHYLTRANSFERASE 1) A caffeic acid/5-hydroxyferulic acid O-methyltransferase. Interacts with 14-4-3 proteins in yeast 2 hybrid assay. AtOMT1 (At5g54160) encodes a flavonol 3?-O-methyltransferase that is highly active towards quercetin and myr
MSGI1_22284	50319009	18	19	18	19	not assigned.unknown	not assigned.unknown
MSGI1_22609	TC2989	14	16	15	15	not assigned.unknown	not assigned.unknown
MSGI1_22967	50322183	25	24	26	24	RNA.transcription	transcription initiation factor IIA gamma chain / TFIIA-gamma (TFIIA-S) Identical to Transcription initiation factor IIA gamma chain (TFIIA-gamma) (TFIIA-S) [Arabidopsis Thaliana] (GB:Q39236;GB:O49348); similar to Os05g0107700 [Oryza sativa (japonica cu
MSGI1_22995	TC19472	16	18	16	16	protein.postranslational modification	GPI-anchor transamidase, putative similar to ALPHA-VPE (ALPHA-VACUOLAR PROCESSING ENZYME), cysteine-type endopeptidase [Arabidopsis thaliana] (TAIR:AT2G25940.1); similar to hypothetical protein DDBDRAFT_0186511 [Dictyostelium discoideum AX4] (GB:XP_6380
MSGI1_23156	TC19651	15	16	15	16	RNA.regulation of transcription.C3H zinc finger family	KH domain-containing protein / zinc finger (CCCH type) family protein similar to KH domain-containing protein / zinc finger (CCCH type) family protein [Arabidopsis thaliana] (TAIR:AT5G06770.1); similar to Os02g0194200 [Oryza sativa (japonica cultivar-gr
MSGI1_23623	NODE_26502_length_447_cov_20.642057	14	14	13	14	signalling.in sugar and nutrient physiology	NOI NOI protein similar to unknown protein [Arabidopsis thaliana] (TAIR:AT2G04410.1); similar to Os09g0253000 [Oryza sativa (japonica cultivar-group)] (GB:NP_001062688.1); similar to nitrate-induced NOI protein [Zea mays] (GB:AAB86937.1); contains InterPr
MSGI1_2366	TC9181	23	22	21	22	not assigned.unknown	not assigned.unknown
MSGI1_24019	50320875	34	30	33	34	protein.degradation.ubiquitin.ubiquitin	SUM1 (SMALL UBIQUITIN-LIKE MODIFIER 1) Encodes a small ubiquitin-like modifier (SUMO) polypeptide that becomes covalently attached to various intracellular protein targets, much like ubiquitination, leading to post-translational modification of those tar
MSGI1_2404	TC768	38	40	39	42	protein.degradation	UBX domain-containing protein similar to UBX domain-containing protein [Arabidopsis thaliana] (TAIR:AT4G23040.1); similar to Fas-associated factor 1-like protein [Capsicum annuum] (GB:AAW66458.1); contains InterPro domain UBX; (InterPro:IPR001012); conta
MSGI1_2497	TC1814	14	13	14	15	cell.cycle.peptidylprolyl isomerase	peptidyl-prolyl cis-trans isomerase cyclophilin-type family protein similar to peptidyl-prolyl cis-trans isomerase cyclophilin-type family protein [Arabidopsis thaliana] (TAIR:AT3G63400.1); similar to Peptidyl-prolyl cis-trans isomerase, cyclophilin typ
MSGI1_24972	50321990	17	16	16	16	protein.targeting.secretory pathway.golgi	transport protein, putative similar to transport protein, putative [Arabidopsis thaliana] (TAIR:AT4G14160.2); similar to transport protein, putative [Arabidopsis thaliana] (TAIR:AT2G21630.1); similar to transport protein, putative [Arabidopsis thaliana]
MSGI1_25160	TC16814	16	15	15	15	not assigned.unknown	not assigned.unknown
MSGI1_25184	NODE_40508_length_425_cov_13.211764	10	10	11	11	protein.synthesis.elongation	mitochondrial elongation factor, putative Identical to Probable elongation factor G, mitochondrial precursor (mEF-G) [Arabidopsis Thaliana] (GB:Q9C641); similar to mitochondrial elongation factor, putative [Arabidopsis thaliana] (TAIR:AT1G45332.1); simi
MSGI1_2587	TC9761	15	17	17	15	not assigned.unknown	not assigned.unknown
MSGI1_2589	TC8350	192	196	190	203	protein.synthesis.initiation	eIF4-gamma/eIF5/eIF2-epsilon domain-containing protein similar to eIF4-gamma/eIF5/eIF2-epsilon domain-containing protein [Arabidopsis thaliana] (TAIR:AT1G65220.1); similar to eIF4-gamma/eIF5/eIF2-epsilon [Medicago truncatula] (GB:ABE89800.1); similar to
MSGI1_26232	TC14603	11	12	11	11	development.unspecified	HDG1 (HOMEODOMAIN GLABROUS1); DNA binding / transcription factor similar to ANL2 (ANTHOCYANINLESS 2), transcription factor [Arabidopsis thaliana] (TAIR:AT4G00730.1); similar to PDF2 (PROTODERMAL FACTOR2), DNA binding / transcription factor [Arabidopsis
MSGI1_26232	TC14603	11	12	11	11	RNA.regulation of transcription.HB,Homeobox transcription factor family	HDG1 (HOMEODOMAIN GLABROUS1); DNA binding / transcription factor similar to ANL2 (ANTHOCYANINLESS 2), transcription factor [Arabidopsis thaliana] (TAIR:AT4G00730.1); similar to PDF2 (PROTODERMAL FACTOR2), DNA binding / transcription factor [Arabidopsis
MSGI1_2644	TC10707	50	48	45	46	not assigned.unknown	not assigned.unknown
MSGI1_2657	TC18201	26	26	28	25	RNA.regulation of transcription.bZIP transcription factor family	bZIP transcription factor, putative (bZIP69) similar to DNA binding / transcription factor [Arabidopsis thaliana] (TAIR:AT2G31370.4); similar to Transcription factor RF2a (GB:Q69IL4); contains InterPro domain Eukaryotic transcription factor, DNA-binding
MSGI1_26670	TC3851	12	13	13	12	stress.abiotic	Per1-like family protein similar to Per1-like protein-related [Arabidopsis thaliana] (TAIR:AT5G62130.1); similar to Per1-like family protein [Solanum tuberosum] (GB:ABB72805.1); contains InterPro domain Per1-like; (InterPro:IPR007217)
MSGI1_26774	TC19935	12	11	13	12	protein.degradation.ubiquitin.E2	rhomboid family protein / ubiquitin-associated (UBA)/TS-N domain-containing protein Identical to Protein At3g58460 [Arabidopsis Thaliana] (GB:Q8LB17;GB:Q8L7A1;GB:Q9M2H0); similar to rhomboid family protein / zinc finger protein-related [Arabidopsis thali
MSGI1_27238	NODE_43500_length_399_cov_27.238094	19	19	18	17	not assigned.unknown	not assigned.unknown
MSGI1_27362	NODE_11887_length_398_cov_37.922112	23	22	22	22	misc.cytochrome P450	ATR1 (ARABIDOPSIS CYTOCHROME REDUCTASE) Encodes a cyp450 reductase likely to be involved in phenylpropanoid metabolism. similar to ATR2 (ARABIDOPSIS P450 REDUCTASE 2) [Arabidopsis thaliana] (TAIR:AT4G30210.2); similar to NADPH:P450 reductase [Glycine max]
MSGI1_27362	NODE_11887_length_398_cov_37.922112	23	22	22	22	secondary metabolism.phenylpropanoids	ATR1 (ARABIDOPSIS CYTOCHROME REDUCTASE) Encodes a cyp450 reductase likely to be involved in phenylpropanoid metabolism. similar to ATR2 (ARABIDOPSIS P450 REDUCTASE 2) [Arabidopsis thaliana] (TAIR:AT4G30210.2); similar to NADPH:P450 reductase [Glycine max]
MSGI1_27440	TC9742	49	44	47	43	not assigned.unknown	not assigned.unknown
MSGI1_2753	TC16909	16	18	16	17	not assigned.unknown	not assigned.unknown
MSGI1_27791	123961985	14	15	17	16	RNA.regulation of transcription.bZIP transcription factor family	bZIP transcription factor, putative (bZIP69) similar to DNA binding / transcription factor [Arabidopsis thaliana] (TAIR:AT2G31370.4); similar to Transcription factor RF2a (GB:Q69IL4); contains InterPro domain Eukaryotic transcription factor, DNA-binding
MSGI1_28139	NODE_33927_length_389_cov_31.455013	21	23	21	23	protein.degradation.ubiquitin.E3.SCF.cullin	ATCUL1 (CULLIN 1) Encodes a cullin that is a component of SCF ubiquitin ligase complexes involved in mediating responses to auxin and jasmonic acid. Homozygous auxin-resistant mutants arrest growth soon after germination, lacking a root and hypocotyl.
MSGI1_28296	NODE_47593_length_387_cov_6.563307	10	10	10	11	transport.unspecified anions	CLC-F (CHLORIDE CHANNEL F); voltage-gated chloride channel chloroplast CLC-f chloride channel protein Identical to Chloride channel protein CLC-f (AtCLC-f) (CLC-F) [Arabidopsis Thaliana] (GB:Q8RXR2;GB:Q9ARM3;GB:Q9LG04); similar to CLC-E (CHLORIDE CHANNEL
MSGI1_28752	TC2479	24	26	25	27	not assigned.unknown	not assigned.unknown
MSGI1_29329	NODE_27909_length_376_cov_8.079787	12	12	13	12	not assigned.unknown	not assigned.unknown
MSGI1_29441	NODE_13664_length_375_cov_40.560001	27	26	29	27	protein.postranslational modification	AFC2 (ARABIDOPSIS FUS3-COMPLEMENTING GENE 1); kinase a LAMMER-type protein kinase that co-precipitates with serine/arginine-rich (SR) proteins in vitro, interaction modulated by phosphorylation of the proteins. Identical to Serine/threonine-protein kinas
MSGI1_2995	TC9965	42	39	37	40	DNA.repair	DNA repair protein RAD23, putative Identical to Putative DNA repair protein RAD23-4 (RAD23-like protein 4) (AtRAD23- 4) (RAD23-4) [Arabidopsis Thaliana] (GB:Q84L30;GB:Q94C35;GB:Q9FF16); similar to ubiquitin family protein [Arabidopsis thaliana] (TAIR:AT
MSGI1_29977	TC18238	40	40	41	37	not assigned.unknown	not assigned.unknown
MSGI1_300	TC841	22	23	22	24	RNA.regulation of transcription.Global transcription factor group	DNA-binding bromodomain-containing protein similar to ATBET9 (ARABIDOPSIS THALIANA BROMODOMAIN AND EXTRATERMINAL DOMAIN PROTEIN 9), DNA binding [Arabidopsis thaliana] (TAIR:AT5G14270.1); similar to global transcription factor group E [Zea mays] (GB:AAO8
MSGI1_30181	NODE_43383_length_367_cov_14.065395	18	17	19	18	not assigned.unknown	not assigned.unknown
MSGI1_3032	TC16893	29	32	32	30	not assigned.unknown	not assigned.unknown
MSGI1_3046	TC18704	19	19	20	21	RNA.regulation of transcription.Chromatin Remodeling Factors	CHR11 (CHROMATIN-REMODELING PROTEIN 11); DNA-dependent ATPase Encodes a SWI2/SNF2 chromatin remodeling protein belonging to the ISWI family. Involved in nuclear proliferation during megagametogenesis and cell expansion in the sporophyte. Constitutively e
MSGI1_30709	TC19157	11	10	11	10	not assigned.unknown	not assigned.unknown
MSGI1_3088	TC17641	12	13	12	13	signalling.G-proteins	transducin family protein / WD-40 repeat family protein similar to transducin family protein / WD-40 repeat family protein [Arabidopsis thaliana] (TAIR:AT4G02730.1); similar to Mitogen-activated protein kinase organizer 1 (MAPK organizer 1) (GB:Q3KQ62);
MSGI1_3125	TC17544	21	19	20	19	signalling.G-proteins	ATMIN7 (ARABIDOPSIS THALIANA HOPM INTERACTOR 7); guanyl-nucleotide exchange factor/ protein binding AtMIN7 is an immunity associated Arabidopsis protein targeted by HopM1, a conserved Pseudomonas syringae virulence protein. AtMIN7 encodes one of the eig
MSGI1_31341	TC7813	53	56	51	56	protein.aa activation	UBQ11 (UBIQUITIN 11); protein binding polyubiquitin gene, belongs to a subtype group with UBQ10 and UBQ14. Various ecotypes of Arabidopsis have different numbers of ubiquitin repeats within this gene. Identical to Ubiquitin (UBQ16) [Arabidopsis Thaliana
MSGI1_31715	NODE_48035_length_353_cov_18.320114	18	19	19	19	RNA.regulation of transcription.AS2,Lateral Organ Boundaries Gene Family	LOB domain family protein / lateral organ boundaries domain family protein (LBD21) Identical to Putative LOB domain-containing protein 21 (LBD21) [Arabidopsis Thaliana] (GB:Q9SRL8); similar to LOB domain protein 25 / lateral organ boundaries domain prot
MSGI1_3221	TC3502	17	19	18	19	RNA.regulation of transcription.putative transcription regulator	SAP domain-containing protein similar to unknown protein [Arabidopsis thaliana] (TAIR:AT2G22795.1); similar to leucine-rich repeat family protein / extensin family protein [Arabidopsis thaliana] (TAIR:AT3G19020.1); similar to RNA-binding re (GB:ABE94513
MSGI1_32364	136142051	19	18	20	19	redox.ascorbate and glutathione.ascorbate	APX3 (ASCORBATE PEROXIDASE 3); L-ascorbate peroxidase Encodes a microsomal ascorbate peroxidase APX3. Ascorbate peroxidases are enzymes that scavenge hydrogen peroxide in plant cells. Eight types of APX have been described for Arabidopsis: three cytoso
MSGI1_32373	TC6968	12	12	13	12	not assigned.unknown	not assigned.unknown
MSGI1_32960	TC20542	15	14	15	13	protein.folding	VHL binding protein, putative / prefoldin, putative Identical to Probable prefoldin subunit 3 [Arabidopsis Thaliana] (GB:P57741); similar to Vbp1-prov protein [Xenopus laevis] (GB:AAH54252.1); similar to Os12g0562900 [Oryza sativa (japonica cultivar-gro
MSGI1_3338	TC2817	11	11	11	10	not assigned.unknown	not assigned.unknown
MSGI1_33421	NODE_23790_length_339_cov_9.884955	12	12	13	12	development.unspecified	apoptosis inhibitory 5 (API5) family protein similar to apoptosis inhibitory 5 (API5) family protein [Arabidopsis thaliana] (TAIR:AT1G29030.1); similar to putative fibroblast growth factor 2-interacting factor [Oryza sativa (japonica cultivar-group)] (GB
MSGI1_33436	NODE_15896_length_339_cov_16.023600	19	18	19	21	not assigned.unknown	not assigned.unknown
MSGI1_33918	NODE_63743_length_335_cov_9.444777	11	10	10	9	protein.targeting.secretory pathway.golgi	sec23/sec24 transport family protein similar to protein transport protein Sec24, putative [Arabidopsis thaliana] (TAIR:AT3G07100.1); similar to unknown protein [Oryza sativa (japonica cultivar-group)] (GB:AAT69610.1); similar to Os04g0412900 [Oryza sati
MSGI1_34107	F7SND4004ID8QY	17	18	18	17	misc.dynamin	ADL6 (DYNAMIN-LIKE PROTEIN 6) involved in trafficking from the trans-Golgi Network to the central vacuole. Identical to Dynamin-2A (EC 3.6.5.5) (Dynamin-related protein 2A) (Dynamin-like protein 6) (DRP2A) [Arabidopsis Thaliana] (GB:Q9SE83;GB:Q9SY71); sim
MSGI1_34153	TC5157	13	13	13	13	RNA.transcription	RNA polymerase Rpb7 N-terminal domain-containing protein similar to PREDICTED: similar to polymerase (RNA) III (DNA directed) polypeptide H [Tribolium castaneum] (GB:XP_971430.1); similar to Os07g0477000 [Oryza sativa (japonica cultivar-group)] (GB:NP_0
MSGI1_3422	TC10333	12	13	13	12	not assigned.unknown	not assigned.unknown
MSGI1_3436	TC17057	32	33	30	33	transport.ammonium	developmentally regulated GTP-binding protein, putative similar to ATDRG1 (ARABIDOPSIS THALIANA DEVELOPMENTALLY REGULATED G-PROTEIN 1) [Arabidopsis thaliana] (TAIR:AT1G17470.2); similar to developmentally regulated GTP binding protein [Pisum sativum] (G
MSGI1_34479	TC3484	11	9	11	10	not assigned.unknown	not assigned.unknown
MSGI1_34799	NODE_33614_length_329_cov_23.969604	15	14	14	13	protein.degradation.ubiquitin.E3.RING	RIN2 (RPM1 INTERACTING PROTEIN 2); protein binding / zinc ion binding RPM1 interacting protein 2, has a CUE domain which is sufficient for the interaction with RPM1.Positive regulator of RPM1 and PRS2 mediated hypersensitive response.Functions as ubiquit
MSGI1_34871	50321727	64	62	58	61	protein.degradation.ubiquitin.ubiquitin	ubiquitin family protein Identical to Putative DNA repair protein RAD23-3 (RAD23-like protein 3) (AtRAD23- 3) (RAD23-3) [Arabidopsis Thaliana] (GB:Q84L31;GB:Q9M887); similar to DNA repair protein RAD23, putative [Arabidopsis thaliana] (TAIR:AT5G38470.1)
MSGI1_35043	NODE_33693_length_327_cov_13.119267	11	11	11	11	not assigned.unknown	not assigned.unknown
MSGI1_35327	NODE_29443_length_325_cov_10.390769	12	13	14	13	secondary metabolism.flavonoids.anthocyanins	AACT1 (ANTHOCYANIN 5-AROMATIC ACYLTRANSFERASE 1); transferase similar to transferase family protein [Arabidopsis thaliana] (TAIR:AT3G29680.1); similar to AT5g39050/MXF12_60 [Medicago truncatula] (GB:ABE91277.1); contains InterPro domain Transferase; (Int
MSGI1_35893	NODE_18195_length_321_cov_12.576324	15	15	16	16	not assigned.unknown	not assigned.unknown
MSGI1_3603	NODE_15639_length_1229_cov_18.661514	13	12	12	13	cell wall.degradation.pectate lyases and polygalacturonases	pectate lyase family protein similar to pectate lyase family protein [Arabidopsis thaliana] (TAIR:AT3G09540.1); similar to Os01g0546800 [Oryza sativa (japonica cultivar-group)] (GB:NP_001043284.1); similar to putative pectate lyase [Oryza sativa (japoni
MSGI1_3618	TC1928	60	63	61	58	not assigned.unknown	not assigned.unknown
MSGI1_3625	TC20348	20	19	18	19	not assigned.unknown	not assigned.unknown
MSGI1_3663	TC1342	25	26	25	24	cell. vesicle transport	SYP32 (syntaxin 32); t-SNARE member of Glycoside Hydrolase Family 17 Identical to Syntaxin-32 (AtSYP32) (SYP32) [Arabidopsis Thaliana] (GB:Q9LK09); similar to SYP31 (T-SNARE SED 5), t-SNARE [Arabidopsis thaliana] (TAIR:AT5G05760.1); similar to Os01g01792
MSGI1_36783	NODE_78356_length_314_cov_12.751593	11	12	11	13	not assigned.unknown	not assigned.unknown
MSGI1_371	TC15717	14	15	14	15	not assigned.unknown	not assigned.unknown
MSGI1_3715	TC9537	11	11	12	11	RNA.regulation of transcription.unclassified	aspartyl protease family protein similar to aspartyl protease family protein [Arabidopsis thaliana] (TAIR:AT3G50050.1); similar to Peptidase aspartic, active site [Medicago truncatula] (GB:ABE87026.1); similar to Os07g0592200 [Oryza sativa (japonica cul
MSGI1_37153	NODE_2973_length_312_cov_165.916672	171	191	176	174	protein.degradation.ubiquitin.E2	UBC36; ubiquitin-protein ligase similar to UBC35, ubiquitin-protein ligase [Arabidopsis thaliana] (TAIR:AT1G78870.2); similar to ubiquitin-conjugating enzyme 1 [Arachis hypogaea] (GB:AAZ20286.1); contains InterPro domain Ubiquitin-conjugating enzyme, E2
MSGI1_37159	NODE_27663_length_312_cov_9.121795	11	10	10	10	not assigned.unknown	not assigned.unknown
MSGI1_3716	TC806	24	25	25	24	not assigned.unknown	not assigned.unknown
MSGI1_3752	TC54	689	713	702	743	protein.folding	HSC70-1 (heat shock cognate 70 kDa protein 1); ATP binding encodes a member of heat shock protein 70 family. Identical to Heat shock cognate 70 kDa protein 1 (Hsc70.1) (HSC70-1) [Arabidopsis Thaliana] (GB:P22953;GB:Q9LZ52); similar to HSP70 (heat shock p
MSGI1_37808	NODE_20638_length_308_cov_22.051949	12	13	12	12	not assigned.unknown	not assigned.unknown
MSGI1_385	TC15444	36	35	35	38	RNA.transcription	ATRLI2 (Arabidopsis thaliana RNase L inhibitor protein 2) member of RLI subfamily similar to ATRLI1 (Arabidopsis thaliana RNase L inhibitor protein 1) [Arabidopsis thaliana] (TAIR:AT3G13640.1); similar to RNase L inhibitor-like protein [Oryza sativa (jap
MSGI1_39035	TC12283	35	34	34	34	glycolysis.PEPCase	ATPPC1 (PHOSPHOENOLPYRUVATE CARBOXYLASE 1); phosphoenolpyruvate carboxylase Encodes one of four Arabidopsis phosphoenolpyruvate carboxylase proteins. Identical to Phosphoenolpyruvate carboxylase 1 (EC 4.1.1.31) (PEPCase 1) (PEPC 1) (AtPPC1) (PPC1) [Arabi
MSGI1_393	TC968	24	25	25	26	not assigned.unknown	not assigned.unknown
MSGI1_396	TC1866	13	14	13	13	RNA.regulation of transcription.Global transcription factor group	SPT16 (GLOBAL TRANSCRIPTION FACTOR C); metalloexopeptidase encodes a component of the FAcilitates Chromatin Transcription (FACT) complex, SPT16. Identical to FACT complex subunit SPT16 (Facilitates chromatin transcription complex subunit SPT16) (SPT16) [
MSGI1_4047	TC1358	24	26	25	26	protein.glycosylation	galactosyltransferase family protein similar to galactosyltransferase family protein [Arabidopsis thaliana] (TAIR:AT2G32430.1); similar to Os03g0577500 [Oryza sativa (japonica cultivar-group)] (GB:NP_001050543.1); similar to putative Avr9 elicitor respo
MSGI1_40855	NODE_34027_length_290_cov_28.193104	37	38	40	40	transport.metabolite transporters at the mitochondrial membrane	mitochondrial import receptor subunit TOM7 / translocase of outer membrane 7 kDa subunit (TOM7.1) Identical to Mitochondrial import receptor subunit TOM7-1 (Translocase of outer membrane 7 kDa subunit 1) (TOM7-1) [Arabidopsis Thaliana] (GB:Q9ASY8); simil
MSGI1_4087	TC1715	20	21	20	21	amino acid metabolism.synthesis.aspartate family.methionine.S-adenosylmethionine synthetase	ATHMT-2/HMT-2; homocysteine S-methyltransferase Identical to Homocysteine S-methyltransferase 2 (EC 2.1.1.10) (S- methylmethionine:homocysteine methyltransferase 2) (SMM:Hcy S- methyltransferase 2) (AtHMT-2) (HMT-2) [Arabidopsis Thaliana] (GB:Q9M1W4;GB:
MSGI1_40967	TC14749	11	11	11	10	not assigned.unknown	not assigned.unknown
MSGI1_41295	TC4913	12	14	13	13	RNA.regulation of transcription.unclassified	zinc finger (C2H2 type) family protein similar to ELF6 (EARLY FLOWERING 6), transcription factor [Arabidopsis thaliana] (TAIR:AT5G04240.1); similar to Basic-leucine zipper (bZIP) transcription factor; Zinc finger, C2H2-type [Medicago truncatula] (GB:ABE
MSGI1_4143	TC2100	19	18	17	17	not assigned.unknown	not assigned.unknown
MSGI1_4177	TC16843	20	22	22	22	development.unspecified	seven in absentia (SINA) family protein Identical to E3 ubiquitin-protein ligase SINAT3 (EC 6.3.2.-) (Seven in absentia homolog 3) (SINAT3) [Arabidopsis Thaliana] (GB:Q84JL3;GB:Q8LFQ3;GB:Q9M359); similar to seven in absentia (SINA) family protein [Arabi
MSGI1_41771	NODE_45057_length_285_cov_10.112281	12	12	12	13	cell.cycle.peptidylprolyl isomerase	peptidyl-prolyl cis-trans isomerase cyclophilin-type family protein similar to peptidyl-prolyl cis-trans isomerase cyclophilin-type family protein [Arabidopsis thaliana] (TAIR:AT3G63400.1); similar to Peptidyl-prolyl cis-trans isomerase, cyclophilin typ
MSGI1_42146	NODE_46885_length_283_cov_15.445230	11	10	11	11	not assigned.unknown	not assigned.unknown
MSGI1_4219	TC3619	10	11	11	11	not assigned.unknown	not assigned.unknown
MSGI1_4269	NODE_2516_length_1138_cov_22.305799	16	16	17	18	RNA.transcription	ATRAP74/RAP74; transcription initiation factor similar to unknown protein [Arabidopsis thaliana] (TAIR:AT1G56660.1); similar to Transcription initiation factor IIF, alpha subunit [Medicago truncatula] (GB:ABD33016.1); contains InterPro domain Transcript
MSGI1_43019	TC22531	17	15	16	16	stress.abiotic.heat	DNAJ heat shock N-terminal domain-containing protein similar to DNAJ heat shock N-terminal domain-containing protein [Arabidopsis thaliana] (TAIR:AT4G02100.1); similar to DNAJ heat shock N-terminal domain-containing protein [Arabidopsis thaliana] (TAIR:
MSGI1_43040	TC12143	52	49	47	50	protein.degradation.ubiquitin.proteasom	ATHMOV34 (ASYMMETRIC LEAVES ENHANCER3) Encodes a 26S proteasome subunit. Identical to Probable 26S proteasome non-ATPase regulatory subunit 7 (26S proteasome regulatory subunit rpn8) (MOV34 protein) (RPN8) [Arabidopsis Thaliana] (GB:O24412); similar to ME
MSGI1_43596	TC4663	18	17	17	19	not assigned.unknown	not assigned.unknown
MSGI1_4366	TC4055	10	10	11	11	RNA.processing	ATP-dependent RNA helicase, putative similar to HEN2 (HUA ENHANCER 2), ATP-dependent helicase [Arabidopsis thaliana] (TAIR:AT2G06990.1); similar to PREDICTED: similar to Superkiller viralicidic activity 2-like 2 isoform 1 [Canis familiaris] (GB:XP_84967
MSGI1_43946	NODE_13582_length_274_cov_50.536495	31	30	31	30	not assigned.unknown	not assigned.unknown
MSGI1_450	TC8780	28	30	29	31	stress.biotic	armadillo/beta-catenin repeat protein-related / U-box domain-containing protein similar to binding / ubiquitin-protein ligase [Arabidopsis thaliana] (TAIR:AT1G76390.2); similar to unknown protein [Oryza sativa (japonica cultivar-group)] (GB:AAP50990.1);
MSGI1_4514	TC16997	14	13	13	13	not assigned.unknown	not assigned.unknown
MSGI1_456	TC439	25	23	25	24	cell. vesicle transport	clathrin heavy chain, putative similar to clathrin heavy chain, putative [Arabidopsis thaliana] (TAIR:AT3G08530.1); similar to Clathrin propeller, N-terminal; Protein prenyltransferase [Medicago truncatula] (GB:ABE91395.1); similar to Clathrin heavy cha
MSGI1_4563	TC1278	22	24	23	22	not assigned.unknown	not assigned.unknown
MSGI1_45837	NODE_18914_length_265_cov_16.856604	12	13	13	13	not assigned.unknown	not assigned.unknown
MSGI1_4592	TC9916	21	20	20	19	not assigned.unknown	not assigned.unknown
MSGI1_45957	NODE_73431_length_264_cov_10.647727	11	11	10	12	not assigned.unknown	not assigned.unknown
MSGI1_46069	NODE_11360_length_264_cov_18.102272	12	12	13	13	not assigned.unknown	not assigned.unknown
MSGI1_46150	TC6676	19	18	19	18	misc.O- methyl transferases	protein arginine N-methyltransferase family protein similar to protein arginine N-methyltransferase family protein [Arabidopsis thaliana] (TAIR:AT3G06930.1); similar to Os07g0671700 [Oryza sativa (japonica cultivar-group)] (GB:NP_001060600.1); similar to
MSGI1_46493	NODE_27586_length_262_cov_29.267176	18	21	20	20	signalling.in sugar and nutrient physiology	ATGLR3.4 (Arabidopsis thaliana glutamate receptor 3.4) member of Putative ligand-gated ion channel subunit family Identical to Glutamate receptor 3.4 precursor (Ligand-gated ion channel 3.4) (AtGLR4) (GLR3.4) [Arabidopsis Thaliana] (GB:Q8GXJ4;GB:O23048;G
MSGI1_46608	TC12127	12	12	12	13	RNA.processing	cleavage and polyadenylation specificity factor, putative similar to ATCPSF73-II (CLEAVAGE AND POLYADENYLATION SPECIFICITY FACTOR 73 KDA SUBUNIT-II), catalytic [Arabidopsis thaliana] (TAIR:AT2G01730.1); similar to PREDICTED: similar to Cleavage and Poly
MSGI1_46613	NODE_8752_length_261_cov_19.099617	28	27	29	30	protein.postranslational modification	protein kinase family protein similar to kinase [Arabidopsis thaliana] (TAIR:AT1G79640.1); similar to Os06g0486400 [Oryza sativa (japonica cultivar-group)] (GB:NP_001057665.1); similar to putative MAP4K alpha1 [Oryza sativa (japonica cultivar-group)] (GB
MSGI1_4689	NODE_16139_length_1092_cov_29.886446	23	22	20	22	RNA.regulation of transcription.Alfin-like	PHD finger family protein similar to PHD finger family protein [Arabidopsis thaliana] (TAIR:AT5G20510.1); similar to PHD1 [Glycine max] (GB:ABI97246.1); similar to PHD4 [Glycine max] (GB:ABI97243.1); contains InterPro domain Zinc finger, FYVE/PHD-type;
MSGI1_47174	TC355	20	18	20	19	protein.synthesis.initiation	eukaryotic translation initiation factor 3 subunit 7, putative / eIF-3 zeta, putative / eIF3d, putative Identical to Eukaryotic translation initiation factor 3 subunit 7 (eIF-3 zeta) (eIF3d) (p66) (TIF3D1) [Arabidopsis Thaliana] (GB:P56820); similar to
MSGI1_47492	NODE_25159_length_257_cov_14.750973	10	10	11	10	protein.degradation.ubiquitin	ubiquitin carboxyl-terminal hydrolase family protein similar to UBP5 (UBIQUITIN-SPECIFIC PROTEASE 5), ubiquitin-specific protease [Arabidopsis thaliana] (TAIR:AT2G40930.1); similar to ubiquitin carboxyl-terminal hydrolase family protein [Arabidopsis tha
MSGI1_47511	NODE_17045_length_257_cov_16.256809	24	24	23	22	not assigned.unknown	not assigned.unknown
MSGI1_47566	F7SND4003G5314	16	17	18	18	not assigned.unknown	not assigned.unknown
MSGI1_48501	TC20861	16	15	15	15	development.unspecified	transducin family protein / WD-40 repeat family protein similar to transducin family protein / WD-40 repeat family protein [Arabidopsis thaliana] (TAIR:AT2G43770.1); similar to hypothetical protein MtrDRAFT_AC147431g31v2 [Medicago truncatula] (GB:ABE8808
MSGI1_48663	F7SND4003GH8YJ	13	12	12	12	not assigned.unknown	not assigned.unknown
MSGI1_4884	TC10517	14	14	13	13	not assigned.unknown	not assigned.unknown
MSGI1_48851	NODE_18903_length_251_cov_22.338646	26	27	28	25	not assigned.unknown	not assigned.unknown
MSGI1_49029	NODE_29767_length_250_cov_24.572001	15	15	17	15	not assigned.unknown	not assigned.unknown
MSGI1_4960	TC8230	32	31	30	32	signalling.G-proteins	SIRANBP (Ran-binding protein 1a); Ran GTPase binding Encodes a putative Ran-binding protein (siRanBP). Identical to Ran-binding protein 1 homolog a (Ran-binding protein siRanBP) (RANBP1A) [Arabidopsis Thaliana] (GB:Q9LMK7;GB:O04149;GB:Q9XHS1); similar to
MSGI1_50014	NODE_11182_length_246_cov_6.560976	10	10	11	10	not assigned.unknown	not assigned.unknown
MSGI1_501	TC9213	18	18	19	18	protein.degradation.AAA type	AAA-type ATPase family protein similar to AAA-type ATPase family protein [Arabidopsis thaliana] (TAIR:AT1G62130.1); similar to AAA-type ATPase family protein [Arabidopsis thaliana] (TAIR:AT1G02890.1); similar to AAA-type ATPase family protein [Arabidops
MSGI1_502	TC16531	28	30	28	27	protein.degradation.metalloprotease	FTSH11 (FtsH protease 11); ATP-dependent peptidase/ ATPase/ metallopeptidase encodes an FtsH protease that is localized to the chloroplast and the mitochondrion similar to FTSH4 (FtsH protease 4), ATP-dependent peptidase/ ATPase/ metallopeptidase [Arabid
MSGI1_5064	NODE_27694_length_1053_cov_21.137701	13	12	12	12	lipid metabolism.lipid degradation.beta-oxidation.mutifunctional	MFP2 (MULTIFUNCTIONAL PROTEIN); enoyl-CoA hydratase Encodes a multifunctional protein. Involved in peroxisomal fatty acid beta oxidation. Loss-of-function mutant lacks hydroxyacyl-CoA dehydrogenase activity and have reduced levels of long-chain enoyl-CoA
MSGI1_5084	TC9727	14	16	15	14	not assigned.unknown	not assigned.unknown
MSGI1_51478	F7SND4003GSVS7	21	19	21	19	not assigned.unknown	not assigned.unknown
MSGI1_51823	NODE_6239_length_238_cov_15.315126	15	14	16	15	not assigned.unknown	not assigned.unknown
MSGI1_5253	TC2345	19	19	19	18	not assigned.unknown	not assigned.unknown
MSGI1_52558	NODE_8406_length_235_cov_11.591490	13	13	13	13	signalling.G-proteins	ATMIN7 (ARABIDOPSIS THALIANA HOPM INTERACTOR 7); guanyl-nucleotide exchange factor/ protein binding AtMIN7 is an immunity associated Arabidopsis protein targeted by HopM1, a conserved Pseudomonas syringae virulence protein. AtMIN7 encodes one of the eig
MSGI1_52802	TC20144	14	14	14	13	not assigned.unknown	not assigned.unknown
MSGI1_52914	NODE_37879_length_234_cov_11.410256	11	12	12	11	not assigned.unknown	not assigned.unknown
MSGI1_53141	NODE_34684_length_233_cov_26.652361	15	15	15	16	not assigned.unknown	not assigned.unknown
MSGI1_5415	TC2291	22	21	22	22	tetrapyrrole synthesis.ferrochelatase	ferrochelatase I Identical to Ferrochelatase-1, chloroplast/mitochondrial precursor (EC 4.99.1.1) (Ferrochelatase I) (Protoheme ferro-lyase 1) (Heme synthetase 1) (HEM15) [Arabidopsis Thaliana] (GB:P42043); similar to ferrochelatase II [Arabidopsis thal
MSGI1_54216	NODE_35221_length_229_cov_12.056768	11	12	12	11	not assigned.unknown	not assigned.unknown
MSGI1_5433	NODE_4562_length_1016_cov_21.457678	25	25	26	23	cell wall.degradation.pectate lyases and polygalacturonases	glycoside hydrolase family 28 protein / polygalacturonase (pectinase) family protein similar to glycoside hydrolase family 28 protein / polygalacturonase (pectinase) family protein [Arabidopsis thaliana] (TAIR:AT3G42950.1); similar to Os09g0439400 [Oryz
MSGI1_5447	NODE_12594_length_1015_cov_28.852217	26	23	24	24	not assigned.unknown	not assigned.unknown
MSGI1_55814	NODE_48615_length_223_cov_23.336323	18	18	17	17	transport.phosphate	PHT3 (phosphate transporter 3); carbohydrate transporter/ phosphate transporter/ sugar porter phosphate transporter Identical to Inorganic phosphate transporter 1-3 (AtPht1;3) (H(+)/Pi cotransporter) (PHT1-3) [Arabidopsis Thaliana] (GB:O48639;GB:O04381);
MSGI1_5637	TC3711	11	11	10	11	cell wall	CES101 (CALLUS EXPRESSION OF RBCS 101); carbohydrate binding / kinase similar to B120, protein kinase/ sugar binding [Arabidopsis thaliana] (TAIR:AT4G21390.1); similar to SFR1 [Brassica oleracea var. acephala] (GB:CAA74661.1); contains InterPro domain S
MSGI1_5637	TC3711	11	11	10	11	misc.myrosinases-lectin-jacalin	CES101 (CALLUS EXPRESSION OF RBCS 101); carbohydrate binding / kinase similar to B120, protein kinase/ sugar binding [Arabidopsis thaliana] (TAIR:AT4G21390.1); similar to SFR1 [Brassica oleracea var. acephala] (GB:CAA74661.1); contains InterPro domain S
MSGI1_5637	TC3711	11	11	10	11	protein.postranslational modification	CES101 (CALLUS EXPRESSION OF RBCS 101); carbohydrate binding / kinase similar to B120, protein kinase/ sugar binding [Arabidopsis thaliana] (TAIR:AT4G21390.1); similar to SFR1 [Brassica oleracea var. acephala] (GB:CAA74661.1); contains InterPro domain S
MSGI1_5637	TC3711	11	11	10	11	RNA.regulation of transcription.WRKY domain transcription factor family	WRKY19 (WRKY DNA-binding protein 19); transcription factor member of MEKK subfamily Identical to Probable WRKY transcription factor 19 (WRKY DNA-binding protein 19) (WRKY19) [Arabidopsis Thaliana] (GB:Q9SZ67); similar to disease resistance protein (TIR-N
MSGI1_56827	NODE_74857_length_219_cov_27.484018	17	15	15	15	development.unspecified	root hair defective 3 GTP-binding (RHD3) family protein similar to RHD3 (ROOT HAIR DEFECTIVE 3) [Arabidopsis thaliana] (TAIR:AT3G13870.1); similar to root hair defective 3 GTP-binding (RHD3) family protein [Arabidopsis thaliana] (TAIR:AT1G72960.1); simil
MSGI1_56827	NODE_74857_length_219_cov_27.484018	17	15	15	15	signalling.G-proteins	root hair defective 3 GTP-binding (RHD3) family protein similar to RHD3 (ROOT HAIR DEFECTIVE 3) [Arabidopsis thaliana] (TAIR:AT3G13870.1); similar to root hair defective 3 GTP-binding (RHD3) family protein [Arabidopsis thaliana] (TAIR:AT1G72960.1); simil
MSGI1_5707	TC17672	15	15	15	14	protein.postranslational modification	FTA (FARNESYLTRANSFERASE A); protein prenyltransferase Encodes the alpha-subunit shared between protein farnesyltransferase and protein geranylgeranyltransferase-I. Involved in protein prenylation: covalent attachment of the C-15 isoprene farnesyl or the
MSGI1_5711	TC1551	96	95	96	106	not assigned.unknown	not assigned.unknown
MSGI1_5754	TC12101	10	11	11	11	stress.abiotic.heat	DNAJ heat shock N-terminal domain-containing protein similar to DNAJ heat shock N-terminal domain-containing protein [Arabidopsis thaliana] (TAIR:AT5G23240.1); similar to 4Fe-4S ferredoxin, iron-sulfur binding; Heat shock protein DnaJ [Medicago truncatu
MSGI1_57577	NODE_13998_length_217_cov_57.603687	33	36	36	35	not assigned.unknown	not assigned.unknown
MSGI1_582	TC1592	23	25	24	25	signalling.G-proteins	GTP binding / GTPase similar to guanylate-binding family protein [Arabidopsis thaliana] (TAIR:AT1G03830.1); similar to Guanylate-binding protein, N-terminal domain containing protein [Tetrahymena thermophila SB210] (GB:XP_001018996.1); similar to Os02g0
MSGI1_5886	TC217	39	38	40	41	transport.p- and v-ATPases	VHA-A3 (VACUOLAR PROTON ATPASE A3); ATPase Vacuolar proton ATPase subunit VHA-a isoform 3. Localized in the tonoplast. similar to (VACUOLAR PROTON ATPASE A2), ATPase [Arabidopsis thaliana] (TAIR:AT2G21410.1); similar to VHA-A1 (VACUOLAR PROTON ATPASE A 1
MSGI1_59620	NODE_41082_length_210_cov_29.409523	18	18	18	17	not assigned.unknown	not assigned.unknown
MSGI1_5972	TC9994	14	13	14	14	not assigned.unknown	not assigned.unknown
MSGI1_5984	TC2607	20	22	21	21	protein.degradation.ubiquitin.E3.RING	RIN2 (RPM1 INTERACTING PROTEIN 2); protein binding / zinc ion binding RPM1 interacting protein 2, has a CUE domain which is sufficient for the interaction with RPM1.Positive regulator of RPM1 and PRS2 mediated hypersensitive response.Functions as ubiquit
MSGI1_5987	TC2073	43	40	45	43	not assigned.unknown	not assigned.unknown
MSGI1_5991	TC16374	16	17	15	17	misc.alcohol dehydrogenases	cinnamyl-alcohol dehydrogenase, putative (CAD) similar to Eucalyptus gunnii alcohol dehydrogenase of unknown physiological function (GI:1143445), apple tree, PIR:T16995; NOT a cinnamyl-alcohol dehydrogenase similar to cinnamyl-alcohol dehydrogenase, puta
MSGI1_6014	TC3465	27	28	26	27	nucleotide metabolism.salvage.phosphoribosyltransferases.upp	ATUK/UPRT1; ATP binding / kinase/ uracil phosphoribosyltransferase/ uridine kinase Encodes a protein that appears to possess both uridine kinase and uracil phosphoribosyltransferase activities. similar to uracil phosphoribosyltransferase, putative / UMP
MSGI1_6088	TC17784	14	15	14	14	not assigned.unknown	not assigned.unknown
MSGI1_61404	F7SND4003HITTH	14	13	13	14	not assigned.unknown	not assigned.unknown
MSGI1_61690	NODE_19193_length_204_cov_13.132353	16	18	16	16	RNA.processing.RNA helicase	DEAD box RNA helicase, putative Identical to DEAD-box ATP-dependent RNA helicase 37 (EC 3.6.1.-) (RH37) [Arabidopsis Thaliana] (GB:Q84W89;GB:Q9SIN6); similar to ATP-dependent helicase [Arabidopsis thaliana] (TAIR:AT3G58510.3); similar to DEAD box RNA he
MSGI1_63317	NODE_59979_length_199_cov_35.773869	19	19	19	20	hormone metabolism.abscisic acid.induced-regulated-responsive-activated	ATHVA22A (Arabidopsis thaliana HVA22 homologue A) Part of the AtHVA22a family. Protein expression is ABA- and stress-inducible. Identical to HVA22-like protein a (AtHVA22a) (HVA22A) [Arabidopsis Thaliana] (GB:Q9S7V4); similar to ATHVA22C (Arabidopsis tha
MSGI1_6362	NODE_21668_length_949_cov_19.858799	13	13	12	12	protein.targeting.secretory pathway.unspecified	signal recognition particle 54 kDa protein 3 / SRP54 (SRP-54C) Identical to Signal recognition particle 54 kDa protein 3 (SRP54) (SRP-54C) [Arabidopsis Thaliana] (GB:P49967;GB:Q93W49;GB:Q9FVP9); similar to ATHSRP54A (Arabidopsis thaliana signal recognit
MSGI1_64289	TC5248	13	13	13	14	not assigned.unknown	not assigned.unknown
MSGI1_657	TC9016	79	74	77	84	protein.targeting.secretory pathway.vacuole	vacuolar sorting receptor, putative Identical to Vacuolar sorting receptor 3 precursor (AtVSR3) (Epidermal growth factor receptor-like protein 2a) (AtELP2a) (BP80-like protein a') (AtBP80a') (VSR3) [Arabidopsis Thaliana] (GB:O80977); similar to ATELP1 (
MSGI1_66408	NODE_13465_length_191_cov_26.659685	25	26	28	25	DNA.synthesis/chromatin structure	ATCEN2 (CENTRIN2); calcium ion binding similar to calcium ion binding [Arabidopsis thaliana] (TAIR:AT4G37010.2); similar to Caltractin (Centrin) (GB:P41210); contains InterPro domain EF-Hand type; (InterPro:IPR011992); contains InterPro domain Calcium-bi
MSGI1_66931	TC20410	14	15	16	14	not assigned.unknown	not assigned.unknown
MSGI1_6803	TC10818	12	13	13	13	protein.degradation.ubiquitin	UBC23 (ubiquitin-conjugating enzyme 22); ubiquitin-protein ligase similar to PHO2/UBC24 (PHOSPHATE 2), ubiquitin-protein ligase [Arabidopsis thaliana] (TAIR:AT2G33770.1); similar to Os01g0125900 [Oryza sativa (japonica cultivar-group)] (GB:NP_001041894.
MSGI1_68243	NODE_7092_length_186_cov_16.618280	19	21	21	19	not assigned.unknown	not assigned.unknown
MSGI1_6845	TC1962	20	21	19	19	not assigned.unknown	not assigned.unknown
MSGI1_6915	TC1026	18	18	17	19	hormone metabolism.auxin.induced-regulated-responsive-activated	similar to unknown protein [Arabidopsis thaliana] (TAIR:AT5G43830.1); similar to aluminum-induced protein-like protein [Thellun (GB:AAM19711.1); contains domain ASPARAGINE SYNTHETASE (PTHR11772); contains domain no description (G3D.3.60.20.10); contains d
MSGI1_6915	TC1026	18	18	17	19	metal handling	similar to unknown protein [Arabidopsis thaliana] (TAIR:AT5G43830.1); similar to aluminum-induced protein-like protein [Thellun (GB:AAM19711.1); contains domain ASPARAGINE SYNTHETASE (PTHR11772); contains domain no description (G3D.3.60.20.10); contains d
MSGI1_695	TC16078	28	26	26	27	not assigned.unknown	not assigned.unknown
MSGI1_70	TC8498	21	19	19	19	signalling.G-proteins	ATMIN7 (ARABIDOPSIS THALIANA HOPM INTERACTOR 7); guanyl-nucleotide exchange factor/ protein binding AtMIN7 is an immunity associated Arabidopsis protein targeted by HopM1, a conserved Pseudomonas syringae virulence protein. AtMIN7 encodes one of the eig
MSGI1_7060	TC11366	10	10	11	11	cell. vesicle transport	SYP31 (T-SNARE SED 5); t-SNARE A SNARE protein (ortholog of syntaxin 5), a membrane fusion machine component involved in cytokinesis Identical to Syntaxin-31 (AtSYP31) (AtSED5) (SYP31) [Arabidopsis Thaliana] (GB:Q9FFK1;GB:O65099); similar to SYP32 (synta
MSGI1_7095	NODE_5860_length_905_cov_15.019890	13	14	13	13	protein.degradation.serine protease	DEGP7 (DEGP PROTEASE 7); serine-type peptidase/ trypsin Encodes a putative DegP protease. Identical to Protease Do-like 7 (EC 3.4.21.-) (DEGP7) [Arabidopsis Thaliana] (GB:Q8RY22;GB:Q9SRP2;GB:Q9SRP3); similar to Os02g0712000 [Oryza sativa (japonica cultiv
MSGI1_71	TC15625	21	23	21	21	DNA.unspecified	PKL/SSL2 (PICKLE, SUPPRESSOR OF SLR2) Encodes a SWI/SWF nuclear-localized chromatin remodeling factor of the CHD3 group. Involved in post-germination repression of embryonic development. Acts with GA to establish repression of embryonic genes upon germin
MSGI1_7115	NODE_45418_length_904_cov_19.811947	15	14	14	14	transport.calcium	CAX2 (CATION EXCHANGER 2); calcium:hydrogen antiporter low affinity calcium antiporter CAX2 Identical to Vacuolar cation/proton exchanger 2 (Ca(2+)/H(+) exchanger 2) (Ca(2+)/H(+) antiporter CAX2) (CAX2) [Arabidopsis Thaliana] (GB:Q39254;GB:Q944Q1;GB:Q9LT
MSGI1_7115	NODE_45418_length_904_cov_19.811947	15	14	14	14	transport.metal	CAX2 (CATION EXCHANGER 2); calcium:hydrogen antiporter low affinity calcium antiporter CAX2 Identical to Vacuolar cation/proton exchanger 2 (Ca(2+)/H(+) exchanger 2) (Ca(2+)/H(+) antiporter CAX2) (CAX2) [Arabidopsis Thaliana] (GB:Q39254;GB:Q944Q1;GB:Q9LT
MSGI1_7131	284022805	13	13	14	13	RNA.transcription	transcription initiation factor IIB-2 / general transcription factor TFIIB-2 (TFIIB2) Identical to Transcription initiation factor IIB-2 (General transcription factor TFIIB-2) (AtTFIIB2) (TFIIB2) [Arabidopsis Thaliana] (GB:Q9SS44;GB:P92972); similar to
MSGI1_71338	NODE_60322_length_179_cov_24.776537	22	24	24	23	not assigned.unknown	not assigned.unknown
MSGI1_7237	TC16079	34	31	33	32	not assigned.unknown	not assigned.unknown
MSGI1_7312	NODE_620_length_893_cov_60.818588	37	35	38	34	protein.degradation.ubiquitin.proteasom	RPT2A (regulatory particle triple-A 2A); ATPase 26S proteasome AAA-ATPase subunit RPT2a (RPT2a) mRNA, similar to 26S protease regulatory complex subunit 4, putative [Arabidopsis thaliana] (TAIR:AT2G20140.1); similar to AAA ATPase; 26S proteasome subunit
MSGI1_7460	NODE_33871_length_885_cov_13.984180	11	11	10	11	major CHO metabolism.synthesis.starch.AGPase	APL2 (large subunit of AGP 2) ADP-glucose pyrophosphorylase catalyzes the first, rate limiting step in starch biosynthesis. The large subunit plays a regulatory role whereas the small subunit (ApS) is the catalytic isoform. Four isoforms of the large sub
MSGI1_7477	TC16676	25	23	24	23	OPP.non-reductive PP.ribulose-phosphate 3-epimerase	ribulose-phosphate 3-epimerase, cytosolic, putative / pentose-5-phosphate 3-epimerase, putative similar to ribulose-phosphate 3-epimerase, cytosolic, putative / pentose-5-phosphate 3-epimerase, putative [Arabidopsis thaliana] (TAIR:AT1G63290.1); similar
MSGI1_754	TC8556	16	17	17	18	not assigned.unknown	not assigned.unknown
MSGI1_76445	TC21590	11	10	11	11	not assigned.unknown	not assigned.unknown
MSGI1_76648	NODE_54374_length_168_cov_10.226191	13	12	12	13	not assigned.unknown	not assigned.unknown
MSGI1_7773	TC2936	110	105	102	109	protein.degradation	RUB1-conjugating enzyme, putative Identical to Probable NEDD8-conjugating enzyme Ubc12-like (EC 6.3.2.-) (RUB1- conjugating enzyme 2) (RUB1-protein ligase 2) (RUB1 carrier protein 2) (RCE2) [Arabidopsis Thaliana] (GB:Q9ZU75); similar to RCE1 (RUB1 CONJU
MSGI1_7786	TC2062	23	26	25	25	not assigned.unknown	not assigned.unknown
MSGI1_78025	NODE_8751_length_165_cov_34.145454	32	32	32	32	cell.organisation	ankyrin repeat family protein similar to unknown protein [Arabidopsis thaliana] (TAIR:AT5G04700.1); similar to Ankyrin [Medicago truncatula] (GB:ABE89653.1); contains InterPro domain Concanavalin A-like lectin/glucanase; (InterPro:IPR008985); contains In
MSGI1_7858	NODE_20000_length_863_cov_14.873696	12	13	13	12	not assigned.unknown	not assigned.unknown
MSGI1_7963	TC17685	20	19	21	20	RNA.processing.RNA helicase	DEAD box RNA helicase, putative (RH11) Identical to DEAD-box ATP-dependent RNA helicase 11 (EC 3.6.1.-) (RH11) [Arabidopsis Thaliana] (GB:Q8LA13;GB:Q8W4P3;GB:Q9M2G5;GB:Q9ZS09); similar to DEAD box RNA helicase, putative [Arabidopsis thaliana] (TAIR:AT2G
MSGI1_800	TC9085	25	23	24	24	major CHO metabolism.degradation.sucrose.invertases.neutral	beta-fructofuranosidase, putative / invertase, putative / saccharase, putative / beta-fructosidase, putative similar to beta-fructofuranosidase, putative / invertase, putative / saccharase, putative / beta-fructosidase, putative [Arabidopsis thaliana] (
MSGI1_8076	TC9692	30	30	31	30	not assigned.unknown	not assigned.unknown
MSGI1_809	TC1672	26	23	23	25	development.unspecified	apoptosis inhibitory 5 (API5) family protein similar to apoptosis inhibitory 5 (API5) family protein [Arabidopsis thaliana] (TAIR:AT1G29030.1); similar to putative fibroblast growth factor 2-interacting factor [Oryza sativa (japonica cultivar-group)] (GB
MSGI1_8125	TC2353	35	32	34	33	signalling.G-proteins	Ras-related GTP-binding family protein similar to ARA3 [Arabidopsis thaliana] (TAIR:AT3G46060.2); similar to Sigma-54 factor, interaction re (GB:ABE82101.1); contains InterPro domain Small GTP-binding protein domain; (InterPro:IPR005225); contains Inter
MSGI1_8127	TC2284	38	39	41	40	protein.degradation.ubiquitin.E2	UBC13 (ubiquitin-conjugating enzyme 13); ubiquitin-protein ligase Identical to Ubiquitin-conjugating enzyme E2 13 (EC 6.3.2.19) (Ubiquitin-protein ligase 13) (Ubiquitin carrier protein 13) (UBC13) [Arabidopsis Thaliana] (GB:Q42541); similar to UBC14 (ub
MSGI1_831	TC1013	60	58	52	56	C1-metabolism.formate-tetrahydrofolate ligase	THFS (10-FORMYLTETRAHYDROFOLATE SYNTHETASE); ATP binding / formate-tetrahydrofolate ligase 10-formyltetrahydrofolate synthetase (THFS) mRNA, complete Identical to Formate--tetrahydrofolate ligase (EC 6.3.4.3) (Formyltetrahydrofolate synthetase) (10-formy
MSGI1_8389	NODE_6975_length_837_cov_11.726404	14	16	14	15	cell.organisation	myosin heavy chain-related similar to unknown protein [Arabidopsis thaliana] (TAIR:AT1G12150.1); similar to t-snare [Medicago truncatula] (GB:ABD33148.1); contains InterPro domain t-snare; (InterPro:IPR010989)
MSGI1_845	TC451	32	29	31	32	cell.organisation	ATMAP65-1 (MICROTUBULE-ASSOCIATED PROTEINS 65-1); microtubule binding Binds and bundles microtubules. Plays a role in stabilizing anti-parallel microtubules in the central spindle at anaphase to early cytokinesis but is not essential at the midline of t
MSGI1_85033	NODE_14626_length_154_cov_7.259740	29	27	27	27	not assigned.unknown	not assigned.unknown
MSGI1_85150	NODE_8865_length_153_cov_34.477123	33	34	33	32	not assigned.unknown	not assigned.unknown
MSGI1_8526	NODE_24632_length_830_cov_37.981926	26	23	25	23	secondary metabolism.unspecified	CAC3 (acetyl co-enzyme A carboxylase carboxyltransferase alpha subunit); acetyl-CoA carboxylase encodes the carboxyltransferase alpha subunit of acetyl-CoA carboxylase, involved in de novo fatty acid biosynthesis similar to unknown protein [Arabidopsis t
MSGI1_858	TC16643	35	36	36	37	cell wall	protein kinase family protein similar to kinase [Arabidopsis thaliana] (TAIR:AT1G79640.1); similar to Os06g0486400 [Oryza sativa (japonica cultivar-group)] (GB:NP_001057665.1); similar to putative MAP4K alpha1 [Oryza sativa (japonica cultivar-group)] (GB
MSGI1_858	TC16643	35	36	36	37	protein.postranslational modification	protein kinase family protein similar to kinase [Arabidopsis thaliana] (TAIR:AT1G79640.1); similar to Os06g0486400 [Oryza sativa (japonica cultivar-group)] (GB:NP_001057665.1); similar to putative MAP4K alpha1 [Oryza sativa (japonica cultivar-group)] (GB
MSGI1_858	TC16643	35	36	36	37	RNA.regulation of transcription.WRKY domain transcription factor family	WRKY19 (WRKY DNA-binding protein 19); transcription factor member of MEKK subfamily Identical to Probable WRKY transcription factor 19 (WRKY DNA-binding protein 19) (WRKY19) [Arabidopsis Thaliana] (GB:Q9SZ67); similar to disease resistance protein (TIR-N
MSGI1_8620	TC18163	16	14	15	15	cell wall	glycosyl hydrolase family 9 protein Identical to Endoglucanase 24 precursor (EC 3.2.1.4) (Endo-1,4-beta glucanase 24) [Arabidopsis Thaliana] (GB:Q93YQ7;GB:Q9SVJ2); similar to glycosyl hydrolase family 9 protein [Arabidopsis thaliana] (TAIR:AT4G39000.1);
MSGI1_8620	TC18163	16	14	15	15	cell wall.degradation.cellulases and beta -1,4-glucanases	glycosyl hydrolase family 9 protein Identical to Endoglucanase 24 precursor (EC 3.2.1.4) (Endo-1,4-beta glucanase 24) [Arabidopsis Thaliana] (GB:Q93YQ7;GB:Q9SVJ2); similar to glycosyl hydrolase family 9 protein [Arabidopsis thaliana] (TAIR:AT4G39000.1);
MSGI1_8620	TC18163	16	14	15	15	misc.gluco-, galacto- and mannosidases	glycosyl hydrolase family 9 protein Identical to Endoglucanase 24 precursor (EC 3.2.1.4) (Endo-1,4-beta glucanase 24) [Arabidopsis Thaliana] (GB:Q93YQ7;GB:Q9SVJ2); similar to glycosyl hydrolase family 9 protein [Arabidopsis thaliana] (TAIR:AT4G39000.1);
MSGI1_8634	TC3414	27	29	29	28	RNA.regulation of transcription.GRAS transcription factor family	PAT1 (PHYTOCHROME A SIGNAL TRANSDUCTION 1); transcription factor Member of GRAS gene family. Semi-dominant mutant has a reduced response to far-red light and appears to act early in the phytochrome A signaling pathway. similar to SCL21 (SCARECROW-LIKE 21
MSGI1_8634	TC3414	27	29	29	28	signalling.light	PAT1 (PHYTOCHROME A SIGNAL TRANSDUCTION 1); transcription factor Member of GRAS gene family. Semi-dominant mutant has a reduced response to far-red light and appears to act early in the phytochrome A signaling pathway. similar to SCL21 (SCARECROW-LIKE 21
MSGI1_8724	NODE_30483_length_820_cov_23.799999	26	24	26	26	not assigned.unknown	not assigned.unknown
MSGI1_8766	TC19474	12	12	11	11	tetrapyrrole synthesis.ferrochelatase	ferrochelatase I Identical to Ferrochelatase-1, chloroplast/mitochondrial precursor (EC 4.99.1.1) (Ferrochelatase I) (Protoheme ferro-lyase 1) (Heme synthetase 1) (HEM15) [Arabidopsis Thaliana] (GB:P42043); similar to ferrochelatase II [Arabidopsis thal
MSGI1_8829	TC17317	13	13	13	14	not assigned.unknown	not assigned.unknown
MSGI1_8895	TC10899	16	18	17	18	signalling.calcium	calcium-dependent protein kinase, putative / CDPK, putative similar to CRK (CDPK-related kinase), calcium ion binding / calcium-dependent protein serine/threonine phosphatase/ kinase [Arabidopsis thaliana] (TAIR:AT3G50530.1); similar to calcium-dependen
MSGI1_9013	157974850	21	23	20	21	not assigned.unknown	not assigned.unknown
MSGI1_906	TC16714	16	18	17	18	not assigned.unknown	not assigned.unknown
MSGI1_9137	157977588	250	242	226	243	cell.organisation	ADF1 (ACTIN DEPOLYMERIZING FACTOR 1) Actin-depolymerizing factor (ADF) and cofilin define a family of actin-binding proteins essential for the rapid turnover of filamentous actin in vivo. Identical to Actin-depolymerizing factor 1 (ADF-1) (AtADF1) (ADF1)
MSGI1_9327	TC3473	10	12	11	11	RNA.regulation of transcription.General Transcription	transcription factor-related similar to B0213E10.4 [Oryza sativa (indica cultivar-group)] (GB:CAJ86205.1); similar to OSJNBb0017I01.15 [Oryza sativa (japonica cultivar-group)] (GB:CAE05735.1); contains InterPro domain Transcription factor Tfb2; (InterPro
MSGI1_9350	TC3783	71	67	71	71	not assigned.unknown	not assigned.unknown
MSGI1_95495	NODE_32607_length_139_cov_16.438848	11	11	11	11	signalling.MAP kinases	ATMPK20 (Arabidopsis thaliana MAP kinase 20); MAP kinase member of MAP Kinase Identical to Mitogen-activated protein kinase 20 (EC 2.7.11.24) (MAP kinase 20) (AtMPK20) (MPK20) [Arabidopsis Thaliana] (GB:Q9SJG9;GB:Q945L8); similar to ATMPK19 (Arabidopsis
MSGI1_9563	TC18681	24	26	24	23	development.unspecified	ATAN11 (ANTHOCYANIN11); nucleotide binding Encodes a protein with similarity to the petunia WD repeat protein an11. similar to transducin family protein / WD-40 repeat family protein [Arabidopsis thaliana] (TAIR:AT3G26640.1); similar to WD40 repeat protei
MSGI1_95744	146149009	28	26	30	29	RNA.regulation of transcription.unclassified	rcd1-like cell differentiation protein, putative similar to rcd1-like cell differentiation protein, putative [Arabidopsis thaliana] (TAIR:AT5G12980.1); similar to Os04g0613400 [Oryza sativa (japonica cultivar-group)] (GB:NP_001053854.1); similar to PRED
MSGI1_96354	NODE_26658_length_138_cov_3.847826	10	10	10	11	cell wall	protein kinase family protein similar to protein kinase family protein / peptidoglycan-binding LysM domain-containing protein [Arabidopsis thaliana] (TAIR:AT1G51940.1); similar to LysM domain-containing receptor-like kinase 7 [Medicago truncatula] (GB:A
MSGI1_96354	NODE_26658_length_138_cov_3.847826	10	10	10	11	signalling.receptor kinases.lysine motif	protein kinase family protein similar to protein kinase family protein / peptidoglycan-binding LysM domain-containing protein [Arabidopsis thaliana] (TAIR:AT1G51940.1); similar to LysM domain-containing receptor-like kinase 7 [Medicago truncatula] (GB:A
MSGI1_9694	TC17989	11	12	11	12	not assigned.unknown	not assigned.unknown
MSGI1_9773	NODE_2322_length_771_cov_19.324255	12	11	11	12	RNA.regulation of transcription.C3H zinc finger family	KH domain-containing protein / zinc finger (CCCH type) family protein similar to KH domain-containing protein / zinc finger (CCCH type) family protein [Arabidopsis thaliana] (TAIR:AT5G06770.1); similar to Os02g0194200 [Oryza sativa (japonica cultivar-gr
MSGI1_98375	NODE_62789_length_135_cov_16.503704	18	16	19	18	cell.division	cell division protein ftsH, putative similar to ATFTSH6/FTSH6 (FtsH protease 6), ATP-dependent peptidase/ ATPase/ metallopeptidase/ peptidase/ zinc ion binding [Arabidopsis thaliana] (TAIR:AT5G15250.1); similar to hypothetical protein [Cleome spinosa] (
MSGI1_98375	NODE_62789_length_135_cov_16.503704	18	16	19	18	protein.degradation.metalloprotease	cell division protein ftsH, putative similar to ATFTSH6/FTSH6 (FtsH protease 6), ATP-dependent peptidase/ ATPase/ metallopeptidase/ peptidase/ zinc ion binding [Arabidopsis thaliana] (TAIR:AT5G15250.1); similar to hypothetical protein [Cleome spinosa] (
MSGI1_9844	NODE_27044_length_768_cov_23.485678	14	14	13	14	not assigned.unknown	not assigned.unknown
MSGI1_9853	TC3544	10	10	10	10	protein.synthesis.elongation.deoxyhypusine synthase	DHS (DHS) Encodes a deoxyhypusine synthase. Identical to Deoxyhypusine synthase (EC 2.5.1.46) (DHS) [Arabidopsis Thaliana] (GB:Q9FI94;GB:Q9ASU5;GB:Q9C5Y5); similar to Deoxyhypusine synthase (GB:Q6RJS2); similar to deoxyhypusine synthase [Crotalaria retusa
MSGI1_9853	TC3544	10	10	10	10	secondary metabolism.N misc.alkaloid-like	DHS (DHS) Encodes a deoxyhypusine synthase. Identical to Deoxyhypusine synthase (EC 2.5.1.46) (DHS) [Arabidopsis Thaliana] (GB:Q9FI94;GB:Q9ASU5;GB:Q9C5Y5); similar to Deoxyhypusine synthase (GB:Q6RJS2); similar to deoxyhypusine synthase [Crotalaria retusa
MSGI1_99604	NODE_17915_length_134_cov_11.067164	10	10	10	10	protein.targeting.chloroplast	SCY1 (SECY HOMOLOG 1); protein translocase Identical to Preprotein translocase secY subunit, chloroplast precursor (CpSecY) (SECY) [Arabidopsis Thaliana] (GB:Q38885;GB:Q9SLG1); similar to EMB2289/SCY2 (EMBRYO DEFECTIVE 2289, SECY HOMOLOG 2), protein tra
MSGI1_99617	NODE_15871_length_134_cov_11.432836	14	12	12	13	cell. vesicle transport	GAMMA-ADAPTIN 1 (GAMMA-ADAPTIN 1); clathrin binding Encodes large subunit of the heterotetrameric adaptor protein complex AP-1. AP-1 is required for clathrin coated vesicles budding from the trans-Golgi network or plasma membrane similar to clathrin bind
MSGI1_9992	NODE_1535_length_762_cov_43.541996	51	45	47	50	protein.degradation.ubiquitin.proteasom	26S proteasome regulatory subunit, putative Identical to 26S proteasome non-ATPase regulatory subunit 14 (26S proteasome regulatory subunit rpn11) (RPN11) [Arabidopsis Thaliana] (GB:Q9LT08;GB:Q8LD11); similar to AJH2 (COP9-signalosome 5B), protein bindi
