# Supplementary material for: Using RNA-Seq for gene identification, polymorphism detection and transcript profiling in two alfalfa genotypes with divergent cell wall composition in stems
Source: BMC Genomics. 2011 Apr 19;12:199. doi: 10.1186/1471-2164-12-199 (PMC3112146; doi:10.1186/1471-2164-12-199)
Supplement: Additional file 15 — Genes differentially expressed between ES and PES internodes of alfalfa genotype 708.A table listing 3,838 genes differentially expressed between ES and PES internodes of alfalfa genotype 708 in MSGI 1.0. We used a MA-plot-based method with random sampling model in a DEGSeq program to select these genes (p-value < 0.001, FDR < 0.025, ≥ 2-fold difference). RPKM-normalized expression counts, log ratios, z-scores, p-values, and q-values for each gene selected are also presented in the table. [file 1471-2164-12-199-S15.TXT]

Unique_ID	MSGI_ID	RPKM_708ES	RPKM_708PES	log2(708ES/708PES)	log2(708ES/708PES) normalized	z-score	p-value	q-value(Benjamini et al 1995)
MSGI1_100078	NODE_56136_length_133_cov_30.736841	45	13	1.8	1.8	4.28	2.00E-05	7.80E-04
MSGI1_10010	NODE_41470_length_761_cov_27.287779	5	25	-2.4	-2.4	-3.86	1.10E-04	3.83E-03
MSGI1_100117	NODE_4997_length_133_cov_234.571426	5	100	-4.4	-4.4	-10.07	0	0
MSGI1_10017	NODE_10887_length_761_cov_29.685940	28	8	1.8	1.8	3.45	5.40E-04	0.01
MSGI1_10019	283574934	14	57	-2.0	-2.0	-5.26	0	1.00E-05
MSGI1_100191	NODE_42286_length_133_cov_4.962406	10	35	-1.8	-1.8	-3.78	1.60E-04	5.12E-03
MSGI1_10023	157976021	32	258	-3.0	-3.0	-14.09	0	0
MSGI1_10026	146148705	157	43	1.9	1.9	8.27	0	0
MSGI1_10027	TC249	88	40	1.1	1.1	4.25	2.00E-05	8.90E-04
MSGI1_100429	NODE_24904_length_133_cov_38.954887	81	23	1.8	1.8	5.75	0	0
MSGI1_100497	NODE_16352_length_133_cov_24.819550	10	35	-1.8	-1.8	-3.84	1.20E-04	4.17E-03
MSGI1_100500	NODE_15991_length_133_cov_9.308270	36	11	1.8	1.8	3.81	1.30E-04	4.52E-03
MSGI1_100516	NODE_13262_length_133_cov_4.037594	0	19	-4.4	-4.4	-4.31	2.00E-05	7.00E-04
MSGI1_100530	NODE_10695_length_133_cov_106.360901	94	26	1.9	1.9	6.37	0	0
MSGI1_100533	NODE_10287_length_133_cov_13.451128	124	0	8.0	7.9	10.92	0	0
MSGI1_100601	136141176	5	37	-3.0	-3.0	-5.3	0	1.00E-05
MSGI1_10075	TC8221	224	102	1.1	1.1	6.84	0	0
MSGI1_10082	TC1338	27	78	-1.5	-1.5	-5.02	0	3.00E-05
MSGI1_100832	NODE_76408_length_132_cov_4.113636	2	17	-2.8	-2.8	-3.48	4.90E-04	0.01
MSGI1_1009	TC9096	134	3	5.3	5.3	11.97	0	0
MSGI1_100945	NODE_65759_length_132_cov_18.303030	15	43	-1.6	-1.6	-3.85	1.20E-04	4.02E-03
MSGI1_1010	TC8968	11	43	-2.0	-2.0	-4.58	0	2.30E-04
MSGI1_10102	TC9064	28	7	2.0	2.0	3.62	2.90E-04	8.64E-03
MSGI1_101057	NODE_48302_length_132_cov_20.500000	60	21	1.5	1.5	4.39	1.00E-05	5.10E-04
MSGI1_101070	NODE_46452_length_132_cov_8.242424	17	2	3.4	3.4	3.85	1.10E-04	3.90E-03
MSGI1_10110	TC1382	7	44	-2.7	-2.7	-5.48	0	0
MSGI1_10113	TC10259	54	17	1.7	1.7	4.49	1.00E-05	3.40E-04
MSGI1_101213	NODE_35761_length_132_cov_14.575758	18	3	2.7	2.7	3.47	5.00E-04	0.01
MSGI1_101232	NODE_34132_length_132_cov_24.886364	13	61	-2.2	-2.2	-5.75	0	0
MSGI1_101309	NODE_28078_length_132_cov_9.287879	16	0	7.3	7.3	3.97	7.00E-05	2.55E-03
MSGI1_101341	NODE_2540_length_132_cov_161.363632	121	43	1.5	1.5	6.23	0	0
MSGI1_101421	NODE_15769_length_132_cov_62.606060	10	76	-2.9	-2.9	-7.48	0	0
MSGI1_101442	NODE_11818_length_132_cov_53.954544	15	40	-1.4	-1.4	-3.32	8.70E-04	0.02
MSGI1_101446	NODE_1091_length_132_cov_136.196976	24	81	-1.8	-1.8	-5.73	0	0
MSGI1_10149	157975669	52	21	1.3	1.3	3.73	1.90E-04	6.00E-03
MSGI1_10151	157975069	68	16	2.1	2.1	5.96	0	0
MSGI1_10152	157974851	84	23	1.9	1.9	6.09	0	0
MSGI1_101522	NODE_8969_length_131_cov_12.175572	8	32	-2.0	-2.0	-3.97	7.00E-05	2.63E-03
MSGI1_101587	NODE_8507_length_131_cov_34.977100	58	14	2.0	2.0	5.24	0	1.00E-05
MSGI1_10168	TC16710	105	43	1.3	1.3	5.24	0	1.00E-05
MSGI1_10170	TC16168	6	34	-2.5	-2.5	-4.67	0	1.60E-04
MSGI1_10176	NODE_838_length_755_cov_127.888741	94	42	1.2	1.2	4.53	1.00E-05	2.90E-04
MSGI1_101919	NODE_45875_length_131_cov_26.885496	5	27	-2.5	-2.5	-4.12	4.00E-05	1.45E-03
MSGI1_1020	TC8513	31	64	-1.1	-1.1	-3.52	4.30E-04	0.01
MSGI1_102227	NODE_19099_length_131_cov_9.732824	7	25	-1.9	-1.9	-3.35	8.10E-04	0.02
MSGI1_102243	NODE_16251_length_131_cov_53.183205	43	0	5.9	5.9	6.8	0	0
MSGI1_10226	TC11904	41	2	4.7	4.7	6.5	0	0
MSGI1_1023	TC616	68	154	-1.2	-1.2	-5.82	0	0
MSGI1_10259	TC16558	109	3	5.0	5.0	10.76	0	0
MSGI1_10263	NODE_54552_length_751_cov_12.347537	12	47	-2.0	-2.0	-4.76	0	1.10E-04
MSGI1_10272	157974680	21	0	6.7	6.7	4.73	0	1.20E-04
MSGI1_102775	NODE_545_length_130_cov_52.230770	54	15	1.8	1.8	4.82	0	8.00E-05
MSGI1_102778	NODE_54166_length_130_cov_20.992308	21	0	4.5	4.5	4.6	0	2.20E-04
MSGI1_102807	NODE_5035_length_130_cov_31.092308	32	70	-1.1	-1.1	-3.84	1.20E-04	4.04E-03
MSGI1_102950	NODE_37339_length_130_cov_5.161539	2	16	-3.3	-3.3	-3.66	2.40E-04	7.53E-03
MSGI1_10299	TC9740	8	31	-1.9	-1.9	-3.76	1.60E-04	5.32E-03
MSGI1_103077	NODE_27704_length_130_cov_59.584614	60	28	1.1	1.1	3.39	6.90E-04	0.01
MSGI1_103118	NODE_2305_length_130_cov_19.407692	4	25	-2.5	-2.5	-4.01	6.00E-05	2.27E-03
MSGI1_103127	NODE_21940_length_130_cov_22.292307	3	23	-3.1	-3.1	-4.22	2.00E-05	1.02E-03
MSGI1_103128	NODE_21926_length_130_cov_9.784616	11	0	6.8	6.8	3.45	5.40E-04	0.01
MSGI1_10316	NODE_9488_length_749_cov_10.230974	14	1	3.5	3.5	3.53	4.10E-04	0.01
MSGI1_103243	F7SND4003GP3CB	33	8	2.0	2.0	3.89	1.00E-04	3.42E-03
MSGI1_10341	TC15399	2	21	-3.1	-3.1	-4.04	5.00E-05	1.98E-03
MSGI1_10347	NODE_9132_length_748_cov_18.938503	50	19	1.4	1.4	3.89	1.00E-04	3.48E-03
MSGI1_1035	TC8053	67	136	-1.0	-1.0	-4.92	0	5.00E-05
MSGI1_10353	NODE_2744_length_748_cov_49.176472	33	10	1.8	1.8	3.68	2.30E-04	7.20E-03
MSGI1_103539	NODE_71781_length_129_cov_10.209302	14	1	3.5	3.5	3.49	4.70E-04	0.01
MSGI1_10356	157976826	395	98	2.0	2.0	13.78	0	0
MSGI1_103598	NODE_6523_length_129_cov_25.077518	20	0	6.6	6.6	4.56	1.00E-05	2.60E-04
MSGI1_103624	NODE_63255_length_129_cov_41.775192	8	40	-2.2	-2.2	-4.69	0	1.40E-04
MSGI1_10366	TC18072	54	22	1.3	1.3	3.75	1.80E-04	5.65E-03
MSGI1_10371	TC12983	26	6	2.2	2.2	3.75	1.70E-04	5.58E-03
MSGI1_103773	NODE_43131_length_129_cov_4.178295	15	0	4.9	4.9	3.92	9.00E-05	3.15E-03
MSGI1_103781	NODE_42207_length_129_cov_5.038760	27	0	4.9	4.9	5.38	0	1.00E-05
MSGI1_103831	NODE_38491_length_129_cov_5.131783	18	3	2.5	2.5	3.33	8.60E-04	0.02
MSGI1_10385	157975004	12	105	-3.1	-3.1	-9.07	0	0
MSGI1_103923	NODE_3352_length_129_cov_49.031006	26	4	2.8	2.8	4.25	2.00E-05	8.80E-04
MSGI1_104012	NODE_23549_length_129_cov_3.860465	4	27	-2.6	-2.6	-4.21	3.00E-05	1.06E-03
MSGI1_104014	NODE_23530_length_129_cov_26.720930	0	24	-5.9	-5.9	-5.05	0	3.00E-05
MSGI1_104024	NODE_22288_length_129_cov_4.961240	23	6	2.1	2.1	3.41	6.30E-04	0.01
MSGI1_104062	NODE_17613_length_129_cov_8.821706	15	0	5.6	5.6	3.97	7.00E-05	2.60E-03
MSGI1_104167	NODE_9232_length_128_cov_21.882812	6	26	-2.2	-2.2	-3.74	1.80E-04	5.78E-03
MSGI1_10431	TC1632	26	58	-1.1	-1.1	-3.44	5.60E-04	0.01
MSGI1_10434	TC10004	13	37	-1.5	-1.5	-3.39	6.90E-04	0.01
MSGI1_10437	NODE_36937_length_745_cov_12.551678	9	37	-2.1	-2.1	-4.28	2.00E-05	8.00E-04
MSGI1_104513	NODE_661_length_128_cov_743.015625	721	3	7.9	7.9	26.49	0	0
MSGI1_104529	NODE_63375_length_128_cov_102.156250	31	75	-1.3	-1.3	-4.3	2.00E-05	7.30E-04
MSGI1_10457	TC16227	31	69	-1.1	-1.1	-3.8	1.40E-04	4.68E-03
MSGI1_1046	TC16131	64	14	2.2	2.2	5.94	0	0
MSGI1_10466	157977372	51	13	1.9	1.9	4.8	0	9.00E-05
MSGI1_10487	157974660	34	8	2.1	2.1	4.19	3.00E-05	1.11E-03
MSGI1_10492	TC11698	57	5	3.6	3.6	7.11	0	0
MSGI1_105000	NODE_10496_length_128_cov_33.898438	28	3	3.1	3.1	4.65	0	1.70E-04
MSGI1_10504	157975846	107	28	1.9	1.9	7.02	0	0
MSGI1_10505	157974704	22	5	2.3	2.3	3.48	5.00E-04	0.01
MSGI1_10516	TC18554	34	10	1.7	1.7	3.59	3.30E-04	9.65E-03
MSGI1_105215	NODE_82645_length_127_cov_6.086614	6	35	-2.6	-2.6	-4.81	0	9.00E-05
MSGI1_105320	NODE_74874_length_127_cov_25.826771	26	2	3.9	3.9	4.99	0	4.00E-05
MSGI1_10534	157975505	83	23	1.9	1.9	6	0	0
MSGI1_10535	TC3455	4	20	-2.5	-2.5	-3.59	3.20E-04	9.58E-03
MSGI1_105425	NODE_66494_length_127_cov_14.141732	6	33	-2.4	-2.4	-4.46	1.00E-05	3.90E-04
MSGI1_10543	NODE_884_length_740_cov_16.935135	14	39	-1.5	-1.5	-3.5	4.50E-04	0.01
MSGI1_10549	NODE_12627_length_740_cov_14.710811	20	3	2.6	2.6	3.63	2.80E-04	8.47E-03
MSGI1_10551	NODE_11243_length_740_cov_61.131081	7	28	-2.1	-2.1	-3.77	1.60E-04	5.31E-03
MSGI1_10553	157976101	167	38	2.2	2.2	9.38	0	0
MSGI1_10555	157974764	53	15	1.8	1.8	4.75	0	1.10E-04
MSGI1_10556	157973764	332	82	2.0	2.0	12.68	0	0
MSGI1_105579	NODE_47374_length_127_cov_13.889764	23	0	6.8	6.8	4.89	0	6.00E-05
MSGI1_105639	NODE_41318_length_127_cov_21.700787	19	66	-1.8	-1.8	-5.16	0	2.00E-05
MSGI1_105663	NODE_40313_length_127_cov_18.244095	14	50	-1.9	-1.9	-4.69	0	1.50E-04
MSGI1_10580	157976450	92	24	1.9	1.9	6.46	0	0
MSGI1_105813	NODE_3078_length_127_cov_354.251984	622	301	1.0	1.0	10.65	0	0
MSGI1_105830	NODE_29566_length_127_cov_40.401573	36	9	1.9	1.9	4.01	6.00E-05	2.25E-03
MSGI1_105855	NODE_26516_length_127_cov_12.133859	22	2	3.9	3.9	4.56	1.00E-05	2.60E-04
MSGI1_105894	NODE_22052_length_127_cov_45.031498	78	18	2.2	2.2	6.41	0	0
MSGI1_105942	NODE_16754_length_127_cov_6.543307	19	4	2.3	2.3	3.31	9.30E-04	0.02
MSGI1_105987	F7SND4004JG7W3	26	60	-1.2	-1.2	-3.7	2.10E-04	6.71E-03
MSGI1_10599	TC14557	117	322	-1.5	-1.5	-9.94	0	0
MSGI1_10614	157976888	263	69	1.9	1.9	11	0	0
MSGI1_106172	NODE_8466_length_126_cov_36.230160	3	19	-2.5	-2.5	-3.4	6.50E-04	0.01
MSGI1_10619	157973727	250	65	1.9	1.9	10.74	0	0
MSGI1_10621	TC6894	6	24	-2.0	-2.0	-3.38	7.10E-04	0.01
MSGI1_10637	157976733	63	13	2.3	2.3	6	0	0
MSGI1_10638	157976711	563	115	2.3	2.3	17.87	0	0
MSGI1_10641	157974744	411	100	2.0	2.0	14.19	0	0
MSGI1_10642	157973959	55	13	2.1	2.1	5.27	0	1.00E-05
MSGI1_106428	NODE_62997_length_126_cov_3.253968	18	2	3.5	3.5	4.02	6.00E-05	2.18E-03
MSGI1_106505	NODE_5250_length_126_cov_12.015873	11	33	-1.5	-1.5	-3.32	9.00E-04	0.02
MSGI1_106688	NODE_37009_length_126_cov_14.182540	20	4	2.4	2.4	3.49	4.70E-04	0.01
MSGI1_10669	157977533	522	129	2.0	2.0	15.89	0	0
MSGI1_10674	157974050	142	34	2.1	2.1	8.41	0	0
MSGI1_10675	157973845	69	18	1.9	1.9	5.66	0	0
MSGI1_106754	NODE_31678_length_126_cov_3.865079	1	17	-3.8	-3.8	-3.94	8.00E-05	2.93E-03
MSGI1_10676	157973568	48	14	1.8	1.8	4.51	1.00E-05	3.10E-04
MSGI1_106767	NODE_30764_length_126_cov_58.984127	55	121	-1.1	-1.1	-5.05	0	3.00E-05
MSGI1_10678	TC9190	57	142	-1.3	-1.3	-6.1	0	0
MSGI1_106870	NODE_22015_length_126_cov_18.246031	16	75	-2.2	-2.2	-6.4	0	0
MSGI1_106908	NODE_17194_length_126_cov_7.341270	25	3	3.1	3.1	4.46	1.00E-05	3.90E-04
MSGI1_106937	NODE_12185_length_126_cov_45.880951	26	7	1.9	1.9	3.41	6.30E-04	0.01
MSGI1_106974	F7SND4003HIC7Y	69	26	1.4	1.4	4.48	1.00E-05	3.50E-04
MSGI1_107045	NODE_8995_length_125_cov_200.240005	162	59	1.5	1.5	7.1	0	0
MSGI1_10709	TC3929	104	44	1.3	1.2	5.01	0	3.00E-05
MSGI1_10727	NODE_10677_length_734_cov_57.268391	34	122	-1.9	-1.9	-7.29	0	0
MSGI1_10728	157977655	746	148	2.3	2.3	20.85	0	0
MSGI1_10729	157976060	145	69	1.1	1.1	5.19	0	1.00E-05
MSGI1_107328	NODE_71247_length_125_cov_6.784000	11	59	-2.4	-2.4	-6.04	0	0
MSGI1_107454	NODE_5611_length_125_cov_112.935997	44	13	1.7	1.7	4.13	4.00E-05	1.41E-03
MSGI1_107558	NODE_42657_length_125_cov_10.632000	61	30	1.0	1.0	3.32	8.70E-04	0.02
MSGI1_107570	NODE_41770_length_125_cov_7.552000	0	15	-4.4	-4.4	-3.91	9.00E-05	3.18E-03
MSGI1_107628	NODE_38945_length_125_cov_6.448000	52	5	3.5	3.5	6.72	0	0
MSGI1_107667	NODE_37294_length_125_cov_10.808000	6	29	-2.2	-2.2	-4.02	6.00E-05	2.18E-03
MSGI1_10769	NODE_674_length_732_cov_97.023224	7	29	-1.9	-1.9	-3.63	2.80E-04	8.40E-03
MSGI1_1077	TC15595	174	25	2.8	2.8	11.06	0	0
MSGI1_107829	NODE_25394_length_125_cov_27.591999	29	9	1.7	1.7	3.33	8.60E-04	0.02
MSGI1_10785	TC395	14	67	-2.3	-2.3	-6.15	0	0
MSGI1_107850	NODE_21826_length_125_cov_148.815994	62	21	1.5	1.5	4.55	1.00E-05	2.60E-04
MSGI1_107852	NODE_2113_length_125_cov_140.240005	64	172	-1.4	-1.4	-7.2	0	0
MSGI1_107857	NODE_20033_length_125_cov_19.632000	6	27	-2.1	-2.1	-3.65	2.60E-04	7.91E-03
MSGI1_10786	TC3129	31	6	2.5	2.5	4.42	1.00E-05	4.50E-04
MSGI1_107885	NODE_16706_length_125_cov_120.103996	120	257	-1.1	-1.1	-7.13	0	0
MSGI1_107886	NODE_16660_length_125_cov_9.688000	53	3	4.3	4.3	7.28	0	0
MSGI1_107887	NODE_16639_length_125_cov_115.272003	38	7	2.6	2.6	4.98	0	4.00E-05
MSGI1_107933	NODE_11533_length_125_cov_56.456001	151	48	1.7	1.7	7.53	0	0
MSGI1_10811	157977296	108	49	1.2	1.2	4.81	0	9.00E-05
MSGI1_10815	157975039	56	8	2.8	2.8	6.27	0	0
MSGI1_10816	157974285	127	33	2.0	1.9	7.68	0	0
MSGI1_10827	TC11449	4	19	-2.3	-2.3	-3.34	8.10E-04	0.02
MSGI1_108300	NODE_69998_length_124_cov_17.056452	28	8	1.8	1.8	3.35	7.80E-04	0.01
MSGI1_1084	TC16372	53	17	1.6	1.6	4.41	1.00E-05	4.60E-04
MSGI1_10851	TC16117	39	9	2.2	2.2	4.56	1.00E-05	2.60E-04
MSGI1_108534	NODE_44847_length_124_cov_15.822580	123	37	1.7	1.7	6.99	0	0
MSGI1_108543	NODE_44130_length_124_cov_54.435482	71	27	1.4	1.4	4.5	1.00E-05	3.30E-04
MSGI1_10865	157974383	180	45	2.0	2.0	9.26	0	0
MSGI1_1089	TC1158	16	44	-1.4	-1.4	-3.67	2.40E-04	7.39E-03
MSGI1_10892	157974447	109	35	1.6	1.6	6.32	0	0
MSGI1_10896	TC4121	22	2	3.8	3.8	4.47	1.00E-05	3.70E-04
MSGI1_108975	F7SND4003HECTR	128	45	1.5	1.5	6.47	0	0
MSGI1_108992	F7SND4003G49U0	26	59	-1.2	-1.2	-3.54	3.90E-04	0.01
MSGI1_10901	TC20279	52	1	5.4	5.4	7.5	0	0
MSGI1_10907	TC17575	17	78	-2.2	-2.2	-6.59	0	0
MSGI1_10926	NODE_15235_length_727_cov_11.393397	16	0	7.3	7.3	4.03	5.00E-05	2.07E-03
MSGI1_10932	157975830	74	32	1.2	1.2	4.15	3.00E-05	1.34E-03
MSGI1_10934	157973759	9	31	-1.8	-1.8	-3.58	3.40E-04	9.93E-03
MSGI1_10935	157973628	265	73	1.9	1.9	10.75	0	0
MSGI1_109400	NODE_66735_length_123_cov_8.837399	46	8	2.6	2.6	5.44	0	0
MSGI1_109470	NODE_57697_length_123_cov_13.788618	287	13	4.5	4.4	17.06	0	0
MSGI1_1095	TC15505	59	186	-1.6	-1.6	-8.27	0	0
MSGI1_109506	NODE_52814_length_123_cov_5.065041	33	3	3.7	3.7	5.46	0	0
MSGI1_109669	NODE_37946_length_123_cov_15.081301	29	5	2.6	2.6	4.32	2.00E-05	6.80E-04
MSGI1_109701	NODE_35968_length_123_cov_46.138210	13	45	-1.8	-1.8	-4.37	1.00E-05	5.50E-04
MSGI1_109727	NODE_34161_length_123_cov_11.756098	0	11	-4.5	-4.5	-3.41	6.30E-04	0.01
MSGI1_109744	NODE_33563_length_123_cov_14.097561	0	13	-3.9	-3.9	-3.49	4.80E-04	0.01
MSGI1_109818	NODE_25725_length_123_cov_44.138210	51	3	4.0	4.0	6.97	0	0
MSGI1_10984	136141694	47	113	-1.3	-1.3	-5.32	0	1.00E-05
MSGI1_109892	NODE_13208_length_123_cov_58.186993	127	58	1.1	1.1	5.13	0	2.00E-05
MSGI1_109894	NODE_13023_length_123_cov_54.902439	24	71	-1.6	-1.6	-4.97	0	4.00E-05
MSGI1_10991	TC15813	18	131	-2.8	-2.8	-9.75	0	0
MSGI1_10992	TC12192	30	78	-1.4	-1.4	-4.74	0	1.20E-04
MSGI1_109954	F7SND4004H55B2	2	29	-4.0	-4.0	-5.28	0	1.00E-05
MSGI1_109998	F7SND4003F843X	105	48	1.1	1.1	4.62	0	1.90E-04
MSGI1_110062	NODE_88611_length_122_cov_13.147541	14	37	-1.4	-1.4	-3.3	9.40E-04	0.02
MSGI1_110261	NODE_77697_length_122_cov_9.803279	12	0	6.9	6.9	3.54	4.00E-04	0.01
MSGI1_11028	157973473	185	47	2.0	2.0	9.38	0	0
MSGI1_11035	TC17629	30	70	-1.2	-1.2	-4.06	5.00E-05	1.89E-03
MSGI1_11054	NODE_5757_length_721_cov_17.160887	15	53	-1.8	-1.8	-4.74	0	1.20E-04
MSGI1_110588	NODE_42874_length_122_cov_40.155739	33	74	-1.2	-1.2	-3.99	6.00E-05	2.36E-03
MSGI1_11061	NODE_1871_length_721_cov_50.392509	4	35	-3.0	-3.0	-5.14	0	2.00E-05
MSGI1_1107	NODE_12880_length_1881_cov_23.131313	13	68	-2.4	-2.4	-6.35	0	0
MSGI1_11070	TC18999	5	26	-2.5	-2.5	-3.99	6.00E-05	2.37E-03
MSGI1_110713	NODE_34234_length_122_cov_10.237705	49	2	4.5	4.5	7.07	0	0
MSGI1_11077	157974433	130	54	1.3	1.3	5.72	0	0
MSGI1_110791	NODE_29500_length_122_cov_16.696722	13	43	-1.7	-1.7	-4.06	5.00E-05	1.86E-03
MSGI1_110800	NODE_28761_length_122_cov_3.409836	23	2	3.8	3.8	4.58	0	2.30E-04
MSGI1_110805	NODE_28102_length_122_cov_10.057377	12	0	6.0	6.0	3.66	2.50E-04	7.72E-03
MSGI1_110970	NODE_11523_length_122_cov_79.737701	22	74	-1.8	-1.8	-5.5	0	0
MSGI1_110973	NODE_11077_length_122_cov_41.983608	6	31	-2.4	-2.4	-4.37	1.00E-05	5.50E-04
MSGI1_11101	NODE_10767_length_720_cov_13.329166	0	18	-4.5	-4.5	-4.23	2.00E-05	9.70E-04
MSGI1_111034	50317732	8	44	-2.5	-2.5	-5.26	0	1.00E-05
MSGI1_111038	NODE_9629_length_121_cov_116.305786	34	72	-1.1	-1.1	-3.69	2.20E-04	6.94E-03
MSGI1_111045	NODE_8577_length_121_cov_483.396698	62	223	-1.8	-1.8	-9.81	0	0
MSGI1_111055	NODE_6967_length_121_cov_457.281006	134	282	-1.1	-1.1	-7.34	0	0
MSGI1_111063	NODE_5995_length_121_cov_100.809914	54	22	1.3	1.3	3.66	2.50E-04	7.72E-03
MSGI1_111070	NODE_51306_length_121_cov_57.520660	19	49	-1.4	-1.4	-3.71	2.10E-04	6.50E-03
MSGI1_111084	NODE_43413_length_121_cov_37.966942	51	17	1.6	1.6	4.16	3.00E-05	1.24E-03
MSGI1_111094	NODE_36815_length_121_cov_28.677687	26	81	-1.6	-1.6	-5.42	0	0
MSGI1_111096	NODE_35935_length_121_cov_62.446281	27	6	2.3	2.3	3.89	1.00E-04	3.40E-03
MSGI1_111100	NODE_34171_length_121_cov_50.892563	9	37	-2.1	-2.1	-4.41	1.00E-05	4.70E-04
MSGI1_11112	TC2041	59	19	1.7	1.7	4.74	0	1.20E-04
MSGI1_111135	NODE_16929_length_121_cov_62.950413	71	34	1.0	1.0	3.6	3.20E-04	9.46E-03
MSGI1_111144	NODE_1260_length_121_cov_72.107437	60	9	2.7	2.7	6.4	0	0
MSGI1_111148	NODE_10872_length_121_cov_43.421486	20	2	3.1	3.1	3.99	6.00E-05	2.40E-03
MSGI1_111151	NODE_10639_length_121_cov_197.280991	23	84	-1.9	-1.9	-6.12	0	0
MSGI1_111215	NODE_19536_length_120_cov_14.791667	28	5	2.5	2.5	4.17	3.00E-05	1.22E-03
MSGI1_11123	TC1039	16	46	-1.6	-1.6	-3.98	7.00E-05	2.52E-03
MSGI1_11131	NODE_25463_length_719_cov_8.877607	11	45	-2.0	-2.0	-4.68	0	1.50E-04
MSGI1_111314	NODE_32659_length_119_cov_39.663864	34	8	2.1	2.1	4.17	3.00E-05	1.22E-03
MSGI1_111320	NODE_2669_length_119_cov_88.621849	50	18	1.5	1.5	3.98	7.00E-05	2.52E-03
MSGI1_111321	NODE_23305_length_119_cov_45.915966	43	10	2.0	2.0	4.59	0	2.30E-04
MSGI1_111325	NODE_22464_length_119_cov_94.033615	44	15	1.5	1.5	3.81	1.40E-04	4.63E-03
MSGI1_11135	157976920	122	60	1.0	1.0	4.67	0	1.60E-04
MSGI1_111404	NODE_9879_length_118_cov_56.084747	6	27	-2.1	-2.1	-3.73	1.90E-04	6.08E-03
MSGI1_11143	TC9184	8	29	-1.9	-1.9	-3.58	3.40E-04	0.01
MSGI1_111438	NODE_5362_length_118_cov_253.652542	211	76	1.5	1.5	8.11	0	0
MSGI1_111480	NODE_14320_length_118_cov_35.500000	32	11	1.6	1.6	3.33	8.50E-04	0.02
MSGI1_111489	NODE_1143_length_118_cov_245.101700	222	104	1.1	1.1	6.56	0	0
MSGI1_111554	NODE_56238_length_117_cov_38.239315	34	72	-1.1	-1.1	-3.75	1.70E-04	5.55E-03
MSGI1_111566	NODE_31083_length_117_cov_107.897438	10	46	-2.1	-2.1	-4.92	0	5.00E-05
MSGI1_111649	NODE_24642_length_116_cov_30.922413	29	0	7.2	7.2	5.41	0	0
MSGI1_111679	F7SND4004IUMIJ	6	38	-2.7	-2.7	-5.08	0	2.00E-05
MSGI1_111753	NODE_9549_length_115_cov_103.260872	97	3	4.9	4.9	10.13	0	0
MSGI1_111767	NODE_68350_length_115_cov_29.321739	26	0	5.4	5.4	5.24	0	1.00E-05
MSGI1_111771	NODE_6451_length_115_cov_15.234782	14	51	-1.8	-1.8	-4.67	0	1.60E-04
MSGI1_111774	NODE_61189_length_115_cov_43.113045	35	8	2.0	2.0	4.14	3.00E-05	1.38E-03
MSGI1_111779	NODE_49310_length_115_cov_13.660870	0	14	-5.1	-5.1	-3.79	1.50E-04	4.89E-03
MSGI1_111781	NODE_48440_length_115_cov_36.791306	31	1	4.8	4.8	5.65	0	0
MSGI1_111899	F7SND4003GTIY1	666	325	1.0	1.0	10.93	0	0
MSGI1_111937	NODE_57270_length_114_cov_25.140350	0	24	-5.6	-5.6	-5.05	0	3.00E-05
MSGI1_111957	NODE_14043_length_114_cov_397.868408	156	2	6.7	6.7	12.82	0	0
MSGI1_112019	NODE_7038_length_113_cov_177.318588	154	77	1.0	1.0	5.13	0	2.00E-05
MSGI1_11203	TC18930	58	21	1.4	1.4	4.17	3.00E-05	1.22E-03
MSGI1_112085	F7SND4003GEIWI	14	0	4.5	4.5	3.71	2.00E-04	6.49E-03
MSGI1_112087	F7SND4003G6LAI	75	20	1.9	1.9	5.87	0	0
MSGI1_1121	TC9076	35	187	-2.4	-2.4	-10.68	0	0
MSGI1_112126	NODE_56074_length_112_cov_33.723213	2	17	-2.8	-2.8	-3.42	6.20E-04	0.01
MSGI1_112147	NODE_41854_length_112_cov_18.741072	5	23	-2.2	-2.2	-3.53	4.10E-04	0.01
MSGI1_112150	NODE_37641_length_112_cov_39.428570	35	10	1.8	1.8	3.73	1.90E-04	6.10E-03
MSGI1_112151	NODE_37001_length_112_cov_80.812500	57	138	-1.3	-1.3	-5.88	0	0
MSGI1_112163	NODE_30530_length_112_cov_38.660713	15	61	-2.0	-2.0	-5.41	0	0
MSGI1_112172	NODE_2694_length_112_cov_134.098221	57	119	-1.1	-1.1	-4.76	0	1.10E-04
MSGI1_112258	NODE_9579_length_111_cov_26.774775	28	2	3.9	3.9	5.12	0	2.00E-05
MSGI1_112262	NODE_7818_length_111_cov_197.225220	12	72	-2.6	-2.6	-6.93	0	0
MSGI1_112270	NODE_5693_length_111_cov_49.171169	39	0	7.0	7.0	6.33	0	0
MSGI1_112274	NODE_43106_length_111_cov_90.126129	39	13	1.5	1.5	3.57	3.50E-04	0.01
MSGI1_112286	NODE_2062_length_111_cov_64.180183	37	13	1.5	1.5	3.49	4.70E-04	0.01
MSGI1_112293	NODE_14016_length_111_cov_48.882881	26	68	-1.4	-1.4	-4.41	1.00E-05	4.80E-04
MSGI1_112385	NODE_86389_length_110_cov_11.763637	2	17	-3.2	-3.2	-3.71	2.10E-04	6.52E-03
MSGI1_112402	NODE_466_length_110_cov_292.854553	157	63	1.3	1.3	6.46	0	0
MSGI1_112456	F7SND4003GFW7N	114	246	-1.1	-1.1	-7.02	0	0
MSGI1_112495	NODE_61764_length_109_cov_58.366974	24	5	2.2	2.2	3.61	3.00E-04	9.09E-03
MSGI1_112498	NODE_6013_length_109_cov_46.449543	53	19	1.5	1.5	4.13	4.00E-05	1.42E-03
MSGI1_112510	NODE_4917_length_109_cov_319.449554	278	70	2.0	2.0	11.46	0	0
MSGI1_112517	NODE_4450_length_109_cov_54.238533	22	50	-1.2	-1.2	-3.32	8.90E-04	0.02
MSGI1_112520	NODE_40289_length_109_cov_91.220184	42	10	2.1	2.1	4.55	1.00E-05	2.60E-04
MSGI1_112528	NODE_33908_length_109_cov_57.238533	8	36	-2.2	-2.2	-4.38	1.00E-05	5.30E-04
MSGI1_112542	NODE_27057_length_109_cov_36.027523	29	0	5.6	5.6	5.57	0	0
MSGI1_112548	NODE_23349_length_109_cov_150.477066	122	4	5.1	5.1	11.42	0	0
MSGI1_11255	157974209	43	11	2.0	2.0	4.54	1.00E-05	2.80E-04
MSGI1_112550	NODE_22852_length_109_cov_18.605505	8	27	-1.9	-1.9	-3.45	5.40E-04	0.01
MSGI1_112574	NODE_10741_length_109_cov_134.651382	116	43	1.4	1.4	5.86	0	0
MSGI1_11259	TC9859	14	71	-2.4	-2.4	-6.52	0	0
MSGI1_112600	F7SND4003GZQG6	88	17	2.3	2.3	7.15	0	0
MSGI1_112611	F7SND4003FUD74	42	91	-1.1	-1.1	-4.29	2.00E-05	7.80E-04
MSGI1_11262	TC18772	29	3	3.1	3.1	4.77	0	1.00E-04
MSGI1_112636	NODE_41234_length_108_cov_23.018518	21	3	2.7	2.7	3.78	1.50E-04	5.01E-03
MSGI1_112637	NODE_40962_length_108_cov_72.185188	18	43	-1.3	-1.3	-3.32	8.90E-04	0.02
MSGI1_112645	NODE_28330_length_108_cov_46.398148	12	40	-1.7	-1.7	-3.87	1.00E-04	3.64E-03
MSGI1_112679	F7SND4004IG7JU	18	59	-1.7	-1.7	-4.75	0	1.10E-04
MSGI1_1127	TC2836	23	87	-1.9	-1.9	-6.27	0	0
MSGI1_11271	NODE_29842_length_714_cov_32.141457	38	14	1.4	1.4	3.36	7.70E-04	0.01
MSGI1_112756	NODE_6297_length_107_cov_193.401871	71	145	-1.0	-1.0	-5.1	0	2.00E-05
MSGI1_112790	NODE_17253_length_107_cov_28.523365	13	40	-1.6	-1.6	-3.79	1.50E-04	4.90E-03
MSGI1_112794	NODE_14097_length_107_cov_258.261688	154	17	3.2	3.2	11.22	0	0
MSGI1_112796	NODE_13717_length_107_cov_408.467285	81	171	-1.1	-1.1	-5.72	0	0
MSGI1_112800	NODE_10504_length_107_cov_85.943924	10	45	-2.2	-2.2	-4.93	0	5.00E-05
MSGI1_11284	TC9237	18	62	-1.8	-1.8	-5	0	4.00E-05
MSGI1_112924	NODE_39574_length_106_cov_79.641510	71	21	1.8	1.8	5.35	0	1.00E-05
MSGI1_112948	NODE_26304_length_106_cov_169.735855	135	0	8.4	8.4	11.15	0	0
MSGI1_112958	NODE_23234_length_106_cov_99.481133	36	88	-1.3	-1.3	-4.68	0	1.50E-04
MSGI1_112959	NODE_22877_length_106_cov_189.367920	148	0	7.7	7.7	12.08	0	0
MSGI1_112965	NODE_19076_length_106_cov_318.764160	127	41	1.6	1.6	6.79	0	0
MSGI1_11299	NODE_5357_length_713_cov_37.454418	26	6	2.1	2.1	3.68	2.30E-04	7.08E-03
MSGI1_113039	NODE_45326_length_105_cov_44.447620	3	17	-2.5	-2.5	-3.32	8.80E-04	0.02
MSGI1_11305	20381681	542	168	1.7	1.7	14.39	0	0
MSGI1_113063	NODE_10141_length_105_cov_26.504763	31	1	4.6	4.6	5.6	0	0
MSGI1_113088	F7SND4003HFUQC	46	16	1.5	1.5	3.89	1.00E-04	3.48E-03
MSGI1_11312	157974060	599	126	2.2	2.2	18.24	0	0
MSGI1_11313	157973471	75	16	2.2	2.2	6.33	0	0
MSGI1_113133	NODE_5771_length_104_cov_101.653847	54	110	-1.0	-1.0	-4.4	1.00E-05	4.90E-04
MSGI1_113141	NODE_3967_length_104_cov_28.028847	0	10	-5.1	-5.1	-3.33	8.60E-04	0.02
MSGI1_113142	NODE_39373_length_104_cov_62.903847	42	6	2.7	2.7	5.35	0	1.00E-05
MSGI1_113163	NODE_17219_length_104_cov_131.778839	57	114	-1.0	-1.0	-4.44	1.00E-05	4.10E-04
MSGI1_11317	TC2620	26	61	-1.2	-1.2	-3.85	1.20E-04	4.02E-03
MSGI1_113212	F7SND4003GO1GN	27	4	2.9	2.9	4.42	1.00E-05	4.50E-04
MSGI1_113222	F7SND4003FZTGR	56	1	5.7	5.7	7.81	0	0
MSGI1_11323	TC1545	126	34	1.9	1.9	7.44	0	0
MSGI1_113254	NODE_80636_length_103_cov_42.106796	6	32	-2.4	-2.4	-4.44	1.00E-05	4.20E-04
MSGI1_113279	NODE_5893_length_103_cov_92.747574	76	231	-1.6	-1.6	-9.07	0	0
MSGI1_113285	NODE_54982_length_103_cov_15.679611	13	43	-1.7	-1.7	-4.08	4.00E-05	1.70E-03
MSGI1_11330	NODE_4473_length_712_cov_18.459270	31	0	6.7	6.7	5.69	0	0
MSGI1_11332	NODE_31689_length_712_cov_13.435393	19	0	4.8	4.8	4.5	1.00E-05	3.20E-04
MSGI1_113336	NODE_2556_length_103_cov_128.524277	111	32	1.8	1.8	6.84	0	0
MSGI1_113339	NODE_23057_length_103_cov_13.572816	11	33	-1.6	-1.6	-3.42	6.20E-04	0.01
MSGI1_113341	NODE_21675_length_103_cov_65.368935	65	11	2.6	2.6	6.5	0	0
MSGI1_113343	NODE_21102_length_103_cov_94.893204	8	27	-1.8	-1.8	-3.31	9.10E-04	0.02
MSGI1_113354	NODE_15969_length_103_cov_129.679611	108	38	1.5	1.5	5.91	0	0
MSGI1_11339	157975189	150	38	2.0	2.0	8.47	0	0
MSGI1_113415	F7SND4003HCTO9	29	1	4.7	4.7	5.51	0	0
MSGI1_113448	F7SND4003FNSOO	69	176	-1.3	-1.3	-6.91	0	0
MSGI1_113486	NODE_52574_length_102_cov_24.715687	15	0	4.4	4.4	3.86	1.10E-04	3.77E-03
MSGI1_113495	NODE_30737_length_102_cov_38.274509	21	49	-1.2	-1.2	-3.42	6.20E-04	0.01
MSGI1_113501	NODE_2043_length_102_cov_98.088234	67	27	1.3	1.3	4.15	3.00E-05	1.33E-03
MSGI1_113503	NODE_19605_length_102_cov_102.362747	62	29	1.1	1.1	3.43	5.90E-04	0.01
MSGI1_113508	NODE_15905_length_102_cov_22.294117	23	3	2.9	2.9	4.08	4.00E-05	1.69E-03
MSGI1_11358	TC1645	53	18	1.6	1.6	4.27	2.00E-05	8.30E-04
MSGI1_113598	NODE_6921_length_101_cov_27.306931	20	54	-1.4	-1.4	-3.93	8.00E-05	2.95E-03
MSGI1_113625	NODE_24815_length_101_cov_82.900993	58	17	1.7	1.7	4.82	0	8.00E-05
MSGI1_11365	TC10037	22	3	3.1	3.1	4.13	4.00E-05	1.41E-03
MSGI1_113668	NODE_68361_length_100_cov_23.270000	21	2	3.2	3.2	4.05	5.00E-05	1.95E-03
MSGI1_113669	NODE_6752_length_100_cov_253.619995	130	34	1.9	1.9	7.66	0	0
MSGI1_113682	NODE_43441_length_100_cov_13.020000	2	24	-3.8	-3.8	-4.7	0	1.40E-04
MSGI1_113683	NODE_41188_length_100_cov_108.669998	83	255	-1.6	-1.6	-9.56	0	0
MSGI1_113692	NODE_29790_length_100_cov_43.320000	45	5	3.1	3.1	5.89	0	0
MSGI1_113712	NODE_14275_length_100_cov_49.040001	42	4	3.4	3.4	5.99	0	0
MSGI1_113715	NODE_13589_length_100_cov_90.690002	67	33	1.0	1.0	3.4	6.60E-04	0.01
MSGI1_113717	NODE_12463_length_100_cov_72.760002	62	10	2.6	2.6	6.38	0	0
MSGI1_113728	F7SND4004IS551	9	29	-1.8	-1.8	-3.43	6.00E-04	0.01
MSGI1_113788	TC16653	440	117	1.9	1.9	14.09	0	0
MSGI1_113799	NODE_7020_length_99_cov_92.444443	79	18	2.2	2.2	6.49	0	0
MSGI1_11380	157973894	11	35	-1.7	-1.7	-3.62	2.80E-04	8.61E-03
MSGI1_113820	NODE_30633_length_99_cov_91.898987	43	17	1.3	1.3	3.41	6.40E-04	0.01
MSGI1_11386	TC9516	16	83	-2.3	-2.3	-6.94	0	0
MSGI1_113904	TC394	11	43	-1.9	-1.9	-4.43	1.00E-05	4.30E-04
MSGI1_113909	NODE_7238_length_98_cov_22.908163	26	1	4.4	4.4	5.16	0	2.00E-05
MSGI1_113939	NODE_1364_length_98_cov_104.367348	37	118	-1.7	-1.7	-6.68	0	0
MSGI1_113941	NODE_10579_length_98_cov_174.173462	64	31	1.0	1.0	3.4	6.70E-04	0.01
MSGI1_113949	F7SND4004IZX1W	1	15	-3.9	-3.9	-3.75	1.70E-04	5.62E-03
MSGI1_11401	TC15927	420	7	5.8	5.8	21.31	0	0
MSGI1_114028	NODE_50929_length_97_cov_26.175259	22	53	-1.3	-1.3	-3.6	3.10E-04	9.23E-03
MSGI1_114034	NODE_40210_length_97_cov_31.484535	26	62	-1.3	-1.3	-3.91	9.00E-05	3.26E-03
MSGI1_114045	NODE_2620_length_97_cov_123.505157	102	1	6.7	6.7	10.38	0	0
MSGI1_114134	NODE_7218_length_96_cov_33.062500	39	12	1.8	1.8	4	6.00E-05	2.34E-03
MSGI1_114135	NODE_6666_length_96_cov_96.541664	73	208	-1.5	-1.5	-8.23	0	0
MSGI1_114157	NODE_30104_length_96_cov_82.927086	72	26	1.5	1.5	4.72	0	1.30E-04
MSGI1_114167	NODE_2416_length_96_cov_89.239586	23	95	-2.0	-2.0	-6.8	0	0
MSGI1_114172	NODE_17421_length_96_cov_33.916668	25	2	3.5	3.5	4.65	0	1.70E-04
MSGI1_114231	NODE_9376_length_95_cov_29.357895	17	44	-1.4	-1.4	-3.47	5.10E-04	0.01
MSGI1_114234	NODE_63117_length_95_cov_24.400000	74	19	1.9	1.9	5.81	0	0
MSGI1_11428	TC3098	6	24	-2.0	-2.0	-3.38	7.10E-04	0.01
MSGI1_114293	NODE_6803_length_94_cov_97.755318	126	50	1.3	1.3	5.78	0	0
MSGI1_114315	NODE_41189_length_94_cov_36.414894	25	3	3.0	3.0	4.39	1.00E-05	5.20E-04
MSGI1_114327	NODE_28388_length_94_cov_107.851067	8	33	-2.0	-2.0	-4.01	6.00E-05	2.20E-03
MSGI1_114330	NODE_26726_length_94_cov_15.723404	14	48	-1.8	-1.8	-4.4	1.00E-05	5.00E-04
MSGI1_114342	NODE_14741_length_94_cov_35.117020	33	81	-1.3	-1.3	-4.59	0	2.30E-04
MSGI1_114344	NODE_12794_length_94_cov_25.925531	31	5	2.5	2.5	4.4	1.00E-05	4.90E-04
MSGI1_114397	F7SND4003G9LRC	28	70	-1.3	-1.4	-4.39	1.00E-05	5.20E-04
MSGI1_114419	TC5907	15	0	5.2	5.2	3.93	8.00E-05	2.95E-03
MSGI1_114541	NODE_75089_length_92_cov_22.260870	7	38	-2.4	-2.4	-4.8	0	9.00E-05
MSGI1_114572	NODE_16505_length_92_cov_116.423912	8	42	-2.3	-2.3	-4.91	0	5.00E-05
MSGI1_114658	NODE_55748_length_91_cov_18.692308	15	0	4.0	4.0	3.73	1.90E-04	6.04E-03
MSGI1_114664	NODE_41125_length_91_cov_95.659340	30	8	1.9	1.9	3.69	2.20E-04	6.83E-03
MSGI1_114677	NODE_30356_length_91_cov_37.219780	20	0	4.8	4.8	4.52	1.00E-05	3.10E-04
MSGI1_114679	NODE_29978_length_91_cov_17.186813	18	0	5.5	5.5	4.4	1.00E-05	4.90E-04
MSGI1_114686	NODE_16577_length_91_cov_50.263737	43	11	2.0	2.0	4.52	1.00E-05	3.10E-04
MSGI1_114709	F7SND4004IOEG3	48	106	-1.2	-1.2	-4.76	0	1.10E-04
MSGI1_114769	NODE_29996_length_90_cov_153.544449	27	65	-1.2	-1.2	-3.95	8.00E-05	2.76E-03
MSGI1_114796	F7SND4004IAJVB	3	36	-3.6	-3.6	-5.61	0	0
MSGI1_114852	NODE_68104_length_89_cov_29.865168	25	4	2.8	2.8	4.18	3.00E-05	1.17E-03
MSGI1_114972	NODE_45134_length_88_cov_77.375000	6	34	-2.5	-2.5	-4.58	0	2.40E-04
MSGI1_114974	NODE_44020_length_88_cov_32.477272	51	20	1.4	1.4	3.8	1.40E-04	4.74E-03
MSGI1_11499	TC8948	134	314	-1.2	-1.2	-8.64	0	0
MSGI1_114994	NODE_2746_length_88_cov_1079.443237	160	499	-1.6	-1.6	-13.54	0	0
MSGI1_114997	NODE_23351_length_88_cov_85.125000	57	1	5.8	5.8	7.86	0	0
MSGI1_11501	TC3584	2	15	-3.2	-3.2	-3.53	4.00E-04	0.01
MSGI1_115062	NODE_3367_length_87_cov_423.114929	175	67	1.4	1.4	7.05	0	0
MSGI1_115161	NODE_907_length_86_cov_92.406975	65	26	1.3	1.3	4.17	3.00E-05	1.23E-03
MSGI1_115173	NODE_6735_length_86_cov_62.337208	50	21	1.3	1.3	3.52	4.20E-04	0.01
MSGI1_115194	NODE_3056_length_86_cov_69.360466	25	2	3.4	3.4	4.64	0	1.80E-04
MSGI1_11520	157976782	1124	254	2.1	2.1	24.28	0	0
MSGI1_115207	NODE_15918_length_86_cov_60.860466	26	4	2.7	2.7	4.21	3.00E-05	1.06E-03
MSGI1_115208	NODE_14285_length_86_cov_88.011627	8	33	-2.1	-2.1	-4.08	4.00E-05	1.69E-03
MSGI1_11521	157975742	53	10	2.4	2.4	5.57	0	0
MSGI1_115279	NODE_56278_length_85_cov_15.035295	16	2	3.2	3.2	3.59	3.30E-04	9.68E-03
MSGI1_115282	NODE_55012_length_85_cov_9.247059	8	34	-2.2	-2.2	-4.26	2.00E-05	8.70E-04
MSGI1_115299	NODE_32657_length_85_cov_47.364704	38	10	2.0	2.0	4.24	2.00E-05	9.20E-04
MSGI1_115316	NODE_17053_length_85_cov_137.211761	53	21	1.3	1.3	3.7	2.10E-04	6.60E-03
MSGI1_115436	F7SND4003GQI62	32	10	1.6	1.6	3.37	7.40E-04	0.01
MSGI1_115499	NODE_21516_length_83_cov_53.602409	21	49	-1.2	-1.2	-3.37	7.30E-04	0.01
MSGI1_1155	TC8517	27	64	-1.3	-1.3	-3.97	7.00E-05	2.58E-03
MSGI1_115503	NODE_17727_length_83_cov_55.493977	41	3	3.7	3.7	6.16	0	0
MSGI1_115507	NODE_16480_length_83_cov_64.578316	6	22	-2.0	-2.0	-3.31	9.30E-04	0.02
MSGI1_115573	F7SND4003G24LE	101	3	5.3	5.3	10.43	0	0
MSGI1_115627	NODE_6514_length_82_cov_179.097565	72	159	-1.2	-1.2	-5.86	0	0
MSGI1_115664	NODE_26745_length_82_cov_94.670731	60	155	-1.4	-1.4	-6.59	0	0
MSGI1_115705	F7SND4003GFEXQ	20	83	-2.0	-2.0	-6.4	0	0
MSGI1_115726	NODE_9585_length_81_cov_52.555557	39	0	5.6	5.6	6.51	0	0
MSGI1_115729	NODE_83308_length_81_cov_21.530865	7	46	-2.7	-2.7	-5.57	0	0
MSGI1_115737	NODE_7139_length_81_cov_526.864197	113	356	-1.7	-1.7	-11.49	0	0
MSGI1_11575	NODE_33134_length_704_cov_36.863636	28	62	-1.1	-1.1	-3.54	3.90E-04	0.01
MSGI1_115755	NODE_36155_length_81_cov_38.407406	23	0	5.2	5.2	4.91	0	6.00E-05
MSGI1_115758	NODE_26755_length_81_cov_81.320984	4	30	-2.8	-2.8	-4.59	0	2.20E-04
MSGI1_115759	NODE_26627_length_81_cov_78.444443	63	196	-1.6	-1.6	-8.42	0	0
MSGI1_115761	NODE_25158_length_81_cov_39.827160	21	91	-2.1	-2.1	-6.86	0	0
MSGI1_115805	F7SND4003GAZG2	45	1	5.3	5.3	6.92	0	0
MSGI1_115817	50320925	41	10	2.0	2.0	4.42	1.00E-05	4.60E-04
MSGI1_115827	NODE_63104_length_80_cov_32.700001	70	22	1.7	1.7	5.12	0	2.00E-05
MSGI1_115848	NODE_225_length_80_cov_374.899994	34	105	-1.6	-1.6	-6.21	0	0
MSGI1_11585	157973634	24	53	-1.1	-1.1	-3.34	8.30E-04	0.02
MSGI1_115889	F7SND4003GZUKJ	62	18	1.8	1.8	5.14	0	2.00E-05
MSGI1_115950	NODE_4596_length_79_cov_20.341772	0	22	-5.5	-5.5	-4.88	0	6.00E-05
MSGI1_115992	NODE_16163_length_79_cov_166.101273	70	32	1.1	1.1	3.73	1.90E-04	5.99E-03
MSGI1_1160	TC15644	45	101	-1.2	-1.2	-4.71	0	1.40E-04
MSGI1_116046	F7SND4003FTB82	105	33	1.7	1.7	6.29	0	0
MSGI1_116049	F7SND4003FNT5V	40	6	2.8	2.8	5.29	0	1.00E-05
MSGI1_116070	NODE_74058_length_78_cov_16.961538	10	35	-1.8	-1.8	-3.84	1.20E-04	4.09E-03
MSGI1_116108	NODE_11109_length_78_cov_85.179489	26	57	-1.1	-1.1	-3.48	5.00E-04	0.01
MSGI1_116274	NODE_6299_length_76_cov_75.184212	28	72	-1.4	-1.4	-4.47	1.00E-05	3.70E-04
MSGI1_116276	NODE_61340_length_76_cov_49.513157	31	8	2.0	2.0	3.79	1.50E-04	4.85E-03
MSGI1_116284	NODE_53039_length_76_cov_23.171053	1	14	-3.5	-3.5	-3.48	4.90E-04	0.01
MSGI1_11630	TC18366	39	8	2.3	2.3	4.72	0	1.30E-04
MSGI1_116325	NODE_16597_length_76_cov_133.342102	8	32	-2.1	-2.1	-3.99	7.00E-05	2.41E-03
MSGI1_116371	F7SND4003GCD8P	103	39	1.4	1.4	5.41	0	0
MSGI1_116421	NODE_17446_length_75_cov_47.493332	39	1	4.9	4.9	6.38	0	0
MSGI1_116424	NODE_15854_length_75_cov_26.613333	20	1	4.2	4.2	4.38	1.00E-05	5.30E-04
MSGI1_116502	TC759	50	22	1.2	1.2	3.35	8.00E-04	0.02
MSGI1_116649	50320972	82	3	5.0	5.0	9.32	0	0
MSGI1_116651	50317636	100	3	5.1	5.1	10.32	0	0
MSGI1_116733	NODE_13422_length_73_cov_35.260273	20	1	4.0	4.0	4.41	1.00E-05	4.70E-04
MSGI1_116780	TC982	55	24	1.2	1.2	3.54	3.90E-04	0.01
MSGI1_116782	NODE_9161_length_72_cov_32.472221	25	57	-1.2	-1.2	-3.59	3.20E-04	9.63E-03
MSGI1_1168	TC8337	4	41	-3.5	-3.5	-5.96	0	0
MSGI1_116811	NODE_30802_length_72_cov_15.569445	10	32	-1.6	-1.6	-3.36	7.80E-04	0.01
MSGI1_116826	NODE_19850_length_72_cov_18.013889	12	51	-2.1	-2.1	-5.14	0	2.00E-05
MSGI1_11685	TC3464	24	5	2.2	2.2	3.59	3.20E-04	9.55E-03
MSGI1_116904	NODE_48463_length_71_cov_48.281689	31	9	1.8	1.8	3.55	3.80E-04	0.01
MSGI1_116929	NODE_24660_length_71_cov_54.323944	3	19	-2.9	-2.9	-3.77	1.60E-04	5.24E-03
MSGI1_116938	F7SND4004JWKOE	126	57	1.1	1.1	5.14	0	2.00E-05
MSGI1_11701	NODE_2336_length_700_cov_18.204287	26	3	2.9	2.9	4.35	1.00E-05	5.90E-04
MSGI1_117011	NODE_9548_length_70_cov_98.914284	78	38	1.0	1.0	3.76	1.70E-04	5.45E-03
MSGI1_117017	NODE_8375_length_70_cov_58.757141	12	38	-1.6	-1.6	-3.73	1.90E-04	6.03E-03
MSGI1_11706	157975110	172	73	1.2	1.2	6.43	0	0
MSGI1_117066	NODE_37119_length_70_cov_61.085712	42	166	-2.0	-2.0	-8.91	0	0
MSGI1_117072	NODE_31786_length_70_cov_47.242859	86	36	1.3	1.3	4.58	0	2.30E-04
MSGI1_117090	NODE_17099_length_70_cov_100.914284	44	8	2.6	2.6	5.35	0	1.00E-05
MSGI1_117127	F7SND4003HGZQH	316	4	6.5	6.5	18.35	0	0
MSGI1_117189	NODE_66821_length_69_cov_68.101448	0	27	-5.8	-5.8	-5.4	0	0
MSGI1_117190	NODE_6337_length_69_cov_112.579712	28	71	-1.3	-1.3	-4.39	1.00E-05	5.00E-04
MSGI1_117200	NODE_44275_length_69_cov_124.971016	67	26	1.4	1.4	4.32	2.00E-05	6.80E-04
MSGI1_117202	NODE_42881_length_69_cov_26.507246	15	2	3.3	3.3	3.46	5.30E-04	0.01
MSGI1_117226	NODE_26097_length_69_cov_199.043472	96	48	1.0	1.0	4.05	5.00E-05	1.90E-03
MSGI1_117244	NODE_12951_length_69_cov_91.942032	39	11	1.8	1.8	4.03	5.00E-05	2.06E-03
MSGI1_117247	NODE_11029_length_69_cov_335.637695	29	74	-1.4	-1.4	-4.6	0	2.20E-04
MSGI1_117280	NODE_9482_length_68_cov_80.705879	31	187	-2.6	-2.6	-11.1	0	0
MSGI1_117288	NODE_7031_length_68_cov_27.338236	17	2	3.1	3.1	3.66	2.40E-04	7.56E-03
MSGI1_117297	NODE_54575_length_68_cov_39.808823	2	15	-3.3	-3.3	-3.55	3.80E-04	0.01
MSGI1_117303	NODE_47458_length_68_cov_62.882355	42	138	-1.7	-1.7	-7.32	0	0
MSGI1_117316	NODE_30279_length_68_cov_181.764709	56	1	5.8	5.8	7.75	0	0
MSGI1_117376	TC7949	1	113	-6.3	-6.3	-11.02	0	0
MSGI1_117378	TC16482	33	1	4.8	4.8	5.88	0	0
MSGI1_117393	NODE_6924_length_67_cov_84.537315	79	29	1.4	1.4	4.86	0	7.00E-05
MSGI1_117408	NODE_4960_length_67_cov_43.074627	29	4	2.7	2.7	4.45	1.00E-05	3.90E-04
MSGI1_117414	NODE_45000_length_67_cov_109.820892	25	59	-1.2	-1.2	-3.68	2.30E-04	7.23E-03
MSGI1_117443	NODE_20422_length_67_cov_41.164181	5	29	-2.6	-2.6	-4.34	1.00E-05	6.20E-04
MSGI1_117462	F7SND4004JCEL4	36	80	-1.2	-1.2	-4.14	3.00E-05	1.36E-03
MSGI1_11751	NODE_32613_length_698_cov_30.372494	32	4	3.1	3.1	5.07	0	3.00E-05
MSGI1_117523	TC4890	8	48	-2.7	-2.7	-5.71	0	0
MSGI1_117538	NODE_7763_length_66_cov_23.378788	0	12	-4.6	-4.6	-3.58	3.40E-04	9.97E-03
MSGI1_117540	NODE_7745_length_66_cov_561.954529	746	254	1.6	1.6	15.87	0	0
MSGI1_117573	NODE_35235_length_66_cov_27.893940	3	16	-2.7	-2.7	-3.33	8.50E-04	0.02
MSGI1_11765	TC9615	49	13	1.9	1.9	4.63	0	1.90E-04
MSGI1_11779	NODE_412_length_697_cov_28.195122	11	39	-1.9	-1.9	-4.13	4.00E-05	1.42E-03
MSGI1_117810	NODE_69334_length_64_cov_16.015625	3	17	-2.7	-2.7	-3.41	6.30E-04	0.01
MSGI1_117821	NODE_59945_length_64_cov_42.968750	9	37	-2.1	-2.1	-4.38	1.00E-05	5.40E-04
MSGI1_117824	NODE_55704_length_64_cov_34.078125	20	2	3.5	3.5	4.22	2.00E-05	1.01E-03
MSGI1_117835	NODE_44407_length_64_cov_38.953125	20	1	4.2	4.2	4.49	1.00E-05	3.40E-04
MSGI1_117839	NODE_41106_length_64_cov_30.953125	22	5	2.1	2.1	3.33	8.60E-04	0.02
MSGI1_117879	NODE_13706_length_64_cov_164.437500	13	46	-1.8	-1.8	-4.46	1.00E-05	3.90E-04
MSGI1_11791	TC2511	79	5	3.9	3.9	8.65	0	0
MSGI1_117954	NODE_81420_length_63_cov_35.730160	4	21	-2.4	-2.4	-3.59	3.20E-04	9.54E-03
MSGI1_118060	TC6293	12	0	5.8	5.8	3.52	4.20E-04	0.01
MSGI1_118077	TC21291	17	2	2.9	2.9	3.53	4.10E-04	0.01
MSGI1_118088	TC14024	31	6	2.3	2.3	4.28	2.00E-05	8.10E-04
MSGI1_11810	157973323	31	6	2.3	2.3	4.18	3.00E-05	1.17E-03
MSGI1_118110	NODE_7746_length_62_cov_507.338715	248	92	1.4	1.4	8.6	0	0
MSGI1_118112	NODE_75313_length_62_cov_13.016129	2	21	-3.7	-3.7	-4.4	1.00E-05	5.00E-04
MSGI1_118147	NODE_40383_length_62_cov_41.661289	6	25	-2.0	-2.0	-3.45	5.50E-04	0.01
MSGI1_118160	NODE_2747_length_62_cov_739.112915	12	34	-1.6	-1.6	-3.4	6.70E-04	0.01
MSGI1_118215	NODE_9948_length_61_cov_139.524597	136	30	2.2	2.2	8.51	0	0
MSGI1_118217	NODE_9911_length_61_cov_142.213120	81	0	8.7	8.7	8.52	0	0
MSGI1_118232	NODE_9636_length_61_cov_57.918034	32	130	-2.0	-2.0	-7.93	0	0
MSGI1_118239	NODE_9406_length_61_cov_50.934425	38	0	5.4	5.4	6.35	0	0
MSGI1_118247	NODE_9281_length_61_cov_33.344261	6	33	-2.6	-2.6	-4.63	0	1.90E-04
MSGI1_118285	NODE_9157_length_61_cov_31.803278	19	71	-1.9	-1.9	-5.74	0	0
MSGI1_118316	NODE_9024_length_61_cov_606.819702	164	51	1.7	1.7	7.87	0	0
MSGI1_118412	NODE_8803_length_61_cov_38.262295	23	5	2.1	2.1	3.45	5.40E-04	0.01
MSGI1_11843	TC9766	63	0	7.3	7.3	8.02	0	0
MSGI1_118445	NODE_87670_length_61_cov_13.655738	32	2	4.1	4.1	5.55	0	0
MSGI1_118481	NODE_8714_length_61_cov_47.098362	21	1	4.0	4.0	4.53	1.00E-05	2.90E-04
MSGI1_118512	NODE_8684_length_61_cov_98.377052	38	13	1.5	1.5	3.49	4.70E-04	0.01
MSGI1_11855	TC10455	406	2	7.5	7.5	20.16	0	0
MSGI1_118583	NODE_85937_length_61_cov_14.950820	30	8	1.9	1.9	3.65	2.60E-04	7.87E-03
MSGI1_11860	NODE_27990_length_694_cov_29.402018	2	16	-3.2	-3.2	-3.59	3.30E-04	9.76E-03
MSGI1_118602	NODE_8574_length_61_cov_55.032787	34	97	-1.5	-1.5	-5.57	0	0
MSGI1_118615	NODE_8565_length_61_cov_28.770493	44	15	1.6	1.6	3.94	8.00E-05	2.86E-03
MSGI1_118636	NODE_85400_length_61_cov_21.245901	12	0	4.1	4.1	3.47	5.20E-04	0.01
MSGI1_118658	NODE_83967_length_61_cov_13.524590	15	0	6.2	6.2	4.02	6.00E-05	2.11E-03
MSGI1_118857	NODE_81521_length_61_cov_4.540984	19	0	5.3	5.3	4.56	1.00E-05	2.60E-04
MSGI1_118908	NODE_80955_length_61_cov_25.393442	24	0	5.6	5.6	5.06	0	3.00E-05
MSGI1_118984	NODE_78967_length_61_cov_3.688524	0	12	-4.6	-4.6	-3.55	3.80E-04	0.01
MSGI1_119014	NODE_7855_length_61_cov_171.770493	8	32	-2.0	-2.0	-3.87	1.10E-04	3.66E-03
MSGI1_119067	NODE_77866_length_61_cov_28.311476	38	1	4.8	4.8	6.3	0	0
MSGI1_119102	NODE_77381_length_61_cov_3.590164	16	0	5.3	5.3	4.14	3.00E-05	1.35E-03
MSGI1_119161	NODE_75833_length_61_cov_17.344263	11	0	4.5	4.5	3.34	8.20E-04	0.02
MSGI1_119173	NODE_7520_length_61_cov_113.573769	3	22	-3.1	-3.1	-4.1	4.00E-05	1.62E-03
MSGI1_119219	NODE_74486_length_61_cov_17.032787	10	0	5.7	5.7	3.3	9.50E-04	0.02
MSGI1_119227	NODE_74384_length_61_cov_9.918033	4	25	-2.7	-2.7	-4.1	4.00E-05	1.59E-03
MSGI1_11927	TC18634	35	91	-1.4	-1.4	-5.13	0	2.00E-05
MSGI1_119308	NODE_734_length_61_cov_121.229507	75	244	-1.7	-1.7	-9.72	0	0
MSGI1_119311	NODE_73368_length_61_cov_9.901639	6	36	-2.5	-2.5	-4.78	0	1.00E-04
MSGI1_119356	NODE_7244_length_61_cov_53.721310	41	14	1.5	1.5	3.66	2.50E-04	7.72E-03
MSGI1_119357	NODE_7232_length_61_cov_13.557377	8	49	-2.7	-2.7	-5.82	0	0
MSGI1_119389	NODE_71020_length_61_cov_21.377048	11	37	-1.7	-1.7	-3.86	1.10E-04	3.88E-03
MSGI1_119402	NODE_70859_length_61_cov_97.868851	7	30	-2.0	-2.0	-3.82	1.30E-04	4.44E-03
MSGI1_1195	NODE_2345_length_1834_cov_45.339695	12	49	-2.1	-2.1	-5.01	0	3.00E-05
MSGI1_119508	NODE_6882_length_61_cov_119.081970	13	35	-1.5	-1.5	-3.34	8.20E-04	0.02
MSGI1_11951	TC9777	86	17	2.4	2.4	7.13	0	0
MSGI1_119556	NODE_68151_length_61_cov_59.196720	7	30	-2.1	-2.1	-3.9	9.00E-05	3.30E-03
MSGI1_119581	NODE_67668_length_61_cov_6.278688	14	0	4.8	4.8	3.86	1.10E-04	3.88E-03
MSGI1_1196	TC8160	14	48	-1.8	-1.8	-4.46	1.00E-05	3.80E-04
MSGI1_119635	NODE_66859_length_61_cov_12.770492	14	0	6.1	6.1	3.83	1.30E-04	4.32E-03
MSGI1_11966	TC17059	29	66	-1.2	-1.2	-3.82	1.30E-04	4.33E-03
MSGI1_119674	NODE_66385_length_61_cov_7.311475	5	26	-2.4	-2.4	-3.95	8.00E-05	2.76E-03
MSGI1_11969	TC13634	23	0	6.2	6.2	4.95	0	5.00E-05
MSGI1_119801	NODE_6298_length_61_cov_48.786884	23	60	-1.4	-1.4	-4.07	5.00E-05	1.76E-03
MSGI1_119807	NODE_62611_length_61_cov_35.081966	4	22	-2.4	-2.4	-3.64	2.70E-04	8.18E-03
MSGI1_119845	NODE_61879_length_61_cov_9.196721	0	18	-5.2	-5.2	-4.41	1.00E-05	4.70E-04
MSGI1_119889	NODE_61396_length_61_cov_18.803278	12	0	4.9	4.9	3.54	4.00E-04	0.01
MSGI1_119893	NODE_6131_length_61_cov_92.950821	55	14	2.0	2.0	5.09	0	2.00E-05
MSGI1_11996	157973314	14	46	-1.7	-1.7	-4.12	4.00E-05	1.45E-03
MSGI1_119976	NODE_6011_length_61_cov_40.016392	24	2	3.9	3.9	4.7	0	1.40E-04
MSGI1_119986	NODE_59982_length_61_cov_24.311476	0	17	-6.4	-6.4	-4.31	2.00E-05	7.10E-04
MSGI1_120	TC11748	36	75	-1.0	-1.0	-3.68	2.30E-04	7.14E-03
MSGI1_12000	TC3396	46	7	2.6	2.6	5.58	0	0
MSGI1_120063	NODE_57968_length_61_cov_19.295082	33	1	4.5	4.5	5.77	0	0
MSGI1_120110	NODE_56748_length_61_cov_98.000000	6	26	-2.1	-2.1	-3.6	3.20E-04	9.44E-03
MSGI1_120122	NODE_56426_length_61_cov_9.491803	29	7	2.1	2.1	3.9	1.00E-04	3.36E-03
MSGI1_120132	NODE_56323_length_61_cov_14.918033	12	46	-2.0	-2.0	-4.63	0	1.90E-04
MSGI1_120213	NODE_54785_length_61_cov_38.245903	4	25	-2.7	-2.7	-4.12	4.00E-05	1.46E-03
MSGI1_120217	NODE_54726_length_61_cov_10.819673	17	2	3.2	3.2	3.67	2.40E-04	7.48E-03
MSGI1_120239	NODE_54473_length_61_cov_19.475410	12	0	4.6	4.6	3.56	3.60E-04	0.01
MSGI1_120247	NODE_5438_length_61_cov_72.557381	59	25	1.2	1.2	3.69	2.20E-04	6.92E-03
MSGI1_120301	NODE_52870_length_61_cov_33.590164	18	3	2.5	2.5	3.4	6.50E-04	0.01
MSGI1_120311	NODE_52723_length_61_cov_4.950819	6	29	-2.3	-2.3	-4.05	5.00E-05	1.95E-03
MSGI1_120381	NODE_51406_length_61_cov_34.721310	21	77	-1.9	-1.9	-5.82	0	0
MSGI1_120395	NODE_51161_length_61_cov_12.639344	5	23	-2.2	-2.2	-3.55	3.80E-04	0.01
MSGI1_120399	NODE_511_length_61_cov_221.016388	36	78	-1.1	-1.1	-3.93	8.00E-05	2.95E-03
MSGI1_120436	NODE_50693_length_61_cov_3.950820	4	60	-3.8	-3.8	-7.5	0	0
MSGI1_120441	NODE_5057_length_61_cov_198.901642	107	44	1.3	1.3	5.25	0	1.00E-05
MSGI1_120448	NODE_50230_length_61_cov_6.524590	20	3	2.7	2.7	3.66	2.40E-04	7.56E-03
MSGI1_120454	NODE_49958_length_61_cov_33.754097	25	3	3.0	3.0	4.31	2.00E-05	7.00E-04
MSGI1_120480	NODE_493_length_61_cov_36.327869	2	20	-3.0	-3.0	-3.89	1.00E-04	3.50E-03
MSGI1_120505	NODE_4896_length_61_cov_11.229508	28	0	5.8	5.8	5.5	0	0
MSGI1_120508	NODE_48891_length_61_cov_62.557377	41	4	3.3	3.3	5.85	0	0
MSGI1_120520	NODE_48608_length_61_cov_37.491802	19	3	2.7	2.7	3.67	2.30E-04	7.30E-03
MSGI1_120550	NODE_47987_length_61_cov_39.377048	0	25	-5.6	-5.6	-5.14	0	2.00E-05
MSGI1_120557	NODE_47895_length_61_cov_37.196720	10	37	-1.9	-1.9	-4.11	4.00E-05	1.55E-03
MSGI1_120618	NODE_45919_length_61_cov_34.934425	21	56	-1.4	-1.4	-4.13	3.00E-05	1.40E-03
MSGI1_120629	NODE_45736_length_61_cov_33.377048	26	5	2.5	2.5	4.11	4.00E-05	1.53E-03
MSGI1_120746	NODE_44061_length_61_cov_99.229507	61	23	1.4	1.4	4.21	2.00E-05	1.04E-03
MSGI1_120770	NODE_43739_length_61_cov_18.704918	23	4	2.5	2.5	3.8	1.40E-04	4.78E-03
MSGI1_120788	NODE_43442_length_61_cov_4.573771	3	55	-4.4	-4.4	-7.48	0	0
MSGI1_12079	157974707	372	94	2.0	2.0	13.28	0	0
MSGI1_120842	NODE_41838_length_61_cov_22.934425	2	15	-3.2	-3.2	-3.51	4.50E-04	0.01
MSGI1_120898	NODE_40981_length_61_cov_27.344263	15	0	6.3	6.3	4.05	5.00E-05	1.92E-03
MSGI1_120947	NODE_40552_length_61_cov_34.360657	292	137	1.1	1.1	7.57	0	0
MSGI1_120952	NODE_40509_length_61_cov_31.213116	20	0	4.8	4.8	4.58	0	2.30E-04
MSGI1_120958	NODE_4044_length_61_cov_51.573769	122	29	2.1	2.1	7.85	0	0
MSGI1_12098	TC11559	5	56	-3.5	-3.5	-6.96	0	0
MSGI1_121002	NODE_39887_length_61_cov_42.229507	55	26	1.1	1.1	3.34	8.40E-04	0.02
MSGI1_121014	NODE_39654_length_61_cov_6.573771	18	0	5.2	5.2	4.37	1.00E-05	5.50E-04
MSGI1_121027	NODE_39344_length_61_cov_13.114754	8	41	-2.4	-2.4	-4.98	0	4.00E-05
MSGI1_121036	NODE_3895_length_61_cov_33.180328	1	22	-4.1	-4.1	-4.6	0	2.20E-04
MSGI1_12108	157976171	42	14	1.6	1.6	3.77	1.60E-04	5.16E-03
MSGI1_121082	NODE_37952_length_61_cov_11.590164	44	14	1.6	1.6	4.03	5.00E-05	2.07E-03
MSGI1_121128	NODE_37386_length_61_cov_53.508198	5	21	-2.2	-2.2	-3.33	8.40E-04	0.02
MSGI1_121194	NODE_36558_length_61_cov_52.311474	52	24	1.1	1.1	3.3	9.40E-04	0.02
MSGI1_121217	NODE_36115_length_61_cov_51.540985	39	84	-1.1	-1.1	-4.11	4.00E-05	1.52E-03
MSGI1_121249	NODE_34835_length_61_cov_77.426231	3	19	-2.7	-2.7	-3.58	3.40E-04	9.98E-03
MSGI1_12125	TC17305	2	24	-3.6	-3.6	-4.63	0	1.90E-04
MSGI1_121266	NODE_34527_length_61_cov_52.245903	31	0	5.9	5.9	5.77	0	0
MSGI1_121267	NODE_34515_length_61_cov_76.622948	5	44	-3.1	-3.1	-5.91	0	0
MSGI1_12127	TC16317	48	136	-1.5	-1.5	-6.66	0	0
MSGI1_121317	NODE_33918_length_61_cov_26.016394	0	98	-8.9	-8.9	-9.2	0	0
MSGI1_121340	NODE_33586_length_61_cov_74.032784	38	9	2.1	2.1	4.38	1.00E-05	5.30E-04
MSGI1_121382	NODE_33062_length_61_cov_34.655739	19	0	5.6	5.6	4.55	1.00E-05	2.60E-04
MSGI1_121392	NODE_32905_length_61_cov_62.737705	39	12	1.7	1.7	3.84	1.20E-04	4.06E-03
MSGI1_121395	NODE_32866_length_61_cov_51.229507	30	10	1.6	1.6	3.3	9.60E-04	0.02
MSGI1_12141	157975666	98	20	2.3	2.3	7.4	0	0
MSGI1_121422	NODE_32553_length_61_cov_69.032784	48	0	6.9	6.9	7.05	0	0
MSGI1_121442	NODE_31894_length_61_cov_86.786888	16	43	-1.4	-1.4	-3.61	3.00E-04	9.10E-03
MSGI1_121452	NODE_31520_length_61_cov_20.327869	0	12	-4.6	-4.6	-3.58	3.40E-04	9.97E-03
MSGI1_121465	NODE_31316_length_61_cov_58.737705	38	11	1.8	1.8	3.96	7.00E-05	2.72E-03
MSGI1_12148	TC19854	45	15	1.6	1.6	3.95	8.00E-05	2.77E-03
MSGI1_12150	TC16251	132	32	2.0	2.0	8.02	0	0
MSGI1_121536	NODE_30437_length_61_cov_29.032787	17	1	3.9	3.9	4.02	6.00E-05	2.15E-03
MSGI1_121549	NODE_30230_length_61_cov_62.344261	42	13	1.7	1.7	3.99	6.00E-05	2.36E-03
MSGI1_121569	NODE_30021_length_61_cov_13.049180	21	55	-1.4	-1.4	-3.92	9.00E-05	3.05E-03
MSGI1_121584	NODE_2984_length_61_cov_17.655737	11	46	-2.1	-2.1	-4.82	0	8.00E-05
MSGI1_121598	NODE_29696_length_61_cov_62.754097	34	6	2.6	2.6	4.72	0	1.30E-04
MSGI1_121622	NODE_2941_length_61_cov_150.950821	64	20	1.7	1.7	4.97	0	4.00E-05
MSGI1_121650	NODE_2842_length_61_cov_411.311462	194	51	1.9	1.9	9.44	0	0
MSGI1_121708	NODE_27339_length_61_cov_40.081966	24	5	2.4	2.4	3.84	1.20E-04	4.18E-03
MSGI1_121735	NODE_2714_length_61_cov_1669.606567	601	290	1.1	1.1	10.51	0	0
MSGI1_121776	NODE_26392_length_61_cov_29.475410	18	43	-1.3	-1.3	-3.31	9.30E-04	0.02
MSGI1_121780	NODE_2636_length_61_cov_90.147537	44	3	3.7	3.7	6.34	0	0
MSGI1_121796	NODE_25955_length_61_cov_48.213116	162	78	1.1	1.1	5.48	0	0
MSGI1_121847	NODE_25074_length_61_cov_45.655739	31	9	1.7	1.7	3.48	5.00E-04	0.01
MSGI1_121848	NODE_25061_length_61_cov_36.737705	103	22	2.2	2.2	7.47	0	0
MSGI1_121863	NODE_24870_length_61_cov_36.196720	24	1	4.2	4.2	4.89	0	6.00E-05
MSGI1_121915	NODE_24054_length_61_cov_64.426231	11	38	-1.8	-1.8	-3.92	9.00E-05	3.12E-03
MSGI1_121921	NODE_23762_length_61_cov_9.721312	57	5	3.6	3.6	7.09	0	0
MSGI1_121954	NODE_23139_length_61_cov_34.983608	17	0	4.6	4.6	4.21	2.00E-05	1.04E-03
MSGI1_121960	NODE_23071_length_61_cov_22.786884	14	0	4.8	4.8	3.8	1.40E-04	4.78E-03
MSGI1_121978	NODE_22835_length_61_cov_35.606556	12	35	-1.6	-1.6	-3.47	5.10E-04	0.01
MSGI1_12198	157974993	63	31	1.0	1.0	3.3	9.50E-04	0.02
MSGI1_122005	NODE_22314_length_61_cov_78.540985	51	0	8.0	8.0	6.98	0	0
MSGI1_122017	NODE_22058_length_61_cov_160.950821	100	25	2.0	2.0	6.99	0	0
MSGI1_12203	157973689	29	70	-1.3	-1.3	-4.22	2.00E-05	9.90E-04
MSGI1_122039	NODE_21743_length_61_cov_36.016392	40	7	2.6	2.6	5.09	0	2.00E-05
MSGI1_122040	NODE_21741_length_61_cov_46.196720	42	14	1.5	1.5	3.76	1.70E-04	5.51E-03
MSGI1_122065	NODE_21358_length_61_cov_68.327866	39	12	1.7	1.7	3.87	1.10E-04	3.66E-03
MSGI1_122068	NODE_21310_length_61_cov_33.311474	13	69	-2.4	-2.4	-6.38	0	0
MSGI1_122114	NODE_19995_length_61_cov_38.770493	21	4	2.4	2.4	3.6	3.10E-04	9.31E-03
MSGI1_122143	NODE_19597_length_61_cov_30.901640	17	0	5.1	5.1	4.29	2.00E-05	7.60E-04
MSGI1_122147	NODE_1948_length_61_cov_87.901642	43	2	4.3	4.3	6.56	0	0
MSGI1_122164	NODE_19040_length_61_cov_21.622952	5	36	-2.9	-2.9	-5.19	0	1.00E-05
MSGI1_12217	TC1074	40	229	-2.5	-2.5	-12.1	0	0
MSGI1_122177	NODE_1893_length_61_cov_191.114761	127	324	-1.4	-1.4	-9.45	0	0
MSGI1_122196	NODE_18483_length_61_cov_21.836065	48	13	1.9	1.9	4.63	0	1.80E-04
MSGI1_1222	TC7882	202	82	1.3	1.3	7.21	0	0
MSGI1_122273	NODE_16984_length_61_cov_45.475410	5	23	-2.1	-2.1	-3.42	6.20E-04	0.01
MSGI1_122277	NODE_16901_length_61_cov_40.032787	20	1	3.9	3.9	4.36	1.00E-05	5.80E-04
MSGI1_122291	NODE_16618_length_61_cov_83.081970	27	60	-1.2	-1.2	-3.6	3.20E-04	9.47E-03
MSGI1_122304	NODE_16431_length_61_cov_52.409836	30	2	3.7	3.7	5.23	0	1.00E-05
MSGI1_122319	NODE_16110_length_61_cov_43.229507	62	20	1.7	1.7	4.81	0	9.00E-05
MSGI1_122322	NODE_16072_length_61_cov_75.000000	28	109	-2.0	-2.0	-7.21	0	0
MSGI1_122328	NODE_16043_length_61_cov_65.983604	17	0	5.4	5.4	4.28	2.00E-05	8.10E-04
MSGI1_122389	NODE_14427_length_61_cov_150.622955	4	28	-2.8	-2.8	-4.5	1.00E-05	3.20E-04
MSGI1_12239	TC8150	159	78	1.0	1.0	5.31	0	1.00E-05
MSGI1_122400	NODE_14254_length_61_cov_27.213116	33	3	3.6	3.6	5.47	0	0
MSGI1_122407	NODE_14230_length_61_cov_67.934425	51	19	1.4	1.4	3.83	1.30E-04	4.32E-03
MSGI1_12247	TC15597	26	56	-1.1	-1.1	-3.34	8.20E-04	0.02
MSGI1_122476	NODE_13027_length_61_cov_43.114754	93	27	1.8	1.8	6.17	0	0
MSGI1_1225	TC8831	13	42	-1.7	-1.7	-4.11	4.00E-05	1.56E-03
MSGI1_122592	NODE_10668_length_61_cov_13.868853	8	32	-1.9	-1.9	-3.78	1.50E-04	5.06E-03
MSGI1_122599	NODE_10568_length_61_cov_23.327869	24	138	-2.5	-2.5	-9.31	0	0
MSGI1_122610	NODE_1036_length_61_cov_43.754097	53	21	1.3	1.3	3.77	1.60E-04	5.23E-03
MSGI1_122612	NODE_1034_length_61_cov_190.229507	21	87	-2.1	-2.1	-6.56	0	0
MSGI1_122627	NODE_10073_length_61_cov_126.147537	71	19	1.9	1.9	5.64	0	0
MSGI1_12273	TC7752	525	258	1.0	1.0	9.61	0	0
MSGI1_12303	NODE_13581_length_680_cov_16.097059	2	21	-3.6	-3.6	-4.27	2.00E-05	8.10E-04
MSGI1_123151	F7SND4003FS44K	85	22	1.9	1.9	6.25	0	0
MSGI1_123215	F7SND4003FRYIZ	46	1	5.0	5.0	7.01	0	0
MSGI1_12328	TC11689	2	16	-3.2	-3.2	-3.57	3.50E-04	0.01
MSGI1_12336	NODE_20972_length_679_cov_17.435936	25	4	2.8	2.8	4.2	3.00E-05	1.08E-03
MSGI1_12346	157974384	266	66	2.0	2.0	11.36	0	0
MSGI1_123597	F7SND4003FTBW7	64	15	2.1	2.1	5.79	0	0
MSGI1_123778	F7SND4004JN7MR	32	89	-1.5	-1.5	-5.31	0	1.00E-05
MSGI1_12385	TC9812	158	35	2.2	2.2	9.19	0	0
MSGI1_12393	TC2054	78	4	4.1	4.1	8.74	0	0
MSGI1_12394	TC2052	84	37	1.2	1.2	4.38	1.00E-05	5.30E-04
MSGI1_123965	F7SND4003FREBK	66	16	2.0	2.0	5.65	0	0
MSGI1_12397	TC18467	5	44	-3.0	-3.0	-5.8	0	0
MSGI1_12413	NODE_2677_length_677_cov_164.193497	115	55	1.1	1.1	4.67	0	1.60E-04
MSGI1_12439	NODE_20154_length_676_cov_12.550296	17	2	3.1	3.1	3.71	2.00E-04	6.47E-03
MSGI1_1245	TC16451	279	104	1.4	1.4	9.12	0	0
MSGI1_1246	TC1249	54	25	1.1	1.1	3.36	7.60E-04	0.01
MSGI1_12460	NODE_61135_length_675_cov_48.410370	26	6	2.1	2.1	3.7	2.10E-04	6.75E-03
MSGI1_12462	NODE_41514_length_675_cov_7.300741	5	24	-2.3	-2.3	-3.75	1.70E-04	5.55E-03
MSGI1_12487	TC15704	49	19	1.4	1.4	3.68	2.30E-04	7.20E-03
MSGI1_12506	TC8947	49	113	-1.2	-1.2	-5.1	0	2.00E-05
MSGI1_12515	TC16741	237	100	1.2	1.2	7.58	0	0
MSGI1_12543	TC18437	37	11	1.7	1.7	3.73	1.90E-04	6.06E-03
MSGI1_12547	TC16367	62	31	1.0	1.0	3.29	9.80E-04	0.02
MSGI1_12553	NODE_4897_length_672_cov_23.069941	28	0	8.1	8.1	5.18	0	2.00E-05
MSGI1_12579	NODE_47491_length_671_cov_67.391953	27	1	4.4	4.4	5.25	0	1.00E-05
MSGI1_12606	TC11378	224	102	1.1	1.1	6.83	0	0
MSGI1_12629	TC16546	8	31	-2.0	-2.0	-3.87	1.10E-04	3.73E-03
MSGI1_12648	136141667	275	88	1.7	1.7	10.08	0	0
MSGI1_1269	TC8456	74	31	1.2	1.2	4.19	3.00E-05	1.11E-03
MSGI1_12718	TC9908	56	23	1.3	1.3	3.83	1.20E-04	4.22E-03
MSGI1_12720	TC8949	31	75	-1.3	-1.3	-4.37	1.00E-05	5.60E-04
MSGI1_12726	TC1867	53	119	-1.2	-1.2	-5.1	0	2.00E-05
MSGI1_12731	TC10706	165	78	1.1	1.1	5.61	0	0
MSGI1_12759	TC18726	62	7	3.2	3.2	7.08	0	0
MSGI1_12774	157975185	14	0	7.1	7.1	3.8	1.40E-04	4.80E-03
MSGI1_12778	TC93	24	199	-3.0	-3.0	-12.41	0	0
MSGI1_12782	TC3341	14	58	-2.1	-2.1	-5.38	0	1.00E-05
MSGI1_12802	157973849	43	101	-1.2	-1.2	-4.92	0	5.00E-05
MSGI1_12817	TC16625	11	41	-1.9	-1.9	-4.2	3.00E-05	1.07E-03
MSGI1_12842	157975535	73	18	2.0	2.0	5.9	0	0
MSGI1_12846	157973486	69	30	1.2	1.2	3.93	8.00E-05	2.95E-03
MSGI1_12853	TC3460	238	612	-1.4	-1.4	-13.06	0	0
MSGI1_12864	TC11573	81	31	1.4	1.4	4.78	0	1.00E-04
MSGI1_12887	157975565	32	9	1.9	1.9	3.77	1.60E-04	5.16E-03
MSGI1_12888	157974331	19	0	5.9	5.9	4.47	1.00E-05	3.70E-04
MSGI1_129	TC456	49	21	1.2	1.2	3.37	7.30E-04	0.01
MSGI1_12910	157974796	23	4	2.6	2.6	3.93	8.00E-05	2.98E-03
MSGI1_12911	157974662	80	37	1.1	1.1	4.09	4.00E-05	1.64E-03
MSGI1_1292	TC8153	135	308	-1.2	-1.2	-8.3	0	0
MSGI1_12930	NODE_5024_length_660_cov_25.612122	18	54	-1.6	-1.6	-4.31	2.00E-05	7.00E-04
MSGI1_12937	NODE_2073_length_660_cov_15.336364	17	56	-1.7	-1.7	-4.61	0	2.00E-04
MSGI1_12945	157973871	28	6	2.3	2.3	4.03	5.00E-05	2.07E-03
MSGI1_12961	NODE_9555_length_659_cov_11.808802	16	3	2.7	2.7	3.32	8.80E-04	0.02
MSGI1_12967	NODE_15865_length_659_cov_33.905918	39	6	2.7	2.7	5.12	0	2.00E-05
MSGI1_12973	157975101	15	0	7.2	7.2	3.89	1.00E-04	3.43E-03
MSGI1_12986	TC16392	176	81	1.1	1.1	6	0	0
MSGI1_1299	TC16975	63	3	4.3	4.3	7.96	0	0
MSGI1_13014	TC10182	17	52	-1.6	-1.6	-4.34	1.00E-05	6.10E-04
MSGI1_13038	157974669	64	30	1.1	1.1	3.61	3.00E-04	9.04E-03
MSGI1_13045	TC2847	21	5	2.2	2.2	3.39	6.90E-04	0.01
MSGI1_13058	NODE_19084_length_656_cov_82.425308	62	0	8.3	8.3	7.62	0	0
MSGI1_1306	TC16671	6	30	-2.4	-2.4	-4.26	2.00E-05	8.60E-04
MSGI1_13107	157974345	34	265	-3.0	-3.0	-14.2	0	0
MSGI1_13126	TC106	420	149	1.5	1.5	11.57	0	0
MSGI1_13145	TC3247	78	37	1.1	1.1	3.9	9.00E-05	3.29E-03
MSGI1_13151	TC18264	23	76	-1.8	-1.8	-5.54	0	0
MSGI1_13171	161610781	111	50	1.1	1.1	4.82	0	8.00E-05
MSGI1_13188	TC19734	0	23	-4.9	-4.9	-4.94	0	5.00E-05
MSGI1_13191	TC18542	46	16	1.5	1.5	3.89	1.00E-04	3.40E-03
MSGI1_13207	NODE_12438_length_652_cov_28.122700	27	3	3.0	3.0	4.51	1.00E-05	3.10E-04
MSGI1_13235	TC16973	90	34	1.4	1.4	5.12	0	2.00E-05
MSGI1_13266	TC2763	55	0	7.5	7.5	7.41	0	0
MSGI1_13268	TC20153	25	2	3.4	3.4	4.58	0	2.30E-04
MSGI1_13280	TC10366	229	644	-1.5	-1.5	-14.37	0	0
MSGI1_13296	157973455	87	0	7.4	7.4	9.34	0	0
MSGI1_1330	TC8343	230	95	1.3	1.3	7.57	0	0
MSGI1_13300	TC9885	43	327	-2.9	-2.9	-15.64	0	0
MSGI1_13309	TC3348	18	2	3.6	3.6	3.97	7.00E-05	2.59E-03
MSGI1_13343	157976947	14	0	4.8	4.8	3.78	1.50E-04	5.04E-03
MSGI1_13352	TC8231	199	77	1.4	1.4	7.43	0	0
MSGI1_13353	TC8078	17	3	2.7	2.7	3.43	5.90E-04	0.01
MSGI1_13373	NODE_45733_length_648_cov_9.663580	12	34	-1.5	-1.5	-3.34	8.10E-04	0.02
MSGI1_13398	TC11215	10	33	-1.7	-1.7	-3.54	4.00E-04	0.01
MSGI1_13400	NODE_9042_length_647_cov_70.834618	51	12	2.1	2.1	5.1	0	2.00E-05
MSGI1_13440	NODE_20855_length_646_cov_17.249226	20	2	3.8	3.7	4.31	2.00E-05	7.10E-04
MSGI1_13451	157974899	11	0	6.7	6.7	3.34	8.20E-04	0.02
MSGI1_13458	TC7924	98	45	1.1	1.1	4.42	1.00E-05	4.40E-04
MSGI1_13460	TC20718	45	13	1.8	1.8	4.37	1.00E-05	5.60E-04
MSGI1_13464	TC16617	407	176	1.2	1.2	9.69	0	0
MSGI1_13471	NODE_6506_length_645_cov_17.779844	28	2	3.9	3.9	5.15	0	2.00E-05
MSGI1_13485	157977055	25	6	2.2	2.2	3.62	2.90E-04	8.76E-03
MSGI1_13493	TC9619	105	33	1.7	1.7	6.28	0	0
MSGI1_13494	TC8462	41	141	-1.8	-1.8	-7.62	0	0
MSGI1_13529	157976872	24	99	-2.0	-2.0	-6.96	0	0
MSGI1_13535	157973787	88	17	2.4	2.4	7.32	0	0
MSGI1_13569	TC2296	81	36	1.2	1.2	4.26	2.00E-05	8.70E-04
MSGI1_13578	TC10482	52	115	-1.1	-1.2	-4.95	0	5.00E-05
MSGI1_13590	20381714	16	1	3.8	3.8	3.79	1.40E-04	4.80E-03
MSGI1_13601	TC20218	43	152	-1.8	-1.8	-7.99	0	0
MSGI1_13617	NODE_355_length_641_cov_34.379097	6	24	-2.1	-2.1	-3.54	3.90E-04	0.01
MSGI1_13630	NODE_1277_length_641_cov_58.853355	39	11	1.8	1.8	4.03	6.00E-05	2.10E-03
MSGI1_13665	NODE_17915_length_640_cov_19.956249	28	0	5.5	5.5	5.5	0	0
MSGI1_13675	157974259	58	239	-2.0	-2.0	-10.85	0	0
MSGI1_13677	TC6232	13	1	3.6	3.6	3.44	5.70E-04	0.01
MSGI1_13708	TC2700	110	43	1.4	1.4	5.52	0	0
MSGI1_13722	157976282	24	0	5.6	5.6	5.11	0	2.00E-05
MSGI1_13723	157975257	90	27	1.7	1.7	5.96	0	0
MSGI1_13724	157973883	62	17	1.8	1.8	5.16	0	2.00E-05
MSGI1_13730	TC2285	117	58	1.0	1.0	4.5	1.00E-05	3.30E-04
MSGI1_13755	157977195	62	25	1.3	1.3	3.96	7.00E-05	2.66E-03
MSGI1_13764	TC6842	4	31	-3.2	-3.2	-5.02	0	3.00E-05
MSGI1_13769	TC19638	69	13	2.4	2.4	6.37	0	0
MSGI1_13771	TC17807	20	65	-1.7	-1.7	-4.93	0	5.00E-05
MSGI1_13779	NODE_9692_length_636_cov_12.759434	18	2	3.2	3.2	3.77	1.60E-04	5.25E-03
MSGI1_13804	TC2515	7	27	-2.0	-2.0	-3.59	3.30E-04	9.76E-03
MSGI1_13806	TC19133	35	84	-1.3	-1.3	-4.61	0	2.00E-04
MSGI1_13828	NODE_17493_length_635_cov_109.102364	89	42	1.1	1.1	4.15	3.00E-05	1.29E-03
MSGI1_13859	157977016	49	16	1.7	1.7	4.28	2.00E-05	7.90E-04
MSGI1_13860	157975560	54	12	2.1	2.1	5.31	0	1.00E-05
MSGI1_13881	NODE_67240_length_633_cov_13.519747	10	43	-2.1	-2.1	-4.65	0	1.70E-04
MSGI1_13896	157975695	95	35	1.4	1.4	5.33	0	1.00E-05
MSGI1_13899	TC7929	37	137	-1.9	-1.9	-7.81	0	0
MSGI1_13929	157976752	18	3	2.7	2.7	3.55	3.80E-04	0.01
MSGI1_13939	TC6935	89	41	1.1	1.1	4.3	2.00E-05	7.30E-04
MSGI1_13951	TC15591	199	91	1.1	1.1	6.42	0	0
MSGI1_13967	NODE_18907_length_631_cov_49.488113	52	2	5.0	5.0	7.4	0	0
MSGI1_13970	157977269	40	142	-1.8	-1.8	-7.83	0	0
MSGI1_13974	TC8207	55	5	3.4	3.4	6.85	0	0
MSGI1_13976	TC3476	8	63	-2.9	-2.9	-6.88	0	0
MSGI1_140	TC7942	47	102	-1.1	-1.1	-4.57	0	2.40E-04
MSGI1_14013	TC17143	19	0	5.0	5.0	4.46	1.00E-05	3.90E-04
MSGI1_14014	TC16949	42	14	1.6	1.6	3.88	1.00E-04	3.61E-03
MSGI1_14034	157975338	43	10	2.2	2.2	4.78	0	1.00E-04
MSGI1_14055	NODE_8769_length_628_cov_13.842357	15	2	3.0	3.0	3.43	5.80E-04	0.01
MSGI1_14059	NODE_26627_length_628_cov_58.525478	4	21	-2.3	-2.3	-3.47	5.20E-04	0.01
MSGI1_14072	157975202	53	18	1.5	1.5	4.16	3.00E-05	1.27E-03
MSGI1_14084	TC20259	1	15	-3.5	-3.5	-3.65	2.60E-04	7.98E-03
MSGI1_14086	TC18497	4	28	-2.7	-2.7	-4.32	2.00E-05	6.80E-04
MSGI1_14103	NODE_25334_length_627_cov_13.677831	2	17	-3.0	-3.0	-3.62	2.90E-04	8.74E-03
MSGI1_14115	157973329	4	20	-2.3	-2.3	-3.36	7.80E-04	0.01
MSGI1_14119	TC3354	25	7	1.9	1.9	3.34	8.30E-04	0.02
MSGI1_14124	TC2005	93	32	1.5	1.5	5.57	0	0
MSGI1_14131	NODE_78245_length_626_cov_22.292332	2	25	-3.5	-3.5	-4.69	0	1.40E-04
MSGI1_14154	157976361	74	17	2.1	2.1	6.24	0	0
MSGI1_14168	TC4359	47	133	-1.5	-1.5	-6.56	0	0
MSGI1_14182	NODE_24073_length_625_cov_19.556801	2	26	-3.8	-3.8	-4.94	0	5.00E-05
MSGI1_14220	157974700	100	46	1.1	1.1	4.55	1.00E-05	2.70E-04
MSGI1_1423	TC8095	206	553	-1.4	-1.4	-12.85	0	0
MSGI1_14237	TC18200	25	56	-1.2	-1.2	-3.5	4.60E-04	0.01
MSGI1_14243	TC10992	24	3	3.1	3.1	4.36	1.00E-05	5.70E-04
MSGI1_14268	TC16524	41	365	-3.1	-3.1	-17.08	0	0
MSGI1_1434	TC9077	50	0	6.2	6.2	7.33	0	0
MSGI1_14364	TC7915	90	39	1.2	1.2	4.49	1.00E-05	3.40E-04
MSGI1_14375	TC11196	119	56	1.1	1.1	4.83	0	8.00E-05
MSGI1_14378	NODE_47634_length_619_cov_34.507271	27	7	1.9	1.9	3.43	5.90E-04	0.01
MSGI1_14426	NODE_25266_length_618_cov_10.131068	7	35	-2.3	-2.3	-4.43	1.00E-05	4.30E-04
MSGI1_14429	NODE_1497_length_618_cov_361.419098	283	62	2.2	2.2	12.32	0	0
MSGI1_14477	TC17878	77	33	1.2	1.2	4.24	2.00E-05	9.50E-04
MSGI1_14510	TC9614	112	50	1.2	1.2	4.91	0	5.00E-05
MSGI1_1452	TC8595	31	8	2.0	2.0	3.86	1.10E-04	3.80E-03
MSGI1_14525	TC17781	39	12	1.7	1.7	3.92	9.00E-05	3.15E-03
MSGI1_14555	157976381	28	244	-3.1	-3.1	-13.89	0	0
MSGI1_14561	157973924	51	10	2.3	2.3	5.42	0	0
MSGI1_14604	157975701	24	5	2.4	2.4	3.75	1.70E-04	5.57E-03
MSGI1_14610	TC8208	63	11	2.5	2.5	6.28	0	0
MSGI1_14612	TC3428	259	62	2.1	2.1	11.35	0	0
MSGI1_14638	20381721	176	3	5.9	5.9	13.8	0	0
MSGI1_1465	TC9411	31	63	-1.0	-1.0	-3.3	9.60E-04	0.02
MSGI1_1466	TC15958	87	32	1.4	1.4	5.11	0	2.00E-05
MSGI1_14666	TC19115	12	0	4.1	4.1	3.41	6.30E-04	0.01
MSGI1_14670	TC16652	385	139	1.5	1.5	10.95	0	0
MSGI1_14684	157977527	63	15	2.1	2.1	5.64	0	0
MSGI1_14686	157976924	47	14	1.8	1.8	4.4	1.00E-05	4.90E-04
MSGI1_14691	157975458	31	6	2.3	2.3	4.23	2.00E-05	9.60E-04
MSGI1_1472	TC16202	25	62	-1.3	-1.3	-4.11	4.00E-05	1.56E-03
MSGI1_14734	TC3511	43	9	2.2	2.2	4.9	0	6.00E-05
MSGI1_1475	NODE_6751_length_1722_cov_33.775841	4	37	-3.1	-3.1	-5.32	0	1.00E-05
MSGI1_1477	TC15485	210	104	1.0	1.0	6.02	0	0
MSGI1_14821	TC18347	33	8	2.1	2.1	4.04	5.00E-05	1.98E-03
MSGI1_14823	TC16941	115	6	4.2	4.2	10.69	0	0
MSGI1_14824	TC16657	38	12	1.7	1.7	3.87	1.10E-04	3.71E-03
MSGI1_14854	157975685	37	8	2.1	2.1	4.39	1.00E-05	5.00E-04
MSGI1_14860	TC9039	289	47	2.6	2.6	13.84	0	0
MSGI1_14866	TC2895	11	61	-2.4	-2.4	-6.08	0	0
MSGI1_14867	TC21943	139	2	6.4	6.3	12.19	0	0
MSGI1_14888	157974566	34	9	1.9	1.9	3.98	7.00E-05	2.49E-03
MSGI1_14906	TC13492	8	39	-2.3	-2.3	-4.65	0	1.70E-04
MSGI1_14940	TC18119	2	26	-3.8	-3.8	-4.92	0	5.00E-05
MSGI1_14949	TC11146	64	32	1.0	1.0	3.33	8.40E-04	0.02
MSGI1_14966	157975527	32	99	-1.6	-1.6	-5.98	0	0
MSGI1_1498	TC9747	9	30	-1.7	-1.7	-3.46	5.30E-04	0.01
MSGI1_14982	TC17833	2	27	-3.8	-3.8	-5.05	0	3.00E-05
MSGI1_14985	TC12175	40	5	2.9	2.9	5.43	0	0
MSGI1_1499	TC16427	444	209	1.1	1.1	9.27	0	0
MSGI1_1500	TC11023	12	60	-2.4	-2.4	-5.94	0	0
MSGI1_15001	157975429	47	13	1.9	1.9	4.53	1.00E-05	2.90E-04
MSGI1_15002	157974306	36	13	1.5	1.5	3.32	8.80E-04	0.02
MSGI1_1501	NODE_1314_length_1712_cov_56.133762	42	139	-1.7	-1.7	-7.45	0	0
MSGI1_15023	NODE_8179_length_603_cov_9.756219	26	1	4.7	4.7	5.21	0	1.00E-05
MSGI1_15045	TC2485	27	4	2.9	2.9	4.42	1.00E-05	4.50E-04
MSGI1_15071	157976180	69	25	1.5	1.5	4.64	0	1.80E-04
MSGI1_15074	157973571	34	11	1.6	1.6	3.46	5.30E-04	0.01
MSGI1_15104	TC14484	39	84	-1.1	-1.1	-4.08	4.00E-05	1.70E-03
MSGI1_15105	TC11293	21	72	-1.8	-1.8	-5.45	0	0
MSGI1_15107	157976675	30	7	2.2	2.2	4.03	5.00E-05	2.05E-03
MSGI1_15186	TC4323	14	0	7.1	7.1	3.77	1.60E-04	5.23E-03
MSGI1_15211	20381727	114	2	5.6	5.6	11.08	0	0
MSGI1_15226	TC18322	12	58	-2.3	-2.3	-5.73	0	0
MSGI1_15236	NODE_37373_length_597_cov_16.998325	24	2	3.8	3.8	4.76	0	1.10E-04
MSGI1_15244	20381735	60	15	2.1	2.1	5.48	0	0
MSGI1_15276	NODE_3303_length_596_cov_150.120804	110	41	1.4	1.4	5.71	0	0
MSGI1_15284	NODE_14064_length_596_cov_56.520134	73	36	1.0	1.0	3.57	3.50E-04	0.01
MSGI1_15296	TC3471	38	2	4.0	4.0	6.06	0	0
MSGI1_15298	TC3242	7	41	-2.7	-2.7	-5.25	0	1.00E-05
MSGI1_15306	TC18031	65	0	7.8	7.8	7.99	0	0
MSGI1_1532	TC16069	29	61	-1.1	-1.1	-3.4	6.60E-04	0.01
MSGI1_15326	67953546	52	113	-1.1	-1.1	-4.78	0	1.00E-04
MSGI1_15407	NODE_5136_length_593_cov_213.946030	250	40	2.6	2.6	12.92	0	0
MSGI1_15419	157974880	28	7	2.0	2.0	3.63	2.70E-04	8.32E-03
MSGI1_1552	TC250	53	19	1.5	1.5	4.05	5.00E-05	1.91E-03
MSGI1_15536	157976928	23	6	2.0	2.0	3.34	8.10E-04	0.02
MSGI1_15541	157974769	130	30	2.1	2.1	8.12	0	0
MSGI1_15561	NODE_32693_length_589_cov_24.127335	35	2	4.4	4.4	5.91	0	0
MSGI1_15606	157973790	31	0	7.3	7.3	5.59	0	0
MSGI1_15630	NODE_3141_length_587_cov_55.350937	33	86	-1.4	-1.4	-4.94	0	5.00E-05
MSGI1_15669	NODE_2832_length_586_cov_93.310577	64	12	2.4	2.4	6.16	0	0
MSGI1_15689	TC9329	51	123	-1.3	-1.3	-5.56	0	0
MSGI1_15708	NODE_6667_length_585_cov_71.400002	13	38	-1.5	-1.5	-3.57	3.50E-04	0.01
MSGI1_15724	157977245	37	11	1.7	1.7	3.83	1.20E-04	4.21E-03
MSGI1_15726	157973797	64	25	1.3	1.3	4.16	3.00E-05	1.28E-03
MSGI1_15735	TC27	88	26	1.8	1.8	5.93	0	0
MSGI1_15752	157976911	86	20	2.1	2.1	6.59	0	0
MSGI1_15754	157976764	21	49	-1.2	-1.2	-3.37	7.30E-04	0.01
MSGI1_15759	TC9522	52	170	-1.7	-1.7	-8.16	0	0
MSGI1_1576	TC8014	148	70	1.1	1.1	5.34	0	1.00E-05
MSGI1_15764	TC5103	2	34	-4.1	-4.1	-5.77	0	0
MSGI1_1578	TC1027	200	93	1.1	1.1	6.28	0	0
MSGI1_15803	157974309	63	18	1.8	1.8	5.14	0	2.00E-05
MSGI1_15805	TC9595	320	149	1.1	1.1	8.01	0	0
MSGI1_15806	TC8465	44	121	-1.5	-1.5	-6.17	0	0
MSGI1_15820	TC12369	3	23	-3.0	-3.0	-4.14	3.00E-05	1.36E-03
MSGI1_15827	NODE_61574_length_582_cov_9.621993	5	26	-2.3	-2.3	-3.81	1.40E-04	4.54E-03
MSGI1_15833	NODE_2291_length_582_cov_10.458763	17	2	3.2	3.2	3.67	2.40E-04	7.35E-03
MSGI1_1584	TC8126	164	78	1.1	1.1	5.62	0	0
MSGI1_15851	TC10755	64	27	1.3	1.3	3.93	8.00E-05	2.99E-03
MSGI1_1586	TC16962	80	6	3.8	3.8	8.62	0	0
MSGI1_15871	157976097	64	13	2.3	2.3	6	0	0
MSGI1_15874	157974581	33	7	2.2	2.2	4.27	2.00E-05	8.40E-04
MSGI1_15884	TC18873	23	6	2.0	2.0	3.32	8.90E-04	0.02
MSGI1_15894	TC10345	204	75	1.4	1.4	7.84	0	0
MSGI1_15913	157974879	26	7	2.0	2.0	3.53	4.10E-04	0.01
MSGI1_1593	TC8054	15	48	-1.7	-1.7	-4.23	2.00E-05	9.70E-04
MSGI1_15940	NODE_8451_length_579_cov_40.291882	83	12	2.8	2.8	7.67	0	0
MSGI1_15974	TC18512	41	2	4.4	4.4	6.41	0	0
MSGI1_16010	TC2121	68	26	1.4	1.4	4.45	1.00E-05	4.00E-04
MSGI1_16011	TC19461	36	1	4.8	4.8	6.16	0	0
MSGI1_16014	TC18419	27	8	1.8	1.8	3.33	8.40E-04	0.02
MSGI1_16026	NODE_43174_length_577_cov_13.019064	10	37	-1.8	-1.8	-3.95	8.00E-05	2.77E-03
MSGI1_16028	NODE_38117_length_577_cov_11.589254	8	34	-2.0	-2.0	-4.09	4.00E-05	1.68E-03
MSGI1_16045	157976270	32	6	2.4	2.4	4.38	1.00E-05	5.40E-04
MSGI1_1609	NODE_31087_length_1671_cov_11.909635	0	14	-5.1	-5.1	-3.86	1.10E-04	3.78E-03
MSGI1_16104	TC2799	92	46	1.0	1.0	3.95	8.00E-05	2.81E-03
MSGI1_16142	TC389	54	11	2.4	2.4	5.61	0	0
MSGI1_16152	TC11013	43	221	-2.4	-2.4	-11.44	0	0
MSGI1_16156	NODE_8999_length_574_cov_26.918118	2	35	-4.0	-4.0	-5.8	0	0
MSGI1_16181	157974541	29	6	2.4	2.4	4.19	3.00E-05	1.11E-03
MSGI1_16185	157973735	65	24	1.5	1.5	4.52	1.00E-05	3.00E-04
MSGI1_16188	TC9966	112	55	1.0	1.0	4.47	1.00E-05	3.70E-04
MSGI1_16190	TC8357	40	262	-2.7	-2.7	-13.47	0	0
MSGI1_16198	TC20429	1	14	-3.4	-3.4	-3.47	5.10E-04	0.01
MSGI1_16216	TC1014	99	45	1.1	1.1	4.54	1.00E-05	2.80E-04
MSGI1_16219	NODE_6993_length_573_cov_17.600349	17	2	2.9	2.9	3.55	3.70E-04	0.01
MSGI1_16235	NODE_15954_length_573_cov_12.966841	19	0	4.8	4.8	4.49	1.00E-05	3.40E-04
MSGI1_1625	TC588	87	38	1.2	1.2	4.37	1.00E-05	5.40E-04
MSGI1_16253	TC4345	158	54	1.6	1.5	7.29	0	0
MSGI1_16289	157976728	23	5	2.2	2.2	3.48	4.90E-04	0.01
MSGI1_16305	TC2092	66	26	1.3	1.3	4.19	3.00E-05	1.11E-03
MSGI1_16317	TC16892	18	148	-3.0	-3.0	-10.66	0	0
MSGI1_1633	TC17608	35	1	4.6	4.6	6.01	0	0
MSGI1_16330	NODE_51087_length_571_cov_13.712785	10	34	-1.7	-1.7	-3.66	2.50E-04	7.62E-03
MSGI1_16343	157977364	41	12	1.7	1.7	3.99	7.00E-05	2.44E-03
MSGI1_1637	TC1200	10	32	-1.7	-1.7	-3.53	4.10E-04	0.01
MSGI1_16379	NODE_23429_length_570_cov_43.422806	28	5	2.6	2.6	4.31	2.00E-05	7.00E-04
MSGI1_16391	157975698	22	5	2.1	2.1	3.3	9.50E-04	0.02
MSGI1_164	TC15742	25	61	-1.3	-1.3	-3.9	9.00E-05	3.33E-03
MSGI1_16415	TC13389	31	6	2.3	2.3	4.23	2.00E-05	9.80E-04
MSGI1_16421	TC11053	22	70	-1.7	-1.7	-5.19	0	1.00E-05
MSGI1_16440	157975235	23	6	2.0	2.0	3.37	7.30E-04	0.01
MSGI1_16443	157973321	56	24	1.3	1.2	3.68	2.30E-04	7.14E-03
MSGI1_16444	TC9359	29	164	-2.5	-2.5	-10.23	0	0
MSGI1_16455	TC20261	4	64	-4.1	-4.1	-7.9	0	0
MSGI1_16478	50319315	23	0	6.8	6.8	4.9	0	6.00E-05
MSGI1_16505	TC8840	322	152	1.1	1.1	7.88	0	0
MSGI1_16509	TC2029	197	80	1.3	1.3	7.18	0	0
MSGI1_16531	NODE_43770_length_567_cov_12.994709	10	33	-1.8	-1.8	-3.62	2.80E-04	8.59E-03
MSGI1_16542	157976307	75	19	2.0	2.0	5.96	0	0
MSGI1_16580	50319761	104	25	2.1	2.1	7.22	0	0
MSGI1_16583	157974753	41	10	2.0	2.0	4.45	1.00E-05	4.00E-04
MSGI1_16589	TC6119	17	2	3.5	3.5	3.81	1.40E-04	4.63E-03
MSGI1_16609	TC11201	84	40	1.1	1.1	3.99	7.00E-05	2.42E-03
MSGI1_16632	50320216	19	52	-1.4	-1.4	-3.91	9.00E-05	3.26E-03
MSGI1_16650	TC14693	6	28	-2.1	-2.1	-3.79	1.50E-04	4.86E-03
MSGI1_16672	NODE_10794_length_564_cov_90.081558	80	3	5.0	5.0	9.19	0	0
MSGI1_16677	157975191	25	5	2.3	2.3	3.78	1.50E-04	5.01E-03
MSGI1_1668	TC8300	12	60	-2.3	-2.3	-5.88	0	0
MSGI1_16683	TC9445	66	20	1.7	1.7	5.07	0	3.00E-05
MSGI1_16684	TC8717	171	83	1.0	1.0	5.58	0	0
MSGI1_16703	TC10932	15	45	-1.6	-1.6	-4.01	6.00E-05	2.27E-03
MSGI1_16708	NODE_5694_length_563_cov_57.673180	78	5	4.0	4.0	8.64	0	0
MSGI1_16734	50316605	101	23	2.1	2.1	7.21	0	0
MSGI1_16741	157974696	32	8	2.0	2.0	3.87	1.10E-04	3.74E-03
MSGI1_1682	TC8663	16	56	-1.8	-1.8	-4.82	0	8.00E-05
MSGI1_16853	TC7951	0	57	-7.6	-7.6	-7.56	0	0
MSGI1_16869	NODE_9827_length_560_cov_38.848213	6	41	-2.8	-2.8	-5.35	0	1.00E-05
MSGI1_16883	NODE_10888_length_560_cov_9.042857	13	0	4.2	4.2	3.53	4.00E-04	0.01
MSGI1_16899	136141624	16	210	-3.7	-3.7	-13.87	0	0
MSGI1_16905	TC4690	37	13	1.5	1.5	3.5	4.60E-04	0.01
MSGI1_16907	TC3429	28	148	-2.4	-2.4	-9.48	0	0
MSGI1_16909	TC20820	170	60	1.5	1.5	7.42	0	0
MSGI1_16914	TC18584	51	14	1.9	1.9	4.74	0	1.20E-04
MSGI1_16924	NODE_3458_length_559_cov_290.722717	99	48	1.0	1.0	4.2	3.00E-05	1.08E-03
MSGI1_16935	50316898	248	49	2.4	2.4	12.08	0	0
MSGI1_16945	157975851	71	31	1.2	1.2	4.05	5.00E-05	1.93E-03
MSGI1_16947	157974940	30	8	1.9	1.9	3.73	1.90E-04	6.02E-03
MSGI1_16949	157973702	53	14	1.9	1.9	4.87	0	7.00E-05
MSGI1_16961	TC1919	3	48	-3.9	-3.9	-6.71	0	0
MSGI1_16964	TC17915	53	23	1.2	1.2	3.51	4.40E-04	0.01
MSGI1_1699	TC9037	387	130	1.6	1.6	11.51	0	0
MSGI1_16999	TC6290	50	3	3.9	3.9	6.85	0	0
MSGI1_17035	50319379	16	50	-1.6	-1.6	-4.26	2.00E-05	8.80E-04
MSGI1_17038	50316897	72	28	1.4	1.4	4.48	1.00E-05	3.60E-04
MSGI1_17046	157973399	43	12	1.9	1.9	4.37	1.00E-05	5.50E-04
MSGI1_1705	TC16688	9	39	-2.1	-2.1	-4.5	1.00E-05	3.30E-04
MSGI1_17078	NODE_27764_length_556_cov_22.812950	22	52	-1.3	-1.3	-3.56	3.60E-04	0.01
MSGI1_17086	50319394	177	37	2.3	2.3	10.01	0	0
MSGI1_17094	157976182	39	8	2.3	2.3	4.7	0	1.40E-04
MSGI1_1710	TC2156	6	30	-2.5	-2.5	-4.32	2.00E-05	6.80E-04
MSGI1_17107	TC18414	9	41	-2.2	-2.2	-4.65	0	1.80E-04
MSGI1_17109	TC18191	29	8	1.9	1.9	3.53	4.10E-04	0.01
MSGI1_17110	TC16901	24	81	-1.8	-1.8	-5.78	0	0
MSGI1_17119	NODE_498_length_555_cov_70.086487	54	19	1.5	1.5	4.24	2.00E-05	9.30E-04
MSGI1_1712	TC9717	88	40	1.1	1.1	4.22	2.00E-05	1.02E-03
MSGI1_17133	50319786	33	0	8.4	8.4	5.52	0	0
MSGI1_17156	TC2907	57	27	1.1	1.1	3.38	7.20E-04	0.01
MSGI1_17169	TC11889	9	46	-2.4	-2.4	-5.22	0	1.00E-05
MSGI1_17180	NODE_2803_length_554_cov_30.931408	30	0	6.6	6.6	5.6	0	0
MSGI1_17197	50316929	14	50	-1.8	-1.8	-4.63	0	1.90E-04
MSGI1_17199	50316604	246	71	1.8	1.8	10.1	0	0
MSGI1_17207	TC673	76	239	-1.7	-1.7	-9.43	0	0
MSGI1_17210	TC3943	79	4	4.2	4.2	8.81	0	0
MSGI1_17246	157977027	30	7	2.1	2.1	3.93	8.00E-05	2.94E-03
MSGI1_1726	TC16723	14	60	-2.1	-2.1	-5.57	0	0
MSGI1_17271	TC17403	81	36	1.2	1.2	4.24	2.00E-05	9.40E-04
MSGI1_17273	TC12726	22	5	2.3	2.3	3.57	3.40E-04	0.01
MSGI1_17320	TC1437	49	17	1.5	1.5	3.94	8.00E-05	2.84E-03
MSGI1_17327	NODE_67227_length_551_cov_12.878403	2	29	-3.6	-3.6	-5.08	0	3.00E-05
MSGI1_17330	NODE_4938_length_551_cov_38.297642	29	5	2.6	2.6	4.37	1.00E-05	5.50E-04
MSGI1_17339	50319720	38	13	1.6	1.6	3.66	2.50E-04	7.72E-03
MSGI1_17369	TC11406	17	2	3.1	3.1	3.66	2.50E-04	7.72E-03
MSGI1_17394	157976342	36	9	2.0	2.0	4.19	3.00E-05	1.11E-03
MSGI1_1740	TC393	13	57	-2.1	-2.1	-5.48	0	0
MSGI1_17424	NODE_54654_length_549_cov_17.867031	2	26	-3.5	-3.5	-4.81	0	8.00E-05
MSGI1_17446	157975649	30	6	2.3	2.3	4.1	4.00E-05	1.61E-03
MSGI1_1746	TC881	28	72	-1.4	-1.4	-4.49	1.00E-05	3.50E-04
MSGI1_17461	TC10720	49	12	2.0	2.0	4.9	0	6.00E-05
MSGI1_17494	50317038	56	14	2.0	2.0	5.2	0	1.00E-05
MSGI1_17508	TC4841	29	64	-1.1	-1.1	-3.62	2.90E-04	8.63E-03
MSGI1_17510	TC3580	34	6	2.5	2.5	4.59	0	2.20E-04
MSGI1_17511	TC3019	80	36	1.2	1.2	4.2	3.00E-05	1.09E-03
MSGI1_17547	50318739	39	0	6.0	6.0	6.49	0	0
MSGI1_17549	50316839	43	11	1.9	1.9	4.46	1.00E-05	3.90E-04
MSGI1_17579	NODE_2324_length_546_cov_18.558609	10	37	-2.0	-2.0	-4.17	3.00E-05	1.21E-03
MSGI1_17587	50318813	16	65	-2.0	-2.0	-5.54	0	0
MSGI1_17597	157976786	186	734	-2.0	-2.0	-18.69	0	0
MSGI1_17603	TC9867	320	158	1.0	1.0	7.47	0	0
MSGI1_17610	TC3020	18	57	-1.7	-1.7	-4.6	0	2.20E-04
MSGI1_17616	TC15812	99	536	-2.4	-2.4	-18.13	0	0
MSGI1_17626	NODE_42855_length_545_cov_16.658716	22	5	2.2	2.2	3.43	6.00E-04	0.01
MSGI1_17648	157974630	35	11	1.6	1.6	3.57	3.60E-04	0.01
MSGI1_17657	TC4766	69	7	3.3	3.3	7.53	0	0
MSGI1_17702	50317502	730	282	1.4	1.4	14.29	0	0
MSGI1_17709	50316907	92	0	7.3	7.3	9.7	0	0
MSGI1_17712	170677102	36	8	2.2	2.2	4.42	1.00E-05	4.60E-04
MSGI1_17715	157973326	47	19	1.3	1.3	3.55	3.80E-04	0.01
MSGI1_17755	50317451	25	0	7.9	7.9	4.86	0	7.00E-05
MSGI1_1776	TC2630	25	76	-1.6	-1.6	-5.13	0	2.00E-05
MSGI1_17791	NODE_41259_length_542_cov_8.987085	12	0	4.6	4.6	3.58	3.40E-04	0.01
MSGI1_178	TC7853	38	107	-1.5	-1.5	-5.88	0	0
MSGI1_17800	NODE_12170_length_542_cov_36.584869	36	0	7.5	7.5	6	0	0
MSGI1_17807	50319387	79	20	2.0	2.0	6.13	0	0
MSGI1_17811	50317968	15	0	7.3	7.3	3.95	8.00E-05	2.77E-03
MSGI1_17813	50317080	52	9	2.5	2.5	5.69	0	0
MSGI1_17829	NODE_23085_length_541_cov_20.916821	29	4	2.8	2.8	4.57	0	2.40E-04
MSGI1_17841	TC19493	28	7	2.1	2.1	3.76	1.70E-04	5.42E-03
MSGI1_17849	TC11268	254	123	1.0	1.0	6.83	0	0
MSGI1_17850	50319523	70	19	1.9	1.9	5.58	0	0
MSGI1_17852	50318778	60	139	-1.2	-1.2	-5.65	0	0
MSGI1_17859	50316745	124	2	6.4	6.4	11.53	0	0
MSGI1_17862	157974240	23	6	2.0	2.0	3.32	8.90E-04	0.02
MSGI1_17865	TC7771	22	4	2.6	2.6	3.82	1.30E-04	4.48E-03
MSGI1_17880	NODE_6593_length_540_cov_253.731476	324	146	1.1	1.1	8.28	0	0
MSGI1_17898	50318979	38	10	1.9	1.9	4.09	4.00E-05	1.68E-03
MSGI1_17899	50318491	99	40	1.3	1.3	5.11	0	2.00E-05
MSGI1_17904	50317342	17	0	7.4	7.4	4.17	3.00E-05	1.20E-03
MSGI1_17908	50316789	15	1	3.8	3.8	3.76	1.60E-04	5.34E-03
MSGI1_17921	TC770	31	87	-1.5	-1.5	-5.23	0	1.00E-05
MSGI1_17933	TC15530	16	42	-1.3	-1.3	-3.37	7.30E-04	0.01
MSGI1_17953	50319525	29	0	8.2	8.2	5.23	0	1.00E-05
MSGI1_17987	TC16932	78	38	1.0	1.0	3.74	1.80E-04	5.87E-03
MSGI1_18006	50319401	59	27	1.1	1.1	3.46	5.40E-04	0.01
MSGI1_18018	157974410	21	5	2.2	2.2	3.36	7.70E-04	0.01
MSGI1_1806	TC826	211	76	1.5	1.5	8.1	0	0
MSGI1_18069	50318360	19	0	6.6	6.6	4.48	1.00E-05	3.60E-04
MSGI1_1807	TC595	22	101	-2.2	-2.2	-7.41	0	0
MSGI1_18070	50317959	13	0	7.1	7.1	3.72	2.00E-04	6.23E-03
MSGI1_18137	50317622	27	2	4.1	4.1	5.1	0	2.00E-05
MSGI1_18138	50317431	157	26	2.6	2.6	10.13	0	0
MSGI1_1814	TC16453	0	93	-6.7	-6.7	-9.9	0	0
MSGI1_18145	170677085	3859	979	2.0	2.0	42.75	0	0
MSGI1_18153	TC5832	1	16	-3.5	-3.5	-3.68	2.30E-04	7.09E-03
MSGI1_18155	TC4650	42	11	1.9	1.9	4.27	2.00E-05	8.20E-04
MSGI1_18177	NODE_30705_length_535_cov_16.842991	24	3	2.9	2.9	4.18	3.00E-05	1.19E-03
MSGI1_18196	50317665	20	75	-1.9	-1.9	-5.76	0	0
MSGI1_18203	50317010	12	46	-1.9	-1.9	-4.54	1.00E-05	2.80E-04
MSGI1_18205	50316955	25	0	7.0	7.0	5.13	0	2.00E-05
MSGI1_18213	TC988	13	62	-2.3	-2.3	-5.88	0	0
MSGI1_18226	TC18866	10	41	-2.1	-2.1	-4.54	1.00E-05	2.80E-04
MSGI1_18249	50319734	165	19	3.1	3.1	11.45	0	0
MSGI1_18264	50317379	25	0	5.9	5.9	5.16	0	2.00E-05
MSGI1_18274	50316594	11	0	6.8	6.8	3.37	7.40E-04	0.01
MSGI1_18293	NODE_4088_length_533_cov_26.230770	3	28	-3.1	-3.1	-4.64	0	1.80E-04
MSGI1_18313	50320475	15	0	7.2	7.2	3.86	1.10E-04	3.88E-03
MSGI1_18320	50319362	11	0	6.8	6.8	3.37	7.40E-04	0.01
MSGI1_18321	50319327	11	0	6.8	6.8	3.41	6.30E-04	0.01
MSGI1_18329	50318079	107	38	1.5	1.5	5.9	0	0
MSGI1_18336	50317629	21	0	7.7	7.7	4.58	0	2.30E-04
MSGI1_18348	157974394	127	444	-1.8	-1.8	-13.63	0	0
MSGI1_1836	TC15953	71	32	1.2	1.2	3.93	8.00E-05	2.99E-03
MSGI1_18363	TC18160	51	16	1.7	1.7	4.43	1.00E-05	4.30E-04
MSGI1_18383	NODE_27606_length_532_cov_6.208647	7	34	-2.3	-2.3	-4.4	1.00E-05	4.90E-04
MSGI1_18386	NODE_2258_length_532_cov_242.030075	163	49	1.7	1.7	8.01	0	0
MSGI1_18397	50320177	18	0	7.5	7.5	4.24	2.00E-05	9.40E-04
MSGI1_18399	50318701	13	0	5.4	5.4	3.71	2.00E-04	6.46E-03
MSGI1_18402	50318352	32	0	6.3	6.3	5.84	0	0
MSGI1_18405	50317997	30	7	2.2	2.2	4.01	6.00E-05	2.24E-03
MSGI1_18406	50317983	15	0	7.2	7.2	3.89	1.00E-04	3.43E-03
MSGI1_18410	50317553	13	0	6.0	6.0	3.69	2.20E-04	7.01E-03
MSGI1_18427	TC2221	65	17	1.9	1.9	5.39	0	1.00E-05
MSGI1_18431	TC18186	14	1	3.6	3.6	3.52	4.20E-04	0.01
MSGI1_18458	50320503	91	10	3.2	3.2	8.57	0	0
MSGI1_18459	50320238	40	9	2.1	2.1	4.55	1.00E-05	2.60E-04
MSGI1_18469	50317430	69	18	2.0	2.0	5.65	0	0
MSGI1_18473	50317114	93	22	2.0	2.0	6.76	0	0
MSGI1_18510	NODE_37562_length_530_cov_18.228302	2	25	-3.8	-3.8	-4.78	0	1.00E-04
MSGI1_18516	NODE_26371_length_530_cov_19.379246	23	1	4.4	4.4	4.83	0	8.00E-05
MSGI1_18532	50319780	11	0	6.8	6.8	3.44	5.70E-04	0.01
MSGI1_18544	50317739	34	1	5.1	5.1	5.99	0	0
MSGI1_18545	50317603	19	0	6.0	6.0	4.5	1.00E-05	3.20E-04
MSGI1_18546	50317441	84	197	-1.2	-1.2	-6.83	0	0
MSGI1_18558	TC3594	8	28	-1.9	-1.9	-3.51	4.50E-04	0.01
MSGI1_18594	50318315	155	33	2.3	2.2	9.27	0	0
MSGI1_18595	50318204	12	0	3.9	3.9	3.35	8.00E-04	0.02
MSGI1_18597	50318015	25	64	-1.4	-1.4	-4.2	3.00E-05	1.09E-03
MSGI1_18599	50317933	27	66	-1.3	-1.3	-4.08	4.00E-05	1.73E-03
MSGI1_1860	TC8796	189	79	1.3	1.3	6.8	0	0
MSGI1_18603	50317296	11	36	-1.7	-1.7	-3.68	2.30E-04	7.10E-03
MSGI1_18645	50319505	60	13	2.2	2.2	5.73	0	0
MSGI1_18646	50319448	31	109	-1.8	-1.8	-6.86	0	0
MSGI1_18657	50317671	36	153	-2.1	-2.1	-8.83	0	0
MSGI1_18663	50317269	28	1	4.4	4.4	5.35	0	1.00E-05
MSGI1_18664	50317208	31	2	4.3	4.3	5.52	0	0
MSGI1_18667	50316913	460	187	1.3	1.3	10.9	0	0
MSGI1_18669	50316650	40	95	-1.3	-1.3	-4.85	0	7.00E-05
MSGI1_18675	TC5759	53	2	4.7	4.7	7.44	0	0
MSGI1_18721	50318182	25	116	-2.2	-2.2	-7.95	0	0
MSGI1_1873	TC10639	34	10	1.8	1.8	3.76	1.70E-04	5.42E-03
MSGI1_18733	157975170	57	18	1.6	1.6	4.58	0	2.40E-04
MSGI1_1877	TC15479	18	75	-2.0	-2.0	-6.05	0	0
MSGI1_18783	50317802	34	90	-1.4	-1.4	-5.1	0	2.00E-05
MSGI1_18797	157976784	19	46	-1.2	-1.2	-3.31	9.10E-04	0.02
MSGI1_1881	TC9545	47	8	2.5	2.5	5.48	0	0
MSGI1_18822	TC10130	25	0	5.6	5.6	5.15	0	2.00E-05
MSGI1_18827	NODE_47981_length_525_cov_91.525711	115	46	1.3	1.3	5.58	0	0
MSGI1_18840	NODE_14911_length_525_cov_11.495238	2	18	-3.3	-3.3	-3.9	9.00E-05	3.32E-03
MSGI1_18851	50319173	90	283	-1.7	-1.7	-10.26	0	0
MSGI1_18873	146148709	122	257	-1.1	-1.1	-7.01	0	0
MSGI1_1891	TC9457	13	41	-1.6	-1.6	-3.8	1.40E-04	4.67E-03
MSGI1_18915	NODE_16866_length_524_cov_16.770992	2	19	-3.1	-3.1	-3.89	1.00E-04	3.40E-03
MSGI1_18935	50317115	32	0	5.8	5.7	5.91	0	0
MSGI1_18944	146148943	449	117	1.9	1.9	14.4	0	0
MSGI1_18947	TC9995	162	70	1.2	1.2	6.08	0	0
MSGI1_18948	TC8966	8	28	-1.8	-1.8	-3.37	7.40E-04	0.01
MSGI1_18951	TC671	186	1198	-2.7	-2.7	-28.62	0	0
MSGI1_18955	TC3668	8	27	-1.8	-1.8	-3.35	7.90E-04	0.02
MSGI1_1899	TC732	657	6	6.7	6.7	26.36	0	0
MSGI1_19004	50318351	85	15	2.5	2.5	7.25	0	0
MSGI1_19033	TC12207	79	39	1.0	1.0	3.67	2.40E-04	7.39E-03
MSGI1_19057	50320312	154	33	2.2	2.2	9.26	0	0
MSGI1_19063	50318076	57	11	2.4	2.4	5.9	0	0
MSGI1_19076	TC7827	406	181	1.2	1.2	9.38	0	0
MSGI1_19108	NODE_33413_length_521_cov_33.297504	39	79	-1.0	-1.0	-3.65	2.50E-04	7.76E-03
MSGI1_19120	50320279	299	63	2.2	2.2	12.87	0	0
MSGI1_19121	50320236	30	0	5.2	5.2	5.62	0	0
MSGI1_19122	50320167	62	14	2.2	2.2	5.79	0	0
MSGI1_19152	TC17132	12	43	-1.9	-1.9	-4.31	2.00E-05	7.10E-04
MSGI1_19193	50317281	77	29	1.4	1.4	4.7	0	1.40E-04
MSGI1_19194	50317280	38	7	2.4	2.4	4.73	0	1.20E-04
MSGI1_19223	NODE_6622_length_519_cov_27.300577	1	23	-4.1	-4.1	-4.74	0	1.20E-04
MSGI1_19229	NODE_36693_length_519_cov_15.807322	1	16	-4.0	-4.0	-3.87	1.10E-04	3.67E-03
MSGI1_19231	NODE_33747_length_519_cov_10.296724	14	0	4.6	4.6	3.83	1.20E-04	4.23E-03
MSGI1_19254	50318219	25	6	2.0	2.0	3.48	4.80E-04	0.01
MSGI1_19260	50317860	27	5	2.5	2.5	4.11	4.00E-05	1.55E-03
MSGI1_19269	50316928	15	0	5.2	5.2	3.95	8.00E-05	2.80E-03
MSGI1_19276	TC9989	131	54	1.3	1.3	5.76	0	0
MSGI1_19308	50318924	40	13	1.6	1.6	3.71	2.00E-04	6.37E-03
MSGI1_19319	50316992	25	78	-1.6	-1.6	-5.33	0	1.00E-05
MSGI1_19320	50316945	126	3	5.5	5.5	11.64	0	0
MSGI1_19328	157975818	138	35	2.0	2.0	8.09	0	0
MSGI1_1938	TC1069	13	37	-1.5	-1.5	-3.45	5.40E-04	0.01
MSGI1_19387	50320183	19	0	5.2	5.2	4.51	1.00E-05	3.10E-04
MSGI1_19398	50318309	21	0	6.7	6.7	4.75	0	1.10E-04
MSGI1_19403	50317934	69	34	1.0	1.0	3.53	4.20E-04	0.01
MSGI1_19411	50317041	323	70	2.2	2.2	13.29	0	0
MSGI1_1942	TC1673	36	6	2.7	2.7	4.96	0	4.00E-05
MSGI1_19427	TC17929	57	224	-2.0	-2.0	-10.28	0	0
MSGI1_1945	TC8172	6	47	-2.9	-2.9	-5.95	0	0
MSGI1_1947	TC998	116	48	1.3	1.3	5.35	0	1.00E-05
MSGI1_19470	TC2970	33	7	2.2	2.2	4.17	3.00E-05	1.21E-03
MSGI1_19472	TC2245	116	37	1.6	1.6	6.52	0	0
MSGI1_19474	TC20594	134	11	3.7	3.7	11.01	0	0
MSGI1_1948	TC8671	189	90	1.1	1.1	5.98	0	0
MSGI1_1953	TC9106	63	145	-1.2	-1.2	-5.74	0	0
MSGI1_1954	TC9002	200	45	2.2	2.2	10.26	0	0
MSGI1_19549	NODE_12557_length_514_cov_8.980545	7	32	-2.2	-2.2	-4.19	3.00E-05	1.11E-03
MSGI1_19564	TC12145	25	6	2.2	2.2	3.66	2.50E-04	7.69E-03
MSGI1_19643	TC3092	37	13	1.5	1.5	3.36	7.60E-04	0.01
MSGI1_1965	TC9679	3	27	-3.1	-3.1	-4.6	0	2.20E-04
MSGI1_1967	TC1080	13	38	-1.5	-1.5	-3.56	3.60E-04	0.01
MSGI1_19708	TC1170	71	0	6.3	6.3	8.73	0	0
MSGI1_19730	TC6964	0	24	-4.9	-4.9	-5.07	0	3.00E-05
MSGI1_1974	TC3862	27	4	2.8	2.8	4.34	1.00E-05	6.20E-04
MSGI1_19740	TC20362	47	7	2.8	2.8	5.75	0	0
MSGI1_19745	TC17361	52	18	1.5	1.5	4.04	5.00E-05	2.01E-03
MSGI1_19777	NODE_23173_length_509_cov_14.394892	4	20	-2.5	-2.5	-3.5	4.50E-04	0.01
MSGI1_19798	TC2132	257	6	5.4	5.4	16.63	0	0
MSGI1_19804	TC19599	139	60	1.2	1.2	5.66	0	0
MSGI1_19811	TC10951	8	26	-1.8	-1.8	-3.31	9.20E-04	0.02
MSGI1_19812	TC10506	27	343	-3.7	-3.7	-17.62	0	0
MSGI1_19818	NODE_6256_length_508_cov_47.732285	22	5	2.1	2.1	3.39	7.00E-04	0.01
MSGI1_1983	TC609	38	77	-1.0	-1.0	-3.71	2.10E-04	6.54E-03
MSGI1_19832	NODE_21662_length_508_cov_14.053149	14	40	-1.5	-1.5	-3.55	3.80E-04	0.01
MSGI1_19854	TC17231	62	17	1.9	1.9	5.18	0	2.00E-05
MSGI1_19887	TC7917	97	44	1.1	1.1	4.51	1.00E-05	3.10E-04
MSGI1_19897	TC1918	1	17	-3.6	-3.6	-3.96	7.00E-05	2.72E-03
MSGI1_1991	TC16431	30	71	-1.2	-1.2	-4.13	4.00E-05	1.41E-03
MSGI1_19919	NODE_13928_length_506_cov_172.920944	41	110	-1.4	-1.4	-5.72	0	0
MSGI1_19924	TC9164	68	26	1.4	1.4	4.47	1.00E-05	3.80E-04
MSGI1_19935	TC2686	33	11	1.6	1.6	3.45	5.60E-04	0.01
MSGI1_19963	NODE_31136_length_505_cov_12.750495	16	2	2.9	2.9	3.45	5.50E-04	0.01
MSGI1_19973	NODE_15596_length_505_cov_11.938614	7	45	-2.6	-2.6	-5.42	0	0
MSGI1_19980	TC8173	48	164	-1.8	-1.8	-8.2	0	0
MSGI1_2001	TC15730	46	123	-1.4	-1.4	-6.04	0	0
MSGI1_20021	NODE_22783_length_504_cov_10.460318	17	51	-1.6	-1.6	-4.26	2.00E-05	8.60E-04
MSGI1_20042	TC15632	25	3	2.9	2.9	4.32	2.00E-05	6.80E-04
MSGI1_20052	TC1111	17	2	2.8	2.8	3.48	5.00E-04	0.01
MSGI1_20056	NODE_6730_length_503_cov_57.940357	8	36	-2.2	-2.2	-4.46	1.00E-05	3.90E-04
MSGI1_2007	TC9986	19	69	-1.8	-1.8	-5.42	0	0
MSGI1_20075	TC21912	5	35	-2.9	-2.9	-5.1	0	2.00E-05
MSGI1_20088	TC13493	2	47	-4.3	-4.4	-6.87	0	0
MSGI1_20097	TC10428	28	65	-1.2	-1.2	-3.79	1.40E-04	4.80E-03
MSGI1_20132	TC20283	45	0	7.2	7.2	6.78	0	0
MSGI1_20137	TC17735	27	70	-1.4	-1.4	-4.43	1.00E-05	4.40E-04
MSGI1_20146	TC10653	4	20	-2.5	-2.5	-3.59	3.20E-04	9.58E-03
MSGI1_20147	NODE_8774_length_501_cov_67.319359	82	177	-1.1	-1.1	-5.96	0	0
MSGI1_20187	NODE_57817_length_500_cov_90.382004	164	55	1.6	1.6	7.48	0	0
MSGI1_20188	NODE_48383_length_500_cov_6.740000	5	27	-2.4	-2.4	-3.97	7.00E-05	2.60E-03
MSGI1_20222	TC17858	9	34	-2.0	-2.0	-3.99	6.00E-05	2.37E-03
MSGI1_20260	TC18736	56	2	4.6	4.6	7.62	0	0
MSGI1_20267	TC12161	9	38	-2.2	-2.2	-4.49	1.00E-05	3.40E-04
MSGI1_2029	TC1177	25	132	-2.4	-2.4	-8.85	0	0
MSGI1_20304	TC7989	99	24	2.1	2.1	7.05	0	0
MSGI1_20359	TC18845	90	3	5.1	5.1	9.79	0	0
MSGI1_20360	TC18646	412	179	1.2	1.2	9.68	0	0
MSGI1_20362	TC16716	283	112	1.3	1.3	8.72	0	0
MSGI1_20374	NODE_7771_length_496_cov_33.729839	90	42	1.1	1.1	4.28	2.00E-05	8.00E-04
MSGI1_2039	TC17938	12	34	-1.5	-1.5	-3.33	8.60E-04	0.02
MSGI1_20406	TC547	147	70	1.1	1.1	5.27	0	1.00E-05
MSGI1_20410	TC3875	38	0	7.6	7.6	6.18	0	0
MSGI1_20430	NODE_4120_length_495_cov_65.254547	126	19	2.7	2.7	9.29	0	0
MSGI1_20508	TC21447	15	0	4.9	4.9	3.9	9.00E-05	3.32E-03
MSGI1_20511	TC18773	5	24	-2.3	-2.3	-3.74	1.80E-04	5.82E-03
MSGI1_20512	TC18719	132	53	1.3	1.3	5.86	0	0
MSGI1_20514	TC17347	41	14	1.5	1.5	3.68	2.30E-04	7.18E-03
MSGI1_20519	TC12150	4	32	-3.2	-3.2	-5.07	0	3.00E-05
MSGI1_20525	NODE_5610_length_493_cov_267.498993	188	19	3.3	3.3	12.5	0	0
MSGI1_20537	NODE_20010_length_493_cov_9.904665	7	29	-2.1	-2.1	-3.77	1.60E-04	5.30E-03
MSGI1_2054	NODE_30546_length_1531_cov_44.714565	48	2	4.8	4.8	7.12	0	0
MSGI1_20545	TC7773	49	163	-1.7	-1.7	-8	0	0
MSGI1_20567	TC10819	33	166	-2.3	-2.3	-9.83	0	0
MSGI1_20571	NODE_6503_length_492_cov_77.016258	7	52	-2.8	-2.8	-6.14	0	0
MSGI1_20609	TC15531	28	61	-1.1	-1.1	-3.46	5.40E-04	0.01
MSGI1_20616	TC11209	62	27	1.2	1.2	3.71	2.10E-04	6.53E-03
MSGI1_20626	NODE_38796_length_491_cov_14.676171	4	19	-2.4	-2.4	-3.36	7.50E-04	0.01
MSGI1_20630	NODE_32893_length_491_cov_7.000000	4	20	-2.3	-2.3	-3.38	7.00E-04	0.01
MSGI1_20660	TC13824	2	17	-2.9	-2.9	-3.52	4.30E-04	0.01
MSGI1_2071	TC8433	103	50	1.0	1.0	4.27	2.00E-05	8.30E-04
MSGI1_20725	NODE_31393_length_489_cov_13.071574	18	0	4.9	4.9	4.3	2.00E-05	7.30E-04
MSGI1_20733	NODE_2476_length_489_cov_63.214725	50	114	-1.2	-1.2	-5.09	0	2.00E-05
MSGI1_20735	NODE_21266_length_489_cov_78.390594	63	29	1.1	1.1	3.65	2.60E-04	7.89E-03
MSGI1_20742	TC9849	108	46	1.2	1.2	4.98	0	4.00E-05
MSGI1_20744	TC5362	3	33	-3.3	-3.3	-5.18	0	1.00E-05
MSGI1_20768	NODE_70713_length_488_cov_20.143442	3	19	-2.6	-2.6	-3.51	4.30E-04	0.01
MSGI1_20811	TC1722	242	103	1.2	1.2	7.56	0	0
MSGI1_20854	50318892	36	8	2.1	2.1	4.29	2.00E-05	7.50E-04
MSGI1_20857	TC8090	44	14	1.7	1.7	4.1	4.00E-05	1.58E-03
MSGI1_2086	TC16350	23	83	-1.9	-1.9	-5.99	0	0
MSGI1_20862	TC3540	75	3	4.8	4.8	8.87	0	0
MSGI1_20872	TC16726	2	18	-3.2	-3.2	-3.8	1.40E-04	4.68E-03
MSGI1_20886	NODE_5365_length_486_cov_103.020576	86	185	-1.1	-1.1	-6.09	0	0
MSGI1_20910	50317903	102	48	1.1	1.1	4.52	1.00E-05	2.90E-04
MSGI1_20923	TC4508	13	43	-1.7	-1.7	-4.11	4.00E-05	1.55E-03
MSGI1_20930	TC12152	35	9	1.9	1.9	3.99	6.00E-05	2.37E-03
MSGI1_20939	NODE_47787_length_485_cov_8.682474	13	0	5.0	5.0	3.71	2.00E-04	6.43E-03
MSGI1_20945	NODE_29156_length_485_cov_35.086597	9	30	-1.7	-1.7	-3.41	6.30E-04	0.01
MSGI1_20959	NODE_1532_length_485_cov_312.548462	216	78	1.5	1.5	8.15	0	0
MSGI1_20984	TC3339	87	4	4.6	4.6	9.47	0	0
MSGI1_21033	50318939	273	128	1.1	1.1	7.32	0	0
MSGI1_21035	50318660	55	24	1.2	1.2	3.56	3.70E-04	0.01
MSGI1_21083	NODE_52564_length_483_cov_9.438924	11	0	5.2	5.2	3.48	5.00E-04	0.01
MSGI1_21136	TC19823	15	54	-1.8	-1.8	-4.83	0	8.00E-05
MSGI1_21143	TC11934	45	19	1.3	1.3	3.36	7.60E-04	0.01
MSGI1_21169	NODE_11828_length_482_cov_36.564316	6	42	-2.9	-2.9	-5.56	0	0
MSGI1_21179	50318124	6	32	-2.4	-2.4	-4.43	1.00E-05	4.40E-04
MSGI1_21195	NODE_3998_length_481_cov_34.740124	71	18	2.0	2.0	5.78	0	0
MSGI1_21205	NODE_1490_length_481_cov_18.463617	14	39	-1.5	-1.5	-3.45	5.60E-04	0.01
MSGI1_21208	NODE_13159_length_481_cov_11.752599	68	19	1.9	1.9	5.44	0	0
MSGI1_21211	TC9306	88	26	1.8	1.8	5.96	0	0
MSGI1_21227	TC11364	44	18	1.3	1.3	3.3	9.70E-04	0.02
MSGI1_21236	50319632	21	63	-1.6	-1.6	-4.7	0	1.40E-04
MSGI1_21245	TC9687	464	222	1.1	1.1	9.32	0	0
MSGI1_21246	TC8356	16	417	-4.7	-4.7	-20.8	0	0
MSGI1_21256	TC17870	21	151	-2.8	-2.8	-10.45	0	0
MSGI1_21293	NODE_10340_length_480_cov_46.668751	2	30	-4.0	-4.0	-5.35	0	1.00E-05
MSGI1_21301	50320481	100	44	1.2	1.2	4.73	0	1.20E-04
MSGI1_21304	50318505	220	82	1.4	1.4	8.04	0	0
MSGI1_21311	TC946	0	85	-8.7	-8.7	-8.68	0	0
MSGI1_21323	TC21529	6	34	-2.4	-2.4	-4.54	1.00E-05	2.80E-04
MSGI1_21384	50318569	18	1	3.7	3.7	4.1	4.00E-05	1.61E-03
MSGI1_21399	TC21523	54	4	3.7	3.7	7.01	0	0
MSGI1_2141	TC2056	29	7	2.0	2.0	3.77	1.60E-04	5.18E-03
MSGI1_21476	TC11763	24	100	-2.0	-2.0	-7	0	0
MSGI1_2151	TC1500	20	102	-2.4	-2.4	-7.77	0	0
MSGI1_21518	50319514	175	13	3.7	3.7	12.63	0	0
MSGI1_21529	TC8091	88	31	1.5	1.5	5.33	0	1.00E-05
MSGI1_21543	TC21	37	84	-1.2	-1.2	-4.28	2.00E-05	8.10E-04
MSGI1_21545	TC19073	24	5	2.2	2.2	3.66	2.50E-04	7.60E-03
MSGI1_21595	TC17824	118	34	1.8	1.8	6.93	0	0
MSGI1_21617	NODE_33809_length_475_cov_14.164210	10	32	-1.7	-1.7	-3.58	3.40E-04	0.01
MSGI1_21641	50321551	256	121	1.1	1.1	6.97	0	0
MSGI1_21646	50319530	33	0	6.8	6.8	5.85	0	0
MSGI1_21669	TC2495	5	32	-2.6	-2.6	-4.64	0	1.80E-04
MSGI1_21692	NODE_7088_length_474_cov_13.331223	20	0	4.9	4.8	4.6	0	2.10E-04
MSGI1_21734	TC8345	161	36	2.1	2.1	9.17	0	0
MSGI1_21737	TC7032	2	21	-3.5	-3.5	-4.24	2.00E-05	9.30E-04
MSGI1_21754	NODE_9856_length_473_cov_30.583509	20	62	-1.6	-1.6	-4.79	0	9.00E-05
MSGI1_21756	NODE_7511_length_473_cov_60.266384	13	36	-1.5	-1.5	-3.39	6.90E-04	0.01
MSGI1_2177	TC9297	42	86	-1.0	-1.0	-3.94	8.00E-05	2.88E-03
MSGI1_21780	NODE_19430_length_473_cov_11.446089	17	2	2.9	2.9	3.52	4.20E-04	0.01
MSGI1_21791	50320506	97	48	1.0	1.0	4.16	3.00E-05	1.28E-03
MSGI1_21799	50317278	101	11	3.1	3.1	8.96	0	0
MSGI1_21803	TC7993	65	20	1.7	1.7	5.03	0	3.00E-05
MSGI1_21826	TC11582	3	26	-3.3	-3.3	-4.63	0	1.90E-04
MSGI1_21869	50317330	38	12	1.7	1.7	3.78	1.50E-04	5.05E-03
MSGI1_21911	NODE_21669_length_471_cov_13.819533	10	45	-2.2	-2.2	-4.95	0	5.00E-05
MSGI1_21912	NODE_2057_length_471_cov_78.974525	49	14	1.8	1.8	4.49	1.00E-05	3.40E-04
MSGI1_21922	68214792	45	18	1.4	1.4	3.51	4.40E-04	0.01
MSGI1_21923	50322130	13	0	7.0	7.0	3.6	3.10E-04	9.18E-03
MSGI1_21929	50320890	13	0	6.1	6.1	3.78	1.50E-04	4.99E-03
MSGI1_21930	50320570	84	4	4.3	4.3	9.17	0	0
MSGI1_21931	50319504	31	8	1.9	1.9	3.75	1.80E-04	5.67E-03
MSGI1_21949	TC18990	15	77	-2.3	-2.3	-6.64	0	0
MSGI1_21957	TC13019	2	18	-3.4	-3.4	-3.98	7.00E-05	2.49E-03
MSGI1_21961	TC10116	44	15	1.5	1.5	3.82	1.30E-04	4.40E-03
MSGI1_21964	NODE_8322_length_470_cov_76.446808	14	52	-1.9	-1.9	-4.88	0	6.00E-05
MSGI1_21968	NODE_5602_length_470_cov_42.274467	31	10	1.7	1.7	3.44	5.60E-04	0.01
MSGI1_21993	50321668	48	19	1.3	1.3	3.48	4.90E-04	0.01
MSGI1_21998	50320979	101	50	1.0	1.0	4.18	3.00E-05	1.16E-03
MSGI1_22000	50320593	45	93	-1.1	-1.1	-4.15	3.00E-05	1.33E-03
MSGI1_22002	50320463	51	21	1.3	1.3	3.58	3.40E-04	9.91E-03
MSGI1_22012	157974398	15	64	-2.1	-2.1	-5.73	0	0
MSGI1_22025	TC19061	81	3	4.7	4.7	9.2	0	0
MSGI1_22030	TC17808	11	85	-3.0	-3.0	-8.08	0	0
MSGI1_22034	TC1192	26	155	-2.6	-2.6	-10.03	0	0
MSGI1_22093	TC2527	37	113	-1.6	-1.6	-6.34	0	0
MSGI1_22113	NODE_37162_length_468_cov_11.726496	16	0	4.5	4.5	4.08	4.00E-05	1.69E-03
MSGI1_2212	TC9113	56	16	1.8	1.8	4.76	0	1.10E-04
MSGI1_22143	20381697	96	28	1.8	1.8	6.23	0	0
MSGI1_22163	TC12487	6	56	-3.3	-3.3	-6.8	0	0
MSGI1_22165	NODE_9382_length_467_cov_27.843683	9	38	-2.1	-2.1	-4.38	1.00E-05	5.40E-04
MSGI1_22177	NODE_44840_length_467_cov_8.565310	12	0	4.1	4.1	3.38	7.10E-04	0.01
MSGI1_22214	170677115	59	25	1.3	1.3	3.82	1.30E-04	4.39E-03
MSGI1_2223	TC9227	3	84	-4.7	-4.7	-9.34	0	0
MSGI1_22265	NODE_33374_length_466_cov_16.545065	16	40	-1.4	-1.4	-3.34	8.40E-04	0.02
MSGI1_22272	NODE_16649_length_466_cov_10.701716	13	0	4.6	4.6	3.59	3.20E-04	9.54E-03
MSGI1_22285	50318361	224	86	1.4	1.4	7.93	0	0
MSGI1_22291	TC9293	13	56	-2.1	-2.1	-5.34	0	1.00E-05
MSGI1_22296	TC3774	156	44	1.8	1.8	8.2	0	0
MSGI1_223	TC485	127	47	1.4	1.4	6.2	0	0
MSGI1_22313	NODE_6672_length_465_cov_23.251614	17	2	2.9	2.9	3.55	3.70E-04	0.01
MSGI1_2234	TC517	90	183	-1.0	-1.0	-5.68	0	0
MSGI1_22348	50322089	15	2	3.3	3.3	3.51	4.40E-04	0.01
MSGI1_22357	50317045	129	61	1.1	1.1	5	0	4.00E-05
MSGI1_2237	TC8025	137	59	1.2	1.2	5.62	0	0
MSGI1_22380	TC15949	204	10	4.3	4.3	14.3	0	0
MSGI1_2243	TC938	78	31	1.3	1.3	4.6	0	2.10E-04
MSGI1_22457	TC3894	9	34	-1.9	-1.9	-3.87	1.10E-04	3.69E-03
MSGI1_22473	NODE_4963_length_463_cov_118.807777	68	20	1.8	1.8	5.31	0	1.00E-05
MSGI1_2248	TC8931	3	24	-2.8	-2.8	-4.11	4.00E-05	1.53E-03
MSGI1_22522	157977154	50	21	1.3	1.3	3.51	4.50E-04	0.01
MSGI1_22523	TC9404	99	264	-1.4	-1.4	-8.85	0	0
MSGI1_22535	TC3400	87	35	1.3	1.3	4.78	0	1.00E-04
MSGI1_22551	TC12063	18	3	2.6	2.6	3.44	5.70E-04	0.01
MSGI1_22556	NODE_888_length_462_cov_40.549782	31	9	1.8	1.8	3.5	4.50E-04	0.01
MSGI1_22582	NODE_11439_length_462_cov_97.612556	7	44	-2.6	-2.6	-5.3	0	1.00E-05
MSGI1_22589	50322015	17	72	-2.1	-2.1	-6.02	0	0
MSGI1_2259	TC15661	298	766	-1.4	-1.4	-14.61	0	0
MSGI1_22596	50319000	35	91	-1.4	-1.4	-5.05	0	3.00E-05
MSGI1_22597	50317829	36	13	1.5	1.5	3.34	8.30E-04	0.02
MSGI1_22599	157977357	48	18	1.4	1.4	3.74	1.80E-04	5.86E-03
MSGI1_2261	TC965	35	73	-1.1	-1.1	-3.71	2.10E-04	6.54E-03
MSGI1_22629	NODE_5075_length_461_cov_153.112793	30	64	-1.1	-1.1	-3.54	4.00E-04	0.01
MSGI1_22640	NODE_2364_length_461_cov_43.945770	21	98	-2.2	-2.2	-7.35	0	0
MSGI1_22644	NODE_16071_length_461_cov_222.772232	73	12	2.7	2.7	7.04	0	0
MSGI1_22647	NODE_10723_length_461_cov_14.603037	8	39	-2.2	-2.2	-4.56	0	2.50E-04
MSGI1_22678	TC4011	60	17	1.8	1.8	4.97	0	4.00E-05
MSGI1_22697	NODE_66498_length_460_cov_12.463043	17	1	3.9	3.9	3.99	6.00E-05	2.40E-03
MSGI1_2276	NODE_7259_length_1482_cov_82.423752	60	27	1.1	1.1	3.52	4.20E-04	0.01
MSGI1_22789	NODE_25464_length_459_cov_44.470589	29	107	-1.9	-1.9	-6.86	0	0
MSGI1_22794	NODE_1900_length_459_cov_67.102394	66	17	2.0	1.9	5.52	0	0
MSGI1_2281	TC9101	16	60	-1.9	-1.9	-5.26	0	1.00E-05
MSGI1_22824	TC3387	121	51	1.2	1.2	5.37	0	1.00E-05
MSGI1_22827	TC21436	38	10	1.9	1.9	4.06	5.00E-05	1.83E-03
MSGI1_22831	TC18915	24	63	-1.4	-1.4	-4.33	1.00E-05	6.40E-04
MSGI1_22832	TC18203	285	6	5.7	5.7	17.55	0	0
MSGI1_22846	NODE_67195_length_458_cov_18.558952	16	54	-1.8	-1.8	-4.71	0	1.30E-04
MSGI1_22864	NODE_12327_length_458_cov_9.585153	15	0	4.6	4.6	3.86	1.10E-04	3.81E-03
MSGI1_2289	NODE_13325_length_1480_cov_14.804729	23	3	3.1	3.1	4.23	2.00E-05	9.80E-04
MSGI1_22896	TC21020	87	42	1.0	1.0	3.96	7.00E-05	2.70E-03
MSGI1_2290	TC8891	18	48	-1.5	-1.5	-3.88	1.00E-04	3.57E-03
MSGI1_22912	TC1180	38	95	-1.3	-1.3	-4.99	0	4.00E-05
MSGI1_22915	TC10120	122	56	1.1	1.1	5.01	0	4.00E-05
MSGI1_22953	NODE_12207_length_457_cov_25.698030	19	50	-1.4	-1.4	-3.75	1.70E-04	5.51E-03
MSGI1_2297	TC9704	39	11	1.8	1.8	4.05	5.00E-05	1.95E-03
MSGI1_23033	NODE_15512_length_456_cov_14.162281	7	31	-2.2	-2.2	-4.1	4.00E-05	1.60E-03
MSGI1_23060	50321395	29	89	-1.6	-1.6	-5.64	0	0
MSGI1_23071	TC9944	57	21	1.4	1.4	4.08	4.00E-05	1.69E-03
MSGI1_23086	TC19430	5	47	-3.2	-3.2	-6.18	0	0
MSGI1_23142	50316910	17	46	-1.4	-1.4	-3.65	2.60E-04	7.85E-03
MSGI1_23144	TC9792	51	452	-3.2	-3.2	-19.04	0	0
MSGI1_23149	TC3789	56	18	1.6	1.6	4.48	1.00E-05	3.50E-04
MSGI1_23161	TC18218	8	41	-2.3	-2.3	-4.86	0	7.00E-05
MSGI1_23164	TC12746	5	52	-3.3	-3.3	-6.56	0	0
MSGI1_23183	NODE_35916_length_454_cov_23.286345	31	0	5.7	5.7	5.79	0	0
MSGI1_23189	NODE_26830_length_454_cov_9.290749	16	0	5.7	5.7	4.09	4.00E-05	1.65E-03
MSGI1_23231	TC18927	46	3	3.8	3.8	6.51	0	0
MSGI1_23248	NODE_7197_length_453_cov_83.077263	44	17	1.4	1.4	3.48	4.90E-04	0.01
MSGI1_23263	NODE_14284_length_453_cov_101.461372	70	6	3.5	3.5	7.8	0	0
MSGI1_23281	50322174	26	5	2.5	2.5	4.03	5.00E-05	2.07E-03
MSGI1_23298	TC5101	10	36	-1.9	-1.9	-3.97	7.00E-05	2.57E-03
MSGI1_2333	NODE_2798_length_1467_cov_203.691208	140	69	1.0	1.0	4.98	0	4.00E-05
MSGI1_2335	TC8243	631	2	8.1	8.1	24.5	0	0
MSGI1_23404	NODE_16796_length_451_cov_21.261641	20	81	-2.0	-2.0	-6.32	0	0
MSGI1_23416	TC6085	28	8	1.8	1.8	3.38	7.10E-04	0.01
MSGI1_2343	TC10255	8	32	-2.1	-2.1	-4.04	5.00E-05	2.02E-03
MSGI1_23432	TC19276	144	68	1.1	1.1	5.33	0	1.00E-05
MSGI1_23458	NODE_41981_length_450_cov_13.095555	4	21	-2.4	-2.4	-3.59	3.20E-04	9.54E-03
MSGI1_2347	TC10488	2	34	-4.0	-4.0	-5.74	0	0
MSGI1_23482	TC5494	8	63	-3.0	-3.0	-6.98	0	0
MSGI1_23485	TC2238	23	6	2.1	2.0	3.39	7.00E-04	0.01
MSGI1_23511	NODE_24978_length_449_cov_22.567928	30	0	5.6	5.6	5.67	0	0
MSGI1_23566	NODE_33779_length_448_cov_17.984375	7	29	-2.1	-2.1	-3.8	1.40E-04	4.67E-03
MSGI1_23575	NODE_14741_length_448_cov_38.743305	7	33	-2.2	-2.2	-4.18	3.00E-05	1.18E-03
MSGI1_23624	NODE_2552_length_447_cov_214.655487	140	34	2.1	2.1	8.34	0	0
MSGI1_23658	TC18777	84	36	1.2	1.2	4.45	1.00E-05	4.00E-04
MSGI1_23670	NODE_520_length_446_cov_16.170404	22	0	5.0	5.0	4.87	0	7.00E-05
MSGI1_23691	TC6671	25	2	4.1	4.1	4.94	0	5.00E-05
MSGI1_237	TC16223	30	83	-1.5	-1.5	-5.14	0	2.00E-05
MSGI1_23715	NODE_60000_length_445_cov_7.847191	16	0	7.3	7.3	4	6.00E-05	2.35E-03
MSGI1_23735	TC6531	3	19	-2.7	-2.7	-3.64	2.60E-04	8.09E-03
MSGI1_23737	TC5678	2	19	-3.0	-3.0	-3.75	1.70E-04	5.52E-03
MSGI1_23747	TC20398	32	5	2.8	2.8	4.71	0	1.30E-04
MSGI1_23757	TC12558	22	2	3.3	3.3	4.27	2.00E-05	8.40E-04
MSGI1_23772	NODE_5377_length_444_cov_96.500000	65	16	2.0	2.0	5.59	0	0
MSGI1_23774	NODE_4877_length_444_cov_19.551802	28	3	3.3	3.3	4.81	0	8.00E-05
MSGI1_2379	TC9576	19	4	2.4	2.4	3.34	8.10E-04	0.02
MSGI1_23821	TC13355	133	2	6.3	6.3	11.93	0	0
MSGI1_23825	NODE_82004_length_443_cov_13.855531	1	16	-3.5	-3.5	-3.67	2.40E-04	7.48E-03
MSGI1_23848	NODE_17511_length_443_cov_11.367946	16	2	3.2	3.2	3.61	3.00E-04	8.90E-03
MSGI1_2395	TC391	42	14	1.6	1.6	3.84	1.20E-04	4.09E-03
MSGI1_23955	NODE_22082_length_441_cov_16.564627	22	2	3.2	3.2	4.23	2.00E-05	9.70E-04
MSGI1_23967	50321137	63	29	1.1	1.1	3.55	3.80E-04	0.01
MSGI1_23975	50318095	2	20	-3.1	-3.1	-3.97	7.00E-05	2.62E-03
MSGI1_24006	NODE_35531_length_440_cov_19.690908	0	15	-4.4	-4.4	-3.9	1.00E-04	3.36E-03
MSGI1_24018	50322192	45	10	2.2	2.2	4.92	0	5.00E-05
MSGI1_24029	TC9514	134	59	1.2	1.2	5.46	0	0
MSGI1_2403	TC834	125	39	1.7	1.7	6.92	0	0
MSGI1_24068	NODE_33476_length_439_cov_18.804100	0	24	-7.9	-7.9	-4.83	0	8.00E-05
MSGI1_24082	50320712	59	310	-2.4	-2.4	-13.66	0	0
MSGI1_24090	TC4067	84	30	1.5	1.5	5.19	0	1.00E-05
MSGI1_24093	TC3289	31	7	2.1	2.1	3.99	6.00E-05	2.37E-03
MSGI1_24106	TC1871	15	84	-2.5	-2.5	-7.28	0	0
MSGI1_24108	TC15213	13	0	7.0	7.0	3.62	2.90E-04	8.78E-03
MSGI1_24110	TC14038	21	0	4.6	4.5	4.65	0	1.70E-04
MSGI1_24182	TC3644	2	17	-2.8	-2.8	-3.46	5.40E-04	0.01
MSGI1_24188	TC20066	167	73	1.2	1.2	6.19	0	0
MSGI1_2420	TC8756	19	46	-1.3	-1.3	-3.45	5.60E-04	0.01
MSGI1_24226	NODE_18990_length_437_cov_70.681923	47	10	2.3	2.3	5.14	0	2.00E-05
MSGI1_2424	TC1840	10	34	-1.7	-1.7	-3.67	2.40E-04	7.40E-03
MSGI1_24244	50320462	93	35	1.4	1.4	5.26	0	1.00E-05
MSGI1_24258	TC4318	24	6	1.9	1.9	3.32	8.70E-04	0.02
MSGI1_24260	TC3800	302	2	7.7	7.7	17.3	0	0
MSGI1_24289	NODE_52411_length_436_cov_12.256881	19	2	3.4	3.4	4.08	4.00E-05	1.71E-03
MSGI1_24305	NODE_29258_length_436_cov_8.713303	12	0	4.1	4.1	3.4	6.70E-04	0.01
MSGI1_24349	TC18510	62	18	1.8	1.8	5.08	0	2.00E-05
MSGI1_24398	50321305	36	8	2.2	2.2	4.46	1.00E-05	3.80E-04
MSGI1_2440	TC16578	41	88	-1.1	-1.1	-4.23	2.00E-05	9.70E-04
MSGI1_24407	50316852	22	5	2.1	2.1	3.3	9.50E-04	0.02
MSGI1_24430	TC10940	10	42	-2.1	-2.1	-4.63	0	1.90E-04
MSGI1_24453	NODE_22196_length_434_cov_26.965437	17	92	-2.4	-2.4	-7.52	0	0
MSGI1_24463	F7SND4004IE7RZ	106	221	-1.1	-1.1	-6.46	0	0
MSGI1_24471	50321922	107	24	2.2	2.2	7.54	0	0
MSGI1_24476	50319946	15	53	-1.8	-1.8	-4.7	0	1.40E-04
MSGI1_2448	TC3889	5	24	-2.2	-2.2	-3.63	2.80E-04	8.56E-03
MSGI1_24481	284022831	4	59	-4.1	-4.1	-7.59	0	0
MSGI1_24494	TC2512	26	7	1.9	1.9	3.4	6.60E-04	0.01
MSGI1_24507	TC12489	43	13	1.7	1.7	4.13	4.00E-05	1.41E-03
MSGI1_24523	NODE_45617_length_433_cov_6.706697	14	1	3.8	3.8	3.65	2.60E-04	7.85E-03
MSGI1_24528	NODE_3888_length_433_cov_47.778290	51	187	-1.9	-1.9	-9.06	0	0
MSGI1_24553	50320998	16	1	3.6	3.5	3.8	1.40E-04	4.68E-03
MSGI1_2456	NODE_13202_length_1441_cov_14.479528	14	49	-1.9	-1.9	-4.59	0	2.20E-04
MSGI1_24570	TC5570	42	16	1.4	1.4	3.45	5.50E-04	0.01
MSGI1_24572	TC4327	28	5	2.7	2.7	4.36	1.00E-05	5.70E-04
MSGI1_24584	TC12117	2	19	-3.1	-3.1	-3.86	1.10E-04	3.76E-03
MSGI1_24594	NODE_6944_length_432_cov_14.342592	7	29	-2.0	-2.0	-3.79	1.50E-04	4.85E-03
MSGI1_24596	NODE_5503_length_432_cov_102.953705	122	24	2.4	2.4	8.49	0	0
MSGI1_2462	TC1436	65	17	1.9	1.9	5.43	0	0
MSGI1_24623	NODE_1117_length_432_cov_185.530090	120	60	1.0	1.0	4.53	1.00E-05	2.80E-04
MSGI1_24638	50320378	36	11	1.8	1.8	3.88	1.00E-04	3.59E-03
MSGI1_24643	50319409	36	12	1.6	1.6	3.5	4.60E-04	0.01
MSGI1_24656	TC6835	13	42	-1.7	-1.8	-4.1	4.00E-05	1.59E-03
MSGI1_24662	TC3438	119	3	5.3	5.3	11.32	0	0
MSGI1_24667	TC17795	8	48	-2.7	-2.7	-5.7	0	0
MSGI1_24721	50320149	49	2	4.9	4.9	7.18	0	0
MSGI1_24763	NODE_42639_length_430_cov_8.051163	14	2	3.2	3.2	3.39	6.80E-04	0.01
MSGI1_24804	50317825	60	22	1.5	1.5	4.28	2.00E-05	7.90E-04
MSGI1_24815	TC4765	3	19	-2.9	-2.9	-3.7	2.10E-04	6.60E-03
MSGI1_24816	TC4583	65	32	1.0	1.0	3.34	8.40E-04	0.02
MSGI1_24838	NODE_6027_length_429_cov_58.850815	26	7	1.9	1.9	3.34	8.40E-04	0.02
MSGI1_24851	NODE_29769_length_429_cov_19.836830	20	4	2.3	2.2	3.33	8.40E-04	0.02
MSGI1_24852	NODE_28896_length_429_cov_6.519814	3	17	-2.7	-2.7	-3.41	6.30E-04	0.01
MSGI1_24854	NODE_26742_length_429_cov_17.778555	3	20	-2.7	-2.7	-3.7	2.10E-04	6.75E-03
MSGI1_24877	50321548	83	36	1.2	1.2	4.37	1.00E-05	5.60E-04
MSGI1_24900	TC5445	14	1	3.8	3.8	3.65	2.60E-04	7.85E-03
MSGI1_2494	TC1031	42	146	-1.8	-1.8	-7.81	0	0
MSGI1_24948	NODE_2715_length_428_cov_19.067757	22	5	2.2	2.2	3.5	4.50E-04	0.01
MSGI1_24955	NODE_20113_length_428_cov_112.705605	12	71	-2.5	-2.5	-6.71	0	0
MSGI1_24969	F7SND4003GIKB9	180	79	1.2	1.2	6.31	0	0
MSGI1_24978	50319823	25	0	5.1	5.1	5.11	0	2.00E-05
MSGI1_2499	NODE_8778_length_1433_cov_25.710398	18	46	-1.3	-1.3	-3.52	4.30E-04	0.01
MSGI1_24993	TC20726	18	57	-1.7	-1.7	-4.66	0	1.70E-04
MSGI1_2500	TC17239	8	36	-2.2	-2.2	-4.42	1.00E-05	4.60E-04
MSGI1_25076	157975604	65	206	-1.7	-1.7	-8.73	0	0
MSGI1_251	TC434	37	136	-1.9	-1.9	-7.74	0	0
MSGI1_2512	TC2341	65	8	3.0	3.0	6.99	0	0
MSGI1_25121	NODE_4646_length_426_cov_149.612671	43	92	-1.1	-1.1	-4.29	2.00E-05	7.60E-04
MSGI1_25145	TC4193	8	31	-2.0	-2.0	-3.82	1.30E-04	4.40E-03
MSGI1_25146	TC300	40	10	1.9	1.9	4.26	2.00E-05	8.60E-04
MSGI1_25171	TC10776	411	169	1.3	1.3	10.2	0	0
MSGI1_25174	NODE_78566_length_425_cov_14.160000	2	18	-3.2	-3.2	-3.77	1.60E-04	5.19E-03
MSGI1_25199	NODE_1363_length_425_cov_160.948242	66	27	1.3	1.3	4.14	3.00E-05	1.39E-03
MSGI1_25202	TC9933	67	148	-1.1	-1.1	-5.56	0	0
MSGI1_25205	TC672	106	370	-1.8	-1.8	-12.46	0	0
MSGI1_25217	TC2852	12	44	-1.9	-1.9	-4.52	1.00E-05	3.00E-04
MSGI1_25234	TC10142	37	6	2.6	2.6	4.86	0	7.00E-05
MSGI1_25250	NODE_41111_length_424_cov_13.591981	17	0	5.9	5.9	4.33	1.00E-05	6.40E-04
MSGI1_25289	TC2424	45	1	5.5	5.5	6.96	0	0
MSGI1_25345	TC7746	27	65	-1.3	-1.3	-4.1	4.00E-05	1.59E-03
MSGI1_25385	NODE_4095_length_422_cov_401.163513	81	273	-1.7	-1.8	-10.47	0	0
MSGI1_25394	NODE_2960_length_422_cov_153.710907	105	24	2.1	2.1	7.43	0	0
MSGI1_25401	NODE_15876_length_422_cov_60.665878	47	6	3.0	3.0	5.96	0	0
MSGI1_25403	NODE_13716_length_422_cov_23.554502	34	4	2.9	2.9	5.05	0	3.00E-05
MSGI1_25438	NODE_3045_length_421_cov_170.133011	119	57	1.1	1.1	4.69	0	1.50E-04
MSGI1_25489	TC9308	55	13	2.1	2.0	5.2	0	1.00E-05
MSGI1_25490	TC771	33	100	-1.6	-1.6	-5.98	0	0
MSGI1_25497	TC21463	29	2	4.1	4.1	5.31	0	1.00E-05
MSGI1_25509	TC11830	5	22	-2.3	-2.3	-3.51	4.40E-04	0.01
MSGI1_25549	NODE_14095_length_420_cov_16.640476	16	2	3.0	3.0	3.41	6.40E-04	0.01
MSGI1_25579	TC2789	12	53	-2.2	-2.2	-5.36	0	1.00E-05
MSGI1_25584	TC19030	48	13	1.9	1.9	4.64	0	1.80E-04
MSGI1_25607	NODE_43018_length_419_cov_15.933174	13	43	-1.7	-1.7	-4.11	4.00E-05	1.56E-03
MSGI1_25609	NODE_40720_length_419_cov_17.334129	12	38	-1.6	-1.6	-3.72	2.00E-04	6.33E-03
MSGI1_25610	NODE_30012_length_419_cov_20.627686	60	13	2.2	2.2	5.73	0	0
MSGI1_25613	NODE_2421_length_419_cov_85.389023	105	38	1.5	1.5	5.75	0	0
MSGI1_25789	NODE_10125_length_417_cov_82.647484	83	5	4.1	4.1	8.96	0	0
MSGI1_25806	TC9958	76	34	1.2	1.2	4.04	5.00E-05	2.02E-03
MSGI1_25829	TC11453	4	36	-3.3	-3.3	-5.48	0	0
MSGI1_2583	TC8967	10	32	-1.7	-1.7	-3.5	4.60E-04	0.01
MSGI1_25832	NODE_8970_length_416_cov_54.576923	79	0	6.5	6.5	9.19	0	0
MSGI1_2585	TC16050	70	34	1.0	1.0	3.56	3.60E-04	0.01
MSGI1_25891	TC4083	23	59	-1.4	-1.4	-4.13	4.00E-05	1.41E-03
MSGI1_25925	NODE_24964_length_415_cov_24.756626	5	29	-2.6	-2.6	-4.4	1.00E-05	4.90E-04
MSGI1_25950	50320665	7	29	-2.0	-2.0	-3.72	2.00E-04	6.28E-03
MSGI1_25973	TC20578	0	28	-5.8	-5.8	-5.47	0	0
MSGI1_25986	TC11002	6	28	-2.3	-2.3	-3.97	7.00E-05	2.57E-03
MSGI1_25989	NODE_8732_length_414_cov_30.637682	20	52	-1.4	-1.4	-3.88	1.00E-04	3.52E-03
MSGI1_26053	TC19400	7	40	-2.6	-2.6	-5.14	0	2.00E-05
MSGI1_26093	NODE_26300_length_413_cov_32.159805	27	111	-2.1	-2.1	-7.45	0	0
MSGI1_26138	TC3741	5	62	-3.8	-3.8	-7.54	0	0
MSGI1_2614	TC8200	90	43	1.1	1.1	4.07	5.00E-05	1.78E-03
MSGI1_26140	TC2944	4	23	-2.6	-2.6	-3.88	1.00E-04	3.56E-03
MSGI1_26148	TC18061	7	49	-2.9	-2.9	-5.96	0	0
MSGI1_26212	TC964	24	53	-1.2	-1.2	-3.39	6.90E-04	0.01
MSGI1_26213	TC8509	44	0	6.2	6.2	6.88	0	0
MSGI1_26214	TC7938	20	68	-1.7	-1.7	-5.22	0	1.00E-05
MSGI1_26221	TC3055	56	21	1.4	1.4	4.09	4.00E-05	1.68E-03
MSGI1_26240	TC10475	66	24	1.5	1.5	4.51	1.00E-05	3.10E-04
MSGI1_26252	NODE_5201_length_411_cov_129.569336	87	31	1.5	1.5	5.25	0	1.00E-05
MSGI1_26294	TC19324	36	13	1.5	1.5	3.34	8.20E-04	0.02
MSGI1_2631	TC8319	51	14	1.9	1.9	4.78	0	1.00E-04
MSGI1_26342	NODE_15005_length_410_cov_12.624391	15	64	-2.0	-2.0	-5.61	0	0
MSGI1_26350	TC9684	41	13	1.7	1.7	3.87	1.10E-04	3.70E-03
MSGI1_2636	TC1390	112	241	-1.1	-1.1	-6.95	0	0
MSGI1_26360	TC4576	59	28	1.1	1.1	3.4	6.60E-04	0.01
MSGI1_26406	NODE_17890_length_409_cov_43.024448	65	25	1.4	1.4	4.25	2.00E-05	8.90E-04
MSGI1_26422	TC7802	37	122	-1.7	-1.7	-6.92	0	0
MSGI1_26424	TC6235	18	2	3.1	3.1	3.76	1.70E-04	5.42E-03
MSGI1_2643	TC16494	20	51	-1.3	-1.3	-3.7	2.10E-04	6.57E-03
MSGI1_26501	TC2070	117	53	1.2	1.2	5.02	0	3.00E-05
MSGI1_26609	NODE_49501_length_406_cov_11.694581	14	0	4.8	4.8	3.83	1.30E-04	4.31E-03
MSGI1_2661	TC8520	29	109	-1.9	-1.9	-7.06	0	0
MSGI1_26622	NODE_34967_length_406_cov_10.972906	16	1	3.8	3.8	3.86	1.10E-04	3.86E-03
MSGI1_26673	TC22177	33	11	1.6	1.6	3.35	8.10E-04	0.02
MSGI1_26685	TC11745	71	229	-1.7	-1.7	-9.31	0	0
MSGI1_26686	TC1151	15	2	3.0	3.0	3.39	6.80E-04	0.01
MSGI1_267	TC214	1	38	-5.0	-5.0	-6.3	0	0
MSGI1_26711	NODE_33838_length_405_cov_17.962963	42	16	1.4	1.4	3.4	6.70E-04	0.01
MSGI1_26728	NODE_17361_length_405_cov_10.041975	69	18	2.0	1.9	5.66	0	0
MSGI1_26754	50316805	75	37	1.0	1.0	3.61	3.00E-04	9.11E-03
MSGI1_26773	TC20226	30	9	1.7	1.7	3.43	5.90E-04	0.01
MSGI1_2680	TC15932	30	62	-1.1	-1.1	-3.46	5.30E-04	0.01
MSGI1_2681	TC1550	16	42	-1.4	-1.4	-3.51	4.40E-04	0.01
MSGI1_2686	TC10679	17	0	5.0	5.0	4.18	3.00E-05	1.16E-03
MSGI1_26870	TC5396	102	218	-1.1	-1.1	-6.61	0	0
MSGI1_26920	NODE_24737_length_403_cov_9.699752	14	0	5.6	5.6	3.91	9.00E-05	3.18E-03
MSGI1_2693	TC1488	150	72	1.1	1.1	5.28	0	1.00E-05
MSGI1_26934	NODE_10325_length_403_cov_17.471464	22	1	4.1	4.1	4.67	0	1.60E-04
MSGI1_26961	TC3573	12	54	-2.2	-2.2	-5.37	0	1.00E-05
MSGI1_27026	50319117	2	17	-3.0	-3.0	-3.6	3.10E-04	9.20E-03
MSGI1_27027	50319112	63	31	1.0	1.0	3.36	7.80E-04	0.01
MSGI1_27049	TC12936	16	2	2.8	2.8	3.36	7.60E-04	0.01
MSGI1_2705	TC16964	68	9	3.0	3.0	7.17	0	0
MSGI1_27064	NODE_7139_length_401_cov_61.940151	48	19	1.3	1.3	3.63	2.80E-04	8.39E-03
MSGI1_27081	NODE_32832_length_401_cov_49.578552	45	0	6.8	6.8	6.9	0	0
MSGI1_2710	TC18793	3	19	-3.0	-3.0	-3.82	1.30E-04	4.40E-03
MSGI1_27114	157975430	152	55	1.5	1.5	6.89	0	0
MSGI1_2713	TC9313	161	69	1.2	1.2	6.16	0	0
MSGI1_27171	NODE_20051_length_400_cov_54.450001	74	34	1.1	1.1	3.87	1.10E-04	3.67E-03
MSGI1_2718	TC947	20	60	-1.6	-1.6	-4.64	0	1.80E-04
MSGI1_27188	50321807	77	34	1.2	1.2	4.1	4.00E-05	1.61E-03
MSGI1_27189	50321730	56	17	1.8	1.8	4.72	0	1.30E-04
MSGI1_2720	TC2060	82	229	-1.5	-1.5	-8.54	0	0
MSGI1_27203	TC945	0	75	-8.6	-8.6	-8.25	0	0
MSGI1_27210	TC4153	130	62	1.1	1.1	4.96	0	4.00E-05
MSGI1_27244	NODE_31256_length_399_cov_13.408522	18	0	5.2	5.2	4.41	1.00E-05	4.80E-04
MSGI1_27304	TC16252	188	43	2.1	2.1	9.84	0	0
MSGI1_27309	TC1062	748	2453	-1.7	-1.7	-30.94	0	0
MSGI1_2734	TC8602	60	140	-1.2	-1.2	-5.74	0	0
MSGI1_27348	NODE_23101_length_398_cov_23.477386	33	3	3.4	3.4	5.32	0	1.00E-05
MSGI1_2737	TC15689	79	169	-1.1	-1.1	-5.78	0	0
MSGI1_27383	TC21146	65	32	1.0	1.0	3.43	5.90E-04	0.01
MSGI1_27450	TC16460	5	23	-2.2	-2.2	-3.56	3.60E-04	0.01
MSGI1_27454	TC13668	17	2	3.5	3.5	3.87	1.10E-04	3.75E-03
MSGI1_2746	TC811	47	182	-2.0	-2.0	-9.25	0	0
MSGI1_27470	NODE_57500_length_396_cov_16.598484	99	18	2.5	2.5	7.86	0	0
MSGI1_27528	TC3728	3	28	-3.1	-3.2	-4.76	0	1.10E-04
MSGI1_2754	NODE_55540_length_1379_cov_33.205219	28	0	6.1	6.1	5.45	0	0
MSGI1_27554	TC10874	40	9	2.2	2.2	4.63	0	1.90E-04
MSGI1_2758	TC1944	66	31	1.1	1.1	3.6	3.10E-04	9.19E-03
MSGI1_27636	TC12004	242	101	1.3	1.3	7.71	0	0
MSGI1_27649	NODE_5975_length_394_cov_38.675125	75	17	2.1	2.1	6.28	0	0
MSGI1_27681	NODE_15186_length_394_cov_10.540609	1	13	-3.3	-3.3	-3.3	9.60E-04	0.02
MSGI1_27682	NODE_13409_length_394_cov_51.116753	43	13	1.7	1.7	4.01	6.00E-05	2.26E-03
MSGI1_27709	TC8508	37	0	6.5	6.5	6.24	0	0
MSGI1_27724	TC12601	17	44	-1.4	-1.4	-3.55	3.70E-04	0.01
MSGI1_27778	F7SND4004IRDFY	4	41	-3.3	-3.3	-5.81	0	0
MSGI1_27790	136142012	16	40	-1.4	-1.4	-3.35	7.90E-04	0.02
MSGI1_27803	TC3198	47	8	2.5	2.5	5.46	0	0
MSGI1_27811	TC19033	194	89	1.1	1.1	6.3	0	0
MSGI1_27820	NODE_8713_length_392_cov_49.321430	44	2	4.5	4.5	6.72	0	0
MSGI1_27832	NODE_39886_length_392_cov_157.795914	195	97	1.0	1.0	5.78	0	0
MSGI1_27848	NODE_1925_length_392_cov_120.005104	86	38	1.2	1.2	4.38	1.00E-05	5.30E-04
MSGI1_2785	TC2152	21	49	-1.3	-1.3	-3.46	5.30E-04	0.01
MSGI1_27857	F7SND4004IEOO1	5	43	-3.0	-3.0	-5.76	0	0
MSGI1_27869	F7SND4003FRQS7	27	7	2.0	2.0	3.58	3.30E-04	9.83E-03
MSGI1_2791	TC9617	91	233	-1.4	-1.4	-8.02	0	0
MSGI1_27915	NODE_9168_length_391_cov_81.769821	108	51	1.1	1.1	4.53	1.00E-05	2.80E-04
MSGI1_27920	NODE_6823_length_391_cov_94.618927	175	50	1.8	1.8	8.57	0	0
MSGI1_28	TC8296	32	102	-1.7	-1.7	-6.24	0	0
MSGI1_28005	TC20247	31	75	-1.3	-1.3	-4.36	1.00E-05	5.80E-04
MSGI1_2801	TC2626	29	8	1.9	1.9	3.55	3.80E-04	0.01
MSGI1_28075	50320573	65	134	-1.0	-1.0	-4.9	0	6.00E-05
MSGI1_2809	TC1345	34	118	-1.8	-1.8	-7.03	0	0
MSGI1_28092	TC428	114	39	1.6	1.6	6.23	0	0
MSGI1_28097	TC21142	11	0	4.2	4.2	3.31	9.20E-04	0.02
MSGI1_28167	TC874	105	243	-1.2	-1.2	-7.49	0	0
MSGI1_28169	TC7089	13	37	-1.5	-1.5	-3.49	4.80E-04	0.01
MSGI1_2817	TC8647	236	64	1.9	1.9	10.26	0	0
MSGI1_28227	NODE_15187_length_388_cov_41.445877	18	43	-1.3	-1.3	-3.36	7.70E-04	0.01
MSGI1_28250	TC3713	45	5	3.3	3.3	6.1	0	0
MSGI1_2826	TC9286	127	0	7.1	7.1	11.45	0	0
MSGI1_28266	TC14633	4	23	-2.7	-2.7	-3.92	9.00E-05	3.14E-03
MSGI1_28271	TC11829	63	28	1.2	1.2	3.67	2.40E-04	7.45E-03
MSGI1_28277	NODE_9560_length_387_cov_54.607235	35	112	-1.7	-1.7	-6.44	0	0
MSGI1_28288	NODE_56071_length_387_cov_15.116279	14	37	-1.4	-1.4	-3.29	9.80E-04	0.02
MSGI1_28298	NODE_43705_length_387_cov_8.571059	16	0	5.7	5.7	4.09	4.00E-05	1.65E-03
MSGI1_28302	NODE_33563_length_387_cov_20.521963	27	0	7.1	7.1	5.28	0	1.00E-05
MSGI1_28304	NODE_3055_length_387_cov_187.131790	36	118	-1.7	-1.7	-6.74	0	0
MSGI1_2833	TC16300	19	55	-1.5	-1.5	-4.27	2.00E-05	8.40E-04
MSGI1_2834	TC1245	137	54	1.4	1.4	6.12	0	0
MSGI1_28344	50319021	17	49	-1.6	-1.6	-4.07	5.00E-05	1.80E-03
MSGI1_28372	TC13333	16	2	2.9	2.9	3.47	5.20E-04	0.01
MSGI1_2839	TC9139	11	48	-2.2	-2.2	-5.04	0	3.00E-05
MSGI1_2840	TC8138	91	186	-1.0	-1.0	-5.79	0	0
MSGI1_28400	NODE_3082_length_386_cov_74.893784	51	2	4.7	4.7	7.24	0	0
MSGI1_28401	NODE_3039_length_386_cov_10.028498	15	0	7.2	7.2	3.92	9.00E-05	3.15E-03
MSGI1_28424	F7SND4004JZI3T	19	54	-1.5	-1.5	-4.12	4.00E-05	1.49E-03
MSGI1_28466	TC16614	61	509	-3.1	-3.1	-19.9	0	0
MSGI1_28477	NODE_9820_length_385_cov_62.532467	70	2	5.1	5.1	8.64	0	0
MSGI1_28513	NODE_2645_length_385_cov_229.875320	127	63	1.0	1.0	4.7	0	1.40E-04
MSGI1_28540	50319037	68	29	1.2	1.2	4.03	5.00E-05	2.07E-03
MSGI1_28550	TC3658	39	7	2.5	2.5	4.93	0	5.00E-05
MSGI1_2856	TC381	416	168	1.3	1.3	10.39	0	0
MSGI1_286	TC185	352	802	-1.2	-1.2	-13.42	0	0
MSGI1_28600	NODE_3261_length_384_cov_21.893229	28	161	-2.5	-2.5	-10.16	0	0
MSGI1_28602	NODE_27816_length_384_cov_8.148438	13	0	7.0	7.0	3.66	2.50E-04	7.72E-03
MSGI1_28696	NODE_33765_length_383_cov_15.227154	33	0	5.8	5.8	5.93	0	0
MSGI1_2873	TC16821	10	31	-1.7	-1.7	-3.41	6.30E-04	0.01
MSGI1_28738	50320818	54	121	-1.2	-1.2	-5.1	0	2.00E-05
MSGI1_28743	3421501	161	426	-1.4	-1.4	-11.14	0	0
MSGI1_28754	TC21372	7	32	-2.2	-2.2	-4.17	3.00E-05	1.22E-03
MSGI1_28794	NODE_3285_length_382_cov_42.801048	48	5	3.3	3.3	6.35	0	0
MSGI1_28797	NODE_29377_length_382_cov_14.510471	23	4	2.5	2.5	3.81	1.30E-04	4.52E-03
MSGI1_2880	TC17534	5	32	-2.7	-2.7	-4.68	0	1.50E-04
MSGI1_28817	TC9189	18	46	-1.3	-1.3	-3.55	3.80E-04	0.01
MSGI1_28833	TC18717	5	28	-2.5	-2.6	-4.21	3.00E-05	1.05E-03
MSGI1_28877	NODE_10864_length_381_cov_25.527559	54	3	4.4	4.4	7.38	0	0
MSGI1_28879	F7SND4003FQVTS	19	0	5.2	5.2	4.51	1.00E-05	3.10E-04
MSGI1_28935	NODE_3438_length_380_cov_219.805267	142	65	1.1	1.1	5.43	0	0
MSGI1_2897	TC1009	77	38	1.0	1.0	3.63	2.80E-04	8.48E-03
MSGI1_2900	TC667	143	9	3.9	3.9	11.67	0	0
MSGI1_29022	NODE_54799_length_379_cov_16.860159	27	0	7.1	7.1	5.25	0	1.00E-05
MSGI1_2905	TC15946	89	40	1.2	1.2	4.38	1.00E-05	5.40E-04
MSGI1_29079	F7SND4003GMBGO	45	112	-1.3	-1.3	-5.36	0	1.00E-05
MSGI1_29084	50322164	45	0	7.2	7.2	6.78	0	0
MSGI1_291	TC15590	126	55	1.2	1.2	5.34	0	1.00E-05
MSGI1_29132	NODE_36316_length_378_cov_9.875662	7	28	-2.0	-2.0	-3.6	3.10E-04	9.25E-03
MSGI1_2915	TC16603	31	7	2.1	2.1	3.98	7.00E-05	2.47E-03
MSGI1_29184	TC4855	17	48	-1.5	-1.5	-3.97	7.00E-05	2.54E-03
MSGI1_29203	TC11516	30	4	2.8	2.8	4.57	0	2.40E-04
MSGI1_29283	50318994	21	83	-2.0	-2.0	-6.34	0	0
MSGI1_29286	TC7322	161	78	1.0	1.0	5.36	0	1.00E-05
MSGI1_2931	TC15716	115	38	1.6	1.6	6.29	0	0
MSGI1_29333	NODE_20801_length_376_cov_31.755320	58	26	1.1	1.1	3.48	4.90E-04	0.01
MSGI1_29369	TC22164	3	18	-2.6	-2.6	-3.48	4.90E-04	0.01
MSGI1_29471	TC4579	36	12	1.6	1.6	3.51	4.30E-04	0.01
MSGI1_29475	TC2251	129	9	3.9	3.9	11.07	0	0
MSGI1_29498	NODE_74200_length_374_cov_9.783422	2	14	-3.1	-3.1	-3.34	8.20E-04	0.02
MSGI1_29539	NODE_12382_length_374_cov_99.556152	81	16	2.3	2.3	6.83	0	0
MSGI1_29562	TC19809	27	59	-1.1	-1.1	-3.45	5.50E-04	0.01
MSGI1_29586	NODE_53595_length_373_cov_14.713137	3	20	-2.9	-2.9	-3.83	1.30E-04	4.29E-03
MSGI1_2962	TC9506	144	35	2.1	2.1	8.44	0	0
MSGI1_29696	NODE_2608_length_372_cov_63.413979	75	1	5.7	5.7	8.98	0	0
MSGI1_29737	TC4982	104	32	1.7	1.7	6.29	0	0
MSGI1_2978	TC3798	2	30	-3.8	-3.8	-5.22	0	1.00E-05
MSGI1_29790	NODE_40563_length_371_cov_19.013477	24	7	1.9	1.9	3.31	9.10E-04	0.02
MSGI1_29837	F7SND4003F3TBA	67	157	-1.2	-1.2	-6.13	0	0
MSGI1_29840	50318799	175	64	1.5	1.5	7.3	0	0
MSGI1_29851	TC5367	36	0	6.2	6.2	6.2	0	0
MSGI1_29874	TC11927	62	2	4.8	4.8	8.07	0	0
MSGI1_29876	TC10091	5	22	-2.2	-2.2	-3.51	4.50E-04	0.01
MSGI1_2988	TC17094	58	217	-1.9	-1.9	-9.94	0	0
MSGI1_29891	NODE_51205_length_370_cov_13.178378	2	18	-3.0	-3.0	-3.76	1.70E-04	5.51E-03
MSGI1_29930	F7SND4004I8XVD	6	25	-2.0	-2.0	-3.4	6.70E-04	0.01
MSGI1_29936	F7SND4003GD9L1	15	58	-1.9	-1.9	-5.16	0	2.00E-05
MSGI1_2994	NODE_3756_length_1334_cov_114.697899	8	36	-2.3	-2.3	-4.49	1.00E-05	3.40E-04
MSGI1_2997	TC9710	8	34	-2.0	-2.0	-4.04	5.00E-05	2.01E-03
MSGI1_30005	NODE_49785_length_369_cov_18.102982	6	24	-2.0	-2.0	-3.38	7.10E-04	0.01
MSGI1_30015	NODE_35922_length_369_cov_16.650406	22	2	3.3	3.3	4.22	2.00E-05	1.01E-03
MSGI1_30026	NODE_17269_length_369_cov_41.371273	33	11	1.6	1.6	3.37	7.50E-04	0.01
MSGI1_30087	TC12615	39	0	8.6	8.6	5.93	0	0
MSGI1_30118	NODE_1939_length_368_cov_103.741844	143	65	1.1	1.1	5.42	0	0
MSGI1_30119	NODE_19039_length_368_cov_44.562500	26	127	-2.3	-2.3	-8.5	0	0
MSGI1_3014	TC800	54	113	-1.1	-1.1	-4.6	0	2.10E-04
MSGI1_30212	NODE_15881_length_367_cov_37.490463	14	43	-1.6	-1.6	-3.92	9.00E-05	3.11E-03
MSGI1_3031	TC16902	46	13	1.8	1.8	4.39	1.00E-05	5.00E-04
MSGI1_30332	50321427	30	8	1.9	1.9	3.62	2.90E-04	8.68E-03
MSGI1_30335	50319060	80	171	-1.1	-1.1	-5.87	0	0
MSGI1_3042	TC9678	34	3	3.6	3.6	5.51	0	0
MSGI1_30428	NODE_11703_length_365_cov_86.008217	12	60	-2.4	-2.4	-5.94	0	0
MSGI1_3047	TC16439	100	214	-1.1	-1.1	-6.52	0	0
MSGI1_30500	NODE_8435_length_364_cov_31.983517	22	0	5.2	5.2	4.82	0	8.00E-05
MSGI1_30542	NODE_249_length_364_cov_67.629120	2	55	-4.5	-4.5	-7.51	0	0
MSGI1_30544	NODE_22385_length_364_cov_11.706044	17	1	4.0	4.0	4.05	5.00E-05	1.94E-03
MSGI1_30546	NODE_20120_length_364_cov_13.000000	16	0	7.4	7.4	4.08	5.00E-05	1.75E-03
MSGI1_30549	NODE_19189_length_364_cov_32.736263	44	3	4.1	4.1	6.57	0	0
MSGI1_30554	NODE_14055_length_364_cov_74.151100	46	17	1.5	1.4	3.75	1.70E-04	5.61E-03
MSGI1_30585	TC9063	21	5	2.2	2.2	3.4	6.60E-04	0.01
MSGI1_306	TC183	330	710	-1.1	-1.1	-11.95	0	0
MSGI1_3065	TC8174	23	82	-1.8	-1.8	-5.85	0	0
MSGI1_30750	NODE_34417_length_362_cov_25.693371	18	56	-1.7	-1.7	-4.6	0	2.10E-04
MSGI1_30770	NODE_20653_length_362_cov_12.618785	12	0	3.8	3.8	3.38	7.00E-04	0.01
MSGI1_3083	TC1408	19	60	-1.6	-1.7	-4.71	0	1.30E-04
MSGI1_30838	NODE_20557_length_361_cov_21.088642	36	2	4.0	4.0	5.9	0	0
MSGI1_30916	NODE_63422_length_360_cov_12.797222	8	31	-2.0	-2.0	-3.86	1.10E-04	3.88E-03
MSGI1_30933	NODE_3372_length_360_cov_63.172222	42	2	4.7	4.7	6.63	0	0
MSGI1_30947	NODE_20459_length_360_cov_72.430557	12	41	-1.8	-1.8	-4.17	3.00E-05	1.21E-03
MSGI1_30972	F7SND4003GUQ6Q	327	135	1.3	1.3	9.02	0	0
MSGI1_30975	50322074	163	31	2.4	2.4	9.91	0	0
MSGI1_30987	TC7305	24	0	6.9	6.9	4.97	0	4.00E-05
MSGI1_31003	TC13743	22	0	6.2	6.2	4.83	0	8.00E-05
MSGI1_31010	TC103	34	4	3.0	3.0	5.09	0	2.00E-05
MSGI1_31019	NODE_66250_length_359_cov_8.557103	13	1	3.7	3.7	3.42	6.10E-04	0.01
MSGI1_31057	NODE_17866_length_359_cov_40.493034	180	19	3.3	3.3	12.2	0	0
MSGI1_31063	NODE_12189_length_359_cov_13.615599	41	12	1.8	1.8	4.14	3.00E-05	1.34E-03
MSGI1_3108	TC1225	6	33	-2.6	-2.6	-4.64	0	1.80E-04
MSGI1_31092	TC6902	13	47	-1.9	-1.9	-4.56	0	2.50E-04
MSGI1_31103	TC4221	21	74	-1.8	-1.8	-5.63	0	0
MSGI1_31105	TC3300	154	59	1.4	1.4	6.65	0	0
MSGI1_31110	TC20418	16	2	3.0	3.0	3.48	4.90E-04	0.01
MSGI1_31113	TC19385	22	71	-1.7	-1.7	-5.21	0	1.00E-05
MSGI1_31135	NODE_9604_length_358_cov_28.667597	36	0	5.3	5.3	6.19	0	0
MSGI1_31138	NODE_7519_length_358_cov_75.349159	3	30	-3.2	-3.2	-4.94	0	5.00E-05
MSGI1_31172	NODE_29021_length_358_cov_16.748604	21	3	2.6	2.6	3.76	1.60E-04	5.34E-03
MSGI1_31184	NODE_16286_length_358_cov_43.240223	34	72	-1.1	-1.1	-3.79	1.50E-04	4.90E-03
MSGI1_3120	TC11682	94	33	1.5	1.5	5.46	0	0
MSGI1_3127	TC9949	5	25	-2.2	-2.2	-3.64	2.70E-04	8.23E-03
MSGI1_31294	NODE_19518_length_357_cov_13.747899	23	1	4.1	4.1	4.71	0	1.40E-04
MSGI1_31339	TC9342	266	81	1.7	1.7	10.19	0	0
MSGI1_31348	TC4209	32	100	-1.6	-1.6	-6.04	0	0
MSGI1_31382	NODE_66243_length_356_cov_20.272472	20	2	3.5	3.5	4.19	3.00E-05	1.12E-03
MSGI1_31398	NODE_44522_length_356_cov_15.595506	21	2	3.6	3.6	4.31	2.00E-05	7.00E-04
MSGI1_31408	NODE_3541_length_356_cov_133.561798	36	76	-1.1	-1.1	-3.77	1.60E-04	5.21E-03
MSGI1_31470	NODE_51595_length_355_cov_15.354930	13	52	-2.1	-2.1	-5.13	0	2.00E-05
MSGI1_31507	NODE_20951_length_355_cov_70.309860	158	53	1.6	1.6	7.35	0	0
MSGI1_31584	NODE_55420_length_354_cov_9.429379	6	30	-2.3	-2.3	-4.15	3.00E-05	1.30E-03
MSGI1_31591	NODE_502_length_354_cov_284.872894	172	63	1.4	1.4	7.22	0	0
MSGI1_3161	TC972	12	38	-1.6	-1.6	-3.71	2.00E-04	6.45E-03
MSGI1_3166	TC17406	49	11	2.1	2.1	5.04	0	3.00E-05
MSGI1_31670	170677114	105	48	1.1	1.1	4.68	0	1.50E-04
MSGI1_31775	F7SND4003HJFWY	55	23	1.3	1.3	3.67	2.40E-04	7.32E-03
MSGI1_31781	F7SND4003GEDWR	182	2	6.2	6.2	14	0	0
MSGI1_3180	TC15991	164	55	1.6	1.6	7.5	0	0
MSGI1_31815	TC15618	78	26	1.6	1.6	5.22	0	1.00E-05
MSGI1_31827	NODE_843_length_352_cov_92.647728	59	249	-2.1	-2.1	-11.18	0	0
MSGI1_31860	NODE_25951_length_352_cov_15.036932	21	4	2.5	2.5	3.57	3.60E-04	0.01
MSGI1_31869	NODE_13989_length_352_cov_129.323868	170	1	7.4	7.4	13.11	0	0
MSGI1_3188	TC2051	45	3	4.0	4.0	6.58	0	0
MSGI1_31887	F7SND4003GME5E	28	3	3.2	3.2	4.77	0	1.00E-04
MSGI1_319	TC15874	16	66	-2.0	-2.0	-5.69	0	0
MSGI1_31913	TC3419	6	37	-2.6	-2.6	-4.97	0	4.00E-05
MSGI1_3192	TC15944	95	207	-1.1	-1.1	-6.56	0	0
MSGI1_31923	TC13475	12	34	-1.5	-1.5	-3.37	7.50E-04	0.01
MSGI1_31951	NODE_52890_length_351_cov_7.595442	11	0	5.7	5.7	3.4	6.70E-04	0.01
MSGI1_31977	NODE_3189_length_351_cov_17.666666	2	21	-3.8	-3.8	-4.36	1.00E-05	5.70E-04
MSGI1_3198	TC16287	13	38	-1.5	-1.5	-3.56	3.60E-04	0.01
MSGI1_31982	NODE_24558_length_351_cov_33.290600	42	16	1.4	1.4	3.48	4.90E-04	0.01
MSGI1_31987	NODE_2230_length_351_cov_106.404556	108	438	-2.0	-2.0	-14.61	0	0
MSGI1_31991	NODE_21251_length_351_cov_35.572651	24	1	4.4	4.4	4.9	0	6.00E-05
MSGI1_32009	F7SND4004I079U	7	72	-3.5	-3.5	-7.87	0	0
MSGI1_32077	NODE_64237_length_350_cov_8.260000	13	0	4.4	4.4	3.63	2.80E-04	8.48E-03
MSGI1_32107	NODE_26549_length_350_cov_22.014286	7	33	-2.2	-2.2	-4.28	2.00E-05	7.90E-04
MSGI1_32139	TC2270	339	92	1.9	1.9	12.25	0	0
MSGI1_32190	NODE_29329_length_349_cov_25.667622	20	2	3.5	3.5	4.16	3.00E-05	1.24E-03
MSGI1_3220	TC426	153	54	1.5	1.5	7.01	0	0
MSGI1_32217	F7SND4004IB5HV	1	78	-6.1	-6.2	-9.17	0	0
MSGI1_32237	50318524	14	51	-1.9	-1.9	-4.75	0	1.10E-04
MSGI1_32258	TC19361	12	37	-1.7	-1.7	-3.72	1.90E-04	6.16E-03
MSGI1_32260	TC18892	207	102	1.0	1.0	5.99	0	0
MSGI1_32306	NODE_27526_length_348_cov_18.896551	4	22	-2.4	-2.4	-3.63	2.80E-04	8.50E-03
MSGI1_32337	F7SND4004ICXHF	89	36	1.3	1.3	4.79	0	9.00E-05
MSGI1_32339	F7SND4004I9OIR	21	65	-1.6	-1.6	-4.87	0	7.00E-05
MSGI1_32345	F7SND4003HCH5R	47	106	-1.2	-1.2	-4.83	0	8.00E-05
MSGI1_3235	TC589	57	115	-1.0	-1.0	-4.46	1.00E-05	3.80E-04
MSGI1_32368	TC8461	51	170	-1.7	-1.7	-8.22	0	0
MSGI1_32383	TC21262	27	8	1.8	1.8	3.41	6.30E-04	0.01
MSGI1_3241	TC9599	6	36	-2.7	-2.7	-5	0	4.00E-05
MSGI1_32508	TC15617	81	32	1.3	1.3	4.64	0	1.80E-04
MSGI1_32517	TC10086	94	42	1.2	1.2	4.47	1.00E-05	3.70E-04
MSGI1_32553	NODE_25709_length_346_cov_17.468208	27	3	3.4	3.4	4.83	0	8.00E-05
MSGI1_32558	NODE_1897_length_346_cov_45.040462	52	17	1.6	1.6	4.19	3.00E-05	1.13E-03
MSGI1_32588	F7SND4003G9N38	257	78	1.7	1.7	10.05	0	0
MSGI1_32597	50317602	112	39	1.5	1.5	6.03	0	0
MSGI1_32618	TC15289	16	2	2.8	2.8	3.4	6.70E-04	0.01
MSGI1_32626	NODE_9767_length_345_cov_47.513042	33	169	-2.4	-2.4	-10.03	0	0
MSGI1_32646	NODE_55257_length_345_cov_9.405797	17	3	2.7	2.7	3.42	6.20E-04	0.01
MSGI1_32651	NODE_50835_length_345_cov_8.797101	4	25	-2.5	-2.5	-3.95	8.00E-05	2.78E-03
MSGI1_32687	NODE_13378_length_345_cov_27.866667	35	0	7.5	7.5	5.96	0	0
MSGI1_3270	TC2811	17	49	-1.5	-1.5	-4.04	5.00E-05	2.01E-03
MSGI1_3272	TC16576	11	35	-1.7	-1.7	-3.69	2.20E-04	6.81E-03
MSGI1_32722	TC17940	20	46	-1.2	-1.2	-3.29	9.90E-04	0.02
MSGI1_32723	TC15756	20	4	2.4	2.4	3.43	5.90E-04	0.01
MSGI1_32724	TC15622	39	12	1.7	1.7	3.93	8.00E-05	3.00E-03
MSGI1_32734	NODE_81016_length_344_cov_11.322675	9	48	-2.5	-2.5	-5.43	0	0
MSGI1_32764	NODE_29522_length_344_cov_8.686047	10	41	-2.0	-2.0	-4.44	1.00E-05	4.20E-04
MSGI1_3279	TC17153	5	36	-2.9	-2.9	-5.14	0	2.00E-05
MSGI1_3280	TC1642	30	144	-2.3	-2.3	-8.99	0	0
MSGI1_32810	50320989	57	16	1.8	1.8	4.92	0	5.00E-05
MSGI1_32840	NODE_9968_length_343_cov_28.530613	39	3	3.8	3.8	6.02	0	0
MSGI1_32851	NODE_55546_length_343_cov_10.139941	28	3	3.3	3.3	4.84	0	7.00E-05
MSGI1_32873	NODE_28223_length_343_cov_7.825073	31	5	2.8	2.8	4.71	0	1.40E-04
MSGI1_32874	NODE_2776_length_343_cov_43.781342	19	47	-1.3	-1.3	-3.58	3.40E-04	0.01
MSGI1_32917	F7SND4004I61RR	7	32	-2.3	-2.3	-4.3	2.00E-05	7.40E-04
MSGI1_32955	TC3381	31	9	1.7	1.7	3.45	5.50E-04	0.01
MSGI1_32963	TC19451	20	0	5.3	5.3	4.61	0	2.10E-04
MSGI1_32966	TC15621	119	45	1.4	1.4	5.82	0	0
MSGI1_32974	TC12288	15	0	4.2	4.2	3.85	1.20E-04	3.95E-03
MSGI1_32994	NODE_6284_length_342_cov_157.131577	107	53	1.0	1.0	4.29	2.00E-05	7.70E-04
MSGI1_33019	NODE_36412_length_342_cov_8.663743	13	0	7.0	7.0	3.66	2.50E-04	7.72E-03
MSGI1_33054	NODE_15783_length_342_cov_42.801170	35	12	1.6	1.6	3.43	5.90E-04	0.01
MSGI1_3306	TC1753	160	74	1.1	1.1	5.7	0	0
MSGI1_33078	F7SND4004IDZZQ	6	31	-2.3	-2.3	-4.27	2.00E-05	8.30E-04
MSGI1_33081	F7SND4004I3OEE	92	192	-1.1	-1.1	-6.01	0	0
MSGI1_3310	TC1314	13	56	-2.1	-2.1	-5.39	0	1.00E-05
MSGI1_33129	TC16674	39	15	1.4	1.4	3.29	9.80E-04	0.02
MSGI1_33147	NODE_71118_length_341_cov_7.806452	5	21	-2.2	-2.2	-3.39	6.80E-04	0.01
MSGI1_33148	NODE_7030_length_341_cov_22.354839	31	6	2.5	2.5	4.45	1.00E-05	4.10E-04
MSGI1_33159	NODE_52456_length_341_cov_37.228741	26	7	2.0	1.9	3.49	4.70E-04	0.01
MSGI1_33162	NODE_51437_length_341_cov_54.190617	51	14	1.8	1.8	4.65	0	1.70E-04
MSGI1_33186	NODE_28250_length_341_cov_6.756598	2	15	-3.2	-3.2	-3.53	4.00E-04	0.01
MSGI1_33251	TC2943	27	149	-2.5	-2.5	-9.67	0	0
MSGI1_33257	TC20817	60	23	1.4	1.4	4.1	4.00E-05	1.58E-03
MSGI1_33287	NODE_65842_length_340_cov_7.411765	6	26	-2.1	-2.1	-3.57	3.50E-04	0.01
MSGI1_33288	NODE_6407_length_340_cov_49.258823	4	20	-2.3	-2.3	-3.41	6.30E-04	0.01
MSGI1_33311	NODE_38662_length_340_cov_11.444118	15	0	7.2	7.2	3.89	1.00E-04	3.43E-03
MSGI1_33366	TC18818	32	1	5.0	5.0	5.85	0	0
MSGI1_3340	TC1524	43	9	2.2	2.2	4.85	0	7.00E-05
MSGI1_33438	NODE_1368_length_339_cov_98.265488	122	53	1.2	1.2	5.28	0	1.00E-05
MSGI1_3344	TC15893	80	34	1.2	1.2	4.37	1.00E-05	5.60E-04
MSGI1_33444	NODE_1119_length_339_cov_8.743362	26	5	2.4	2.4	3.98	7.00E-05	2.49E-03
MSGI1_33456	F7SND4004I2Y4K	4	37	-3.3	-3.3	-5.56	0	0
MSGI1_33486	TC3411	121	50	1.3	1.3	5.48	0	0
MSGI1_3351	TC9303	24	6	2.1	2.1	3.52	4.20E-04	0.01
MSGI1_3353	TC9543	5	33	-2.6	-2.6	-4.69	0	1.50E-04
MSGI1_3355	TC21928	11	34	-1.6	-1.6	-3.45	5.60E-04	0.01
MSGI1_33561	NODE_25126_length_338_cov_29.035503	12	35	-1.6	-1.6	-3.5	4.60E-04	0.01
MSGI1_33587	NODE_10409_length_338_cov_58.713017	103	26	2.0	2.0	7.04	0	0
MSGI1_33591	F7SND4004JPC9W	58	22	1.4	1.4	4.07	5.00E-05	1.76E-03
MSGI1_33621	F7SND4003FRTOP	17	1	3.6	3.6	3.85	1.20E-04	4.00E-03
MSGI1_3364	TC392	168	41	2.1	2.1	9.14	0	0
MSGI1_33694	NODE_33897_length_337_cov_9.213650	39	9	2.1	2.1	4.46	1.00E-05	3.90E-04
MSGI1_33752	F7SND4003GGR37	34	2	4.4	4.4	5.84	0	0
MSGI1_33758	F7SND4003FP2S0	132	66	1.0	1.0	4.73	0	1.20E-04
MSGI1_3377	TC1008	180	73	1.3	1.3	6.82	0	0
MSGI1_3379	TC8581	22	54	-1.3	-1.3	-3.65	2.60E-04	7.87E-03
MSGI1_33795	TC11493	76	1	6.3	6.3	9.06	0	0
MSGI1_33827	NODE_27031_length_336_cov_53.562500	47	14	1.8	1.8	4.37	1.00E-05	5.40E-04
MSGI1_33849	F7SND4004JU9IC	68	280	-2.0	-2.1	-11.79	0	0
MSGI1_33864	F7SND4003GYIXF	7	27	-2.0	-2.0	-3.59	3.30E-04	9.76E-03
MSGI1_33881	TC4779	68	27	1.4	1.4	4.34	1.00E-05	6.30E-04
MSGI1_33885	TC22547	18	113	-2.6	-2.6	-8.7	0	0
MSGI1_3390	NODE_5048_length_1265_cov_50.566799	37	6	2.7	2.7	5	0	4.00E-05
MSGI1_33927	NODE_4962_length_335_cov_73.910446	78	3	4.7	4.7	9.01	0	0
MSGI1_33955	NODE_2644_length_335_cov_35.155224	27	4	2.6	2.6	4.16	3.00E-05	1.24E-03
MSGI1_3396	TC9119	106	308	-1.5	-1.5	-10.15	0	0
MSGI1_33976	NODE_10832_length_335_cov_124.773132	74	36	1.0	1.0	3.61	3.00E-04	9.03E-03
MSGI1_33995	TC4489	21	91	-2.1	-2.2	-6.92	0	0
MSGI1_34005	TC20471	53	20	1.4	1.4	3.92	9.00E-05	3.08E-03
MSGI1_34026	TC10193	67	177	-1.4	-1.4	-7.17	0	0
MSGI1_3405	TC17825	9	30	-1.7	-1.7	-3.41	6.40E-04	0.01
MSGI1_34054	NODE_39275_length_334_cov_12.730539	18	3	2.4	2.4	3.29	9.80E-04	0.02
MSGI1_3406	TC17405	120	5	4.6	4.6	11.09	0	0
MSGI1_3412	NODE_13690_length_1261_cov_22.117367	24	4	2.5	2.5	3.85	1.10E-04	3.90E-03
MSGI1_34127	F7SND4003G7E3V	14	39	-1.5	-1.5	-3.44	5.70E-04	0.01
MSGI1_34143	283574926	0	13	-4.2	-4.2	-3.58	3.30E-04	9.79E-03
MSGI1_34144	283574925	2	34	-4.1	-4.1	-5.73	0	0
MSGI1_34263	NODE_14018_length_333_cov_14.351352	2	18	-3.1	-3.1	-3.69	2.20E-04	6.94E-03
MSGI1_34266	NODE_12111_length_333_cov_7.207207	6	25	-2.1	-2.1	-3.64	2.70E-04	8.27E-03
MSGI1_34313	F7SND4003F9B0P	69	24	1.5	1.5	4.72	0	1.30E-04
MSGI1_3432	TC8209	103	48	1.1	1.1	4.53	1.00E-05	2.90E-04
MSGI1_34348	TC14137	16	1	3.7	3.7	3.77	1.60E-04	5.30E-03
MSGI1_3435	TC1313	62	5	3.6	3.6	7.46	0	0
MSGI1_34362	NODE_7819_length_332_cov_151.222885	10	69	-2.8	-2.8	-7.03	0	0
MSGI1_344	TC15943	17	58	-1.8	-1.8	-4.93	0	5.00E-05
MSGI1_34430	NODE_14212_length_332_cov_58.096386	34	74	-1.1	-1.1	-3.9	9.00E-05	3.34E-03
MSGI1_34436	F7SND4004JHSGZ	7	26	-1.9	-1.9	-3.4	6.50E-04	0.01
MSGI1_34478	TC3790	46	15	1.6	1.6	4.04	5.00E-05	2.01E-03
MSGI1_34509	NODE_60696_length_331_cov_29.465258	27	4	2.7	2.7	4.29	2.00E-05	7.50E-04
MSGI1_34521	NODE_45416_length_331_cov_12.873112	2	20	-3.3	-3.3	-4.04	5.00E-05	2.03E-03
MSGI1_34536	NODE_2816_length_331_cov_37.154079	46	2	4.8	4.8	6.96	0	0
MSGI1_34578	TC4053	38	12	1.7	1.7	3.8	1.40E-04	4.67E-03
MSGI1_34627	NODE_53104_length_330_cov_10.648485	14	1	3.5	3.5	3.46	5.30E-04	0.01
MSGI1_34665	NODE_21238_length_330_cov_63.221210	10	36	-1.8	-1.8	-3.85	1.20E-04	4.00E-03
MSGI1_34676	NODE_12329_length_330_cov_11.430303	16	0	4.7	4.7	4.02	6.00E-05	2.12E-03
MSGI1_3468	TC8395	57	117	-1.0	-1.0	-4.58	0	2.40E-04
MSGI1_34736	TC17304	2	24	-3.8	-3.8	-4.73	0	1.20E-04
MSGI1_34793	NODE_37729_length_329_cov_25.784195	239	24	3.3	3.3	14.2	0	0
MSGI1_34798	NODE_33879_length_329_cov_35.878418	52	20	1.4	1.4	3.83	1.30E-04	4.32E-03
MSGI1_34827	NODE_13384_length_329_cov_13.395137	19	0	4.5	4.5	4.36	1.00E-05	5.70E-04
MSGI1_34873	50319672	14	0	5.5	5.5	3.81	1.30E-04	4.53E-03
[truncated: 1,839 more rows]
