# Supplementary material for: Using RNA-Seq for gene identification, polymorphism detection and transcript profiling in two alfalfa genotypes with divergent cell wall composition in stems
Source: BMC Genomics. 2011 Apr 19;12:199. doi: 10.1186/1471-2164-12-199 (PMC3112146; doi:10.1186/1471-2164-12-199)
Supplement: Additional file 16 — Genes differentially expressed between ES and PES internodes of alfalfa genotype 773. A table listing 4,428 genes differentially expressed between ES and PES internodes of alfalfa genotype 708 in MSGI 1.0. For details, see the description for additional file 11. [file 1471-2164-12-199-S16.TXT]

Unique_ID	MSGI_ID	RPKM_773ES	RPKM_773PES	log2(773ES/773PES)	log2(773ES/773PES) normalized	z-score	p-value	q-value(Benjamini et al 1995)
MSGI1_10004	TC10912	81	17	2.2	2.2	6.5	0	0
MSGI1_100055	NODE_5826_length_133_cov_53.571430	15	55	-1.9	-2.0	-5.12	0	2.00E-05
MSGI1_100064	NODE_5772_length_133_cov_145.443604	215	15	3.8	3.8	13.93	0	0
MSGI1_10009	NODE_6261_length_761_cov_87.915901	49	4	3.8	3.7	6.62	0	0
MSGI1_10010	NODE_41470_length_761_cov_27.287779	4	25	-2.7	-2.8	-4.27	2.00E-05	6.60E-04
MSGI1_100117	NODE_4997_length_133_cov_234.571426	22	120	-2.5	-2.5	-8.86	0	0
MSGI1_100124	NODE_494_length_133_cov_80.180450	132	60	1.1	1.1	4.95	0	4.00E-05
MSGI1_10019	283574934	76	18	2.1	2.0	5.94	0	0
MSGI1_100191	NODE_42286_length_133_cov_4.962406	31	8	2.1	2.0	3.83	1.20E-04	3.56E-03
MSGI1_100202	NODE_41325_length_133_cov_34.571430	283	81	1.8	1.7	10.51	0	0
MSGI1_100232	NODE_40015_length_133_cov_12.165414	23	1	4.1	4.1	4.61	0	1.60E-04
MSGI1_100253	NODE_38676_length_133_cov_11.293233	32	8	1.9	1.9	3.73	1.90E-04	5.18E-03
MSGI1_100274	NODE_37418_length_133_cov_6.812030	23	2	3.3	3.2	4.28	2.00E-05	6.50E-04
MSGI1_100351	NODE_32783_length_133_cov_59.924812	107	38	1.5	1.4	5.63	0	0
MSGI1_100405	NODE_27152_length_133_cov_7.721805	19	1	3.9	3.8	4.2	3.00E-05	9.00E-04
MSGI1_100407	NODE_26839_length_133_cov_16.315790	26	4	2.6	2.5	3.98	7.00E-05	2.08E-03
MSGI1_100463	NODE_21435_length_133_cov_29.834587	124	31	2.0	1.9	7.47	0	0
MSGI1_100471	NODE_1952_length_133_cov_28.263159	28	71	-1.4	-1.4	-4.64	0	1.40E-04
MSGI1_100498	NODE_16182_length_133_cov_42.563911	49	15	1.7	1.6	4.14	3.00E-05	1.12E-03
MSGI1_100513	NODE_13409_length_133_cov_10.586466	25	6	2.2	2.1	3.54	3.90E-04	9.54E-03
MSGI1_100516	NODE_13262_length_133_cov_4.037594	5	43	-3.3	-3.3	-6.05	0	0
MSGI1_100533	NODE_10287_length_133_cov_13.451128	30	1	4.9	4.9	5.58	0	0
MSGI1_10060	TC1597	53	128	-1.3	-1.3	-5.87	0	0
MSGI1_100604	TC7591	65	9	2.8	2.7	6.62	0	0
MSGI1_100648	NODE_88855_length_132_cov_21.439394	60	14	2.1	2.0	5.35	0	0
MSGI1_1007	TC9052	21	48	-1.2	-1.3	-3.44	5.70E-04	0.01
MSGI1_100730	NODE_8387_length_132_cov_4.666667	43	10	2.1	2.0	4.48	1.00E-05	2.80E-04
MSGI1_100732	NODE_83799_length_132_cov_6.045455	308	1	8.3	8.2	16.84	0	0
MSGI1_100803	NODE_7838_length_132_cov_213.924240	134	32	2.1	2.0	7.92	0	0
MSGI1_10082	TC1338	76	33	1.2	1.1	3.97	7.00E-05	2.15E-03
MSGI1_100832	NODE_76408_length_132_cov_4.113636	45	8	2.5	2.5	5.18	0	1.00E-05
MSGI1_10085	TC10077	61	25	1.3	1.2	3.68	2.30E-04	5.98E-03
MSGI1_100877	NODE_73595_length_132_cov_4.992424	46	18	1.3	1.3	3.39	6.90E-04	0.01
MSGI1_100879	NODE_73498_length_132_cov_9.712121	2	16	-3.2	-3.2	-3.66	2.50E-04	6.45E-03
MSGI1_1009	TC9096	156	3	5.8	5.8	12.84	0	0
MSGI1_100934	NODE_67215_length_132_cov_7.651515	48	4	3.7	3.7	6.54	0	0
MSGI1_100945	NODE_65759_length_132_cov_18.303030	9	36	-2.1	-2.1	-4.38	1.00E-05	4.30E-04
MSGI1_100962	NODE_62656_length_132_cov_13.522727	29	5	2.6	2.5	4.26	2.00E-05	7.10E-04
MSGI1_101003	NODE_56721_length_132_cov_16.818182	32	7	2.1	2.1	3.99	7.00E-05	2.02E-03
MSGI1_101012	NODE_5594_length_132_cov_12.257576	13	43	-1.7	-1.8	-4.19	3.00E-05	9.30E-04
MSGI1_10107	TC18440	15	38	-1.3	-1.4	-3.32	8.80E-04	0.01
MSGI1_10110	TC1382	14	101	-2.8	-2.9	-8.71	0	0
MSGI1_101129	NODE_41217_length_132_cov_61.439392	37	12	1.6	1.6	3.52	4.30E-04	0.01
MSGI1_101184	NODE_37375_length_132_cov_4.553030	17	0	5.1	5.0	4.21	2.00E-05	8.40E-04
MSGI1_101200	NODE_36647_length_132_cov_6.613636	28	6	2.3	2.3	3.91	9.00E-05	2.72E-03
MSGI1_101203	NODE_36441_length_132_cov_7.053030	17	2	3.4	3.3	3.68	2.30E-04	6.01E-03
MSGI1_101251	NODE_32889_length_132_cov_3.303030	51	7	2.9	2.8	5.98	0	0
MSGI1_101287	NODE_30278_length_132_cov_5.909091	66	0	6.4	6.3	8.34	0	0
MSGI1_101348	NODE_24017_length_132_cov_13.151515	24	4	2.5	2.5	3.86	1.10E-04	3.24E-03
MSGI1_101355	NODE_2341_length_132_cov_57.446968	31	67	-1.1	-1.2	-3.86	1.10E-04	3.19E-03
MSGI1_10136	TC15844	119	48	1.3	1.3	5.34	0	1.00E-05
MSGI1_101404	NODE_19015_length_132_cov_4.060606	28	8	1.9	1.8	3.45	5.50E-04	0.01
MSGI1_101421	NODE_15769_length_132_cov_62.606060	114	9	3.7	3.7	10.05	0	0
MSGI1_101429	NODE_14591_length_132_cov_40.924244	29	70	-1.3	-1.3	-4.34	1.00E-05	5.10E-04
MSGI1_101500	TC15453	1453	3006	-1.0	-1.1	-24.89	0	0
MSGI1_101522	NODE_8969_length_131_cov_12.175572	21	3	2.7	2.7	3.71	2.00E-04	5.46E-03
MSGI1_101587	NODE_8507_length_131_cov_34.977100	22	71	-1.7	-1.8	-5.46	0	0
MSGI1_101601	NODE_83322_length_131_cov_5.549618	19	3	2.7	2.7	3.53	4.00E-04	9.80E-03
MSGI1_10176	NODE_838_length_755_cov_127.888741	75	36	1.1	1.0	3.55	3.70E-04	9.22E-03
MSGI1_101787	NODE_66579_length_131_cov_4.923664	207	0	9.4	9.4	12.88	0	0
MSGI1_1018	TC8450	34	68	-1.0	-1.1	-3.64	2.70E-04	6.97E-03
MSGI1_101805	NODE_6359_length_131_cov_6.908397	16	1	4.0	4.0	3.89	1.00E-04	2.93E-03
MSGI1_101928	NODE_45019_length_131_cov_5.305344	21	2	3.2	3.1	4.04	5.00E-05	1.67E-03
MSGI1_102004	NODE_38552_length_131_cov_7.221374	6	24	-2.0	-2.1	-3.51	4.40E-04	0.01
MSGI1_102007	NODE_38158_length_131_cov_30.068703	31	9	1.8	1.8	3.49	4.80E-04	0.01
MSGI1_102049	NODE_35264_length_131_cov_2.862595	48	7	2.8	2.8	5.77	0	0
MSGI1_102069	NODE_33623_length_131_cov_16.763359	32	7	2.2	2.2	4.1	4.00E-05	1.34E-03
MSGI1_102074	NODE_33279_length_131_cov_11.488549	43	14	1.6	1.5	3.71	2.10E-04	5.54E-03
MSGI1_102076	NODE_3316_length_131_cov_35.083969	25	6	2.1	2.0	3.42	6.10E-04	0.01
MSGI1_102083	NODE_32491_length_131_cov_9.709924	40	13	1.6	1.6	3.65	2.60E-04	6.71E-03
MSGI1_102085	NODE_32268_length_131_cov_9.000000	18	3	2.5	2.5	3.31	9.10E-04	0.01
MSGI1_102092	NODE_31652_length_131_cov_7.618320	20	1	3.9	3.9	4.29	2.00E-05	6.20E-04
MSGI1_102118	NODE_2995_length_131_cov_134.053436	78	184	-1.2	-1.3	-6.93	0	0
MSGI1_102120	NODE_29612_length_131_cov_11.725191	52	8	2.8	2.7	5.89	0	0
MSGI1_102121	NODE_29569_length_131_cov_11.267176	22	3	2.7	2.6	3.79	1.50E-04	4.14E-03
MSGI1_10215	TC9036	69	26	1.4	1.4	4.34	1.00E-05	5.00E-04
MSGI1_102163	NODE_25405_length_131_cov_8.931297	17	3	2.7	2.6	3.29	9.70E-04	0.02
MSGI1_102174	NODE_24512_length_131_cov_13.389313	33	0	6.0	6.0	5.87	0	0
MSGI1_102182	NODE_23392_length_131_cov_12.702291	22	2	3.6	3.6	4.4	1.00E-05	4.00E-04
MSGI1_102203	NODE_21678_length_131_cov_26.916031	48	11	2.1	2.0	4.8	0	7.00E-05
MSGI1_102213	NODE_2086_length_131_cov_254.099243	218	5	5.4	5.4	15.14	0	0
MSGI1_102218	NODE_20124_length_131_cov_42.847328	76	0	8.0	7.9	8.5	0	0
MSGI1_102219	NODE_19957_length_131_cov_23.595419	46	17	1.4	1.3	3.47	5.00E-04	0.01
MSGI1_102227	NODE_19099_length_131_cov_9.732824	3	23	-3.0	-3.1	-4.3	2.00E-05	6.00E-04
MSGI1_102243	NODE_16251_length_131_cov_53.183205	12	0	5.3	5.2	3.53	4.10E-04	9.90E-03
MSGI1_10225	TC13753	22	2	3.5	3.4	4.32	1.00E-05	5.50E-04
MSGI1_10226	TC11904	33	0	5.2	5.1	5.84	0	0
MSGI1_102269	NODE_11741_length_131_cov_4.862596	0	10	-5.1	-5.2	-3.37	7.40E-04	0.01
MSGI1_102331	F7SND4003GXYP4	51	20	1.3	1.3	3.48	4.80E-04	0.01
MSGI1_102390	NODE_89017_length_130_cov_7.723077	30	3	3.1	3.1	4.73	0	1.00E-04
MSGI1_102412	NODE_87649_length_130_cov_3.846154	35	5	3.0	2.9	5.01	0	3.00E-05
MSGI1_102465	NODE_84395_length_130_cov_5.076923	33	3	3.5	3.4	5.23	0	1.00E-05
MSGI1_10261	TC1078	18	44	-1.3	-1.4	-3.51	4.30E-04	0.01
MSGI1_102641	NODE_69878_length_130_cov_6.700000	58	2	4.8	4.7	7.67	0	0
MSGI1_102728	NODE_61418_length_130_cov_6.300000	27	0	5.7	5.7	5.33	0	1.00E-05
MSGI1_102730	NODE_61036_length_130_cov_6.692307	24	3	2.8	2.8	4.08	4.00E-05	1.41E-03
MSGI1_10274	TC8339	2151	18	6.9	6.9	47	0	0
MSGI1_102778	NODE_54166_length_130_cov_20.992308	10	0	5.1	5.1	3.29	9.90E-04	0.02
MSGI1_102827	NODE_46330_length_130_cov_12.546154	37	8	2.2	2.1	4.35	1.00E-05	4.90E-04
MSGI1_102829	NODE_45415_length_130_cov_6.738461	82	3	5.0	4.9	9.18	0	0
MSGI1_10285	TC11728	38	9	2.1	2.0	4.2	3.00E-05	8.90E-04
MSGI1_102878	NODE_41076_length_130_cov_9.923077	70	22	1.7	1.6	5	0	3.00E-05
MSGI1_102932	NODE_38333_length_130_cov_8.676923	16	0	5.0	4.9	4.07	5.00E-05	1.50E-03
MSGI1_102942	NODE_37719_length_130_cov_7.192307	33	8	2.0	1.9	3.85	1.10E-04	3.27E-03
MSGI1_102947	NODE_3756_length_130_cov_116.346153	139	24	2.5	2.5	9.2	0	0
MSGI1_102971	NODE_35674_length_130_cov_6.253846	15	0	4.2	4.2	3.8	1.40E-04	4.03E-03
MSGI1_102978	NODE_35320_length_130_cov_6.400000	13	0	4.7	4.7	3.66	2.50E-04	6.51E-03
MSGI1_102990	NODE_34402_length_130_cov_33.561539	19	51	-1.4	-1.5	-4.11	4.00E-05	1.28E-03
MSGI1_103058	NODE_30020_length_130_cov_33.407692	40	2	4.1	4.0	6.15	0	0
MSGI1_103073	NODE_27995_length_130_cov_9.915384	19	3	2.6	2.6	3.51	4.40E-04	0.01
MSGI1_103077	NODE_27704_length_130_cov_59.584614	17	53	-1.6	-1.7	-4.47	1.00E-05	3.00E-04
MSGI1_103102	NODE_25097_length_130_cov_16.015385	41	8	2.4	2.4	4.85	0	6.00E-05
MSGI1_10315	TC10007	29	2	3.7	3.7	5.06	0	2.00E-05
MSGI1_103160	NODE_17145_length_130_cov_42.653847	40	12	1.8	1.7	3.87	1.10E-04	3.12E-03
MSGI1_103171	NODE_15716_length_130_cov_18.576923	22	0	4.8	4.7	4.75	0	9.00E-05
MSGI1_103180	NODE_14455_length_130_cov_56.515385	83	223	-1.4	-1.5	-8.51	0	0
MSGI1_103193	NODE_12231_length_130_cov_11.646153	15	0	4.9	4.9	3.97	7.00E-05	2.16E-03
MSGI1_103195	NODE_11899_length_130_cov_18.246155	42	10	2.1	2.0	4.48	1.00E-05	2.80E-04
MSGI1_103232	F7SND4004H3754	9	39	-2.2	-2.3	-4.74	0	9.00E-05
MSGI1_103243	F7SND4003GP3CB	49	9	2.4	2.3	5.29	0	1.00E-05
MSGI1_103281	NODE_9825_length_129_cov_10.534883	22	5	2.3	2.2	3.37	7.40E-04	0.01
MSGI1_10352	NODE_2783_length_748_cov_38.012032	60	16	1.9	1.9	5.11	0	2.00E-05
MSGI1_10359	TC9276	58	18	1.7	1.7	4.58	0	1.90E-04
MSGI1_103623	NODE_63268_length_129_cov_18.511627	43	5	3.2	3.2	5.81	0	0
MSGI1_10371	TC12983	49	8	2.7	2.6	5.68	0	0
MSGI1_103733	NODE_48102_length_129_cov_12.085271	15	1	3.8	3.7	3.63	2.80E-04	7.23E-03
MSGI1_103750	NODE_44863_length_129_cov_15.759690	31	4	2.9	2.8	4.69	0	1.20E-04
MSGI1_10381	157976626	31	104	-1.7	-1.8	-6.66	0	0
MSGI1_10382	157976528	30	60	-1.0	-1.1	-3.45	5.60E-04	0.01
MSGI1_10389	TC6133	47	19	1.3	1.3	3.35	7.80E-04	0.01
MSGI1_103981	NODE_2712_length_129_cov_216.651169	289	1051	-1.9	-1.9	-22.15	0	0
MSGI1_104020	NODE_22648_length_129_cov_14.565891	31	81	-1.4	-1.5	-5.01	0	3.00E-05
MSGI1_10405	NODE_5185_length_746_cov_50.769436	110	53	1.1	1.0	4.31	2.00E-05	5.80E-04
MSGI1_104064	NODE_17312_length_129_cov_6.534883	1	14	-3.4	-3.5	-3.56	3.60E-04	8.96E-03
MSGI1_104081	NODE_14239_length_129_cov_12.038759	21	5	2.2	2.2	3.33	8.70E-04	0.01
MSGI1_104104	NODE_10418_length_129_cov_91.658913	18	67	-1.9	-1.9	-5.56	0	0
MSGI1_104105	NODE_10237_length_129_cov_11.023255	13	1	3.6	3.5	3.33	8.50E-04	0.01
MSGI1_104106	NODE_10108_length_129_cov_11.550387	25	4	2.5	2.5	3.87	1.10E-04	3.09E-03
MSGI1_104167	NODE_9232_length_128_cov_21.882812	44	12	1.9	1.8	4.31	2.00E-05	5.70E-04
MSGI1_10418	TC9900	49	96	-1.0	-1.0	-4.21	3.00E-05	8.70E-04
MSGI1_10424	TC2782	55	23	1.2	1.2	3.42	6.20E-04	0.01
MSGI1_10426	TC22096	23	3	3.2	3.1	4.22	2.00E-05	8.20E-04
MSGI1_10430	TC18109	283	4	6.3	6.2	17.26	0	0
MSGI1_104315	NODE_81809_length_128_cov_4.726562	19	2	3.0	2.9	3.72	2.00E-04	5.30E-03
MSGI1_104472	NODE_69312_length_128_cov_13.320312	24	1	4.5	4.4	4.91	0	4.00E-05
MSGI1_104513	NODE_661_length_128_cov_743.015625	66	3	4.6	4.6	8.16	0	0
MSGI1_10453	TC18976	41	6	2.7	2.6	5.19	0	1.00E-05
MSGI1_104609	NODE_52674_length_128_cov_75.218750	53	19	1.5	1.4	3.93	8.00E-05	2.46E-03
MSGI1_104645	NODE_47311_length_128_cov_3.898438	69	1	6.0	5.9	8.52	0	0
MSGI1_10465	157977562	67	26	1.4	1.3	4.16	3.00E-05	1.05E-03
MSGI1_104678	NODE_43263_length_128_cov_4.125000	54	9	2.5	2.5	5.73	0	0
MSGI1_10474	TC16881	92	16	2.5	2.5	7.49	0	0
MSGI1_104753	NODE_37961_length_128_cov_6.781250	32	5	2.7	2.7	4.6	0	1.70E-04
MSGI1_104764	NODE_37301_length_128_cov_13.984375	26	7	1.9	1.9	3.34	8.10E-04	0.01
MSGI1_104772	NODE_36803_length_128_cov_5.500000	15	2	3.2	3.2	3.42	6.30E-04	0.01
MSGI1_104787	NODE_35573_length_128_cov_8.695312	18	0	4.5	4.4	4.16	3.00E-05	1.06E-03
MSGI1_104793	NODE_3509_length_128_cov_51.718750	53	21	1.3	1.3	3.56	3.60E-04	8.96E-03
MSGI1_104836	NODE_31165_length_128_cov_5.250000	14	1	3.7	3.6	3.51	4.30E-04	0.01
MSGI1_104875	NODE_2758_length_128_cov_242.562500	535	55	3.3	3.2	20.67	0	0
MSGI1_10489	TC7805	111	214	-0.9	-1.0	-6.11	0	0
MSGI1_10497	NODE_38085_length_742_cov_19.021563	26	5	2.3	2.3	3.82	1.30E-04	3.65E-03
MSGI1_104990	NODE_12346_length_128_cov_86.304688	144	7	4.4	4.4	11.91	0	0
MSGI1_104992	NODE_12232_length_128_cov_21.929688	128	45	1.5	1.4	6.17	0	0
MSGI1_105000	NODE_10496_length_128_cov_33.898438	12	0	3.9	3.9	3.33	8.50E-04	0.01
MSGI1_10507	157974109	73	5	3.9	3.8	8.15	0	0
MSGI1_105251	NODE_79988_length_127_cov_9.771653	14	0	4.1	4.0	3.6	3.20E-04	8.04E-03
MSGI1_1053	TC791	17	41	-1.3	-1.4	-3.41	6.40E-04	0.01
MSGI1_105318	NODE_75060_length_127_cov_17.598425	25	2	3.7	3.7	4.74	0	9.00E-05
MSGI1_105320	NODE_74874_length_127_cov_25.826771	73	5	3.9	3.9	8.18	0	0
MSGI1_105349	NODE_72912_length_127_cov_11.992126	12	0	4.5	4.5	3.4	6.60E-04	0.01
MSGI1_105410	NODE_6745_length_127_cov_7.897638	44	9	2.3	2.3	4.9	0	5.00E-05
MSGI1_10543	NODE_884_length_740_cov_16.935135	9	32	-1.8	-1.9	-3.78	1.50E-04	4.22E-03
MSGI1_105560	NODE_4983_length_127_cov_29.188976	34	66	-0.9	-1.0	-3.39	7.00E-04	0.01
MSGI1_105639	NODE_41318_length_127_cov_21.700787	30	71	-1.2	-1.3	-4.35	1.00E-05	5.00E-04
MSGI1_10566	TC11732	1	227	-7.3	-7.4	-15.33	0	0
MSGI1_105663	NODE_40313_length_127_cov_18.244095	26	78	-1.6	-1.6	-5.38	0	0
MSGI1_10567	TC11494	166	6	4.7	4.7	12.97	0	0
MSGI1_105678	NODE_39280_length_127_cov_8.645669	42	4	3.3	3.2	5.75	0	0
MSGI1_105690	NODE_38611_length_127_cov_19.724409	22	79	-1.8	-1.9	-6.02	0	0
MSGI1_105729	NODE_36713_length_127_cov_5.866142	16	1	3.6	3.5	3.69	2.20E-04	5.84E-03
MSGI1_105752	NODE_34614_length_127_cov_13.551181	28	6	2.3	2.2	3.85	1.20E-04	3.36E-03
MSGI1_105762	NODE_33972_length_127_cov_9.496063	19	4	2.4	2.3	3.32	8.90E-04	0.01
MSGI1_105763	NODE_33970_length_127_cov_3.181102	55	4	3.9	3.8	7.11	0	0
MSGI1_105768	NODE_33678_length_127_cov_12.740157	28	0	5.8	5.7	5.4	0	0
MSGI1_105775	NODE_33369_length_127_cov_9.960629	20	0	4.7	4.6	4.54	1.00E-05	2.30E-04
MSGI1_105801	NODE_31616_length_127_cov_12.062992	22	1	4.1	4.0	4.58	0	1.90E-04
MSGI1_105813	NODE_3078_length_127_cov_354.251984	265	106	1.3	1.3	7.97	0	0
MSGI1_10583	157975282	73	0	7.9	7.9	8.31	0	0
MSGI1_10585	TC8810	25	54	-1.1	-1.2	-3.47	5.20E-04	0.01
MSGI1_105862	NODE_25666_length_127_cov_7.519685	4	19	-2.2	-2.3	-3.34	8.30E-04	0.01
MSGI1_105869	NODE_24607_length_127_cov_8.354331	2	18	-3.3	-3.4	-3.94	8.00E-05	2.42E-03
MSGI1_105906	NODE_20655_length_127_cov_16.889763	28	6	2.1	2.1	3.69	2.20E-04	5.84E-03
MSGI1_105959	NODE_14381_length_127_cov_21.220472	7	55	-2.9	-3.0	-6.54	0	0
MSGI1_106083	NODE_91448_length_126_cov_3.071429	16	0	4.3	4.3	3.96	7.00E-05	2.23E-03
MSGI1_106164	NODE_8529_length_126_cov_6.253968	87	18	2.3	2.2	6.82	0	0
MSGI1_1063	TC15447	55	119	-1.1	-1.2	-5.18	0	1.00E-05
MSGI1_106314	NODE_75045_length_126_cov_4.603175	49	8	2.6	2.5	5.53	0	0
MSGI1_106315	NODE_7500_length_126_cov_233.000000	21	49	-1.2	-1.3	-3.54	3.90E-04	9.63E-03
MSGI1_106405	NODE_66216_length_126_cov_10.587301	9	38	-2.2	-2.2	-4.62	0	1.60E-04
MSGI1_10648	TC17444	11	32	-1.6	-1.6	-3.47	5.00E-04	0.01
MSGI1_106563	NODE_44834_length_126_cov_7.039682	25	1	4.5	4.4	4.97	0	3.00E-05
MSGI1_106634	NODE_40597_length_126_cov_9.380953	14	0	5.5	5.5	3.81	1.30E-04	3.79E-03
MSGI1_106665	NODE_38762_length_126_cov_8.896826	2	21	-3.2	-3.3	-4.25	2.00E-05	7.20E-04
MSGI1_106767	NODE_30764_length_126_cov_58.984127	22	52	-1.2	-1.3	-3.67	2.40E-04	6.33E-03
MSGI1_10678	TC9190	36	100	-1.5	-1.5	-5.82	0	0
MSGI1_10679	TC3393	44	14	1.7	1.6	3.89	1.00E-04	2.87E-03
MSGI1_106825	NODE_26377_length_126_cov_13.214286	6	26	-2.2	-2.3	-3.88	1.00E-04	2.94E-03
MSGI1_106878	NODE_21067_length_126_cov_20.666666	40	9	2.1	2.1	4.38	1.00E-05	4.30E-04
MSGI1_106937	NODE_12185_length_126_cov_45.880951	67	7	3.3	3.2	7.3	0	0
MSGI1_106957	F7SND4004IT0R0	40	112	-1.5	-1.5	-6.2	0	0
MSGI1_106958	F7SND4004IPNQL	15	1	3.5	3.4	3.49	4.80E-04	0.01
MSGI1_106974	F7SND4003HIC7Y	23	51	-1.1	-1.2	-3.47	5.00E-04	0.01
MSGI1_107001	7580956	97	0	7.6	7.5	9.73	0	0
MSGI1_107005	TC7379	2	241	-6.8	-6.9	-16.04	0	0
MSGI1_107045	NODE_8995_length_125_cov_200.240005	116	52	1.2	1.1	4.78	0	8.00E-05
MSGI1_10715	TC16863	95	292	-1.6	-1.7	-10.63	0	0
MSGI1_107175	NODE_82521_length_125_cov_5.128000	5	30	-2.6	-2.6	-4.49	1.00E-05	2.80E-04
MSGI1_107281	NODE_74984_length_125_cov_14.208000	3	31	-3.2	-3.3	-5.13	0	1.00E-05
MSGI1_10732	TC2838	81	5	4.2	4.1	8.79	0	0
MSGI1_107343	NODE_68854_length_125_cov_5.232000	13	1	3.5	3.5	3.3	9.60E-04	0.02
MSGI1_107360	NODE_68131_length_125_cov_3.144000	20	1	4.2	4.2	4.42	1.00E-05	3.60E-04
MSGI1_10737	TC17928	38	7	2.4	2.3	4.65	0	1.40E-04
MSGI1_107376	NODE_67058_length_125_cov_5.184000	21	2	3.3	3.2	4.09	4.00E-05	1.38E-03
MSGI1_10738	TC15842	110	24	2.2	2.2	7.54	0	0
MSGI1_107383	NODE_66604_length_125_cov_4.208000	30	2	3.8	3.7	5.15	0	1.00E-05
MSGI1_107406	NODE_62492_length_125_cov_9.672000	16	1	3.6	3.6	3.75	1.70E-04	4.73E-03
MSGI1_10745	NODE_7024_length_733_cov_18.403820	7	38	-2.4	-2.5	-4.87	0	5.00E-05
MSGI1_107519	NODE_45564_length_125_cov_8.432000	12	0	4.5	4.5	3.38	7.10E-04	0.01
MSGI1_10752	157977215	17	41	-1.3	-1.4	-3.39	6.80E-04	0.01
MSGI1_107620	NODE_39732_length_125_cov_8.240000	17	2	2.8	2.8	3.42	6.20E-04	0.01
MSGI1_107644	NODE_38029_length_125_cov_16.976000	36	0	5.5	5.4	6.14	0	0
MSGI1_107645	NODE_3802_length_125_cov_16.528000	41	10	2.0	2.0	4.35	1.00E-05	4.90E-04
MSGI1_107658	NODE_37541_length_125_cov_9.304000	3	20	-2.7	-2.7	-3.74	1.80E-04	5.02E-03
MSGI1_107668	NODE_3729_length_125_cov_177.167999	18	56	-1.6	-1.7	-4.62	0	1.60E-04
MSGI1_10769	NODE_674_length_732_cov_97.023224	42	7	2.6	2.5	5.08	0	2.00E-05
MSGI1_107696	NODE_35665_length_125_cov_15.112000	18	1	4.1	4.0	4.14	3.00E-05	1.12E-03
MSGI1_1077	TC15595	77	17	2.1	2.1	6.17	0	0
MSGI1_107731	NODE_33631_length_125_cov_51.456001	8	32	-2.1	-2.1	-4.07	5.00E-05	1.48E-03
MSGI1_107750	NODE_31968_length_125_cov_9.768000	14	1	3.6	3.6	3.43	5.90E-04	0.01
MSGI1_107759	NODE_31001_length_125_cov_11.416000	24	5	2.3	2.2	3.56	3.70E-04	9.12E-03
MSGI1_107791	NODE_28934_length_125_cov_19.048000	35	2	3.9	3.8	5.61	0	0
MSGI1_107812	NODE_27028_length_125_cov_38.408001	8	42	-2.5	-2.5	-5.21	0	1.00E-05
MSGI1_10783	TC4751	23	3	2.9	2.8	3.97	7.00E-05	2.13E-03
MSGI1_107848	NODE_22250_length_125_cov_7.024000	21	3	2.8	2.7	3.77	1.60E-04	4.40E-03
MSGI1_107857	NODE_20033_length_125_cov_19.632000	12	35	-1.6	-1.6	-3.59	3.20E-04	8.07E-03
MSGI1_10786	TC3129	33	9	1.9	1.8	3.68	2.30E-04	5.98E-03
MSGI1_107876	NODE_17385_length_125_cov_12.488000	27	0	5.1	5.0	5.25	0	1.00E-05
MSGI1_10788	TC2314	108	5	4.5	4.5	10.37	0	0
MSGI1_107923	NODE_12793_length_125_cov_38.992001	22	3	2.9	2.8	3.91	9.00E-05	2.66E-03
MSGI1_107925	NODE_12333_length_125_cov_280.015991	179	56	1.7	1.6	7.96	0	0
MSGI1_10795	TC11128	25	5	2.2	2.1	3.59	3.30E-04	8.28E-03
MSGI1_107973	NODE_9877_length_124_cov_9.612904	17	55	-1.7	-1.7	-4.71	0	1.10E-04
MSGI1_107974	NODE_9848_length_124_cov_89.758064	41	89	-1.1	-1.2	-4.51	1.00E-05	2.60E-04
MSGI1_107983	NODE_91346_length_124_cov_4.661290	33	6	2.5	2.5	4.52	1.00E-05	2.50E-04
MSGI1_1080	TC559	51	117	-1.2	-1.3	-5.4	0	0
MSGI1_10806	284022897	37	9	2.1	2.1	4.27	2.00E-05	6.80E-04
MSGI1_10811	157977296	33	67	-1.0	-1.1	-3.63	2.80E-04	7.17E-03
MSGI1_10812	157977058	14	36	-1.4	-1.4	-3.36	7.80E-04	0.01
MSGI1_10819	136141709	74	150	-1.0	-1.1	-5.44	0	0
MSGI1_10821	TC8237	21	48	-1.2	-1.2	-3.41	6.40E-04	0.01
MSGI1_10825	TC16722	44	13	1.8	1.7	4.1	4.00E-05	1.32E-03
MSGI1_108288	NODE_70770_length_124_cov_6.169355	42	6	2.9	2.8	5.45	0	0
MSGI1_10842	TC5666	275	0	10.4	10.4	13.84	0	0
MSGI1_108563	NODE_43133_length_124_cov_33.830647	32	10	1.7	1.7	3.43	6.00E-04	0.01
MSGI1_108569	NODE_42701_length_124_cov_4.975806	25	0	5.6	5.6	5.11	0	2.00E-05
MSGI1_1086	NODE_321_length_1892_cov_27.866280	79	0	8.0	8.0	8.61	0	0
MSGI1_108609	NODE_40112_length_124_cov_8.790322	64	4	4.1	4.0	7.78	0	0
MSGI1_108677	NODE_3692_length_124_cov_24.548388	60	1	5.4	5.4	7.96	0	0
MSGI1_108708	NODE_34325_length_124_cov_7.000000	16	0	5.0	4.9	4.02	6.00E-05	1.76E-03
MSGI1_108769	NODE_30283_length_124_cov_64.895164	71	32	1.2	1.1	3.7	2.10E-04	5.69E-03
MSGI1_1088	TC16740	92	14	2.7	2.6	7.74	0	0
MSGI1_108806	NODE_2667_length_124_cov_40.814518	69	151	-1.1	-1.2	-5.89	0	0
MSGI1_108822	NODE_25107_length_124_cov_10.911290	18	48	-1.4	-1.5	-3.89	1.00E-04	2.84E-03
MSGI1_108824	NODE_2474_length_124_cov_106.725807	28	82	-1.5	-1.6	-5.41	0	0
MSGI1_108825	NODE_24735_length_124_cov_61.645161	204	34	2.6	2.5	11.24	0	0
MSGI1_108838	NODE_23033_length_124_cov_8.064516	18	2	3.5	3.4	3.9	9.00E-05	2.73E-03
MSGI1_108853	NODE_21803_length_124_cov_18.137096	150	41	1.9	1.8	7.8	0	0
MSGI1_108867	NODE_20555_length_124_cov_78.927422	79	5	4.0	3.9	8.56	0	0
MSGI1_108868	NODE_20423_length_124_cov_14.056452	41	4	3.4	3.4	5.8	0	0
MSGI1_108907	NODE_16249_length_124_cov_35.241936	29	63	-1.1	-1.2	-3.76	1.70E-04	4.65E-03
MSGI1_10891	157976866	17	42	-1.3	-1.4	-3.45	5.50E-04	0.01
MSGI1_108915	NODE_1571_length_124_cov_11.983871	2	33	-4.4	-4.4	-5.88	0	0
MSGI1_10893	157973386	215	64	1.7	1.7	8.95	0	0
MSGI1_108994	F7SND4003G0FC5	21	4	2.4	2.3	3.42	6.10E-04	0.01
MSGI1_109024	NODE_9325_length_123_cov_18.024391	34	5	2.8	2.7	4.79	0	8.00E-05
MSGI1_10907	TC17575	15	65	-2.1	-2.1	-5.89	0	0
MSGI1_10909	TC17115	106	219	-1.0	-1.1	-6.71	0	0
MSGI1_109102	NODE_87057_length_123_cov_4.333333	12	0	4.5	4.5	3.4	6.60E-04	0.01
MSGI1_10916	NODE_40260_length_727_cov_89.643738	166	70	1.2	1.2	6.04	0	0
MSGI1_109171	NODE_83099_length_123_cov_9.016260	36	10	1.9	1.9	3.96	7.00E-05	2.22E-03
MSGI1_109175	NODE_8300_length_123_cov_21.504065	41	0	7.1	7.0	6.42	0	0
MSGI1_10927	NODE_1319_length_727_cov_14.431912	25	4	2.6	2.6	4.02	6.00E-05	1.80E-03
MSGI1_109277	NODE_75713_length_123_cov_2.861789	1617	1	10.2	10.1	34.19	0	0
MSGI1_109312	NODE_73360_length_123_cov_8.869919	62	3	4.5	4.5	7.86	0	0
MSGI1_10936	146148803	154	65	1.3	1.2	5.82	0	0
MSGI1_10942	TC2568	10	34	-1.8	-1.8	-3.86	1.10E-04	3.22E-03
MSGI1_109448	NODE_60135_length_123_cov_7.715447	14	1	3.3	3.3	3.39	6.80E-04	0.01
MSGI1_109470	NODE_57697_length_123_cov_13.788618	51	9	2.5	2.4	5.52	0	0
MSGI1_1095	TC15505	32	188	-2.5	-2.6	-11.28	0	0
MSGI1_109511	NODE_52324_length_123_cov_6.219512	13	0	4.7	4.6	3.58	3.40E-04	8.50E-03
MSGI1_109556	NODE_45140_length_123_cov_9.804878	12	0	4.0	3.9	3.38	7.10E-04	0.01
MSGI1_109654	NODE_38924_length_123_cov_5.975610	14	0	4.8	4.7	3.7	2.10E-04	5.59E-03
MSGI1_10966	TC1430	8	27	-1.8	-1.9	-3.48	4.80E-04	0.01
MSGI1_109694	NODE_36300_length_123_cov_7.260163	19	2	3.6	3.5	4.03	5.00E-05	1.70E-03
MSGI1_10977	NODE_15082_length_725_cov_18.703447	5	25	-2.3	-2.3	-3.86	1.10E-04	3.21E-03
MSGI1_109811	NODE_2612_length_123_cov_78.398376	63	15	2.1	2.0	5.53	0	0
MSGI1_109836	NODE_22534_length_123_cov_6.910569	95	13	2.9	2.8	8.19	0	0
MSGI1_10984	136141694	205	75	1.5	1.4	7.6	0	0
MSGI1_109840	NODE_22040_length_123_cov_113.853661	30	66	-1.1	-1.2	-3.87	1.10E-04	3.09E-03
MSGI1_109872	NODE_16841_length_123_cov_27.788618	38	4	3.2	3.2	5.45	0	0
MSGI1_109880	NODE_1498_length_123_cov_14.544716	40	15	1.4	1.4	3.29	9.90E-04	0.02
MSGI1_109894	NODE_13023_length_123_cov_54.902439	97	38	1.4	1.3	4.94	0	4.00E-05
MSGI1_10993	TC12110	48	16	1.6	1.6	4.03	5.00E-05	1.70E-03
MSGI1_110010	NODE_9552_length_122_cov_53.844261	163	35	2.2	2.2	9.19	0	0
MSGI1_110069	NODE_8829_length_122_cov_152.991806	20	51	-1.3	-1.4	-3.84	1.20E-04	3.49E-03
MSGI1_11011	TC2454	27	2	4.0	3.9	4.99	0	3.00E-05
MSGI1_110115	NODE_86588_length_122_cov_2.622951	31	6	2.3	2.3	4.13	4.00E-05	1.18E-03
MSGI1_11023	NODE_14604_length_723_cov_59.258644	22	53	-1.3	-1.3	-3.82	1.30E-04	3.65E-03
MSGI1_11037	TC17250	53	16	1.7	1.7	4.46	1.00E-05	3.20E-04
MSGI1_110399	NODE_6739_length_122_cov_483.286896	133	540	-2.0	-2.1	-16.7	0	0
MSGI1_110403	NODE_6686_length_122_cov_29.852459	25	3	3.3	3.3	4.48	1.00E-05	2.90E-04
MSGI1_110551	NODE_47403_length_122_cov_10.221312	44	7	2.6	2.6	5.29	0	1.00E-05
MSGI1_110552	NODE_47201_length_122_cov_4.631147	52	1	5.5	5.5	7.37	0	0
MSGI1_110592	NODE_42721_length_122_cov_3.065574	30	9	1.8	1.8	3.44	5.70E-04	0.01
MSGI1_110648	NODE_39618_length_122_cov_5.877049	7	25	-1.9	-1.9	-3.39	6.90E-04	0.01
MSGI1_110673	NODE_37522_length_122_cov_43.467213	10	39	-2.0	-2.0	-4.43	1.00E-05	3.60E-04
MSGI1_11074	TC10441	34	4	3.0	3.0	4.98	0	3.00E-05
MSGI1_110766	NODE_30732_length_122_cov_5.729508	0	12	-4.6	-4.6	-3.56	3.60E-04	9.04E-03
MSGI1_110778	NODE_30311_length_122_cov_17.360655	36	1	4.7	4.6	6.04	0	0
MSGI1_11088	TC11085	25	6	2.2	2.1	3.5	4.50E-04	0.01
MSGI1_110936	NODE_17272_length_122_cov_10.991803	97	13	2.9	2.9	8.32	0	0
MSGI1_110943	NODE_16268_length_122_cov_7.737705	114	6	4.3	4.3	10.56	0	0
MSGI1_110970	NODE_11523_length_122_cov_79.737701	51	21	1.3	1.2	3.46	5.30E-04	0.01
MSGI1_110975	NODE_10810_length_122_cov_126.909836	132	33	2.0	1.9	7.64	0	0
MSGI1_111036	124567563	46	17	1.5	1.4	3.62	2.90E-04	7.43E-03
MSGI1_111038	NODE_9629_length_121_cov_116.305786	37	103	-1.5	-1.5	-5.96	0	0
MSGI1_111041	NODE_9022_length_121_cov_36.570248	51	16	1.7	1.6	4.24	2.00E-05	7.70E-04
MSGI1_111055	NODE_6967_length_121_cov_457.281006	79	184	-1.2	-1.3	-6.88	0	0
MSGI1_111084	NODE_43413_length_121_cov_37.966942	59	20	1.6	1.5	4.32	2.00E-05	5.50E-04
MSGI1_11113	TC20357	34	10	1.7	1.7	3.53	4.10E-04	9.95E-03
MSGI1_111130	NODE_20082_length_121_cov_22.008265	20	47	-1.2	-1.3	-3.49	4.80E-04	0.01
MSGI1_111134	NODE_17041_length_121_cov_278.363647	95	435	-2.2	-2.3	-15.78	0	0
MSGI1_111144	NODE_1260_length_121_cov_72.107437	210	22	3.3	3.2	12.9	0	0
MSGI1_111153	NODE_10057_length_121_cov_105.347107	57	194	-1.8	-1.8	-9.15	0	0
MSGI1_11118	TC15827	40	79	-1.0	-1.1	-3.86	1.10E-04	3.24E-03
MSGI1_11121	TC12019	27	3	3.1	3.0	4.49	1.00E-05	2.80E-04
MSGI1_11122	TC10468	74	20	1.9	1.8	5.52	0	0
MSGI1_111222	F7SND4004JO0IX	14	0	4.8	4.7	3.78	1.50E-04	4.30E-03
MSGI1_11124	NODE_8237_length_719_cov_30.699583	84	1	6.1	6.1	9.4	0	0
MSGI1_11125	NODE_808_length_719_cov_136.364395	118	40	1.5	1.5	6.02	0	0
MSGI1_111251	F7SND4003HC6HO	35	10	1.8	1.7	3.61	3.00E-04	7.65E-03
MSGI1_111283	50316582	18	42	-1.2	-1.3	-3.31	9.10E-04	0.01
MSGI1_111291	TC15017	30	1	4.4	4.4	5.45	0	0
MSGI1_111294	TC11731	4	563	-7.3	-7.4	-24.14	0	0
MSGI1_11134	157977653	47	121	-1.4	-1.4	-6.03	0	0
MSGI1_111381	F7SND4003FZHJ3	42	12	1.8	1.8	4.12	4.00E-05	1.23E-03
MSGI1_11139	157974729	28	69	-1.3	-1.3	-4.35	1.00E-05	4.90E-04
MSGI1_111407	NODE_8827_length_118_cov_132.474579	38	110	-1.5	-1.6	-6.29	0	0
MSGI1_11143	TC9184	51	3	4.1	4.1	6.98	0	0
MSGI1_111459	NODE_38037_length_118_cov_9.567797	20	3	2.7	2.6	3.55	3.80E-04	9.27E-03
MSGI1_111465	NODE_31062_length_118_cov_25.076271	122	20	2.6	2.5	8.72	0	0
MSGI1_111543	NODE_79846_length_117_cov_11.820513	4	51	-3.8	-3.8	-6.98	0	0
MSGI1_111555	NODE_54821_length_117_cov_21.273504	12	66	-2.4	-2.5	-6.51	0	0
MSGI1_111638	NODE_4603_length_116_cov_212.543106	125	29	2.1	2.0	7.77	0	0
MSGI1_111679	F7SND4004IUMIJ	30	72	-1.3	-1.3	-4.46	1.00E-05	3.10E-04
MSGI1_111739	F7SND4003F376B	30	7	2.2	2.2	3.96	7.00E-05	2.23E-03
MSGI1_111753	NODE_9549_length_115_cov_103.260872	20	2	3.6	3.5	4.13	4.00E-05	1.17E-03
MSGI1_111774	NODE_61189_length_115_cov_43.113045	42	9	2.2	2.1	4.63	0	1.50E-04
MSGI1_111804	NODE_34928_length_115_cov_13.965218	9	28	-1.6	-1.7	-3.33	8.50E-04	0.01
MSGI1_111808	NODE_30470_length_115_cov_28.982609	9	31	-1.8	-1.9	-3.73	1.90E-04	5.07E-03
MSGI1_11181	TC10356	47	9	2.4	2.3	5.15	0	1.00E-05
MSGI1_111828	NODE_19627_length_115_cov_12.130435	4	29	-2.8	-2.9	-4.66	0	1.30E-04
MSGI1_111849	NODE_12850_length_115_cov_17.808695	3	24	-2.9	-2.9	-4.24	2.00E-05	7.40E-04
MSGI1_11185	NODE_5526_length_717_cov_19.372385	1	14	-3.6	-3.6	-3.64	2.70E-04	6.93E-03
MSGI1_111853	NODE_12336_length_115_cov_106.313042	66	24	1.4	1.4	4.25	2.00E-05	7.30E-04
MSGI1_111937	NODE_57270_length_114_cov_25.140350	8	125	-3.9	-4.0	-11.08	0	0
MSGI1_11194	157973827	41	131	-1.7	-1.7	-7.27	0	0
MSGI1_111957	NODE_14043_length_114_cov_397.868408	76	6	3.7	3.6	8.16	0	0
MSGI1_11196	146148925	548	148	1.9	1.8	15.12	0	0
MSGI1_11197	TC7969	155	67	1.2	1.2	5.72	0	0
MSGI1_1120	TC15731	50	122	-1.3	-1.4	-5.86	0	0
MSGI1_112033	NODE_39522_length_113_cov_46.407078	24	59	-1.3	-1.4	-4.09	4.00E-05	1.36E-03
MSGI1_1121	TC9076	39	179	-2.2	-2.2	-10.08	0	0
MSGI1_112161	NODE_3109_length_112_cov_44.723213	14	36	-1.4	-1.5	-3.34	8.40E-04	0.01
MSGI1_112164	NODE_29764_length_112_cov_18.294643	13	0	3.9	3.8	3.43	5.90E-04	0.01
MSGI1_112166	NODE_29124_length_112_cov_35.571430	21	4	2.5	2.4	3.53	4.00E-04	9.87E-03
MSGI1_11217	157977263	25	89	-1.8	-1.9	-6.34	0	0
MSGI1_112185	NODE_17615_length_112_cov_13.892858	29	1	4.6	4.5	5.34	0	1.00E-05
MSGI1_112191	NODE_1065_length_112_cov_176.794647	28	63	-1.2	-1.2	-3.85	1.20E-04	3.37E-03
MSGI1_112228	F7SND4003GYHLK	21	4	2.3	2.3	3.36	7.50E-04	0.01
MSGI1_112262	NODE_7818_length_111_cov_197.225220	45	6	3.0	2.9	5.7	0	0
MSGI1_112288	NODE_18982_length_111_cov_5.972973	17	2	2.9	2.8	3.5	4.50E-04	0.01
MSGI1_112293	NODE_14016_length_111_cov_48.882881	134	35	1.9	1.9	7.62	0	0
MSGI1_112328	F7SND4004IMS0D	73	164	-1.2	-1.2	-6.29	0	0
MSGI1_112411	NODE_3302_length_110_cov_36.109093	57	0	7.6	7.5	7.5	0	0
MSGI1_112422	NODE_16335_length_110_cov_135.718185	43	137	-1.7	-1.7	-7.48	0	0
MSGI1_112456	F7SND4003GFW7N	1956	670	1.5	1.5	24.62	0	0
MSGI1_112469	NODE_8965_length_109_cov_71.733948	19	51	-1.4	-1.5	-4	6.00E-05	1.93E-03
MSGI1_11249	NODE_13096_length_715_cov_32.546852	52	14	1.8	1.8	4.55	1.00E-05	2.10E-04
MSGI1_11250	284022783	178	56	1.7	1.6	7.89	0	0
MSGI1_112510	NODE_4917_length_109_cov_319.449554	20	77	-1.9	-2.0	-6.14	0	0
MSGI1_112514	NODE_45351_length_109_cov_6.926606	6	30	-2.2	-2.3	-4.15	3.00E-05	1.09E-03
MSGI1_11259	TC9859	64	9	2.8	2.7	6.54	0	0
MSGI1_112655	NODE_18702_length_108_cov_50.027779	60	118	-1.0	-1.0	-4.67	0	1.30E-04
MSGI1_11266	TC10398	69	7	3.4	3.3	7.55	0	0
MSGI1_112684	F7SND4004I1NHU	96	38	1.3	1.3	4.87	0	5.00E-05
MSGI1_1127	TC2836	176	34	2.4	2.3	9.98	0	0
MSGI1_11274	NODE_10831_length_714_cov_19.826330	32	10	1.7	1.7	3.4	6.70E-04	0.01
MSGI1_11275	283574927	20	55	-1.5	-1.5	-4.29	2.00E-05	6.30E-04
MSGI1_112772	NODE_35971_length_107_cov_228.420563	39	116	-1.6	-1.6	-6.59	0	0
MSGI1_112785	NODE_21861_length_107_cov_145.719620	46	102	-1.1	-1.2	-4.88	0	5.00E-05
MSGI1_112790	NODE_17253_length_107_cov_28.523365	4	20	-2.3	-2.3	-3.43	6.00E-04	0.01
MSGI1_112794	NODE_14097_length_107_cov_258.261688	70	20	1.8	1.8	5.24	0	1.00E-05
MSGI1_112799	NODE_11807_length_107_cov_35.822430	42	3	3.9	3.9	6.18	0	0
MSGI1_11284	TC9237	28	68	-1.3	-1.3	-4.34	1.00E-05	5.20E-04
MSGI1_11286	TC3715	41	86	-1.1	-1.1	-4.24	2.00E-05	7.40E-04
MSGI1_112868	136141203	20	4	2.5	2.4	3.44	5.70E-04	0.01
MSGI1_112875	NODE_9706_length_106_cov_44.915092	31	7	2.2	2.2	4.02	6.00E-05	1.80E-03
MSGI1_112932	NODE_34563_length_106_cov_18.301888	86	34	1.3	1.3	4.6	0	1.70E-04
MSGI1_112958	NODE_23234_length_106_cov_99.481133	61	172	-1.5	-1.6	-7.73	0	0
MSGI1_112978	NODE_12541_length_106_cov_122.283020	52	103	-1.0	-1.1	-4.42	1.00E-05	3.80E-04
MSGI1_113050	NODE_21665_length_105_cov_46.514286	33	6	2.3	2.3	4.26	2.00E-05	7.10E-04
MSGI1_113111	136141162	132	19	2.8	2.7	9.5	0	0
MSGI1_113121	NODE_73779_length_104_cov_26.634615	37	13	1.5	1.4	3.32	8.80E-04	0.01
MSGI1_113122	NODE_71177_length_104_cov_11.269231	49	2	4.3	4.3	6.88	0	0
MSGI1_113153	NODE_2854_length_104_cov_32.798077	11	0	5.2	5.1	3.37	7.40E-04	0.01
MSGI1_113156	NODE_23002_length_104_cov_83.567307	19	50	-1.4	-1.5	-3.99	6.00E-05	1.97E-03
MSGI1_113166	NODE_10439_length_104_cov_53.932693	18	45	-1.3	-1.4	-3.6	3.10E-04	7.84E-03
MSGI1_113211	F7SND4003GP21T	28	7	2.0	1.9	3.52	4.20E-04	0.01
MSGI1_113222	F7SND4003FZTGR	29	3	3.1	3.0	4.71	0	1.10E-04
MSGI1_113279	NODE_5893_length_103_cov_92.747574	65	228	-1.8	-1.9	-10.09	0	0
MSGI1_113283	NODE_55204_length_103_cov_26.495146	6	35	-2.6	-2.7	-4.97	0	3.00E-05
MSGI1_113291	NODE_51100_length_103_cov_51.747574	6	26	-2.1	-2.1	-3.73	1.90E-04	5.13E-03
MSGI1_113293	NODE_50841_length_103_cov_54.932037	26	55	-1.1	-1.2	-3.49	4.70E-04	0.01
MSGI1_113304	NODE_4428_length_103_cov_56.330097	69	7	3.3	3.3	7.5	0	0
MSGI1_113326	NODE_29307_length_103_cov_5.776699	53	9	2.5	2.5	5.64	0	0
MSGI1_113327	NODE_29238_length_103_cov_11.203883	58	10	2.6	2.5	6.01	0	0
MSGI1_11335	NODE_1310_length_712_cov_138.757019	51	7	2.9	2.9	6.05	0	0
MSGI1_113351	NODE_17322_length_103_cov_298.961151	38	122	-1.7	-1.7	-6.98	0	0
MSGI1_113358	NODE_13788_length_103_cov_12.563107	23	61	-1.4	-1.4	-4.33	1.00E-05	5.40E-04
MSGI1_113363	NODE_12317_length_103_cov_43.417477	13	37	-1.5	-1.5	-3.54	4.00E-04	9.68E-03
MSGI1_113391	F7SND4004I8HG0	38	87	-1.2	-1.3	-4.71	0	1.00E-04
MSGI1_113402	F7SND4004H5SMN	13	43	-1.7	-1.8	-4.26	2.00E-05	7.00E-04
MSGI1_113425	F7SND4003GL1WB	103	26	2.0	2.0	6.84	0	0
MSGI1_11344	TC9753	69	14	2.3	2.2	6.07	0	0
MSGI1_113466	TC18691	59	16	1.9	1.8	4.97	0	3.00E-05
MSGI1_113495	NODE_30737_length_102_cov_38.274509	15	38	-1.3	-1.4	-3.34	8.30E-04	0.01
MSGI1_113504	NODE_19155_length_102_cov_90.941177	46	8	2.5	2.4	5.17	0	1.00E-05
MSGI1_113506	NODE_17692_length_102_cov_92.147057	127	32	2.0	1.9	7.54	0	0
MSGI1_113547	F7SND4004H2N0I	37	4	3.2	3.2	5.42	0	0
MSGI1_113612	NODE_4045_length_101_cov_118.772278	177	0	8.2	8.1	12.8	0	0
MSGI1_113622	NODE_26216_length_101_cov_31.782179	51	9	2.5	2.4	5.55	0	0
MSGI1_113626	NODE_24220_length_101_cov_21.108912	36	6	2.5	2.5	4.7	0	1.10E-04
MSGI1_11363	TC10221	51	100	-1.0	-1.0	-4.23	2.00E-05	7.90E-04
MSGI1_11365	TC10037	32	0	5.7	5.7	5.82	0	0
MSGI1_113669	NODE_6752_length_100_cov_253.619995	22	83	-1.9	-1.9	-6.27	0	0
MSGI1_113681	NODE_43718_length_100_cov_23.730000	9	31	-1.9	-1.9	-3.8	1.40E-04	3.93E-03
MSGI1_113682	NODE_43441_length_100_cov_13.020000	4	29	-2.8	-2.8	-4.61	0	1.60E-04
MSGI1_113683	NODE_41188_length_100_cov_108.669998	55	137	-1.3	-1.4	-6.23	0	0
MSGI1_113702	NODE_21069_length_100_cov_25.370001	39	0	7.0	7.0	6.31	0	0
MSGI1_113705	NODE_18199_length_100_cov_14.010000	16	2	2.9	2.8	3.4	6.60E-04	0.01
MSGI1_113706	NODE_17707_length_100_cov_197.589996	19	53	-1.5	-1.5	-4.26	2.00E-05	7.10E-04
MSGI1_113711	NODE_15650_length_100_cov_31.049999	48	4	3.7	3.6	6.47	0	0
MSGI1_113714	NODE_14121_length_100_cov_62.820000	52	19	1.5	1.4	3.8	1.40E-04	3.96E-03
MSGI1_113716	NODE_13117_length_100_cov_153.550003	48	153	-1.7	-1.7	-7.88	0	0
MSGI1_113788	TC16653	185	78	1.2	1.2	6.33	0	0
MSGI1_113796	NODE_7496_length_99_cov_16.919191	22	2	3.5	3.4	4.27	2.00E-05	6.80E-04
MSGI1_113800	NODE_67245_length_99_cov_25.050505	20	1	3.9	3.8	4.22	2.00E-05	8.10E-04
MSGI1_113804	NODE_49153_length_99_cov_33.808083	7	25	-1.9	-2.0	-3.48	4.90E-04	0.01
MSGI1_113813	NODE_36861_length_99_cov_54.232323	21	108	-2.4	-2.4	-8.21	0	0
MSGI1_113814	NODE_36836_length_99_cov_18.696970	48	11	2.1	2.0	4.77	0	8.00E-05
MSGI1_113815	NODE_36267_length_99_cov_33.757576	47	108	-1.2	-1.3	-5.21	0	1.00E-05
MSGI1_113819	NODE_30726_length_99_cov_49.191917	32	76	-1.3	-1.3	-4.55	1.00E-05	2.20E-04
MSGI1_11386	TC9516	50	107	-1.1	-1.2	-4.83	0	6.00E-05
MSGI1_113873	F7SND4003GJE0E	74	238	-1.7	-1.8	-9.87	0	0
MSGI1_1139	TC8190	283	1716	-2.6	-2.7	-34.45	0	0
MSGI1_113908	NODE_74838_length_98_cov_11.418367	53	9	2.7	2.6	5.85	0	0
MSGI1_113939	NODE_1364_length_98_cov_104.367348	33	104	-1.7	-1.7	-6.48	0	0
MSGI1_114007	F7SND4003F55HH	16	2	3.3	3.3	3.57	3.40E-04	8.62E-03
MSGI1_11401	TC15927	84	6	3.8	3.8	8.71	0	0
MSGI1_114036	NODE_36339_length_97_cov_40.546391	5	21	-2.1	-2.2	-3.41	6.30E-04	0.01
MSGI1_114045	NODE_2620_length_97_cov_123.505157	20	0	5.4	5.3	4.63	0	1.50E-04
MSGI1_114062	F7SND4004JRACH	23	5	2.2	2.2	3.46	5.30E-04	0.01
MSGI1_114135	NODE_6666_length_96_cov_96.541664	90	210	-1.2	-1.3	-7.35	0	0
MSGI1_114152	NODE_34020_length_96_cov_68.260414	88	10	3.2	3.1	8.25	0	0
MSGI1_114158	NODE_29756_length_96_cov_26.666666	34	0	6.1	6.0	5.98	0	0
MSGI1_114171	NODE_20715_length_96_cov_9.885417	14	1	3.4	3.3	3.35	7.80E-04	0.01
MSGI1_114220	F7SND4003F0OYH	44	17	1.4	1.3	3.4	6.70E-04	0.01
MSGI1_114236	NODE_56079_length_95_cov_32.978947	24	6	2.0	1.9	3.31	9.00E-04	0.01
MSGI1_11428	TC3098	65	28	1.2	1.2	3.71	2.00E-04	5.40E-03
MSGI1_114313	NODE_44015_length_94_cov_79.585106	121	239	-1.0	-1.0	-6.66	0	0
MSGI1_114398	F7SND4003G72R1	22	107	-2.3	-2.3	-7.93	0	0
MSGI1_114439	NODE_34102_length_93_cov_15.559140	25	3	3.1	3.1	4.39	1.00E-05	4.20E-04
MSGI1_114450	NODE_12274_length_93_cov_28.483871	46	14	1.7	1.7	4.08	4.00E-05	1.41E-03
MSGI1_114489	F7SND4003GXUW6	37	8	2.2	2.2	4.38	1.00E-05	4.40E-04
MSGI1_11451	TC10138	15	46	-1.6	-1.7	-4.18	3.00E-05	9.70E-04
MSGI1_114559	NODE_29574_length_92_cov_16.554348	17	1	4.1	4.0	3.99	7.00E-05	2.01E-03
MSGI1_114564	NODE_24588_length_92_cov_9.576087	17	1	4.1	4.0	3.99	7.00E-05	2.01E-03
MSGI1_114567	NODE_1933_length_92_cov_45.652172	89	0	7.0	6.9	9.52	0	0
MSGI1_114688	NODE_15676_length_91_cov_117.714287	172	2	6.7	6.6	13.36	0	0
MSGI1_114779	NODE_13274_length_90_cov_61.966667	100	1	6.6	6.6	10.22	0	0
MSGI1_114838	157976044	11	51	-2.2	-2.3	-5.45	0	0
MSGI1_114843	TC15419	19	44	-1.2	-1.3	-3.37	7.30E-04	0.01
MSGI1_114875	NODE_14304_length_89_cov_17.662922	6	30	-2.3	-2.3	-4.21	2.00E-05	8.50E-04
MSGI1_1149	TC885	108	30	1.9	1.8	6.6	0	0
MSGI1_114911	F7SND4004I2INO	50	11	2.2	2.1	4.99	0	3.00E-05
MSGI1_114946	NODE_8589_length_88_cov_61.295456	24	52	-1.1	-1.2	-3.43	6.00E-04	0.01
MSGI1_114977	NODE_3903_length_88_cov_907.545471	69	320	-2.2	-2.3	-13.59	0	0
MSGI1_11498	TC9870	321	18	4.2	4.1	17.48	0	0
MSGI1_114985	NODE_33228_length_88_cov_16.261364	23	1	4.0	4.0	4.63	0	1.50E-04
MSGI1_114991	NODE_303_length_88_cov_660.215881	31	164	-2.4	-2.5	-10.22	0	0
MSGI1_114994	NODE_2746_length_88_cov_1079.443237	1646	685	1.3	1.2	19.24	0	0
MSGI1_114998	NODE_21443_length_88_cov_64.204544	30	70	-1.2	-1.3	-4.24	2.00E-05	7.70E-04
MSGI1_115079	NODE_11728_length_87_cov_124.091957	138	0	8.8	8.8	10.92	0	0
MSGI1_115080	NODE_11263_length_87_cov_87.873566	2	17	-3.4	-3.5	-3.88	1.00E-04	2.98E-03
MSGI1_115093	F7SND4004JB3KM	84	19	2.2	2.1	6.46	0	0
MSGI1_11514	NODE_22093_length_706_cov_27.694052	13	34	-1.4	-1.5	-3.3	9.70E-04	0.02
MSGI1_11518	NODE_10227_length_706_cov_108.983002	35	70	-1.0	-1.0	-3.6	3.10E-04	7.78E-03
MSGI1_115211	NODE_1380_length_86_cov_59.674419	117	48	1.3	1.2	5.14	0	1.00E-05
MSGI1_115212	NODE_12783_length_86_cov_23.500000	14	38	-1.5	-1.5	-3.56	3.70E-04	9.07E-03
MSGI1_115213	NODE_11333_length_86_cov_71.709305	43	16	1.4	1.3	3.36	7.60E-04	0.01
MSGI1_11522	157975626	11	32	-1.5	-1.6	-3.33	8.50E-04	0.01
MSGI1_11524	157974133	108	217	-1.0	-1.1	-6.47	0	0
MSGI1_11528	TC388	56	113	-1.0	-1.1	-4.74	0	9.00E-05
MSGI1_115305	NODE_26930_length_85_cov_10.388235	8	38	-2.2	-2.3	-4.68	0	1.20E-04
MSGI1_11534	TC16520	27	5	2.4	2.4	3.98	7.00E-05	2.05E-03
MSGI1_115359	NODE_7922_length_84_cov_169.797623	35	10	1.9	1.8	3.76	1.70E-04	4.59E-03
MSGI1_115362	NODE_69023_length_84_cov_67.666664	31	6	2.3	2.3	4.11	4.00E-05	1.28E-03
MSGI1_115370	NODE_5081_length_84_cov_105.773811	26	53	-1.0	-1.1	-3.3	9.50E-04	0.02
MSGI1_115469	NODE_8852_length_83_cov_33.180721	49	16	1.7	1.6	4.11	4.00E-05	1.26E-03
MSGI1_115487	NODE_36750_length_83_cov_45.686749	38	7	2.4	2.4	4.69	0	1.10E-04
MSGI1_115499	NODE_21516_length_83_cov_53.602409	19	46	-1.3	-1.3	-3.52	4.20E-04	0.01
MSGI1_115506	NODE_16525_length_83_cov_66.469879	64	28	1.2	1.1	3.59	3.30E-04	8.22E-03
MSGI1_115507	NODE_16480_length_83_cov_64.578316	33	5	2.8	2.7	4.72	0	1.00E-04
MSGI1_115553	F7SND4003HKF24	39	13	1.5	1.5	3.44	5.80E-04	0.01
MSGI1_115573	F7SND4003G24LE	32	5	2.7	2.6	4.53	1.00E-05	2.40E-04
MSGI1_115589	F7SND4003F6KNB	76	18	2.1	2.0	6.05	0	0
MSGI1_115630	NODE_61980_length_82_cov_39.646343	109	8	3.8	3.7	9.85	0	0
MSGI1_115664	NODE_26745_length_82_cov_94.670731	87	194	-1.2	-1.2	-6.85	0	0
MSGI1_115668	NODE_24501_length_82_cov_42.878048	52	20	1.4	1.3	3.69	2.20E-04	5.89E-03
MSGI1_115676	NODE_10565_length_82_cov_569.268311	12	41	-1.7	-1.8	-4.12	4.00E-05	1.23E-03
MSGI1_115705	F7SND4003GFEXQ	34	65	-0.9	-1.0	-3.37	7.40E-04	0.01
MSGI1_115707	F7SND4003G5JSO	57	20	1.5	1.4	4.07	5.00E-05	1.47E-03
MSGI1_115737	NODE_7139_length_81_cov_526.864197	56	212	-1.9	-2.0	-10.14	0	0
MSGI1_115759	NODE_26627_length_81_cov_78.444443	79	35	1.2	1.1	3.96	7.00E-05	2.21E-03
MSGI1_115762	NODE_2514_length_81_cov_358.049377	68	28	1.3	1.2	3.89	1.00E-04	2.86E-03
MSGI1_115800	F7SND4003GSYT3	23	2	3.7	3.6	4.49	1.00E-05	2.80E-04
MSGI1_115817	50320925	41	9	2.2	2.1	4.6	0	1.70E-04
MSGI1_115830	NODE_58201_length_80_cov_71.712502	55	4	3.7	3.6	6.94	0	0
MSGI1_115844	NODE_33333_length_80_cov_42.900002	17	48	-1.5	-1.6	-4.08	4.00E-05	1.45E-03
MSGI1_115848	NODE_225_length_80_cov_374.899994	37	91	-1.3	-1.4	-5.14	0	1.00E-05
MSGI1_115849	NODE_22395_length_80_cov_14.875000	17	1	4.0	3.9	4	6.00E-05	1.91E-03
MSGI1_115851	NODE_19134_length_80_cov_69.312500	63	122	-0.9	-1.0	-4.64	0	1.50E-04
MSGI1_115855	NODE_11598_length_80_cov_75.500000	53	0	6.2	6.2	7.47	0	0
MSGI1_115874	F7SND4004II73Z	54	7	2.9	2.9	6.24	0	0
MSGI1_115950	NODE_4596_length_79_cov_20.341772	5	69	-3.9	-4.0	-8.2	0	0
MSGI1_115962	NODE_37510_length_79_cov_6.784810	30	5	2.6	2.5	4.36	1.00E-05	4.70E-04
MSGI1_115980	NODE_2277_length_79_cov_51.392406	135	61	1.1	1.1	5.05	0	2.00E-05
MSGI1_115998	NODE_10469_length_79_cov_33.873417	46	16	1.5	1.5	3.72	1.90E-04	5.25E-03
MSGI1_1160	TC15644	51	105	-1.0	-1.1	-4.64	0	1.50E-04
MSGI1_116046	F7SND4003FTB82	80	243	-1.6	-1.7	-9.61	0	0
MSGI1_116049	F7SND4003FNT5V	49	5	3.4	3.3	6.37	0	0
MSGI1_116148	F7SND4003G49K1	270	695	-1.4	-1.4	-14.56	0	0
MSGI1_116169	NODE_83206_length_77_cov_12.662337	40	2	4.5	4.4	6.31	0	0
MSGI1_11618	157975136	69	27	1.3	1.3	4.15	3.00E-05	1.10E-03
MSGI1_116204	NODE_13566_length_77_cov_43.519482	171	55	1.6	1.6	7.6	0	0
MSGI1_116279	NODE_57333_length_76_cov_10.526316	29	3	3.3	3.3	4.86	0	5.00E-05
MSGI1_116297	NODE_43942_length_76_cov_39.460526	10	30	-1.6	-1.7	-3.37	7.50E-04	0.01
MSGI1_116305	NODE_3537_length_76_cov_51.671051	28	69	-1.3	-1.4	-4.41	1.00E-05	3.80E-04
MSGI1_116311	NODE_31014_length_76_cov_67.184212	13	46	-1.8	-1.9	-4.55	1.00E-05	2.10E-04
MSGI1_11638	NODE_27767_length_702_cov_58.448719	25	57	-1.2	-1.3	-3.79	1.50E-04	4.08E-03
MSGI1_116412	NODE_2571_length_75_cov_81.906670	31	2	4.1	4.0	5.39	0	0
MSGI1_116414	NODE_23362_length_75_cov_72.320000	26	83	-1.7	-1.8	-5.84	0	0
MSGI1_116416	NODE_21609_length_75_cov_71.040001	36	2	4.3	4.2	5.87	0	0
MSGI1_116419	NODE_18267_length_75_cov_20.306667	37	4	3.2	3.1	5.3	0	1.00E-05
MSGI1_116420	NODE_17987_length_75_cov_45.013332	30	82	-1.4	-1.5	-5.18	0	1.00E-05
MSGI1_116428	NODE_13105_length_75_cov_277.253326	147	17	3.1	3.1	10.58	0	0
MSGI1_116543	NODE_33042_length_74_cov_83.918922	114	20	2.5	2.5	8.33	0	0
MSGI1_116552	NODE_25366_length_74_cov_32.864864	29	225	-2.9	-3.0	-13.25	0	0
MSGI1_116591	F7SND4004IKW8J	30	9	1.7	1.7	3.33	8.40E-04	0.01
MSGI1_1166	TC7837	901	2182	-1.3	-1.3	-24.55	0	0
MSGI1_116649	50320972	29	2	3.9	3.9	5.19	0	1.00E-05
MSGI1_116651	50317636	34	3	3.5	3.4	5.31	0	1.00E-05
MSGI1_116699	NODE_4317_length_73_cov_54.671234	12	65	-2.4	-2.5	-6.43	0	0
MSGI1_116702	NODE_39425_length_73_cov_39.657536	57	6	3.4	3.3	6.84	0	0
MSGI1_116711	NODE_32741_length_73_cov_44.260273	12	0	4.9	4.8	3.45	5.60E-04	0.01
MSGI1_116719	NODE_27404_length_73_cov_22.506849	7	24	-1.8	-1.9	-3.32	8.80E-04	0.01
MSGI1_116730	NODE_1677_length_73_cov_606.808228	263	10	4.7	4.7	16.36	0	0
MSGI1_116824	NODE_2078_length_72_cov_180.222229	214	598	-1.5	-1.5	-14.32	0	0
MSGI1_11685	TC3464	47	5	3.2	3.1	6.03	0	0
MSGI1_116904	NODE_48463_length_71_cov_48.281689	62	6	3.4	3.4	7.15	0	0
MSGI1_116924	NODE_30813_length_71_cov_18.154930	2	23	-3.4	-3.4	-4.44	1.00E-05	3.50E-04
MSGI1_116995	F7SND4003FJJ1T	73	153	-1.1	-1.1	-5.66	0	0
MSGI1_117006	50318615	38	95	-1.3	-1.4	-5.31	0	1.00E-05
MSGI1_11702	NODE_21944_length_700_cov_21.022858	25	3	3.2	3.1	4.41	1.00E-05	3.80E-04
MSGI1_117034	NODE_6873_length_70_cov_82.699997	64	13	2.3	2.3	5.97	0	0
MSGI1_117041	NODE_6482_length_70_cov_25.271429	62	3	4.3	4.3	7.78	0	0
MSGI1_117072	NODE_31786_length_70_cov_47.242859	26	64	-1.3	-1.3	-4.18	3.00E-05	9.80E-04
MSGI1_117078	NODE_28783_length_70_cov_14.742857	16	0	5.3	5.3	4.1	4.00E-05	1.34E-03
MSGI1_117091	NODE_1576_length_70_cov_1623.528564	17	1	3.8	3.7	3.87	1.10E-04	3.09E-03
MSGI1_117096	NODE_10781_length_70_cov_25.228571	36	6	2.6	2.6	4.8	0	7.00E-05
MSGI1_117116	F7SND4004IEYJW	120	6	4.3	4.2	10.8	0	0
MSGI1_117127	F7SND4003HGZQH	73	1	5.9	5.9	8.8	0	0
MSGI1_117135	F7SND4003GS6F5	67	3	4.6	4.6	8.18	0	0
MSGI1_117187	NODE_68599_length_69_cov_96.739128	12	36	-1.5	-1.6	-3.55	3.70E-04	9.26E-03
MSGI1_117189	NODE_66821_length_69_cov_68.101448	5	42	-3.0	-3.1	-5.8	0	0
MSGI1_11720	TC10443	44	15	1.6	1.5	3.82	1.30E-04	3.72E-03
MSGI1_117211	NODE_37107_length_69_cov_20.550724	47	2	4.6	4.6	6.86	0	0
MSGI1_117244	NODE_12951_length_69_cov_91.942032	29	7	2.0	1.9	3.58	3.40E-04	8.57E-03
MSGI1_117247	NODE_11029_length_69_cov_335.637695	24	70	-1.5	-1.6	-5.04	0	2.00E-05
MSGI1_11726	NODE_14236_length_699_cov_83.021461	161	44	1.9	1.8	8.08	0	0
MSGI1_117280	NODE_9482_length_68_cov_80.705879	63	27	1.2	1.1	3.61	3.00E-04	7.67E-03
MSGI1_117293	NODE_5967_length_68_cov_64.617645	30	6	2.4	2.3	4.13	4.00E-05	1.18E-03
MSGI1_117303	NODE_47458_length_68_cov_62.882355	58	153	-1.4	-1.5	-6.92	0	0
MSGI1_117311	NODE_34596_length_68_cov_46.632355	313	141	1.1	1.1	7.7	0	0
MSGI1_117318	NODE_27623_length_68_cov_142.750000	132	57	1.2	1.2	5.26	0	1.00E-05
MSGI1_117323	NODE_22180_length_68_cov_15.382353	3	20	-2.9	-3.0	-3.88	1.00E-04	3.01E-03
MSGI1_117376	TC7949	46	273	-2.6	-2.6	-13.68	0	0
MSGI1_117377	TC369	78	13	2.6	2.6	7.01	0	0
MSGI1_117393	NODE_6924_length_67_cov_84.537315	22	75	-1.8	-1.8	-5.69	0	0
MSGI1_117408	NODE_4960_length_67_cov_43.074627	7	26	-1.8	-1.9	-3.45	5.50E-04	0.01
MSGI1_11741	TC20138	30	8	1.8	1.8	3.41	6.30E-04	0.01
MSGI1_117432	NODE_29479_length_67_cov_32.000000	32	0	6.0	5.9	5.78	0	0
MSGI1_117433	NODE_29423_length_67_cov_19.223881	18	0	5.1	5.1	4.27	2.00E-05	6.80E-04
MSGI1_117434	NODE_29364_length_67_cov_14.194030	68	15	2.2	2.2	5.93	0	0
MSGI1_117462	F7SND4004JCEL4	33	67	-1.0	-1.1	-3.68	2.30E-04	6.03E-03
MSGI1_117472	F7SND4004IL88C	147	18	3.0	3.0	10.43	0	0
MSGI1_117515	F7SND4003FNNM3	42	104	-1.3	-1.4	-5.44	0	0
MSGI1_117538	NODE_7763_length_66_cov_23.378788	3	27	-3.3	-3.4	-4.83	0	6.00E-05
MSGI1_117561	NODE_44640_length_66_cov_10.060606	17	2	3.4	3.3	3.73	1.90E-04	5.15E-03
MSGI1_11759	157974977	91	249	-1.5	-1.5	-9.1	0	0
MSGI1_11766	TC8590	201	479	-1.3	-1.3	-11.35	0	0
MSGI1_11774	TC11969	68	30	1.2	1.1	3.73	1.90E-04	5.13E-03
MSGI1_11779	NODE_412_length_697_cov_28.195122	5	43	-3.1	-3.1	-5.92	0	0
MSGI1_117804	NODE_7339_length_64_cov_50.906250	11	31	-1.6	-1.6	-3.38	7.20E-04	0.01
MSGI1_117828	NODE_54323_length_64_cov_84.796875	22	55	-1.3	-1.4	-4	6.00E-05	1.95E-03
MSGI1_117850	NODE_34083_length_64_cov_65.078125	15	43	-1.5	-1.6	-3.87	1.10E-04	3.13E-03
MSGI1_117870	NODE_17850_length_64_cov_313.500000	15	45	-1.6	-1.7	-4.18	3.00E-05	9.50E-04
MSGI1_11788	157973475	335	92	1.9	1.8	11.75	0	0
MSGI1_11791	TC2511	30	9	1.7	1.7	3.32	8.70E-04	0.01
MSGI1_117954	NODE_81420_length_63_cov_35.730160	3	19	-2.8	-2.8	-3.71	2.00E-04	5.49E-03
MSGI1_117982	NODE_4447_length_63_cov_91.666664	21	3	2.9	2.9	3.88	1.00E-04	2.94E-03
MSGI1_117985	NODE_37893_length_63_cov_13.936508	17	0	5.4	5.4	4.27	2.00E-05	6.80E-04
MSGI1_117990	NODE_30636_length_63_cov_18.698412	52	0	6.0	6.0	7.4	0	0
MSGI1_117995	NODE_26571_length_63_cov_24.476191	17	3	2.6	2.6	3.31	9.10E-04	0.01
MSGI1_118003	NODE_19395_length_63_cov_23.492064	33	8	2.1	2.1	4.03	5.00E-05	1.72E-03
MSGI1_11808	157975056	91	250	-1.5	-1.5	-9.17	0	0
MSGI1_118112	NODE_75313_length_62_cov_13.016129	79	3	5.0	4.9	9.04	0	0
MSGI1_118118	NODE_6894_length_62_cov_65.209679	43	98	-1.2	-1.3	-4.96	0	3.00E-05
MSGI1_11814	TC8167	105	256	-1.3	-1.3	-8.46	0	0
MSGI1_118159	NODE_27502_length_62_cov_18.967741	25	2	3.6	3.6	4.65	0	1.40E-04
MSGI1_118160	NODE_2747_length_62_cov_739.112915	127	41	1.6	1.6	6.58	0	0
MSGI1_118214	NODE_9984_length_61_cov_209.295074	149	54	1.5	1.4	6.48	0	0
MSGI1_118215	NODE_9948_length_61_cov_139.524597	114	49	1.2	1.1	4.86	0	5.00E-05
MSGI1_118217	NODE_9911_length_61_cov_142.213120	19	0	5.6	5.5	4.49	1.00E-05	2.80E-04
MSGI1_118224	NODE_9727_length_61_cov_119.475410	36	70	-1.0	-1.0	-3.56	3.60E-04	8.89E-03
MSGI1_118227	NODE_9690_length_61_cov_66.819672	146	52	1.5	1.4	6.55	0	0
MSGI1_118237	NODE_9417_length_61_cov_74.704918	35	10	1.8	1.8	3.73	1.90E-04	5.13E-03
MSGI1_118241	NODE_937_length_61_cov_115.540985	56	122	-1.1	-1.2	-5.31	0	1.00E-05
MSGI1_118247	NODE_9281_length_61_cov_33.344261	16	2	3.0	2.9	3.44	5.60E-04	0.01
MSGI1_118285	NODE_9157_length_61_cov_31.803278	12	38	-1.7	-1.7	-3.89	1.00E-04	2.88E-03
MSGI1_118298	NODE_9105_length_61_cov_7.426229	81	28	1.5	1.5	4.92	0	4.00E-05
MSGI1_11831	NODE_46045_length_695_cov_12.155396	28	4	3.0	2.9	4.53	1.00E-05	2.30E-04
MSGI1_118327	NODE_8937_length_61_cov_197.819672	21	48	-1.2	-1.3	-3.48	4.80E-04	0.01
MSGI1_118451	NODE_8758_length_61_cov_36.278690	81	29	1.5	1.4	4.85	0	6.00E-05
MSGI1_118481	NODE_8714_length_61_cov_47.098362	12	0	4.9	4.8	3.45	5.60E-04	0.01
MSGI1_11855	TC10455	147	9	4.0	4.0	11.73	0	0
MSGI1_118660	NODE_83934_length_61_cov_19.754099	71	0	6.5	6.4	8.62	0	0
MSGI1_118668	NODE_83767_length_61_cov_2.901639	24	0	4.9	4.8	4.96	0	3.00E-05
MSGI1_118671	NODE_837_length_61_cov_73.344261	52	21	1.3	1.3	3.6	3.20E-04	7.99E-03
MSGI1_118675	NODE_83674_length_61_cov_6.180328	149	3	5.5	5.4	12.55	0	0
MSGI1_1187	TC942	196	77	1.3	1.3	6.95	0	0
MSGI1_11873	TC7376	211	0	7.9	7.8	14.2	0	0
MSGI1_118899	NODE_81061_length_61_cov_5.196721	23	3	3.2	3.1	4.25	2.00E-05	7.40E-04
MSGI1_11904	TC2435	61	16	2.0	1.9	5.21	0	1.00E-05
MSGI1_119067	NODE_77866_length_61_cov_28.311476	14	1	3.5	3.4	3.39	7.00E-04	0.01
MSGI1_119092	NODE_77493_length_61_cov_49.065575	16	54	-1.7	-1.8	-4.79	0	7.00E-05
MSGI1_119123	NODE_77043_length_61_cov_20.688524	6	24	-2.1	-2.2	-3.59	3.30E-04	8.22E-03
MSGI1_119165	NODE_75491_length_61_cov_2.901639	50	3	4.1	4.0	6.84	0	0
MSGI1_119221	NODE_74463_length_61_cov_17.852459	25	56	-1.2	-1.3	-3.75	1.80E-04	4.81E-03
MSGI1_119227	NODE_74384_length_61_cov_9.918033	10	42	-2.1	-2.2	-4.81	0	7.00E-05
MSGI1_11927	TC18634	15	58	-1.9	-2.0	-5.34	0	1.00E-05
MSGI1_1193	TC9145	54	13	2.0	1.9	4.93	0	4.00E-05
MSGI1_119331	NODE_73107_length_61_cov_29.737705	34	5	2.9	2.8	4.86	0	5.00E-05
MSGI1_119356	NODE_7244_length_61_cov_53.721310	6	23	-2.0	-2.1	-3.48	5.00E-04	0.01
MSGI1_119385	NODE_7113_length_61_cov_186.852463	138	270	-1.0	-1.0	-7.02	0	0
MSGI1_119518	NODE_68706_length_61_cov_23.934425	56	15	1.9	1.9	4.86	0	5.00E-05
MSGI1_119668	NODE_6645_length_61_cov_26.934425	48	0	6.6	6.5	7.09	0	0
MSGI1_119680	NODE_66245_length_61_cov_17.114754	352	28	3.6	3.6	17.5	0	0
MSGI1_119745	NODE_63970_length_61_cov_69.737701	83	7	3.6	3.5	8.41	0	0
MSGI1_119769	NODE_63652_length_61_cov_8.344262	24	3	2.9	2.8	4.13	4.00E-05	1.18E-03
MSGI1_119799	NODE_6300_length_61_cov_66.721313	38	3	3.5	3.5	5.67	0	0
MSGI1_119802	NODE_62922_length_61_cov_11.098361	30	6	2.3	2.2	3.99	6.00E-05	2.01E-03
MSGI1_119845	NODE_61879_length_61_cov_9.196721	4	52	-3.6	-3.6	-6.9	0	0
MSGI1_119861	NODE_61719_length_61_cov_10.721312	57	25	1.2	1.1	3.4	6.70E-04	0.01
MSGI1_119865	NODE_61652_length_61_cov_6.540984	0	19	-5.2	-5.3	-4.55	1.00E-05	2.10E-04
MSGI1_11989	157976157	1171	2387	-1.0	-1.1	-21.84	0	0
MSGI1_1199	TC8565	160	39	2.0	2.0	8.59	0	0
MSGI1_119905	NODE_61124_length_61_cov_24.836065	68	17	2.0	2.0	5.63	0	0
MSGI1_120098	NODE_57072_length_61_cov_9.180327	241	9	4.7	4.7	15.63	0	0
MSGI1_120132	NODE_56323_length_61_cov_14.918033	16	40	-1.3	-1.4	-3.35	7.90E-04	0.01
MSGI1_12014	NODE_24906_length_689_cov_48.582005	90	9	3.4	3.3	8.56	0	0
MSGI1_120165	NODE_55653_length_61_cov_25.704918	63	18	1.8	1.7	4.98	0	3.00E-05
MSGI1_12021	157977406	79	11	2.8	2.7	7.32	0	0
MSGI1_120229	NODE_54568_length_61_cov_26.786884	75	6	3.7	3.6	8.15	0	0
MSGI1_120252	NODE_54295_length_61_cov_25.245901	24	4	2.7	2.6	3.89	1.00E-04	2.83E-03
MSGI1_120322	NODE_52530_length_61_cov_6.475410	53	20	1.4	1.3	3.73	1.90E-04	5.05E-03
MSGI1_12036	TC1811	91	28	1.7	1.6	5.71	0	0
MSGI1_12041	TC1454	56	15	1.9	1.9	4.89	0	5.00E-05
MSGI1_120410	NODE_50952_length_61_cov_7.557377	15	0	4.9	4.8	3.9	1.00E-04	2.82E-03
MSGI1_120441	NODE_5057_length_61_cov_198.901642	83	27	1.6	1.6	5.25	0	1.00E-05
MSGI1_120512	NODE_48801_length_61_cov_76.639343	12	42	-1.8	-1.9	-4.37	1.00E-05	4.50E-04
MSGI1_120514	NODE_48746_length_61_cov_91.983604	38	86	-1.2	-1.2	-4.54	1.00E-05	2.30E-04
MSGI1_120519	NODE_48676_length_61_cov_70.000000	111	19	2.6	2.5	8.32	0	0
MSGI1_120520	NODE_48608_length_61_cov_37.491802	37	3	3.9	3.8	5.82	0	0
MSGI1_120680	NODE_44963_length_61_cov_58.000000	53	126	-1.2	-1.3	-5.77	0	0
MSGI1_120767	NODE_43784_length_61_cov_78.622948	52	18	1.5	1.5	3.99	6.00E-05	2.00E-03
MSGI1_120788	NODE_43442_length_61_cov_4.573771	10	62	-2.6	-2.7	-6.6	0	0
MSGI1_12085	TC524	168	415	-1.3	-1.4	-10.86	0	0
MSGI1_120948	NODE_40544_length_61_cov_57.557377	38	7	2.5	2.4	4.74	0	1.00E-04
MSGI1_12099	TC10767	73	28	1.4	1.3	4.33	1.00E-05	5.30E-04
MSGI1_1210	TC842	79	290	-1.9	-1.9	-11.68	0	0
MSGI1_12104	NODE_16844_length_686_cov_11.002915	4	33	-2.9	-3.0	-5.06	0	2.00E-05
MSGI1_121065	NODE_38150_length_61_cov_17.688524	9	29	-1.7	-1.8	-3.46	5.30E-04	0.01
MSGI1_121102	NODE_37682_length_61_cov_28.540983	2	22	-3.5	-3.5	-4.47	1.00E-05	3.00E-04
MSGI1_121165	NODE_36901_length_61_cov_19.672131	73	31	1.2	1.2	3.96	7.00E-05	2.24E-03
MSGI1_121172	NODE_36839_length_61_cov_26.311476	35	4	3.2	3.2	5.22	0	1.00E-05
MSGI1_121190	NODE_36597_length_61_cov_13.950820	14	42	-1.5	-1.6	-3.86	1.10E-04	3.25E-03
MSGI1_121194	NODE_36558_length_61_cov_52.311474	9	29	-1.7	-1.8	-3.46	5.30E-04	0.01
MSGI1_121217	NODE_36115_length_61_cov_51.540985	28	62	-1.1	-1.2	-3.8	1.40E-04	4.01E-03
MSGI1_121267	NODE_34515_length_61_cov_76.622948	18	49	-1.4	-1.5	-3.98	7.00E-05	2.07E-03
MSGI1_121293	NODE_34174_length_61_cov_33.459015	57	16	1.8	1.8	4.75	0	9.00E-05
MSGI1_121299	NODE_34113_length_61_cov_8.508197	14	2	3.2	3.1	3.33	8.40E-04	0.01
MSGI1_121317	NODE_33918_length_61_cov_26.016394	14	199	-3.8	-3.9	-13.82	0	0
MSGI1_121334	NODE_33689_length_61_cov_60.803280	73	32	1.2	1.1	3.84	1.20E-04	3.40E-03
MSGI1_121336	NODE_33636_length_61_cov_39.836067	15	42	-1.5	-1.6	-3.83	1.30E-04	3.59E-03
MSGI1_121442	NODE_31894_length_61_cov_86.786888	6	22	-2.0	-2.0	-3.29	9.80E-04	0.02
MSGI1_121446	NODE_3173_length_61_cov_62.852459	32	80	-1.3	-1.4	-4.78	0	8.00E-05
MSGI1_121447	NODE_31712_length_61_cov_10.032787	38	4	3.3	3.3	5.51	0	0
MSGI1_121450	NODE_31554_length_61_cov_41.868851	30	75	-1.3	-1.4	-4.68	0	1.20E-04
MSGI1_121452	NODE_31520_length_61_cov_20.327869	2	52	-5.0	-5.1	-7.54	0	0
MSGI1_121455	NODE_3147_length_61_cov_38.311474	92	0	7.8	7.8	9.38	0	0
MSGI1_121491	NODE_30896_length_61_cov_49.655739	80	36	1.2	1.1	3.92	9.00E-05	2.60E-03
MSGI1_121505	NODE_30746_length_61_cov_8.557377	7	40	-2.5	-2.5	-5.16	0	1.00E-05
MSGI1_121519	NODE_30582_length_61_cov_25.393442	33	10	1.7	1.7	3.5	4.60E-04	0.01
MSGI1_12152	TC1424	150	45	1.7	1.7	7.41	0	0
MSGI1_121543	NODE_30330_length_61_cov_31.409836	18	45	-1.4	-1.4	-3.67	2.40E-04	6.30E-03
MSGI1_121584	NODE_2984_length_61_cov_17.655737	31	9	1.8	1.7	3.39	6.90E-04	0.01
MSGI1_121594	NODE_29744_length_61_cov_30.901640	56	4	3.8	3.7	7.09	0	0
MSGI1_121608	NODE_29562_length_61_cov_17.213116	21	3	2.8	2.8	3.78	1.50E-04	4.29E-03
MSGI1_12161	157976864	39	86	-1.1	-1.2	-4.5	1.00E-05	2.70E-04
MSGI1_121618	NODE_29454_length_61_cov_5.950819	11	0	4.8	4.7	3.31	9.10E-04	0.01
MSGI1_12162	157976799	1041	153	2.8	2.7	26.5	0	0
MSGI1_121626	NODE_29301_length_61_cov_25.540983	32	6	2.5	2.4	4.38	1.00E-05	4.40E-04
MSGI1_121642	NODE_28598_length_61_cov_13.213115	6	31	-2.3	-2.3	-4.24	2.00E-05	7.70E-04
MSGI1_121662	NODE_28058_length_61_cov_87.868851	65	15	2.1	2.0	5.55	0	0
MSGI1_121715	NODE_27306_length_61_cov_115.475410	10	70	-2.9	-2.9	-7.33	0	0
MSGI1_121729	NODE_27209_length_61_cov_23.377048	96	34	1.5	1.4	5.32	0	1.00E-05
MSGI1_121767	NODE_26561_length_61_cov_17.967213	13	0	5.0	4.9	3.64	2.70E-04	7.01E-03
MSGI1_121823	NODE_25516_length_61_cov_40.196720	41	14	1.6	1.5	3.58	3.40E-04	8.54E-03
MSGI1_121824	NODE_25513_length_61_cov_42.983608	65	12	2.4	2.4	6.14	0	0
MSGI1_121827	NODE_25465_length_61_cov_19.655737	3	20	-2.6	-2.7	-3.72	2.00E-04	5.34E-03
MSGI1_121853	NODE_24967_length_61_cov_44.803280	39	5	2.8	2.8	5.18	0	1.00E-05
MSGI1_121914	NODE_24066_length_61_cov_38.295082	32	1	4.7	4.7	5.65	0	0
MSGI1_121921	NODE_23762_length_61_cov_9.721312	47	7	2.8	2.8	5.67	0	0
MSGI1_121924	NODE_23698_length_61_cov_9.377049	30	8	1.9	1.8	3.54	3.90E-04	9.48E-03
MSGI1_12199	157974839	35	8	2.2	2.1	4.19	3.00E-05	9.30E-04
MSGI1_122024	NODE_21942_length_61_cov_79.606560	12	38	-1.7	-1.8	-3.97	7.00E-05	2.17E-03
MSGI1_122027	NODE_21892_length_61_cov_40.147541	44	12	1.9	1.9	4.34	1.00E-05	5.10E-04
MSGI1_122038	NODE_21745_length_61_cov_66.295082	86	30	1.5	1.5	5.09	0	2.00E-05
MSGI1_122042	NODE_21719_length_61_cov_26.803278	16	52	-1.7	-1.7	-4.6	0	1.70E-04
MSGI1_122063	NODE_21372_length_61_cov_12.590164	28	5	2.5	2.4	4.1	4.00E-05	1.34E-03
MSGI1_122069	NODE_21309_length_61_cov_43.295082	22	50	-1.2	-1.2	-3.49	4.80E-04	0.01
MSGI1_122079	NODE_21194_length_61_cov_24.360655	65	1	5.8	5.7	8.32	0	0
MSGI1_122098	NODE_20806_length_61_cov_162.000000	20	97	-2.3	-2.4	-7.66	0	0
MSGI1_122120	NODE_19935_length_61_cov_38.885246	184	56	1.7	1.6	8.13	0	0
MSGI1_122133	NODE_19793_length_61_cov_16.196722	19	0	5.2	5.2	4.42	1.00E-05	3.70E-04
MSGI1_122142	NODE_19606_length_61_cov_19.180328	20	3	2.8	2.7	3.72	1.90E-04	5.22E-03
MSGI1_122151	NODE_19377_length_61_cov_28.819672	9	41	-2.1	-2.2	-4.76	0	8.00E-05
MSGI1_122171	NODE_18983_length_61_cov_93.114754	12	40	-1.7	-1.8	-4.07	5.00E-05	1.50E-03
MSGI1_122180	NODE_18845_length_61_cov_43.327869	119	31	1.9	1.9	7.15	0	0
MSGI1_122194	NODE_18499_length_61_cov_83.590164	95	40	1.2	1.2	4.51	1.00E-05	2.50E-04
MSGI1_122212	NODE_18166_length_61_cov_191.377045	34	150	-2.1	-2.2	-9.06	0	0
MSGI1_122216	NODE_17958_length_61_cov_89.081970	7	31	-2.2	-2.2	-4.14	3.00E-05	1.14E-03
MSGI1_122230	NODE_17651_length_61_cov_78.475410	17	44	-1.4	-1.4	-3.67	2.40E-04	6.21E-03
MSGI1_122264	NODE_17049_length_61_cov_38.016392	4	28	-2.6	-2.7	-4.41	1.00E-05	3.90E-04
MSGI1_122282	NODE_16833_length_61_cov_36.622952	20	54	-1.5	-1.5	-4.22	2.00E-05	8.10E-04
MSGI1_122314	NODE_16167_length_61_cov_14.836065	2	14	-2.8	-2.9	-3.3	9.50E-04	0.02
MSGI1_122319	NODE_16110_length_61_cov_43.229507	23	66	-1.5	-1.6	-4.9	0	4.00E-05
MSGI1_122323	NODE_1607_length_61_cov_579.704895	16	40	-1.3	-1.3	-3.33	8.60E-04	0.01
MSGI1_122342	NODE_15657_length_61_cov_194.622955	63	175	-1.5	-1.5	-7.7	0	0
MSGI1_122362	NODE_1521_length_61_cov_86.540985	103	30	1.8	1.7	6.33	0	0
MSGI1_12239	TC8150	109	52	1.1	1.0	4.32	2.00E-05	5.50E-04
MSGI1_122395	NODE_14308_length_61_cov_837.049194	35	74	-1.1	-1.1	-3.95	8.00E-05	2.29E-03
MSGI1_122408	NODE_14204_length_61_cov_139.770493	25	57	-1.2	-1.2	-3.77	1.60E-04	4.50E-03
MSGI1_122427	NODE_13872_length_61_cov_86.098358	118	49	1.3	1.2	5.16	0	1.00E-05
MSGI1_122449	NODE_13497_length_61_cov_19.524590	4	25	-2.5	-2.6	-4.03	5.00E-05	1.71E-03
MSGI1_122476	NODE_13027_length_61_cov_43.114754	7	35	-2.3	-2.3	-4.53	1.00E-05	2.40E-04
MSGI1_122483	NODE_12984_length_61_cov_26.163935	30	6	2.4	2.3	4.14	3.00E-05	1.13E-03
MSGI1_122499	NODE_1269_length_61_cov_128.295074	12	55	-2.2	-2.3	-5.59	0	0
MSGI1_122554	NODE_11458_length_61_cov_35.081966	20	3	3.0	2.9	3.81	1.40E-04	3.83E-03
MSGI1_122612	NODE_1034_length_61_cov_190.229507	16	64	-2.0	-2.1	-5.73	0	0
MSGI1_122616	NODE_10250_length_61_cov_13.311476	17	3	2.7	2.7	3.35	8.00E-04	0.01
MSGI1_122633	NODE_10019_length_61_cov_118.557381	30	67	-1.2	-1.2	-4.02	6.00E-05	1.77E-03
MSGI1_12278	TC3090	260	94	1.5	1.4	8.62	0	0
MSGI1_12280	TC20530	9	30	-1.7	-1.8	-3.52	4.20E-04	0.01
MSGI1_12291	NODE_6097_length_680_cov_49.402943	67	28	1.2	1.2	3.83	1.30E-04	3.59E-03
MSGI1_122975	F7SND4004I3VCI	42	110	-1.4	-1.5	-5.94	0	0
MSGI1_12319	TC3579	400	0	9.2	9.1	18.23	0	0
MSGI1_12322	TC2135	232	42	2.5	2.4	11.71	0	0
MSGI1_123341	F7SND4003F1HHJ	157	75	1.1	1.0	5.17	0	1.00E-05
MSGI1_12367	NODE_7888_length_678_cov_11.693215	6	33	-2.4	-2.4	-4.53	1.00E-05	2.30E-04
MSGI1_12377	157976750	17	53	-1.7	-1.7	-4.65	0	1.40E-04
MSGI1_12379	157976020	33	67	-1.0	-1.1	-3.67	2.40E-04	6.22E-03
MSGI1_12393	TC2054	33	3	3.3	3.2	5.08	0	2.00E-05
MSGI1_12394	TC2052	143	41	1.8	1.7	7.44	0	0
MSGI1_12395	TC18534	50	14	1.8	1.7	4.41	1.00E-05	3.90E-04
MSGI1_12397	TC18467	29	5	2.5	2.4	4.12	4.00E-05	1.22E-03
MSGI1_12446	TC8170	159	759	-2.3	-2.3	-21.14	0	0
MSGI1_1245	TC16451	83	249	-1.6	-1.6	-9.65	0	0
MSGI1_12490	TC11048	53	12	2.1	2.0	5.04	0	2.00E-05
MSGI1_12506	TC8947	152	330	-1.1	-1.2	-8.64	0	0
MSGI1_12516	TC1365	45	13	1.8	1.8	4.22	2.00E-05	8.20E-04
MSGI1_12522	NODE_24962_length_673_cov_14.112927	50	4	3.7	3.6	6.61	0	0
MSGI1_1256	TC15636	107	22	2.3	2.2	7.62	0	0
MSGI1_12579	NODE_47491_length_671_cov_67.391953	16	1	3.5	3.5	3.68	2.30E-04	6.10E-03
MSGI1_12580	NODE_37007_length_671_cov_12.096870	71	13	2.4	2.3	6.39	0	0
MSGI1_12648	136141667	1758	157	3.5	3.4	38.46	0	0
MSGI1_1265	TC8288	102	44	1.2	1.1	4.59	0	1.80E-04
MSGI1_12658	TC18804	8	27	-1.7	-1.8	-3.31	9.20E-04	0.01
MSGI1_12661	TC1786	18	78	-2.1	-2.2	-6.56	0	0
MSGI1_12675	284022815	23	4	2.4	2.3	3.65	2.60E-04	6.69E-03
MSGI1_1270	TC7953	3145	1470	1.1	1.0	23.56	0	0
MSGI1_12704	NODE_17393_length_667_cov_51.592205	26	61	-1.3	-1.3	-4.05	5.00E-05	1.57E-03
MSGI1_12720	TC8949	111	252	-1.2	-1.2	-7.88	0	0
MSGI1_12722	TC2839	27	7	2.0	2.0	3.52	4.20E-04	0.01
MSGI1_12726	TC1867	26	84	-1.7	-1.8	-5.89	0	0
MSGI1_12778	TC93	217	532	-1.3	-1.4	-12.25	0	0
MSGI1_12802	157973849	47	121	-1.4	-1.4	-6.14	0	0
MSGI1_12827	NODE_4181_length_663_cov_23.488688	53	6	3.2	3.1	6.44	0	0
MSGI1_12918	TC62	53	123	-1.2	-1.3	-5.6	0	0
MSGI1_12927	TC10293	81	195	-1.3	-1.3	-7.29	0	0
MSGI1_12930	NODE_5024_length_660_cov_25.612122	13	41	-1.6	-1.7	-3.97	7.00E-05	2.14E-03
MSGI1_12960	TC11765	30	9	1.8	1.7	3.41	6.30E-04	0.01
MSGI1_12961	NODE_9555_length_659_cov_11.808802	21	1	3.9	3.8	4.32	2.00E-05	5.60E-04
MSGI1_12969	NODE_12425_length_659_cov_20.726858	45	7	2.6	2.6	5.35	0	1.00E-05
MSGI1_12989	TC10559	52	4	3.6	3.5	6.64	0	0
MSGI1_12994	NODE_13982_length_658_cov_35.367783	20	4	2.4	2.3	3.3	9.50E-04	0.02
MSGI1_13004	TC3501	97	36	1.4	1.4	5.12	0	2.00E-05
MSGI1_13011	TC15201	35	5	2.8	2.7	4.86	0	5.00E-05
MSGI1_13050	TC11226	24	3	3.0	2.9	4.16	3.00E-05	1.06E-03
MSGI1_13107	157974345	85	183	-1.1	-1.2	-6.39	0	0
MSGI1_13136	157977616	26	58	-1.2	-1.2	-3.74	1.80E-04	4.92E-03
MSGI1_13151	TC18264	19	75	-2.0	-2.0	-6.11	0	0
MSGI1_13158	NODE_4951_length_653_cov_32.969372	89	0	9.8	9.7	8.22	0	0
MSGI1_1316	TC1017	34	101	-1.6	-1.6	-6.07	0	0
MSGI1_13168	NODE_23015_length_653_cov_12.767228	2	32	-4.1	-4.1	-5.67	0	0
MSGI1_13179	TC9165	197	34	2.6	2.5	10.99	0	0
MSGI1_13232	TC18324	25	6	2.2	2.1	3.54	3.90E-04	9.48E-03
MSGI1_13233	TC18113	26	73	-1.5	-1.5	-4.95	0	3.00E-05
MSGI1_1325	TC784	58	17	1.8	1.7	4.71	0	1.10E-04
MSGI1_13263	TC9444	48	6	2.9	2.9	5.88	0	0
MSGI1_13267	TC2170	35	109	-1.6	-1.7	-6.5	0	0
MSGI1_13268	TC20153	45	4	3.6	3.6	6.27	0	0
MSGI1_13273	TC17616	97	19	2.4	2.3	7.43	0	0
MSGI1_13276	TC15502	2750	423	2.7	2.6	42.49	0	0
MSGI1_1328	TC17353	8	62	-2.9	-3.0	-6.91	0	0
MSGI1_13296	157973455	15	0	4.6	4.6	3.87	1.10E-04	3.09E-03
MSGI1_13301	TC9451	328	12	4.8	4.7	18.31	0	0
MSGI1_13345	157976210	20	46	-1.2	-1.3	-3.38	7.00E-04	0.01
MSGI1_1339	TC16937	38	10	1.9	1.8	4.01	6.00E-05	1.85E-03
MSGI1_13396	TC12824	2	26	-3.5	-3.6	-4.9	0	5.00E-05
MSGI1_13412	157976851	101	31	1.7	1.7	6.07	0	0
MSGI1_13432	TC10291	58	21	1.5	1.4	4.1	4.00E-05	1.32E-03
MSGI1_13447	20381710	48	5	3.3	3.2	6.2	0	0
MSGI1_13454	136141782	18	2	3.1	3.0	3.66	2.50E-04	6.50E-03
MSGI1_13468	TC10985	35	11	1.6	1.6	3.46	5.40E-04	0.01
MSGI1_13469	TC10732	16	68	-2.1	-2.1	-6.05	0	0
MSGI1_13485	157977055	42	15	1.5	1.4	3.42	6.00E-04	0.01
MSGI1_13488	157976042	31	7	2.1	2.0	3.86	1.10E-04	3.26E-03
MSGI1_13497	TC4675	32	10	1.7	1.7	3.4	6.60E-04	0.01
MSGI1_13503	TC16231	32	6	2.5	2.5	4.41	1.00E-05	3.90E-04
MSGI1_1351	TC425	153	297	-1.0	-1.0	-7.28	0	0
MSGI1_13529	157976872	24	77	-1.7	-1.7	-5.59	0	0
MSGI1_13579	TC10396	50	19	1.4	1.4	3.73	1.80E-04	5.02E-03
MSGI1_13675	157974259	24	101	-2.1	-2.2	-7.37	0	0
MSGI1_13704	TC7852	94	211	-1.2	-1.2	-7.12	0	0
MSGI1_13719	NODE_16491_length_638_cov_32.075233	16	2	3.0	3.0	3.38	7.10E-04	0.01
MSGI1_13723	157975257	466	37	3.6	3.6	20.15	0	0
MSGI1_13828	NODE_17493_length_635_cov_109.102364	57	20	1.5	1.4	4.07	5.00E-05	1.51E-03
MSGI1_139	TC1383	49	14	1.8	1.8	4.43	1.00E-05	3.60E-04
MSGI1_13924	NODE_1248_length_632_cov_32.181961	43	6	2.8	2.7	5.4	0	0
MSGI1_13928	157977238	130	27	2.3	2.2	8.31	0	0
MSGI1_13951	TC15591	70	138	-1.0	-1.0	-5.04	0	2.00E-05
MSGI1_13956	TC10667	50	10	2.3	2.2	5.19	0	1.00E-05
MSGI1_13970	157977269	37	283	-2.9	-3.0	-14.88	0	0
MSGI1_13975	TC5280	31	9	1.8	1.7	3.45	5.60E-04	0.01
MSGI1_13976	TC3476	61	7	3.2	3.1	6.87	0	0
MSGI1_14001	157973763	423	1017	-1.3	-1.3	-16.66	0	0
MSGI1_14086	TC18497	47	11	2.1	2.1	4.82	0	7.00E-05
MSGI1_14121	TC3047	64	3	4.7	4.6	8.04	0	0
MSGI1_14130	NODE_9496_length_626_cov_7.979233	23	0	5.0	5.0	4.87	0	5.00E-05
MSGI1_1415	TC7844	764	1468	-0.9	-1.0	-16.02	0	0
MSGI1_14150	NODE_10048_length_626_cov_17.493610	23	5	2.2	2.2	3.43	5.90E-04	0.01
MSGI1_14168	TC4359	101	41	1.3	1.3	4.95	0	4.00E-05
MSGI1_14173	TC16639	74	17	2.1	2.0	5.95	0	0
MSGI1_14205	NODE_5821_length_624_cov_48.360577	18	3	2.5	2.4	3.29	9.80E-04	0.02
MSGI1_14231	TC2470	50	21	1.3	1.2	3.33	8.60E-04	0.01
MSGI1_14273	TC10845	23	51	-1.1	-1.2	-3.43	5.90E-04	0.01
MSGI1_14286	NODE_14907_length_622_cov_10.194533	27	3	3.0	2.9	4.42	1.00E-05	3.70E-04
MSGI1_1429	TC8297	64	20	1.7	1.7	4.82	0	7.00E-05
MSGI1_14292	157975300	10	44	-2.1	-2.2	-4.95	0	4.00E-05
MSGI1_14293	157974396	9	33	-1.9	-1.9	-3.94	8.00E-05	2.35E-03
MSGI1_14294	TC9719	53	14	2.0	1.9	4.84	0	6.00E-05
MSGI1_14298	TC3982	25	63	-1.4	-1.4	-4.4	1.00E-05	4.10E-04
MSGI1_14336	TC17519	104	17	2.6	2.5	8.04	0	0
MSGI1_14342	TC10770	80	170	-1.1	-1.1	-6.04	0	0
MSGI1_1435	TC474	745	18	5.4	5.3	28.01	0	0
MSGI1_14377	NODE_5920_length_619_cov_37.340874	18	42	-1.2	-1.3	-3.3	9.50E-04	0.02
MSGI1_14385	NODE_1332_length_619_cov_7.334410	5	22	-2.0	-2.1	-3.36	7.70E-04	0.01
MSGI1_14404	TC20041	33	9	1.9	1.8	3.74	1.80E-04	4.92E-03
MSGI1_14423	NODE_34233_length_618_cov_16.177994	18	2	3.6	3.5	3.92	9.00E-05	2.60E-03
MSGI1_14462	157977502	54	127	-1.2	-1.3	-5.75	0	0
MSGI1_14564	136141602	50	16	1.6	1.6	4.06	5.00E-05	1.54E-03
MSGI1_14568	TC3065	47	14	1.8	1.7	4.27	2.00E-05	6.70E-04
MSGI1_14571	TC2335	28	7	2.0	2.0	3.56	3.60E-04	8.95E-03
MSGI1_14585	TC10827	385	60	2.7	2.6	15.86	0	0
MSGI1_14596	NODE_22250_length_614_cov_8.692183	69	2	5.5	5.5	8.52	0	0
MSGI1_14638	20381721	53	14	1.9	1.8	4.75	0	9.00E-05
MSGI1_14655	TC4949	42	8	2.3	2.3	4.81	0	7.00E-05
MSGI1_14659	TC3087	35	10	1.8	1.8	3.73	1.90E-04	5.19E-03
MSGI1_14666	TC19115	15	0	5.2	5.1	3.9	9.00E-05	2.75E-03
MSGI1_14703	TC18783	46	14	1.7	1.6	3.99	7.00E-05	2.01E-03
MSGI1_14707	TC11884	26	3	2.9	2.9	4.26	2.00E-05	6.90E-04
MSGI1_14720	NODE_20375_length_611_cov_10.234042	22	4	2.6	2.5	3.72	2.00E-04	5.30E-03
MSGI1_14726	157976280	24	52	-1.1	-1.2	-3.45	5.50E-04	0.01
MSGI1_14743	TC10872	27	56	-1.1	-1.1	-3.42	6.20E-04	0.01
MSGI1_14809	157973350	31	68	-1.1	-1.2	-3.95	8.00E-05	2.29E-03
MSGI1_1481	TC9171	66	28	1.3	1.2	3.82	1.30E-04	3.65E-03
MSGI1_14811	136141794	120	6	4.2	4.2	10.75	0	0
MSGI1_14816	TC2980	41	12	1.8	1.7	4	6.00E-05	1.95E-03
MSGI1_14823	TC16941	89	18	2.3	2.2	6.9	0	0
MSGI1_14828	TC12328	27	6	2.1	2.0	3.55	3.80E-04	9.29E-03
MSGI1_14860	TC9039	563	220	1.4	1.3	11.89	0	0
MSGI1_14867	TC21943	26	4	2.7	2.6	4.07	5.00E-05	1.45E-03
MSGI1_14903	TC19146	6	62	-3.4	-3.4	-7.38	0	0
MSGI1_14916	NODE_6413_length_606_cov_12.425742	32	3	3.4	3.3	5.13	0	1.00E-05
MSGI1_14935	TC21630	28	3	3.3	3.2	4.72	0	1.00E-04
MSGI1_1494	TC7849	56	130	-1.2	-1.3	-5.75	0	0
MSGI1_14940	TC18119	40	10	2.0	2.0	4.28	2.00E-05	6.60E-04
MSGI1_1495	TC1175	59	113	-0.9	-1.0	-4.43	1.00E-05	3.50E-04
MSGI1_14966	157975527	66	29	1.2	1.1	3.64	2.70E-04	6.96E-03
MSGI1_14973	TC8939	352	164	1.1	1.0	7.88	0	0
MSGI1_14985	TC12175	37	2	4.0	3.9	5.83	0	0
MSGI1_14996	NODE_12631_length_604_cov_15.072847	44	0	7.2	7.1	6.63	0	0
MSGI1_1501	NODE_1314_length_1712_cov_56.133762	57	114	-1.0	-1.1	-4.68	0	1.20E-04
MSGI1_15011	TC2870	224	34	2.7	2.7	12.17	0	0
MSGI1_15023	NODE_8179_length_603_cov_9.756219	16	0	5.0	5.0	4.11	4.00E-05	1.29E-03
MSGI1_15070	157976501	29	59	-1.0	-1.1	-3.48	4.90E-04	0.01
MSGI1_15097	TC2414	43	87	-1.0	-1.1	-4.13	3.00E-05	1.16E-03
MSGI1_15111	157973428	35	105	-1.6	-1.6	-6.22	0	0
MSGI1_15116	TC8812	80	8	3.3	3.2	8.01	0	0
MSGI1_1516	TC8620	125	44	1.5	1.5	6.14	0	0
MSGI1_15190	TC1785	27	68	-1.3	-1.4	-4.47	1.00E-05	2.90E-04
MSGI1_15196	NODE_9472_length_598_cov_8.824414	23	2	3.8	3.8	4.55	1.00E-05	2.10E-04
MSGI1_15207	NODE_15729_length_598_cov_14.431438	59	12	2.3	2.2	5.56	0	0
MSGI1_15211	20381727	23	1	4.4	4.3	4.76	0	8.00E-05
MSGI1_15216	TC6940	30	61	-1.0	-1.1	-3.44	5.70E-04	0.01
MSGI1_15219	TC532	38	73	-1.0	-1.0	-3.63	2.80E-04	7.23E-03
MSGI1_15243	284022870	21	4	2.4	2.4	3.53	4.10E-04	9.98E-03
MSGI1_1525	TC1816	58	22	1.4	1.4	3.97	7.00E-05	2.16E-03
MSGI1_15258	TC13183	38	9	2.1	2.0	4.29	2.00E-05	6.30E-04
MSGI1_15280	NODE_20302_length_596_cov_21.800335	64	2	5.2	5.1	8.19	0	0
MSGI1_15296	TC3471	22	3	3.0	2.9	4.02	6.00E-05	1.78E-03
MSGI1_15300	TC2703	19	44	-1.2	-1.3	-3.37	7.30E-04	0.01
MSGI1_15306	TC18031	23	1	4.4	4.3	4.75	0	9.00E-05
MSGI1_1533	TC2230	95	15	2.6	2.6	7.81	0	0
MSGI1_15343	TC19660	78	4	4.1	4.1	8.62	0	0
MSGI1_15347	TC17093	45	138	-1.6	-1.7	-7.29	0	0
MSGI1_15351	TC11607	36	8	2.2	2.2	4.29	2.00E-05	6.20E-04
MSGI1_15363	NODE_272_length_594_cov_12.500000	52	4	3.7	3.6	6.79	0	0
MSGI1_15383	TC3881	33	0	6.0	6.0	5.87	0	0
MSGI1_1540	TC8321	182	471	-1.4	-1.4	-11.99	0	0
MSGI1_15407	NODE_5136_length_593_cov_213.946030	63	27	1.2	1.1	3.63	2.80E-04	7.16E-03
MSGI1_1541	TC15962	87	32	1.4	1.4	4.88	0	5.00E-05
MSGI1_15424	136141669	137	11	3.7	3.6	10.93	0	0
MSGI1_15496	157973613	23	53	-1.2	-1.3	-3.69	2.20E-04	5.85E-03
MSGI1_15500	TC6969	21	4	2.3	2.2	3.32	9.00E-04	0.01
MSGI1_15566	157973939	85	193	-1.2	-1.2	-6.89	0	0
MSGI1_15567	146148868	48	6	3.1	3.0	5.96	0	0
MSGI1_15568	TC9224	24	6	2.1	2.0	3.37	7.40E-04	0.01
MSGI1_15627	NODE_37895_length_587_cov_7.993186	27	6	2.2	2.2	3.77	1.60E-04	4.38E-03
MSGI1_15629	NODE_33526_length_587_cov_24.059626	40	7	2.4	2.4	4.78	0	8.00E-05
MSGI1_15637	157977179	242	51	2.2	2.2	11.26	0	0
MSGI1_15657	TC17416	32	6	2.4	2.4	4.33	1.00E-05	5.40E-04
MSGI1_15659	TC12503	65	13	2.4	2.3	6.05	0	0
MSGI1_15669	NODE_2832_length_586_cov_93.310577	78	12	2.7	2.6	7.11	0	0
MSGI1_15677	157977458	22	52	-1.2	-1.3	-3.69	2.20E-04	5.77E-03
MSGI1_15701	TC19001	27	3	3.1	3.0	4.46	1.00E-05	3.10E-04
MSGI1_15713	NODE_35973_length_585_cov_14.353847	60	13	2.2	2.1	5.5	0	0
MSGI1_15735	TC27	51	135	-1.4	-1.5	-6.51	0	0
MSGI1_15740	TC11504	51	13	2.0	2.0	4.86	0	5.00E-05
MSGI1_1576	TC8014	57	113	-1.0	-1.0	-4.55	1.00E-05	2.20E-04
MSGI1_15797	157977599	15	51	-1.8	-1.8	-4.7	0	1.10E-04
MSGI1_158	TC8476	285	75	1.9	1.9	11.07	0	0
MSGI1_1583	TC1092	201	389	-1.0	-1.0	-8.32	0	0
MSGI1_1584	TC8126	293	90	1.7	1.6	10.28	0	0
MSGI1_15853	TC10071	24	174	-2.8	-2.9	-11.47	0	0
MSGI1_15866	NODE_21482_length_581_cov_19.549053	31	9	1.7	1.7	3.33	8.50E-04	0.01
MSGI1_15889	TC13374	41	9	2.2	2.2	4.6	0	1.80E-04
MSGI1_15891	TC12282	24	3	3.0	2.9	4.2	3.00E-05	8.80E-04
MSGI1_15920	TC76	53	104	-1.0	-1.0	-4.31	2.00E-05	5.80E-04
MSGI1_1593	TC8054	21	61	-1.6	-1.6	-4.76	0	8.00E-05
MSGI1_15935	TC12347	216	101	1.1	1.0	6.21	0	0
MSGI1_15969	TC3657	75	14	2.4	2.3	6.51	0	0
MSGI1_16018	TC1496	18	45	-1.3	-1.4	-3.62	2.80E-04	7.30E-03
MSGI1_16019	TC11854	6	34	-2.5	-2.6	-4.76	0	8.00E-05
MSGI1_1603	TC782	88	19	2.2	2.2	6.79	0	0
MSGI1_16049	157975357	32	9	1.9	1.8	3.61	3.00E-04	7.58E-03
MSGI1_1606	TC697	253	584	-1.2	-1.3	-12.19	0	0
MSGI1_16062	TC4040	68	3	4.7	4.6	8.27	0	0
MSGI1_16072	TC15470	109	23	2.3	2.2	7.58	0	0
MSGI1_16091	157976319	34	69	-1.0	-1.1	-3.71	2.10E-04	5.55E-03
MSGI1_16124	NODE_3910_length_575_cov_9.796522	26	3	3.1	3.1	4.47	1.00E-05	3.00E-04
MSGI1_16128	NODE_2153_length_575_cov_132.798264	61	141	-1.2	-1.3	-5.97	0	0
MSGI1_16136	TC715	442	885	-1.0	-1.1	-13.02	0	0
MSGI1_16141	TC431	32	85	-1.4	-1.5	-5.28	0	1.00E-05
MSGI1_16175	157976960	35	4	3.2	3.1	5.21	0	1.00E-05
MSGI1_16188	TC9966	20	47	-1.2	-1.3	-3.52	4.20E-04	0.01
MSGI1_16196	TC2756	43	15	1.5	1.5	3.66	2.40E-04	6.39E-03
MSGI1_16204	TC15764	103	46	1.2	1.1	4.47	1.00E-05	2.90E-04
MSGI1_16217	TC10012	50	4	3.8	3.8	6.73	0	0
MSGI1_16239	50319744	55	12	2.2	2.1	5.26	0	1.00E-05
MSGI1_1625	TC588	182	67	1.4	1.4	7.08	0	0
MSGI1_16265	TC12679	14	36	-1.4	-1.5	-3.36	7.70E-04	0.01
MSGI1_16300	TC3593	63	17	1.9	1.8	5.12	0	2.00E-05
MSGI1_16316	TC18613	147	54	1.5	1.4	6.42	0	0
MSGI1_16317	TC16892	152	371	-1.3	-1.3	-10.17	0	0
MSGI1_1633	TC17608	33	7	2.2	2.1	4.08	4.00E-05	1.43E-03
MSGI1_16330	NODE_51087_length_571_cov_13.712785	51	17	1.6	1.5	4.06	5.00E-05	1.52E-03
MSGI1_16341	50318787	97	47	1.1	1.0	4.04	5.00E-05	1.68E-03
MSGI1_16348	157976050	13	37	-1.5	-1.6	-3.56	3.60E-04	8.96E-03
MSGI1_16380	NODE_21718_length_570_cov_11.231579	4	20	-2.2	-2.2	-3.34	8.30E-04	0.01
MSGI1_1639	TC641	54	22	1.3	1.2	3.57	3.50E-04	8.63E-03
MSGI1_16421	TC11053	64	23	1.5	1.4	4.35	1.00E-05	5.00E-04
MSGI1_16443	157973321	115	27	2.1	2.0	7.39	0	0
MSGI1_16444	TC9359	70	26	1.4	1.4	4.35	1.00E-05	4.90E-04
MSGI1_16453	TC22729	7	29	-2.1	-2.2	-3.93	8.00E-05	2.52E-03
MSGI1_16454	TC21149	19	3	2.8	2.7	3.56	3.70E-04	9.16E-03
MSGI1_16478	50319315	12	0	6.9	6.8	3.49	4.70E-04	0.01
MSGI1_16518	TC14432	151	0	7.6	7.5	12.17	0	0
MSGI1_16524	TC10640	87	5	4.3	4.2	9.2	0	0
MSGI1_16575	NODE_21951_length_566_cov_22.881626	32	8	1.9	1.9	3.69	2.20E-04	5.85E-03
MSGI1_16581	50316698	37	8	2.1	2.1	4.29	2.00E-05	6.20E-04
MSGI1_16589	TC6119	16	0	5.0	4.9	4.04	5.00E-05	1.67E-03
MSGI1_16610	TC11192	34	7	2.3	2.2	4.27	2.00E-05	6.80E-04
MSGI1_16649	TC15471	37	7	2.4	2.4	4.61	0	1.60E-04
MSGI1_16655	NODE_6456_length_564_cov_86.604607	51	128	-1.3	-1.4	-6.1	0	0
MSGI1_16672	NODE_10794_length_564_cov_90.081558	232	5	5.7	5.6	15.67	0	0
MSGI1_16703	TC10932	11	46	-2.1	-2.1	-4.94	0	4.00E-05
MSGI1_16774	NODE_23768_length_562_cov_9.528470	25	2	3.5	3.4	4.57	0	2.00E-04
MSGI1_16802	TC19091	136	5	4.8	4.7	11.76	0	0
MSGI1_16838	50319751	32	76	-1.2	-1.3	-4.43	1.00E-05	3.60E-04
MSGI1_1685	TC918	129	1	6.5	6.5	11.61	0	0
MSGI1_16899	136141624	224	580	-1.4	-1.4	-13.35	0	0
MSGI1_16902	TC5810	48	15	1.7	1.6	4.1	4.00E-05	1.34E-03
MSGI1_16907	TC3429	41	124	-1.6	-1.7	-6.89	0	0
MSGI1_16908	TC22230	41	7	2.5	2.4	4.89	0	5.00E-05
MSGI1_16911	TC19843	38	82	-1.1	-1.2	-4.29	2.00E-05	6.30E-04
MSGI1_16926	NODE_2613_length_559_cov_15.488372	42	5	3.0	3.0	5.55	0	0
MSGI1_16937	50316710	57	17	1.8	1.7	4.62	0	1.60E-04
MSGI1_16938	284022796	44	120	-1.5	-1.5	-6.35	0	0
MSGI1_16939	283574868	45	8	2.4	2.4	5.12	0	2.00E-05
MSGI1_16961	TC1919	60	20	1.6	1.6	4.46	1.00E-05	3.20E-04
MSGI1_16977	NODE_3258_length_558_cov_55.620071	184	44	2.1	2.0	9.27	0	0
MSGI1_16985	50320187	70	17	2.0	2.0	5.66	0	0
MSGI1_16997	156025108	33	0	5.2	5.1	5.84	0	0
MSGI1_17030	NODE_11256_length_557_cov_37.831238	105	5	4.5	4.5	10.23	0	0
MSGI1_17035	50319379	13	55	-2.1	-2.2	-5.47	0	0
MSGI1_17037	50317913	133	35	1.9	1.9	7.58	0	0
MSGI1_1705	TC16688	4	25	-2.8	-2.8	-4.27	2.00E-05	6.80E-04
MSGI1_17052	TC3679	54	9	2.5	2.4	5.68	0	0
MSGI1_1708	TC9094	63	15	2.1	2.0	5.52	0	0
MSGI1_17110	TC16901	47	91	-1.0	-1.0	-4.05	5.00E-05	1.59E-03
MSGI1_17139	161610791	51	1	5.3	5.2	7.28	0	0
MSGI1_17148	146148831	106	8	3.8	3.8	9.76	0	0
MSGI1_17155	TC339	800	212	1.9	1.9	18.45	0	0
MSGI1_17162	TC1648	240	57	2.1	2.0	10.65	0	0
MSGI1_17163	TC15546	37	13	1.6	1.5	3.46	5.30E-04	0.01
MSGI1_17169	TC11889	11	31	-1.5	-1.6	-3.31	9.10E-04	0.01
MSGI1_17173	NODE_7756_length_554_cov_29.539711	55	10	2.4	2.4	5.64	0	0
MSGI1_17197	50316929	38	91	-1.3	-1.3	-4.98	0	3.00E-05
MSGI1_1721	TC1754	73	27	1.4	1.4	4.51	1.00E-05	2.50E-04
MSGI1_17210	TC3943	440	6	6.2	6.1	21.57	0	0
MSGI1_17235	NODE_16802_length_553_cov_8.974684	17	1	3.7	3.7	3.9	9.00E-05	2.77E-03
MSGI1_1730	TC17180	52	16	1.7	1.6	4.22	2.00E-05	8.10E-04
MSGI1_17310	157973483	34	11	1.6	1.6	3.33	8.40E-04	0.01
MSGI1_17320	TC1437	375	15	4.7	4.6	19.46	0	0
MSGI1_17327	NODE_67227_length_551_cov_12.878403	47	9	2.4	2.3	5.15	0	1.00E-05
MSGI1_17339	50319720	21	53	-1.3	-1.4	-3.84	1.20E-04	3.40E-03
MSGI1_17345	50317876	130	55	1.2	1.2	5.32	0	1.00E-05
MSGI1_17353	124567560	345	23	3.9	3.9	17.81	0	0
MSGI1_17354	TC8681	302	3	6.7	6.6	17.72	0	0
MSGI1_17389	50318356	27	1	4.4	4.3	5.18	0	1.00E-05
MSGI1_17391	50317494	213	20	3.4	3.4	13.26	0	0
MSGI1_17401	146148902	116	7	4.1	4.0	10.44	0	0
MSGI1_17459	TC13053	80	22	1.8	1.8	5.68	0	0
MSGI1_1746	TC881	68	24	1.5	1.5	4.56	1.00E-05	2.10E-04
MSGI1_17467	NODE_4108_length_548_cov_218.850372	295	134	1.1	1.1	7.46	0	0
MSGI1_17502	146149024	62	5	3.5	3.5	7.27	0	0
MSGI1_17522	NODE_9211_length_547_cov_49.389397	36	78	-1.1	-1.2	-4.15	3.00E-05	1.11E-03
MSGI1_17552	157977624	83	251	-1.6	-1.7	-9.79	0	0
MSGI1_17562	TC19850	39	9	2.1	2.1	4.34	1.00E-05	5.10E-04
MSGI1_17569	TC1679	580	207	1.5	1.4	13.02	0	0
MSGI1_17579	NODE_2324_length_546_cov_18.558609	23	58	-1.3	-1.4	-4.07	5.00E-05	1.48E-03
MSGI1_1760	TC8746	19	47	-1.3	-1.3	-3.63	2.80E-04	7.16E-03
MSGI1_17643	50317336	73	21	1.8	1.7	5.3	0	1.00E-05
MSGI1_17652	136141840	27	5	2.5	2.4	4.02	6.00E-05	1.77E-03
MSGI1_17697	50318130	38	4	3.2	3.2	5.45	0	0
MSGI1_17699	50317990	99	44	1.2	1.1	4.39	1.00E-05	4.10E-04
MSGI1_17707	50316960	24	81	-1.8	-1.8	-5.91	0	0
MSGI1_17709	50316907	13	0	4.2	4.2	3.55	3.80E-04	9.40E-03
MSGI1_17715	157973326	94	13	2.9	2.9	8.18	0	0
MSGI1_17737	NODE_7497_length_543_cov_14.340700	51	7	3.0	2.9	6.07	0	0
MSGI1_17770	146148870	67	7	3.2	3.1	7.21	0	0
MSGI1_17772	TC5011	54	14	2.0	1.9	4.9	0	5.00E-05
MSGI1_178	TC7853	26	73	-1.5	-1.6	-5.06	0	2.00E-05
MSGI1_17800	NODE_12170_length_542_cov_36.584869	12	0	5.9	5.8	3.53	4.10E-04	9.89E-03
MSGI1_17811	50317968	12	0	6.0	5.9	3.62	2.90E-04	7.40E-03
MSGI1_17820	136141688	111	8	3.9	3.8	10.06	0	0
MSGI1_17824	NODE_59425_length_541_cov_26.850277	38	8	2.3	2.2	4.48	1.00E-05	2.90E-04
MSGI1_17850	50319523	33	98	-1.5	-1.6	-5.95	0	0
MSGI1_17852	50318778	127	35	1.9	1.8	7.18	0	0
MSGI1_17859	50316745	21	2	3.1	3.1	4.03	5.00E-05	1.73E-03
MSGI1_17865	TC7771	71	19	1.9	1.9	5.48	0	0
MSGI1_17871	TC19266	63	0	7.3	7.2	7.93	0	0
MSGI1_17881	NODE_5719_length_540_cov_7.246296	29	9	1.8	1.7	3.32	8.90E-04	0.01
MSGI1_17903	50317495	69	15	2.2	2.2	6.02	0	0
MSGI1_17904	50317342	11	0	4.5	4.4	3.3	9.60E-04	0.02
MSGI1_17906	50317104	27	56	-1.1	-1.1	-3.48	4.90E-04	0.01
MSGI1_17907	50317086	572	200	1.5	1.5	13.09	0	0
MSGI1_17938	NODE_8159_length_539_cov_15.593692	20	1	4.3	4.2	4.35	1.00E-05	5.00E-04
MSGI1_17961	50317957	125	22	2.5	2.5	8.71	0	0
MSGI1_17971	136141461	41	10	2.1	2.0	4.37	1.00E-05	4.50E-04
MSGI1_18014	50316971	835	139	2.6	2.5	22.85	0	0
MSGI1_18020	TC9166	158	38	2.0	2.0	8.55	0	0
MSGI1_18068	50318502	246	102	1.3	1.2	7.43	0	0
MSGI1_1807	TC595	119	19	2.7	2.6	8.74	0	0
MSGI1_18072	50317708	195	82	1.2	1.2	6.51	0	0
MSGI1_1808	TC15719	358	111	1.7	1.6	11.31	0	0
MSGI1_18084	TC9177	489	226	1.1	1.1	9.42	0	0
MSGI1_1811	TC8201	62	165	-1.4	-1.5	-7.24	0	0
MSGI1_18126	50320494	38	0	7.0	6.9	6.21	0	0
MSGI1_18152	TC8168	12	51	-2.1	-2.2	-5.34	0	1.00E-05
MSGI1_18193	50317960	40	77	-0.9	-1.0	-3.67	2.40E-04	6.23E-03
MSGI1_18196	50317665	61	182	-1.6	-1.6	-8.24	0	0
MSGI1_18201	50317056	42	7	2.7	2.6	5.27	0	1.00E-05
MSGI1_18205	50316955	13	0	6.0	6.0	3.71	2.10E-04	5.55E-03
MSGI1_18206	50316933	28	4	2.7	2.6	4.27	2.00E-05	6.70E-04
MSGI1_18217	TC463	35	87	-1.3	-1.4	-5.07	0	2.00E-05
MSGI1_18249	50319734	107	41	1.4	1.3	5.28	0	1.00E-05
MSGI1_18264	50317379	14	0	6.1	6.1	3.86	1.10E-04	3.26E-03
MSGI1_18272	50316785	28	6	2.2	2.1	3.77	1.60E-04	4.46E-03
MSGI1_18276	157977106	37	81	-1.1	-1.2	-4.26	2.00E-05	7.00E-04
MSGI1_18283	TC21586	17	2	3.1	3.0	3.56	3.60E-04	8.99E-03
MSGI1_18285	TC19831	34	9	1.9	1.9	3.81	1.40E-04	3.84E-03
MSGI1_18290	NODE_4880_length_533_cov_14.163227	3	26	-3.2	-3.3	-4.66	0	1.40E-04
MSGI1_18293	NODE_4088_length_533_cov_26.230770	2	14	-3.2	-3.3	-3.46	5.30E-04	0.01
MSGI1_18305	NODE_21211_length_533_cov_32.669792	59	19	1.7	1.6	4.51	1.00E-05	2.50E-04
MSGI1_1831	TC8718	57	16	1.8	1.7	4.72	0	1.00E-04
MSGI1_18312	NODE_10042_length_533_cov_31.568480	8	33	-2.0	-2.1	-4.09	4.00E-05	1.39E-03
MSGI1_18313	50320475	13	0	5.5	5.4	3.76	1.70E-04	4.66E-03
MSGI1_18319	50319390	177	20	3.1	3.1	11.64	0	0
MSGI1_18329	50318079	49	136	-1.5	-1.5	-6.83	0	0
MSGI1_18342	50317021	35	3	3.7	3.6	5.54	0	0
MSGI1_18343	50316988	43	113	-1.4	-1.5	-5.94	0	0
MSGI1_18344	50316892	207	50	2.0	2.0	9.83	0	0
MSGI1_18348	157974394	141	336	-1.3	-1.3	-9.52	0	0
MSGI1_18353	TC6859	56	14	2.0	1.9	5.02	0	3.00E-05
MSGI1_18372	TC11387	30	9	1.8	1.7	3.37	7.50E-04	0.01
MSGI1_18397	50320177	13	0	5.4	5.3	3.65	2.50E-04	6.59E-03
MSGI1_18398	50319550	139	43	1.7	1.6	7.04	0	0
MSGI1_18402	50318352	20	0	6.1	6.0	4.63	0	1.50E-04
MSGI1_18431	TC18186	21	2	3.2	3.2	4.06	5.00E-05	1.52E-03
MSGI1_18441	TC10508	67	12	2.4	2.4	6.26	0	0
MSGI1_1845	TC16510	442	40	3.5	3.4	19.23	0	0
MSGI1_18458	50320503	77	25	1.6	1.5	5.02	0	3.00E-05
MSGI1_18460	50320152	155	40	2.0	1.9	8.26	0	0
MSGI1_18462	50318380	38	6	2.8	2.7	5.09	0	2.00E-05
MSGI1_18471	50317329	433	94	2.2	2.1	14.95	0	0
MSGI1_18478	20381703	16	48	-1.6	-1.7	-4.28	2.00E-05	6.50E-04
MSGI1_18492	TC19861	32	7	2.1	2.0	3.91	9.00E-05	2.63E-03
MSGI1_18498	TC13788	16	0	4.5	4.4	3.92	9.00E-05	2.62E-03
MSGI1_185	TC503	101	41	1.3	1.2	4.84	0	6.00E-05
MSGI1_1851	TC1905	20	3	2.6	2.5	3.56	3.70E-04	9.17E-03
MSGI1_18540	50318210	231	58	2.0	1.9	10.22	0	0
MSGI1_18557	TC4109	104	0	8.4	8.4	9.7	0	0
MSGI1_18575	NODE_3407_length_529_cov_19.266541	25	3	3.2	3.1	4.41	1.00E-05	3.90E-04
MSGI1_18581	NODE_18104_length_529_cov_23.045368	14	40	-1.5	-1.6	-3.73	1.90E-04	5.15E-03
MSGI1_18599	50317933	37	105	-1.5	-1.6	-6.09	0	0
MSGI1_18633	NODE_3946_length_528_cov_68.418564	35	7	2.3	2.3	4.36	1.00E-05	4.80E-04
MSGI1_18646	50319448	85	212	-1.3	-1.4	-7.81	0	0
MSGI1_1865	TC670	158	42	1.9	1.9	8.23	0	0
MSGI1_18660	50317489	232	32	2.9	2.8	12.76	0	0
MSGI1_18663	50317269	15	2	3.2	3.1	3.4	6.60E-04	0.01
MSGI1_18669	50316650	44	120	-1.5	-1.5	-6.32	0	0
MSGI1_18671	157976145	279	793	-1.5	-1.6	-16.68	0	0
MSGI1_18690	TC10465	79	35	1.2	1.1	3.97	7.00E-05	2.11E-03
MSGI1_18693	NODE_59584_length_527_cov_34.958256	40	12	1.8	1.7	3.89	1.00E-04	2.90E-03
MSGI1_18713	50319675	19	46	-1.3	-1.3	-3.54	3.90E-04	9.66E-03
MSGI1_1872	TC3026	57	2	4.7	4.6	7.59	0	0
MSGI1_18721	50318182	75	13	2.5	2.5	6.76	0	0
MSGI1_18736	TC8344	26	91	-1.8	-1.9	-6.37	0	0
MSGI1_18758	NODE_15773_length_526_cov_22.977186	24	6	2.0	2.0	3.34	8.20E-04	0.01
MSGI1_18770	50318432	118	48	1.3	1.2	5.19	0	1.00E-05
MSGI1_18778	50317847	210	62	1.8	1.7	8.93	0	0
MSGI1_18789	50317383	88	9	3.2	3.2	8.33	0	0
MSGI1_18801	TC8347	23	67	-1.5	-1.6	-4.88	0	5.00E-05
MSGI1_18816	TC13284	22	4	2.3	2.3	3.48	4.80E-04	0.01
MSGI1_18838	NODE_21397_length_525_cov_14.891429	42	2	4.2	4.1	6.3	0	0
MSGI1_18851	50319173	61	441	-2.9	-2.9	-18.35	0	0
MSGI1_18861	50317774	683	7	6.7	6.6	26.65	0	0
MSGI1_18862	50317223	22	4	2.4	2.3	3.49	4.70E-04	0.01
MSGI1_18875	TC8184	36	10	1.9	1.8	3.86	1.10E-04	3.20E-03
MSGI1_18891	TC1571	8	39	-2.3	-2.4	-4.88	0	5.00E-05
MSGI1_1890	TC16390	190	57	1.7	1.7	8.36	0	0
MSGI1_18908	NODE_3438_length_524_cov_32.627861	26	5	2.3	2.2	3.68	2.30E-04	6.05E-03
MSGI1_1892	TC16588	84	38	1.2	1.1	4.04	5.00E-05	1.67E-03
MSGI1_1893	TC16381	170	63	1.4	1.4	6.82	0	0
MSGI1_18935	50317115	17	0	5.8	5.7	4.18	3.00E-05	9.80E-04
MSGI1_18936	50317012	31	3	3.3	3.2	4.98	0	3.00E-05
MSGI1_18951	TC671	388	1230	-1.7	-1.7	-22.24	0	0
MSGI1_18954	TC3871	48	12	1.9	1.9	4.56	0	2.00E-04
MSGI1_18955	TC3668	9	31	-1.8	-1.8	-3.65	2.50E-04	6.60E-03
MSGI1_1899	TC732	332	5	6.2	6.1	18.73	0	0
MSGI1_18992	NODE_23149_length_523_cov_11.105163	59	6	3.4	3.4	6.97	0	0
MSGI1_19001	50319533	45	6	3.0	2.9	5.73	0	0
MSGI1_19004	50318351	59	24	1.3	1.2	3.7	2.10E-04	5.68E-03
MSGI1_19013	50316756	90	18	2.3	2.2	6.98	0	0
MSGI1_19052	NODE_13917_length_522_cov_53.442528	13	35	-1.4	-1.5	-3.31	9.10E-04	0.01
MSGI1_19054	NODE_11919_length_522_cov_36.199234	45	10	2.1	2.1	4.72	0	1.00E-04
MSGI1_19073	157975408	53	151	-1.5	-1.6	-7.29	0	0
MSGI1_19082	TC21639	27	7	2.0	2.0	3.49	4.80E-04	0.01
MSGI1_19113	NODE_2363_length_521_cov_9.556622	26	5	2.3	2.2	3.72	2.00E-04	5.30E-03
MSGI1_1912	TC10332	24	4	2.7	2.6	3.93	8.00E-05	2.44E-03
MSGI1_19135	157977288	59	27	1.1	1.1	3.34	8.30E-04	0.01
MSGI1_19185	50318059	30	4	2.8	2.7	4.54	1.00E-05	2.20E-04
MSGI1_19195	50316946	20	62	-1.6	-1.7	-4.91	0	4.00E-05
MSGI1_19236	NODE_26648_length_519_cov_20.021194	148	0	7.4	7.3	12.15	0	0
MSGI1_19266	50317320	597	166	1.8	1.8	15.51	0	0
MSGI1_19267	50317285	18	3	2.7	2.6	3.47	5.20E-04	0.01
MSGI1_193	TC8183	78	27	1.6	1.5	4.94	0	4.00E-05
MSGI1_19308	50318924	105	3	5.2	5.2	10.49	0	0
MSGI1_19314	50317865	144	31	2.2	2.1	8.62	0	0
MSGI1_19318	50317254	267	81	1.7	1.7	9.82	0	0
MSGI1_19319	50316992	74	168	-1.2	-1.3	-6.46	0	0
MSGI1_19320	50316945	28	2	3.9	3.9	5.06	0	2.00E-05
MSGI1_19368	NODE_4776_length_517_cov_23.489361	12	34	-1.5	-1.5	-3.4	6.70E-04	0.01
MSGI1_19383	50321622	150	69	1.1	1.1	5.25	0	1.00E-05
MSGI1_19389	50319412	115	16	2.9	2.8	8.97	0	0
MSGI1_19391	50318856	136	14	3.3	3.2	10.46	0	0
MSGI1_194	TC8783	23	75	-1.7	-1.8	-5.59	0	0
MSGI1_19415	157974354	33	6	2.4	2.3	4.27	2.00E-05	6.80E-04
MSGI1_19418	136141704	49	3	3.9	3.8	6.65	0	0
MSGI1_1942	TC1673	36	7	2.4	2.4	4.61	0	1.70E-04
MSGI1_19427	TC17929	179	606	-1.8	-1.8	-16.2	0	0
MSGI1_19432	NODE_8221_length_516_cov_9.306202	77	8	3.4	3.3	7.93	0	0
MSGI1_19446	NODE_19168_length_516_cov_23.951550	54	2	5.2	5.1	7.52	0	0
MSGI1_19447	NODE_1894_length_516_cov_12.779070	33	2	4.1	4.1	5.6	0	0
MSGI1_19466	TC4401	84	8	3.3	3.3	8.24	0	0
MSGI1_19470	TC2970	38	9	2.1	2.0	4.3	2.00E-05	6.00E-04
MSGI1_19473	TC20650	30	4	3.1	3.0	4.73	0	1.00E-04
MSGI1_19474	TC20594	43	2	4.4	4.3	6.49	0	0
MSGI1_19496	NODE_2440_length_515_cov_56.460194	147	6	4.7	4.6	12.18	0	0
MSGI1_19500	TC8340	281	32	3.1	3.1	14.63	0	0
MSGI1_19577	NODE_3861_length_513_cov_203.109161	173	67	1.4	1.3	6.63	0	0
MSGI1_19591	NODE_1213_length_513_cov_22.253412	41	4	3.3	3.3	5.74	0	0
MSGI1_19651	TC13353	146	68	1.1	1.1	5.14	0	1.00E-05
MSGI1_1968	TC18462	111	225	-1.0	-1.1	-6.67	0	0
MSGI1_1970	TC1578	56	13	2.1	2.0	5.14	0	1.00E-05
MSGI1_19725	NODE_11752_length_510_cov_15.682353	34	3	3.3	3.3	5.28	0	1.00E-05
MSGI1_19728	TC8772	205	848	-2.1	-2.1	-21.15	0	0
MSGI1_19730	TC6964	2	17	-3.1	-3.1	-3.72	1.90E-04	5.23E-03
MSGI1_19783	NODE_12076_length_509_cov_29.227898	32	2	3.7	3.7	5.34	0	1.00E-05
MSGI1_1979	TC1596	103	30	1.8	1.7	6.27	0	0
MSGI1_19798	TC2132	61	4	3.8	3.7	7.37	0	0
MSGI1_19812	TC10506	37	248	-2.7	-2.8	-13.47	0	0
MSGI1_19881	NODE_14623_length_507_cov_12.526628	22	5	2.3	2.2	3.4	6.70E-04	0.01
MSGI1_199	TC8896	49	15	1.7	1.6	4.21	3.00E-05	8.60E-04
MSGI1_19919	NODE_13928_length_506_cov_172.920944	48	126	-1.4	-1.5	-6.34	0	0
MSGI1_19941	TC17936	337	1	7.9	7.8	17.92	0	0
MSGI1_19973	NODE_15596_length_505_cov_11.938614	37	12	1.6	1.5	3.45	5.40E-04	0.01
MSGI1_19999	TC11810	16	54	-1.8	-1.8	-4.89	0	5.00E-05
MSGI1_2001	TC15730	59	123	-1.0	-1.1	-5.01	0	3.00E-05
MSGI1_20052	TC1111	24	6	2.1	2.0	3.37	7.40E-04	0.01
MSGI1_20074	TC3759	61	9	2.9	2.8	6.53	0	0
MSGI1_20086	TC1624	22	4	2.6	2.6	3.76	1.60E-04	4.53E-03
MSGI1_20088	TC13493	56	13	2.1	2.0	5.17	0	1.00E-05
MSGI1_20113	NODE_33073_length_502_cov_108.643425	38	77	-1.0	-1.1	-3.96	7.00E-05	2.21E-03
MSGI1_20137	TC17735	167	68	1.3	1.2	6.25	0	0
MSGI1_20154	NODE_30081_length_501_cov_8.704591	32	6	2.4	2.4	4.32	1.00E-05	5.50E-04
MSGI1_20157	NODE_22865_length_501_cov_7.093812	19	0	4.9	4.9	4.37	1.00E-05	4.60E-04
MSGI1_20171	TC19600	67	0	6.4	6.3	8.36	0	0
MSGI1_20188	NODE_48383_length_500_cov_6.740000	28	5	2.4	2.3	3.99	7.00E-05	2.03E-03
MSGI1_20222	TC17858	3	19	-2.6	-2.7	-3.59	3.30E-04	8.21E-03
MSGI1_20251	TC6938	72	5	3.8	3.7	7.99	0	0
MSGI1_2029	TC1177	31	139	-2.2	-2.2	-8.84	0	0
MSGI1_20323	TC1541	35	89	-1.3	-1.4	-5.13	0	2.00E-05
MSGI1_20325	TC12622	33	7	2.2	2.1	4.08	4.00E-05	1.42E-03
MSGI1_20359	TC18845	66	27	1.3	1.3	3.99	6.00E-05	1.97E-03
MSGI1_20395	NODE_16360_length_496_cov_18.340725	49	4	3.8	3.7	6.63	0	0
MSGI1_20406	TC547	55	111	-1.0	-1.1	-4.66	0	1.30E-04
MSGI1_20432	NODE_402_length_495_cov_165.585861	28	74	-1.4	-1.5	-4.93	0	4.00E-05
MSGI1_2045	TC8427	24	51	-1.1	-1.2	-3.36	7.70E-04	0.01
MSGI1_20451	TC8825	23	0	5.8	5.8	4.9	0	5.00E-05
MSGI1_20452	TC8424	65	183	-1.5	-1.6	-7.95	0	0
MSGI1_20469	TC18631	99	4	4.7	4.7	10.02	0	0
MSGI1_2047	TC16670	36	11	1.7	1.7	3.63	2.80E-04	7.23E-03
MSGI1_20470	TC18533	62	8	2.9	2.8	6.6	0	0
MSGI1_20476	TC11690	77	22	1.8	1.7	5.44	0	0
MSGI1_20507	TC22642	26	0	6.0	5.9	5.22	0	1.00E-05
MSGI1_2051	TC8197	48	114	-1.3	-1.3	-5.56	0	0
MSGI1_20515	TC13509	63	3	4.3	4.3	7.85	0	0
MSGI1_20519	TC12150	3	22	-2.9	-3.0	-4.17	3.00E-05	1.00E-03
MSGI1_20522	TC1150	133	63	1.1	1.0	4.8	0	7.00E-05
MSGI1_2054	NODE_30546_length_1531_cov_44.714565	15	1	3.5	3.5	3.57	3.60E-04	8.86E-03
MSGI1_20545	TC7773	37	126	-1.8	-1.8	-7.4	0	0
MSGI1_20567	TC10819	175	22	3.0	3.0	11.36	0	0
MSGI1_20612	TC12109	25	5	2.3	2.2	3.62	2.90E-04	7.44E-03
MSGI1_20614	TC1182	59	5	3.5	3.5	7.1	0	0
MSGI1_20650	TC3992	144	0	8.2	8.1	11.57	0	0
MSGI1_20671	NODE_54870_length_490_cov_9.261225	51	2	5.0	4.9	7.29	0	0
MSGI1_20677	NODE_32683_length_490_cov_47.302040	24	91	-2.0	-2.0	-6.73	0	0
MSGI1_2069	TC15660	64	125	-1.0	-1.0	-4.78	0	8.00E-05
MSGI1_20717	NODE_4859_length_489_cov_194.335373	45	102	-1.2	-1.2	-5.01	0	3.00E-05
MSGI1_20738	NODE_14426_length_489_cov_20.159510	35	4	3.3	3.2	5.24	0	1.00E-05
MSGI1_20743	TC7848	239	480	-1.0	-1.1	-9.6	0	0
MSGI1_20744	TC5362	3	22	-2.7	-2.8	-3.97	7.00E-05	2.17E-03
MSGI1_20752	TC21842	15	41	-1.5	-1.5	-3.68	2.30E-04	6.09E-03
MSGI1_20759	TC13537	64	5	3.7	3.6	7.49	0	0
MSGI1_20770	NODE_54222_length_488_cov_10.329918	49	5	3.4	3.3	6.34	0	0
MSGI1_20784	NODE_22394_length_488_cov_25.678278	41	3	4.0	4.0	6.2	0	0
MSGI1_20806	TC19193	145	1	7.2	7.1	12.1	0	0
MSGI1_20809	TC18250	46	11	2.1	2.0	4.66	0	1.30E-04
MSGI1_20812	TC15638	48	13	1.9	1.8	4.49	1.00E-05	2.80E-04
MSGI1_20848	NODE_10277_length_487_cov_97.897331	18	43	-1.2	-1.3	-3.35	8.00E-04	0.01
MSGI1_20850	50322019	31	61	-1.0	-1.0	-3.33	8.50E-04	0.01
MSGI1_20862	TC3540	40	0	5.5	5.4	6.48	0	0
MSGI1_20889	NODE_43825_length_486_cov_43.666668	37	6	2.7	2.6	4.93	0	4.00E-05
MSGI1_20912	50317588	32	9	1.9	1.8	3.57	3.40E-04	8.62E-03
MSGI1_20921	TC6110	26	4	2.7	2.6	4.11	4.00E-05	1.26E-03
MSGI1_20935	NODE_8680_length_485_cov_59.406185	56	23	1.3	1.2	3.62	2.90E-04	7.33E-03
MSGI1_20975	284022885	36	12	1.5	1.5	3.3	9.40E-04	0.02
MSGI1_20984	TC3339	17	2	3.4	3.3	3.7	2.10E-04	5.71E-03
MSGI1_21034	50318843	29	2	3.7	3.7	5.08	0	2.00E-05
MSGI1_21035	50318660	248	38	2.7	2.7	12.79	0	0
MSGI1_21042	50317586	156	20	3.0	2.9	10.62	0	0
MSGI1_21064	TC19988	6	44	-2.8	-2.9	-5.74	0	0
MSGI1_21065	TC19399	79	33	1.3	1.2	4.17	3.00E-05	1.01E-03
MSGI1_21105	NODE_15825_length_483_cov_13.824017	25	2	3.6	3.5	4.62	0	1.60E-04
MSGI1_21169	NODE_11828_length_482_cov_36.564316	13	36	-1.4	-1.5	-3.42	6.20E-04	0.01
MSGI1_21179	50318124	25	4	2.5	2.5	3.93	8.00E-05	2.51E-03
MSGI1_21187	136141802	100	21	2.3	2.2	7.31	0	0
MSGI1_21205	NODE_1490_length_481_cov_18.463617	11	32	-1.6	-1.7	-3.48	5.00E-04	0.01
MSGI1_2121	TC849	73	232	-1.7	-1.7	-9.66	0	0
MSGI1_21212	TC7057	27	4	2.8	2.8	4.32	1.00E-05	5.50E-04
MSGI1_21236	50319632	38	119	-1.7	-1.7	-6.9	0	0
MSGI1_21238	50319397	179	38	2.2	2.2	9.69	0	0
MSGI1_21243	50316736	14	0	4.3	4.2	3.67	2.30E-04	6.16E-03
MSGI1_21245	TC9687	130	252	-1.0	-1.0	-6.71	0	0
MSGI1_21246	TC8356	288	1724	-2.6	-2.6	-34.41	0	0
MSGI1_21256	TC17870	94	10	3.2	3.1	8.5	0	0
MSGI1_21266	TC12085	30	8	1.9	1.8	3.54	3.90E-04	9.51E-03
MSGI1_2129	TC688	142	40	1.8	1.8	7.48	0	0
MSGI1_21296	50321894	1001	421	1.3	1.2	14.84	0	0
MSGI1_21300	50320753	98	32	1.6	1.5	5.65	0	0
MSGI1_21311	TC946	37	344	-3.2	-3.3	-17.03	0	0
MSGI1_21333	TC17428	17	68	-2.0	-2.0	-5.87	0	0
MSGI1_21358	NODE_3593_length_479_cov_43.534447	85	3	4.8	4.7	9.3	0	0
MSGI1_21382	50319701	332	62	2.4	2.4	13.89	0	0
MSGI1_2139	TC905	180	61	1.6	1.5	7.56	0	0
MSGI1_21396	TC4446	23	3	3.2	3.1	4.17	3.00E-05	1.02E-03
MSGI1_21445	50321637	80	34	1.3	1.2	4.21	2.00E-05	8.60E-04
MSGI1_2145	TC8585	36	74	-1.0	-1.1	-3.85	1.10E-04	3.30E-03
MSGI1_21454	50317377	237	46	2.4	2.3	11.59	0	0
MSGI1_2147	TC2664	119	25	2.3	2.2	7.93	0	0
MSGI1_2154	TC16258	57	13	2.2	2.1	5.35	0	1.00E-05
MSGI1_21541	TC2893	19	45	-1.2	-1.3	-3.44	5.70E-04	0.01
MSGI1_21552	NODE_60148_length_476_cov_16.474791	39	14	1.5	1.4	3.39	6.80E-04	0.01
MSGI1_21558	NODE_39994_length_476_cov_7.777311	66	6	3.4	3.4	7.43	0	0
MSGI1_21575	50320603	192	43	2.1	2.1	9.74	0	0
MSGI1_21578	50318137	1620	248	2.7	2.6	32.67	0	0
MSGI1_2160	TC16680	110	17	2.7	2.6	8.5	0	0
MSGI1_21631	NODE_17721_length_475_cov_9.551579	20	2	3.3	3.2	4	6.00E-05	1.90E-03
MSGI1_21641	50321551	80	161	-1.0	-1.1	-5.6	0	0
MSGI1_21654	50317617	428	75	2.5	2.4	16.07	0	0
MSGI1_21663	136141773	31	6	2.4	2.3	4.23	2.00E-05	7.80E-04
MSGI1_21681	TC11651	58	24	1.3	1.2	3.63	2.80E-04	7.10E-03
MSGI1_217	TC86	46	14	1.7	1.6	4	6.00E-05	1.94E-03
MSGI1_21727	50317999	43	16	1.5	1.4	3.48	4.90E-04	0.01
MSGI1_21728	50317775	24	2	3.7	3.6	4.55	1.00E-05	2.10E-04
MSGI1_21752	TC14547	23	56	-1.3	-1.4	-3.99	7.00E-05	2.01E-03
MSGI1_21787	50322103	400	131	1.6	1.5	11.47	0	0
MSGI1_21790	50320521	299	60	2.3	2.3	12.8	0	0
MSGI1_21793	50320195	34	5	2.9	2.8	4.86	0	5.00E-05
MSGI1_21804	TC7530	3	20	-3.0	-3.1	-4.03	5.00E-05	1.73E-03
MSGI1_21829	NODE_8441_length_472_cov_26.944916	45	13	1.8	1.7	4.12	4.00E-05	1.24E-03
MSGI1_21837	NODE_50861_length_472_cov_7.286017	349	7	5.7	5.6	19.22	0	0
MSGI1_21854	NODE_11396_length_472_cov_30.709745	22	2	3.3	3.2	4.19	3.00E-05	9.40E-04
MSGI1_21873	136141652	74	17	2.1	2.0	5.99	0	0
MSGI1_21891	TC14494	40	8	2.4	2.3	4.78	0	8.00E-05
MSGI1_21930	50320570	900	68	3.7	3.7	28.27	0	0
MSGI1_21934	50317832	30	78	-1.4	-1.4	-4.93	0	4.00E-05
MSGI1_21937	146148940	11	0	5.8	5.7	3.43	6.00E-04	0.01
MSGI1_21938	TC9232	88	36	1.3	1.2	4.51	1.00E-05	2.60E-04
MSGI1_21939	TC6444	36	0	6.2	6.1	6.14	0	0
MSGI1_21947	TC20447	43	13	1.7	1.7	3.97	7.00E-05	2.12E-03
MSGI1_21949	TC18990	41	7	2.5	2.4	4.95	0	4.00E-05
MSGI1_22004	50318679	16	0	4.3	4.3	3.93	8.00E-05	2.48E-03
MSGI1_22025	TC19061	37	3	3.9	3.8	5.85	0	0
MSGI1_22034	TC1192	64	178	-1.5	-1.5	-7.74	0	0
MSGI1_22038	NODE_7060_length_469_cov_18.635395	52	22	1.2	1.2	3.32	8.90E-04	0.01
MSGI1_22065	50322157	101	41	1.3	1.3	4.91	0	4.00E-05
MSGI1_22071	50321386	47	10	2.3	2.2	5.01	0	3.00E-05
MSGI1_22096	TC18677	37	8	2.1	2.1	4.24	2.00E-05	7.70E-04
MSGI1_22111	NODE_4170_length_468_cov_49.814102	49	99	-1.0	-1.1	-4.38	1.00E-05	4.30E-04
MSGI1_22127	50322138	43	1	4.9	4.9	6.63	0	0
MSGI1_22163	TC12487	24	56	-1.2	-1.3	-3.83	1.30E-04	3.58E-03
MSGI1_22189	NODE_16257_length_467_cov_14.704496	57	24	1.2	1.2	3.52	4.30E-04	0.01
MSGI1_22214	170677115	23	55	-1.3	-1.3	-3.88	1.00E-04	3.03E-03
MSGI1_2223	TC9227	7	73	-3.5	-3.5	-8.08	0	0
MSGI1_22236	TC18664	53	21	1.4	1.3	3.69	2.20E-04	5.96E-03
MSGI1_22238	TC17510	25	72	-1.5	-1.6	-5.07	0	2.00E-05
MSGI1_22285	50318361	43	95	-1.1	-1.2	-4.7	0	1.10E-04
MSGI1_22287	50318197	21	1	4.0	4.0	4.47	1.00E-05	2.90E-04
MSGI1_22290	146148836	64	3	4.5	4.5	7.97	0	0
MSGI1_22291	TC9293	18	43	-1.2	-1.3	-3.37	7.50E-04	0.01
MSGI1_22293	TC6023	54	5	3.3	3.3	6.58	0	0
MSGI1_22296	TC3774	109	33	1.7	1.6	6.24	0	0
MSGI1_22312	NODE_8035_length_465_cov_70.995697	187	10	4.2	4.1	13.39	0	0
MSGI1_22357	50317045	32	63	-1.0	-1.1	-3.46	5.40E-04	0.01
MSGI1_22361	136141849	24	2	3.4	3.4	4.42	1.00E-05	3.70E-04
MSGI1_22363	136141539	35	2	4.1	4.0	5.75	0	0
MSGI1_22373	TC22562	33	5	2.8	2.8	4.79	0	8.00E-05
MSGI1_22438	50320369	15	2	3.1	3.1	3.34	8.30E-04	0.01
MSGI1_22439	50320354	29	4	3.0	2.9	4.61	0	1.70E-04
MSGI1_22451	146148896	63	5	3.8	3.7	7.53	0	0
MSGI1_22452	TC8771	428	2067	-2.3	-2.3	-35.07	0	0
MSGI1_2248	TC8931	30	118	-2.0	-2.0	-7.66	0	0
MSGI1_22480	NODE_3179_length_463_cov_44.274300	12	33	-1.5	-1.5	-3.33	8.50E-04	0.01
MSGI1_22496	NODE_15664_length_463_cov_32.676025	99	34	1.5	1.5	5.48	0	0
MSGI1_22513	50320515	211	90	1.2	1.2	6.75	0	0
MSGI1_22521	50317948	67	7	3.3	3.2	7.3	0	0
MSGI1_22523	TC9404	1518	416	1.9	1.8	24.94	0	0
MSGI1_22524	TC7249	34	2	4.4	4.3	5.75	0	0
MSGI1_22545	TC14353	6	24	-1.9	-2.0	-3.43	5.90E-04	0.01
MSGI1_22551	TC12063	20	3	2.7	2.6	3.6	3.10E-04	7.81E-03
MSGI1_22555	NODE_9593_length_462_cov_16.532467	29	5	2.5	2.5	4.17	3.00E-05	1.00E-03
MSGI1_22563	NODE_40138_length_462_cov_8.880953	38	12	1.7	1.6	3.67	2.40E-04	6.27E-03
MSGI1_22566	NODE_2844_length_462_cov_111.645020	156	65	1.3	1.2	5.92	0	0
MSGI1_2259	TC15661	199	990	-2.3	-2.4	-24.54	0	0
MSGI1_22593	50320352	110	5	4.6	4.5	10.5	0	0
MSGI1_22600	146149020	50	3	4.0	3.9	6.84	0	0
MSGI1_22619	TC11282	35	3	3.4	3.3	5.34	0	1.00E-05
MSGI1_2264	TC8969	143	64	1.2	1.1	5.24	0	1.00E-05
MSGI1_22661	50319637	239	68	1.8	1.8	9.7	0	0
MSGI1_22667	146148788	17	1	3.7	3.7	3.9	9.00E-05	2.77E-03
MSGI1_22669	136142055	305	98	1.6	1.6	10.14	0	0
MSGI1_22679	TC22663	14	0	4.3	4.3	3.72	1.90E-04	5.26E-03
MSGI1_22741	50318913	54	9	2.6	2.5	5.77	0	0
MSGI1_22746	146148704	102	18	2.5	2.4	7.77	0	0
MSGI1_22789	NODE_25464_length_459_cov_44.470589	111	20	2.5	2.4	8.15	0	0
MSGI1_2281	TC9101	38	86	-1.2	-1.2	-4.58	0	1.90E-04
MSGI1_22832	TC18203	113	22	2.3	2.3	7.89	0	0
MSGI1_22846	NODE_67195_length_458_cov_18.558952	35	78	-1.2	-1.2	-4.38	1.00E-05	4.40E-04
MSGI1_22890	TC7206	3	17	-2.7	-2.7	-3.49	4.70E-04	0.01
MSGI1_22892	TC5646	18	2	3.3	3.3	3.82	1.30E-04	3.67E-03
MSGI1_2291	TC7956	203	736	-1.9	-1.9	-18.47	0	0
MSGI1_22915	TC10120	197	84	1.2	1.2	6.47	0	0
MSGI1_22930	NODE_4836_length_457_cov_20.120350	56	0	7.1	7.1	7.54	0	0
MSGI1_22933	NODE_4431_length_457_cov_78.735229	47	109	-1.2	-1.3	-5.28	0	1.00E-05
MSGI1_22946	NODE_21744_length_457_cov_7.951860	6	33	-2.4	-2.5	-4.6	0	1.70E-04
MSGI1_22972	50318941	19	3	2.7	2.7	3.53	4.00E-04	9.80E-03
MSGI1_2301	TC2594	32	6	2.5	2.4	4.34	1.00E-05	5.10E-04
MSGI1_23017	NODE_40669_length_456_cov_11.885965	30	2	4.0	3.9	5.24	0	1.00E-05
MSGI1_23018	NODE_38329_length_456_cov_6.410088	56	3	4.4	4.4	7.45	0	0
MSGI1_23036	NODE_13256_length_456_cov_12.228070	21	4	2.4	2.4	3.49	4.80E-04	0.01
MSGI1_23058	50321715	85	289	-1.8	-1.8	-11.21	0	0
MSGI1_23064	50318848	69	25	1.5	1.4	4.47	1.00E-05	2.90E-04
MSGI1_23082	TC2622	34	176	-2.4	-2.4	-10.51	0	0
MSGI1_23083	TC20837	35	8	2.2	2.1	4.19	3.00E-05	9.30E-04
MSGI1_23089	TC13543	4	979	-8.1	-8.2	-30.71	0	0
MSGI1_23093	TC12083	33	8	2.0	1.9	3.83	1.20E-04	3.56E-03
MSGI1_23144	TC9792	239	464	-1.0	-1.0	-9.1	0	0
MSGI1_23150	TC2623	26	207	-3.0	-3.1	-12.82	0	0
MSGI1_23151	TC251	23	5	2.2	2.1	3.36	7.70E-04	0.01
MSGI1_23158	TC18334	94	10	3.2	3.1	8.56	0	0
MSGI1_23163	TC13557	51	6	3.0	3.0	6.13	0	0
MSGI1_23175	NODE_54105_length_454_cov_11.546255	4	19	-2.3	-2.4	-3.43	5.90E-04	0.01
MSGI1_23212	50322071	58	124	-1.1	-1.2	-5.2	0	1.00E-05
MSGI1_23244	TC12090	56	4	3.7	3.7	7.03	0	0
MSGI1_23245	TC1169	30	109	-1.9	-1.9	-7.17	0	0
MSGI1_23268	NODE_11027_length_453_cov_9.236203	4	27	-2.7	-2.8	-4.43	1.00E-05	3.60E-04
MSGI1_23293	157976839	334	833	-1.3	-1.4	-15.55	0	0
MSGI1_23298	TC5101	40	6	2.7	2.6	5.09	0	2.00E-05
MSGI1_2330	TC8940	13	37	-1.5	-1.5	-3.57	3.50E-04	8.66E-03
MSGI1_23315	TC12093	22	3	3.0	2.9	3.95	8.00E-05	2.28E-03
MSGI1_2335	TC8243	80	3	4.7	4.7	8.98	0	0
MSGI1_23378	TC11768	19	62	-1.7	-1.8	-5.11	0	2.00E-05
MSGI1_23410	50320194	13	0	5.4	5.4	3.67	2.40E-04	6.27E-03
MSGI1_23412	50317151	64	0	7.7	7.7	7.86	0	0
MSGI1_23414	TC9878	32	6	2.4	2.3	4.25	2.00E-05	7.40E-04
MSGI1_23415	TC9040	33	6	2.4	2.3	4.3	2.00E-05	6.10E-04
MSGI1_23430	TC19344	31	10	1.7	1.6	3.29	9.90E-04	0.02
MSGI1_23461	NODE_36188_length_450_cov_14.304444	66	12	2.4	2.4	6.23	0	0
MSGI1_23466	NODE_24768_length_450_cov_13.271111	35	0	7.4	7.4	5.85	0	0
MSGI1_2347	TC10488	9	29	-1.7	-1.8	-3.48	4.90E-04	0.01
MSGI1_23482	TC5494	25	7	1.9	1.9	3.29	9.90E-04	0.02
MSGI1_23483	TC2945	219	49	2.2	2.1	10.46	0	0
MSGI1_23485	TC2238	30	5	2.5	2.5	4.26	2.00E-05	7.10E-04
MSGI1_23492	TC12392	34	4	2.9	2.9	4.91	0	4.00E-05
MSGI1_2352	TC1878	29	76	-1.4	-1.5	-4.9	0	5.00E-05
MSGI1_23526	NODE_10329_length_449_cov_56.405346	114	43	1.4	1.4	5.58	0	0
MSGI1_23530	TC7862	320	66	2.3	2.2	13.05	0	0
MSGI1_2355	TC15758	39	8	2.3	2.3	4.62	0	1.60E-04
MSGI1_23558	NODE_5933_length_448_cov_25.408482	66	13	2.3	2.3	6.03	0	0
MSGI1_23568	NODE_27618_length_448_cov_10.281250	20	3	2.6	2.5	3.51	4.50E-04	0.01
MSGI1_23587	TC3725	136	51	1.4	1.3	6.02	0	0
MSGI1_23613	NODE_4574_length_447_cov_16.447428	64	21	1.6	1.5	4.54	1.00E-05	2.20E-04
MSGI1_23624	NODE_2552_length_447_cov_214.655487	51	181	-1.8	-1.9	-9.06	0	0
MSGI1_23642	TC6460	210	5	5.5	5.5	14.88	0	0
MSGI1_23691	TC6671	17	3	2.7	2.7	3.3	9.50E-04	0.02
MSGI1_237	TC16223	126	58	1.1	1.1	4.76	0	8.00E-05
MSGI1_23719	NODE_52882_length_445_cov_24.112360	56	14	2.0	1.9	5	0	3.00E-05
MSGI1_23725	NODE_26967_length_445_cov_6.617978	20	3	2.7	2.7	3.63	2.80E-04	7.16E-03
MSGI1_23735	TC6531	6	40	-2.7	-2.7	-5.32	0	1.00E-05
MSGI1_23743	TC2863	23	1	4.3	4.2	4.7	0	1.10E-04
MSGI1_23746	TC20575	17	2	2.9	2.9	3.47	5.20E-04	0.01
MSGI1_23793	NODE_10183_length_444_cov_77.445946	164	72	1.2	1.1	5.74	0	0
MSGI1_23821	TC13355	41	0	7.1	7.0	6.46	0	0
MSGI1_23829	NODE_5267_length_443_cov_219.347626	668	117	2.5	2.5	20.08	0	0
MSGI1_23834	NODE_44028_length_443_cov_17.936794	38	6	2.6	2.6	4.94	0	4.00E-05
MSGI1_23859	TC19876	58	8	2.8	2.8	6.33	0	0
MSGI1_23906	TC7847	22	49	-1.2	-1.3	-3.52	4.30E-04	0.01
MSGI1_23914	TC21093	21	3	3.0	3.0	3.93	8.00E-05	2.50E-03
MSGI1_23955	NODE_22082_length_441_cov_16.564627	14	43	-1.6	-1.7	-4.02	6.00E-05	1.82E-03
MSGI1_2397	TC16889	24	59	-1.3	-1.3	-4.02	6.00E-05	1.77E-03
MSGI1_23975	50318095	101	256	-1.4	-1.4	-8.76	0	0
MSGI1_2398	TC16352	150	10	3.9	3.9	11.75	0	0
MSGI1_23999	NODE_56374_length_440_cov_14.515909	39	13	1.5	1.5	3.46	5.20E-04	0.01
MSGI1_2401	NODE_13885_length_1452_cov_14.847796	29	9	1.8	1.7	3.32	9.00E-04	0.01
MSGI1_24013	NODE_14912_length_440_cov_9.425000	25	2	3.7	3.7	4.72	0	1.00E-04
MSGI1_24028	146148921	213	13	4.0	4.0	14.1	0	0
MSGI1_24030	TC869	316	122	1.4	1.3	8.98	0	0
MSGI1_24106	TC1871	49	122	-1.3	-1.4	-5.9	0	0
MSGI1_24153	NODE_16416_length_438_cov_22.196346	32	84	-1.4	-1.4	-5.09	0	2.00E-05
MSGI1_24206	NODE_749_length_437_cov_5.178490	41	8	2.4	2.3	4.85	0	6.00E-05
MSGI1_24231	NODE_1494_length_437_cov_23.713959	30	2	3.7	3.6	5.09	0	2.00E-05
MSGI1_24242	50321490	46	5	3.3	3.3	6.12	0	0
MSGI1_24254	TC5261	15	2	3.1	3.1	3.39	6.90E-04	0.01
MSGI1_24255	TC5004	26	4	2.9	2.8	4.25	2.00E-05	7.30E-04
MSGI1_24258	TC4318	44	13	1.8	1.7	4.09	4.00E-05	1.38E-03
MSGI1_24260	TC3800	113	12	3.2	3.2	9.42	0	0
MSGI1_24272	TC15657	43	91	-1.1	-1.1	-4.4	1.00E-05	4.00E-04
MSGI1_24289	NODE_52411_length_436_cov_12.256881	15	1	3.4	3.3	3.44	5.70E-04	0.01
MSGI1_2432	TC9481	38	83	-1.1	-1.2	-4.4	1.00E-05	4.00E-04
MSGI1_24328	50320048	50	18	1.5	1.5	3.9	1.00E-04	2.81E-03
MSGI1_24358	NODE_8974_length_435_cov_28.666666	52	8	2.7	2.7	5.84	0	0
MSGI1_24398	50321305	70	33	1.1	1.0	3.55	3.80E-04	9.32E-03
MSGI1_24407	50316852	28	4	3.0	2.9	4.47	1.00E-05	3.00E-04
MSGI1_24412	TC7991	84	24	1.8	1.7	5.68	0	0
MSGI1_2443	TC15963	87	40	1.1	1.0	3.92	9.00E-05	2.57E-03
MSGI1_24432	NODE_8589_length_434_cov_17.447004	23	3	2.8	2.8	3.92	9.00E-05	2.54E-03
MSGI1_24433	NODE_8324_length_434_cov_9.960830	31	4	3.0	3.0	4.79	0	8.00E-05
MSGI1_24444	NODE_375_length_434_cov_90.110596	20	49	-1.3	-1.3	-3.66	2.50E-04	6.45E-03
MSGI1_24455	NODE_21070_length_434_cov_11.391706	15	44	-1.6	-1.6	-4.04	5.00E-05	1.63E-03
MSGI1_24474	50320303	54	238	-2.1	-2.2	-11.51	0	0
MSGI1_24476	50319946	36	12	1.5	1.5	3.33	8.70E-04	0.01
MSGI1_24481	284022831	20	77	-1.9	-2.0	-6.14	0	0
MSGI1_24495	TC2118	196	72	1.4	1.4	7.36	0	0
MSGI1_24503	TC14139	19	4	2.4	2.4	3.35	7.90E-04	0.01
MSGI1_24523	NODE_45617_length_433_cov_6.706697	18	0	4.9	4.8	4.26	2.00E-05	7.00E-04
MSGI1_24528	NODE_3888_length_433_cov_47.778290	56	115	-1.0	-1.1	-4.77	0	8.00E-05
MSGI1_24542	NODE_21242_length_433_cov_23.443419	31	6	2.4	2.4	4.25	2.00E-05	7.30E-04
MSGI1_2456	NODE_13202_length_1441_cov_14.479528	18	43	-1.3	-1.4	-3.5	4.50E-04	0.01
MSGI1_24594	NODE_6944_length_432_cov_14.342592	3	19	-2.8	-2.9	-3.72	1.90E-04	5.21E-03
MSGI1_24596	NODE_5503_length_432_cov_102.953705	169	26	2.7	2.6	10.53	0	0
MSGI1_24626	F7SND4004IX603	39	13	1.6	1.6	3.58	3.30E-04	8.40E-03
MSGI1_24665	TC18748	17	43	-1.3	-1.4	-3.46	5.40E-04	0.01
MSGI1_24709	F7SND4004I9XTM	57	5	3.5	3.4	6.9	0	0
MSGI1_24721	50320149	90	2	5.4	5.4	9.76	0	0
MSGI1_2473	TC1739	74	2	5.4	5.3	8.83	0	0
MSGI1_2477	TC15437	1097	486	1.2	1.1	14.73	0	0
MSGI1_24801	50319825	23	5	2.3	2.2	3.56	3.60E-04	9.05E-03
MSGI1_24803	50318239	45	86	-0.9	-1.0	-3.9	9.00E-05	2.78E-03
MSGI1_2481	TC1089	503	203	1.3	1.2	10.91	0	0
MSGI1_24832	TC10700	18	45	-1.3	-1.4	-3.63	2.80E-04	7.19E-03
MSGI1_24834	NODE_8849_length_429_cov_154.426575	51	106	-1.0	-1.1	-4.65	0	1.40E-04
MSGI1_24870	NODE_10560_length_429_cov_119.680656	215	81	1.4	1.3	7.59	0	0
MSGI1_24873	50322065	14	1	3.8	3.8	3.59	3.20E-04	8.04E-03
MSGI1_24881	50320524	333	2107	-2.7	-2.7	-38.63	0	0
MSGI1_2490	TC8493	51	108	-1.1	-1.1	-4.79	0	7.00E-05
MSGI1_24900	TC5445	19	0	5.3	5.2	4.51	1.00E-05	2.60E-04
MSGI1_24916	TC18969	105	40	1.4	1.3	5.23	0	1.00E-05
MSGI1_24950	NODE_2543_length_428_cov_24.712616	56	16	1.8	1.8	4.69	0	1.10E-04
MSGI1_24955	NODE_20113_length_428_cov_112.705605	39	8	2.3	2.2	4.54	1.00E-05	2.20E-04
MSGI1_24975	50320862	242	85	1.5	1.4	8.49	0	0
MSGI1_24986	TC6283	19	3	2.5	2.4	3.33	8.40E-04	0.01
MSGI1_24996	TC19879	75	15	2.3	2.2	6.37	0	0
MSGI1_25024	NODE_4493_length_427_cov_63.384075	63	27	1.3	1.2	3.75	1.70E-04	4.75E-03
MSGI1_25069	50320380	28	56	-1.0	-1.1	-3.32	8.80E-04	0.01
MSGI1_2510	TC868	153	60	1.3	1.3	6.16	0	0
MSGI1_25101	TC18508	34	6	2.4	2.3	4.39	1.00E-05	4.10E-04
MSGI1_2512	TC2341	147	31	2.2	2.2	8.78	0	0
MSGI1_25162	TC13991	22	5	2.2	2.2	3.41	6.40E-04	0.01
MSGI1_25191	NODE_34446_length_425_cov_25.120001	42	9	2.2	2.2	4.66	0	1.40E-04
MSGI1_25202	TC9933	127	58	1.1	1.1	4.84	0	6.00E-05
MSGI1_25230	TC13676	25	6	2.0	1.9	3.3	9.50E-04	0.02
MSGI1_25279	TC7958	55	133	-1.3	-1.3	-6.01	0	0
MSGI1_25292	TC20514	47	11	2.1	2.0	4.74	0	9.00E-05
MSGI1_25300	TC13387	35	2	4.4	4.3	5.85	0	0
MSGI1_25301	TC12642	32	4	2.9	2.9	4.78	0	8.00E-05
MSGI1_2535	TC18304	115	3	5.5	5.5	11.04	0	0
MSGI1_25385	NODE_4095_length_422_cov_401.163513	74	189	-1.4	-1.4	-7.55	0	0
MSGI1_25393	NODE_30343_length_422_cov_7.312796	16	0	4.3	4.3	3.97	7.00E-05	2.12E-03
MSGI1_25396	NODE_23028_length_422_cov_12.684834	17	50	-1.6	-1.6	-4.27	2.00E-05	6.60E-04
MSGI1_25445	NODE_19463_length_421_cov_14.156770	36	0	6.1	6.1	6.12	0	0
MSGI1_25448	NODE_15755_length_421_cov_30.617577	50	18	1.5	1.4	3.79	1.50E-04	4.08E-03
MSGI1_25473	TC1207	21	3	2.8	2.8	3.78	1.50E-04	4.29E-03
MSGI1_25483	50320809	113	9	3.7	3.6	9.96	0	0
MSGI1_25503	TC19222	23	60	-1.4	-1.4	-4.26	2.00E-05	7.10E-04
MSGI1_25505	TC16483	191	76	1.3	1.3	6.78	0	0
MSGI1_25521	NODE_59887_length_420_cov_9.409524	66	6	3.4	3.4	7.43	0	0
MSGI1_25549	NODE_14095_length_420_cov_16.640476	24	3	2.9	2.9	4.16	3.00E-05	1.04E-03
MSGI1_25559	50321745	69	13	2.5	2.4	6.35	0	0
MSGI1_25567	157976029	75	166	-1.2	-1.2	-6.3	0	0
MSGI1_25571	TC6953	21	3	2.6	2.5	3.61	3.00E-04	7.71E-03
MSGI1_25577	TC5533	61	134	-1.1	-1.2	-5.58	0	0
MSGI1_2564	TC1766	82	39	1.1	1.0	3.8	1.40E-04	3.99E-03
MSGI1_25665	NODE_7324_length_418_cov_95.729668	43	9	2.3	2.2	4.78	0	8.00E-05
MSGI1_25701	F7SND4004IVLVW	79	33	1.3	1.2	4.17	3.00E-05	9.90E-04
MSGI1_25803	50318638	57	23	1.3	1.3	3.73	1.90E-04	5.18E-03
MSGI1_25819	TC20089	25	5	2.4	2.4	3.83	1.30E-04	3.59E-03
MSGI1_25829	TC11453	62	23	1.4	1.4	4.11	4.00E-05	1.26E-03
MSGI1_25830	TC10591	40	14	1.6	1.5	3.53	4.00E-04	9.83E-03
MSGI1_25835	NODE_73367_length_416_cov_16.016827	22	4	2.5	2.5	3.67	2.40E-04	6.27E-03
MSGI1_25849	NODE_30891_length_416_cov_6.449519	35	12	1.6	1.5	3.39	6.80E-04	0.01
MSGI1_25854	NODE_27663_length_416_cov_164.252411	58	11	2.5	2.4	5.83	0	0
MSGI1_25863	NODE_1963_length_416_cov_42.798077	58	8	2.9	2.8	6.37	0	0
MSGI1_25891	TC4083	95	30	1.7	1.6	5.74	0	0
MSGI1_25898	TC18321	46	10	2.2	2.1	4.82	0	6.00E-05
MSGI1_25901	TC14518	41	2	4.7	4.6	6.43	0	0
MSGI1_25902	TC13476	5	21	-2.0	-2.1	-3.31	9.10E-04	0.01
MSGI1_25915	NODE_3959_length_415_cov_17.946987	44	3	3.9	3.8	6.29	0	0
MSGI1_25939	F7SND4003HJSNG	45	89	-1.0	-1.1	-4.1	4.00E-05	1.31E-03
MSGI1_25940	F7SND4003GER7K	54	20	1.4	1.4	3.8	1.40E-04	4.04E-03
MSGI1_25950	50320665	30	8	1.9	1.8	3.54	3.90E-04	9.48E-03
MSGI1_25955	50316623	26	6	2.1	2.1	3.57	3.50E-04	8.81E-03
MSGI1_2596	TC2961	102	4	4.7	4.6	10.15	0	0
MSGI1_25968	TC3854	58	12	2.3	2.3	5.63	0	0
MSGI1_25973	TC20578	14	1	3.3	3.2	3.34	8.20E-04	0.01
MSGI1_25997	NODE_64242_length_414_cov_24.251207	250	70	1.8	1.8	10.01	0	0
MSGI1_260	TC209	61	240	-2.0	-2.0	-10.95	0	0
MSGI1_26024	F7SND4004ISAR1	27	59	-1.1	-1.2	-3.73	1.90E-04	5.09E-03
MSGI1_26051	TC20612	126	13	3.3	3.2	10.07	0	0
MSGI1_26056	TC19019	55	21	1.4	1.3	3.81	1.40E-04	3.89E-03
MSGI1_26093	NODE_26300_length_413_cov_32.159805	63	15	2.0	2.0	5.39	0	0
MSGI1_26099	NODE_16714_length_413_cov_7.341404	12	0	4.1	4.0	3.38	7.10E-04	0.01
MSGI1_26126	157973920	19	60	-1.7	-1.8	-4.98	0	3.00E-05
MSGI1_26133	TC4721	23	6	2.1	2.0	3.3	9.50E-04	0.02
MSGI1_26138	TC3741	40	213	-2.4	-2.5	-11.68	0	0
MSGI1_2618	TC15604	124	28	2.1	2.1	7.8	0	0
MSGI1_26182	NODE_14939_length_412_cov_17.939320	26	61	-1.2	-1.3	-4.02	6.00E-05	1.77E-03
MSGI1_26213	TC8509	13	0	6.0	6.0	3.71	2.10E-04	5.55E-03
MSGI1_26214	TC7938	48	19	1.3	1.2	3.33	8.60E-04	0.01
MSGI1_26231	TC15542	62	16	1.9	1.9	5.2	0	1.00E-05
MSGI1_26240	TC10475	1838	193	3.3	3.2	38.16	0	0
MSGI1_26263	NODE_34309_length_411_cov_12.854014	36	3	3.5	3.5	5.53	0	0
MSGI1_26270	NODE_29727_length_411_cov_62.386860	37	73	-1.0	-1.0	-3.71	2.00E-04	5.45E-03
MSGI1_26282	50321643	139	26	2.4	2.4	8.95	0	0
MSGI1_26298	TC17948	15	101	-2.7	-2.8	-8.57	0	0
MSGI1_2631	TC8319	97	15	2.7	2.6	7.97	0	0
MSGI1_26310	NODE_6696_length_410_cov_14.397561	44	1	5.3	5.3	6.79	0	0
MSGI1_26312	NODE_6410_length_410_cov_78.229271	104	27	1.9	1.9	6.7	0	0
MSGI1_26368	TC17577	26	54	-1.0	-1.1	-3.31	9.10E-04	0.01
MSGI1_26383	NODE_59890_length_409_cov_58.110023	59	23	1.4	1.3	3.92	9.00E-05	2.56E-03
MSGI1_26422	TC7802	36	95	-1.4	-1.5	-5.51	0	0
MSGI1_26428	TC3040	36	4	3.3	3.2	5.36	0	0
MSGI1_26495	TC2713	128	31	2.0	2.0	7.68	0	0
MSGI1_26510	TC12853	30	9	1.7	1.7	3.3	9.50E-04	0.02
MSGI1_26520	NODE_77575_length_407_cov_6.429976	55	4	3.8	3.7	7.02	0	0
MSGI1_26570	TC500	126	291	-1.2	-1.3	-8.61	0	0
MSGI1_26609	NODE_49501_length_406_cov_11.694581	13	0	3.8	3.8	3.38	7.10E-04	0.01
MSGI1_2661	TC8520	115	22	2.4	2.4	8.14	0	0
MSGI1_2663	TC16121	189	86	1.1	1.1	5.97	0	0
MSGI1_26685	TC11745	71	232	-1.7	-1.8	-9.84	0	0
MSGI1_26686	TC1151	43	11	2.0	2.0	4.41	1.00E-05	3.80E-04
MSGI1_26694	NODE_6972_length_405_cov_67.069138	115	35	1.7	1.7	6.47	0	0
MSGI1_267	TC214	2	23	-3.4	-3.4	-4.5	1.00E-05	2.60E-04
MSGI1_26703	NODE_39560_length_405_cov_17.856791	60	16	1.9	1.8	4.97	0	3.00E-05
MSGI1_2672	TC204	448	980	-1.1	-1.2	-15.01	0	0
MSGI1_26756	146148737	26	7	1.9	1.8	3.29	9.70E-04	0.02
MSGI1_26757	146148734	32	7	2.2	2.1	4.06	5.00E-05	1.55E-03
MSGI1_26765	TC3320	36	1	5.0	5.0	6.1	0	0
MSGI1_26773	TC20226	12	49	-2.0	-2.0	-4.94	0	4.00E-05
MSGI1_26780	TC16124	14	38	-1.5	-1.5	-3.58	3.40E-04	8.55E-03
MSGI1_26788	TC1264	116	32	1.9	1.8	6.85	0	0
MSGI1_26808	NODE_57858_length_404_cov_5.933168	40	4	3.2	3.1	5.54	0	0
MSGI1_26852	F7SND4003GK46D	24	51	-1.1	-1.1	-3.3	9.60E-04	0.02
MSGI1_26870	TC5396	134	325	-1.3	-1.3	-9.49	0	0
MSGI1_26879	TC19598	86	8	3.4	3.3	8.39	0	0
MSGI1_26903	NODE_54785_length_403_cov_25.126551	25	7	1.9	1.9	3.29	9.90E-04	0.02
MSGI1_26914	NODE_37783_length_403_cov_189.583130	195	85	1.2	1.1	6.36	0	0
MSGI1_26919	NODE_25841_length_403_cov_9.930521	25	6	2.0	1.9	3.38	7.10E-04	0.01
MSGI1_26929	NODE_14578_length_403_cov_29.821341	28	6	2.3	2.2	3.88	1.00E-04	3.03E-03
MSGI1_2705	TC16964	62	14	2.2	2.1	5.61	0	0
MSGI1_27056	TC10070	12	109	-3.2	-3.2	-9.53	0	0
MSGI1_27177	NODE_1257_length_400_cov_149.059998	144	17	3.1	3.0	10.43	0	0
MSGI1_2720	TC2060	268	88	1.6	1.5	9.35	0	0
MSGI1_27203	TC945	29	306	-3.4	-3.5	-16.52	0	0
MSGI1_27224	NODE_8882_length_399_cov_11.208020	28	0	8.1	8.0	5.08	0	2.00E-05
MSGI1_27227	NODE_7372_length_399_cov_125.278198	382	3	7.0	6.9	19.77	0	0
MSGI1_27309	TC1062	1317	3336	-1.3	-1.4	-31.49	0	0
MSGI1_27311	NODE_9713_length_398_cov_11.017588	4	19	-2.3	-2.4	-3.37	7.30E-04	0.01
MSGI1_27318	NODE_5911_length_398_cov_60.052765	83	7	3.5	3.5	8.39	0	0
MSGI1_27335	NODE_34546_length_398_cov_9.530150	5	26	-2.3	-2.3	-3.96	7.00E-05	2.19E-03
MSGI1_2734	TC8602	238	72	1.7	1.7	9.36	0	0
MSGI1_27394	TC10201	9	28	-1.6	-1.7	-3.34	8.10E-04	0.01
MSGI1_27411	NODE_3818_length_397_cov_76.178841	36	11	1.8	1.7	3.68	2.30E-04	6.03E-03
MSGI1_27449	TC20524	51	10	2.3	2.2	5.26	0	1.00E-05
MSGI1_27466	NODE_74529_length_396_cov_9.247475	38	9	2.1	2.0	4.22	2.00E-05	8.10E-04
MSGI1_2756	TC9382	14	41	-1.5	-1.6	-3.75	1.70E-04	4.69E-03
MSGI1_27582	NODE_22659_length_395_cov_84.002533	153	58	1.4	1.3	6.39	0	0
MSGI1_27586	NODE_19329_length_395_cov_42.562027	127	33	2.0	1.9	7.45	0	0
MSGI1_27601	F7SND4003G5J2S	24	59	-1.3	-1.4	-4.13	4.00E-05	1.17E-03
MSGI1_2763	TC9569	73	35	1.1	1.0	3.51	4.40E-04	0.01
MSGI1_27633	TC13097	30	6	2.3	2.2	3.99	7.00E-05	2.02E-03
MSGI1_27682	NODE_13409_length_394_cov_51.116753	40	13	1.6	1.5	3.6	3.10E-04	7.83E-03
MSGI1_27693	F7SND4003HAJ5B	13	49	-1.9	-2.0	-4.8	0	7.00E-05
MSGI1_27730	TC10144	47	16	1.5	1.5	3.74	1.80E-04	4.88E-03
MSGI1_27735	NODE_6180_length_393_cov_12.788804	26	6	2.0	2.0	3.41	6.40E-04	0.01
MSGI1_2774	TC1263	92	22	2.1	2.0	6.59	0	0
MSGI1_27762	NODE_18364_length_393_cov_13.806616	27	3	3.0	3.0	4.44	1.00E-05	3.40E-04
MSGI1_27767	NODE_15747_length_393_cov_11.455471	3	31	-3.3	-3.4	-5.13	0	1.00E-05
MSGI1_27790	136142012	45	17	1.4	1.4	3.46	5.30E-04	0.01
MSGI1_27805	TC2923	70	24	1.5	1.5	4.63	0	1.50E-04
MSGI1_27809	TC19682	96	38	1.3	1.3	4.79	0	7.00E-05
MSGI1_27820	NODE_8713_length_392_cov_49.321430	14	0	4.5	4.4	3.66	2.50E-04	6.48E-03
MSGI1_27842	NODE_26121_length_392_cov_54.839287	29	57	-1.0	-1.1	-3.34	8.30E-04	0.01
MSGI1_27874	284022855	42	12	1.9	1.8	4.18	3.00E-05	9.70E-04
MSGI1_27895	TC20994	69	16	2.1	2.1	5.85	0	0
MSGI1_27897	TC20849	17	48	-1.5	-1.5	-4.03	5.00E-05	1.70E-03
MSGI1_27912	TC10905	29	64	-1.1	-1.2	-3.88	1.00E-04	3.03E-03
MSGI1_2793	TC8557	165	327	-1.0	-1.0	-7.83	0	0
MSGI1_27959	NODE_13850_length_391_cov_16.938620	33	3	3.3	3.3	5.19	0	1.00E-05
MSGI1_27962	F7SND4004JQXKM	218	10	4.4	4.4	14.66	0	0
MSGI1_27988	TC9961	214	436	-1.0	-1.1	-9.32	0	0
MSGI1_28005	TC20247	18	57	-1.7	-1.7	-4.82	0	7.00E-05
MSGI1_2801	TC2626	25	5	2.2	2.2	3.63	2.80E-04	7.25E-03
MSGI1_28034	NODE_6041_length_390_cov_22.433332	84	1	6.3	6.2	9.41	0	0
MSGI1_28077	50319669	18	56	-1.7	-1.7	-4.78	0	8.00E-05
MSGI1_2809	TC1345	65	30	1.1	1.0	3.35	7.90E-04	0.01
MSGI1_28131	NODE_45624_length_389_cov_11.953728	15	1	3.5	3.5	3.57	3.60E-04	8.86E-03
MSGI1_2814	TC15746	48	18	1.4	1.3	3.56	3.70E-04	9.14E-03
MSGI1_28140	NODE_33315_length_389_cov_21.041132	32	5	2.6	2.5	4.47	1.00E-05	2.90E-04
MSGI1_28205	NODE_38365_length_388_cov_27.853092	25	6	2.1	2.0	3.45	5.50E-04	0.01
MSGI1_28249	TC447	61	124	-1.0	-1.1	-4.92	0	4.00E-05
MSGI1_2826	TC9286	18	0	4.3	4.2	4.14	3.00E-05	1.12E-03
MSGI1_28302	NODE_33563_length_387_cov_20.521963	11	0	5.1	5.1	3.3	9.40E-04	0.02
MSGI1_28315	NODE_24324_length_387_cov_7.860465	22	4	2.4	2.4	3.55	3.80E-04	9.34E-03
MSGI1_28344	50319021	25	65	-1.4	-1.4	-4.43	1.00E-05	3.50E-04
MSGI1_28370	TC13805	6	30	-2.3	-2.4	-4.27	2.00E-05	6.70E-04
MSGI1_28375	TC11417	38	14	1.5	1.4	3.37	7.50E-04	0.01
MSGI1_28377	NODE_8781_length_386_cov_10.196891	31	5	2.8	2.7	4.55	1.00E-05	2.20E-04
MSGI1_2839	TC9139	33	8	2.1	2.1	3.97	7.00E-05	2.12E-03
MSGI1_28394	NODE_4601_length_386_cov_23.471502	61	4	4.1	4.0	7.54	0	0
MSGI1_28395	NODE_4108_length_386_cov_35.007771	75	183	-1.3	-1.3	-7.09	0	0
MSGI1_28402	NODE_28675_length_386_cov_32.873058	20	45	-1.2	-1.3	-3.34	8.20E-04	0.01
MSGI1_28466	TC16614	227	448	-1.0	-1.0	-9.12	0	0
MSGI1_28477	NODE_9820_length_385_cov_62.532467	89	2	5.6	5.5	9.71	0	0
MSGI1_28519	NODE_18934_length_385_cov_7.802598	44	17	1.4	1.3	3.33	8.60E-04	0.01
MSGI1_2852	TC18485	7	29	-2.0	-2.1	-3.87	1.10E-04	3.13E-03
MSGI1_28542	50317738	23	4	2.5	2.5	3.72	2.00E-04	5.30E-03
MSGI1_28547	TC5736	42	1	5.3	5.2	6.64	0	0
MSGI1_28548	TC4234	15	0	6.2	6.2	3.96	7.00E-05	2.22E-03
MSGI1_28561	TC13763	54	17	1.7	1.6	4.4	1.00E-05	3.90E-04
MSGI1_28600	NODE_3261_length_384_cov_21.893229	52	134	-1.4	-1.4	-6.34	0	0
MSGI1_28612	NODE_13489_length_384_cov_9.507812	29	1	4.5	4.4	5.4	0	0
MSGI1_28629	50318864	176	23	3.0	2.9	11.27	0	0
MSGI1_28633	TC8169	14	41	-1.6	-1.6	-3.88	1.00E-04	3.02E-03
MSGI1_28646	TC327	14	1	3.8	3.7	3.51	4.30E-04	0.01
MSGI1_28669	TC12235	40	14	1.5	1.5	3.51	4.40E-04	0.01
MSGI1_28735	F7SND4003GUDYU	43	2	4.4	4.3	6.5	0	0
MSGI1_28738	50320818	63	23	1.5	1.4	4.26	2.00E-05	7.10E-04
MSGI1_28739	50319537	31	77	-1.3	-1.4	-4.76	0	8.00E-05
MSGI1_28743	3421501	56	323	-2.5	-2.6	-14.73	0	0
MSGI1_28745	136142088	758	311	1.3	1.2	13.21	0	0
MSGI1_28746	136142077	47	19	1.3	1.3	3.38	7.00E-04	0.01
MSGI1_28758	TC19987	33	9	1.9	1.9	3.8	1.40E-04	4.02E-03
MSGI1_2880	TC17534	7	37	-2.5	-2.6	-4.94	0	4.00E-05
MSGI1_28808	NODE_10462_length_382_cov_17.227749	73	10	2.9	2.8	7.16	0	0
MSGI1_28817	TC9189	13	37	-1.6	-1.6	-3.74	1.80E-04	4.94E-03
MSGI1_28833	TC18717	20	58	-1.5	-1.6	-4.52	1.00E-05	2.40E-04
MSGI1_28850	NODE_54508_length_381_cov_19.818897	39	8	2.3	2.2	4.52	1.00E-05	2.40E-04
MSGI1_28877	NODE_10864_length_381_cov_25.527559	31	1	4.5	4.4	5.57	0	0
MSGI1_28879	F7SND4003FQVTS	14	0	4.6	4.5	3.75	1.70E-04	4.75E-03
MSGI1_2888	TC1129	16	48	-1.6	-1.6	-4.24	2.00E-05	7.50E-04
MSGI1_28895	TC20884	48	18	1.4	1.4	3.66	2.50E-04	6.44E-03
MSGI1_28972	TC9962	360	1806	-2.3	-2.4	-33.24	0	0
MSGI1_2900	TC667	75	8	3.2	3.1	7.57	0	0
MSGI1_29011	NODE_8950_length_379_cov_10.910290	27	0	5.1	5.0	5.34	0	1.00E-05
MSGI1_291	TC15590	195	55	1.8	1.8	8.8	0	0
MSGI1_29102	TC21315	20	4	2.3	2.3	3.34	8.40E-04	0.01
MSGI1_2914	TC16799	46	17	1.5	1.4	3.66	2.50E-04	6.55E-03
MSGI1_2915	TC16603	50	11	2.2	2.1	5.01	0	3.00E-05
MSGI1_29189	TC3832	60	12	2.3	2.3	5.7	0	0
MSGI1_2921	TC17457	54	12	2.1	2.1	5.16	0	1.00E-05
MSGI1_2922	TC17440	37	7	2.5	2.5	4.74	0	9.00E-05
MSGI1_29252	NODE_13647_length_377_cov_8.938993	19	2	3.1	3.0	3.78	1.50E-04	4.28E-03
MSGI1_29285	TC7908	2861	1035	1.5	1.4	28.59	0	0
MSGI1_2930	TC8804	18	47	-1.4	-1.4	-3.77	1.60E-04	4.41E-03
MSGI1_29328	NODE_28285_length_376_cov_25.122341	37	11	1.7	1.7	3.67	2.30E-04	6.17E-03
MSGI1_2936	TC3601	18	47	-1.4	-1.4	-3.74	1.80E-04	5.01E-03
MSGI1_29361	TC744	10	34	-1.8	-1.8	-3.81	1.40E-04	3.90E-03
MSGI1_29362	TC6952	45	6	2.9	2.9	5.68	0	0
MSGI1_29387	TC12587	20	3	2.9	2.9	3.73	1.90E-04	5.09E-03
MSGI1_29403	NODE_5146_length_375_cov_56.264000	45	10	2.2	2.2	4.79	0	8.00E-05
MSGI1_2944	TC669	46	9	2.4	2.3	5.11	0	2.00E-05
MSGI1_29466	146148752	32	63	-1.0	-1.0	-3.36	7.60E-04	0.01
MSGI1_29475	TC2251	65	19	1.8	1.7	4.98	0	3.00E-05
MSGI1_29479	TC20027	34	9	1.9	1.8	3.69	2.20E-04	5.91E-03
MSGI1_2950	TC8186	172	75	1.2	1.1	5.96	0	0
MSGI1_29527	NODE_25487_length_374_cov_11.374331	28	4	2.9	2.8	4.41	1.00E-05	3.90E-04
MSGI1_29550	TC6088	23	0	6.2	6.2	4.89	0	5.00E-05
MSGI1_29566	TC17514	179	71	1.3	1.3	6.66	0	0
MSGI1_29568	TC1438	98	3	5.0	5.0	10.06	0	0
MSGI1_29573	NODE_8987_length_373_cov_19.479893	42	6	2.8	2.8	5.4	0	0
MSGI1_29577	NODE_69068_length_373_cov_11.273458	16	77	-2.2	-2.3	-6.71	0	0
MSGI1_2962	TC9506	73	31	1.3	1.2	3.99	6.00E-05	1.96E-03
MSGI1_29666	NODE_69047_length_372_cov_7.911290	25	7	1.9	1.9	3.29	9.90E-04	0.02
MSGI1_29724	50320377	27	59	-1.1	-1.2	-3.69	2.20E-04	5.92E-03
MSGI1_29731	136141911	24	68	-1.5	-1.6	-4.88	0	5.00E-05
MSGI1_29789	NODE_41251_length_371_cov_8.690027	71	14	2.3	2.2	6.19	0	0
MSGI1_29803	NODE_18927_length_371_cov_38.725067	44	134	-1.6	-1.7	-7.14	0	0
MSGI1_29869	TC13791	19	3	2.8	2.7	3.63	2.80E-04	7.18E-03
MSGI1_29873	TC11977	25	5	2.4	2.3	3.73	1.90E-04	5.09E-03
MSGI1_2988	TC17094	78	178	-1.2	-1.3	-6.69	0	0
MSGI1_29889	NODE_5208_length_370_cov_11.562162	28	6	2.2	2.1	3.72	2.00E-04	5.30E-03
MSGI1_2992	TC10089	71	22	1.7	1.6	5.04	0	2.00E-05
MSGI1_29947	50320353	54	18	1.6	1.5	4.18	3.00E-05	9.90E-04
MSGI1_2997	TC9710	17	43	-1.3	-1.4	-3.56	3.70E-04	9.09E-03
MSGI1_29979	TC18009	60	19	1.7	1.6	4.58	0	1.90E-04
MSGI1_29998	NODE_6390_length_369_cov_38.336044	47	104	-1.2	-1.2	-5.01	0	3.00E-05
MSGI1_30050	F7SND4003FKTO1	21	4	2.5	2.4	3.54	4.00E-04	9.74E-03
MSGI1_30087	TC12615	14	0	7.1	7.0	3.71	2.00E-04	5.38E-03
MSGI1_301	TC16780	102	25	2.0	1.9	6.77	0	0
MSGI1_30107	NODE_36086_length_368_cov_69.070656	12	38	-1.7	-1.7	-3.95	8.00E-05	2.34E-03
MSGI1_30114	NODE_25486_length_368_cov_10.820652	145	8	4.1	4.1	11.72	0	0
MSGI1_30118	NODE_1939_length_368_cov_103.741844	351	49	2.9	2.8	15.63	0	0
MSGI1_30119	NODE_19039_length_368_cov_44.562500	85	164	-0.9	-1.0	-5.36	0	0
MSGI1_3016	TC1691	158	54	1.6	1.5	7.04	0	0
MSGI1_30223	F7SND4004IXMC2	77	26	1.6	1.5	4.9	0	4.00E-05
MSGI1_3025	NODE_6526_length_1328_cov_39.066265	18	46	-1.4	-1.4	-3.72	2.00E-04	5.34E-03
MSGI1_30287	NODE_29282_length_366_cov_14.475410	28	8	1.8	1.8	3.3	9.40E-04	0.02
MSGI1_30292	NODE_24644_length_366_cov_20.500000	44	0	5.6	5.5	6.81	0	0
MSGI1_30307	NODE_12844_length_366_cov_97.412567	50	97	-1.0	-1.0	-4.19	3.00E-05	9.40E-04
MSGI1_30309	NODE_10654_length_366_cov_24.601093	49	3	3.9	3.8	6.69	0	0
MSGI1_30334	50319760	70	25	1.5	1.4	4.49	1.00E-05	2.70E-04
MSGI1_30352	TC4386	37	10	1.9	1.9	3.98	7.00E-05	2.04E-03
MSGI1_30370	TC13131	32	6	2.4	2.3	4.28	2.00E-05	6.40E-04
MSGI1_30390	NODE_53562_length_365_cov_4.616438	17	1	3.9	3.8	3.89	1.00E-04	2.93E-03
MSGI1_30414	NODE_29528_length_365_cov_13.756165	19	2	3.6	3.5	4.06	5.00E-05	1.53E-03
MSGI1_30439	F7SND4004IA4R9	63	3	4.4	4.3	7.88	0	0
MSGI1_30479	TC21593	32	5	2.8	2.7	4.69	0	1.20E-04
MSGI1_30488	TC13707	24	2	3.7	3.7	4.6	0	1.70E-04
MSGI1_30491	TC11985	67	12	2.5	2.4	6.3	0	0
MSGI1_30493	TC11466	5	21	-2.1	-2.1	-3.37	7.40E-04	0.01
MSGI1_3050	TC10967	69	25	1.5	1.4	4.47	1.00E-05	3.00E-04
MSGI1_30500	NODE_8435_length_364_cov_31.983517	52	4	3.9	3.8	6.86	0	0
MSGI1_30508	NODE_6638_length_364_cov_11.365385	22	4	2.4	2.4	3.61	3.10E-04	7.78E-03
MSGI1_3052	TC370	524	129	2.0	2.0	15.46	0	0
MSGI1_30529	NODE_3660_length_364_cov_14.206044	3	19	-2.5	-2.6	-3.53	4.00E-04	9.84E-03
MSGI1_30542	NODE_249_length_364_cov_67.629120	5	65	-3.8	-3.8	-7.86	0	0
MSGI1_30561	F7SND4004JI8GF	11	64	-2.6	-2.6	-6.6	0	0
MSGI1_306	TC183	202	396	-1.0	-1.0	-8.5	0	0
MSGI1_30626	NODE_4924_length_363_cov_64.033058	72	144	-1.0	-1.1	-5.24	0	1.00E-05
MSGI1_30697	TC2914	48	14	1.8	1.7	4.3	2.00E-05	6.00E-04
MSGI1_30750	NODE_34417_length_362_cov_25.693371	13	45	-1.8	-1.9	-4.53	1.00E-05	2.40E-04
MSGI1_30770	NODE_20653_length_362_cov_12.618785	32	1	4.9	4.8	5.76	0	0
MSGI1_30777	NODE_13568_length_362_cov_5.867404	14	0	4.8	4.8	3.84	1.20E-04	3.47E-03
MSGI1_30779	NODE_12323_length_362_cov_13.607735	40	6	2.8	2.7	5.22	0	1.00E-05
MSGI1_30800	NODE_51962_length_361_cov_99.864265	96	12	3.0	2.9	8.34	0	0
MSGI1_30826	NODE_27646_length_361_cov_30.592798	275	23	3.6	3.5	15.34	0	0
MSGI1_3083	TC1408	65	21	1.6	1.6	4.7	0	1.10E-04
MSGI1_30846	NODE_14539_length_361_cov_18.844875	68	26	1.4	1.3	4.25	2.00E-05	7.20E-04
MSGI1_30847	TC986	26	60	-1.2	-1.2	-3.81	1.30E-04	3.81E-03
MSGI1_30849	TC731	12	34	-1.5	-1.5	-3.37	7.30E-04	0.01
MSGI1_30863	TC20169	224	1	7.7	7.6	14.78	0	0
MSGI1_30882	TC7931	588	139	2.1	2.0	16.75	0	0
MSGI1_30897	TC18791	151	4	5.2	5.1	12.57	0	0
MSGI1_3090	TC16553	70	26	1.4	1.4	4.33	1.00E-05	5.30E-04
MSGI1_30943	NODE_21941_length_360_cov_7.377778	20	3	2.9	2.8	3.75	1.70E-04	4.73E-03
MSGI1_30956	NODE_1593_length_360_cov_140.347229	25	66	-1.4	-1.5	-4.61	0	1.70E-04
MSGI1_30967	F7SND4004IW1CA	28	79	-1.5	-1.6	-5.3	0	1.00E-05
MSGI1_30978	50320551	131	27	2.3	2.2	8.38	0	0
MSGI1_30999	TC17235	22	4	2.3	2.2	3.43	6.00E-04	0.01
MSGI1_31020	NODE_5497_length_359_cov_9.587744	54	15	1.9	1.8	4.71	0	1.10E-04
MSGI1_3104	TC8965	168	69	1.3	1.2	6.26	0	0
MSGI1_31042	NODE_33638_length_359_cov_8.874652	23	4	2.6	2.5	3.76	1.70E-04	4.69E-03
MSGI1_31043	NODE_33139_length_359_cov_29.292479	28	66	-1.2	-1.3	-4.14	3.00E-05	1.12E-03
MSGI1_31045	NODE_30828_length_359_cov_10.389972	27	6	2.2	2.1	3.71	2.10E-04	5.54E-03
MSGI1_31050	NODE_27034_length_359_cov_7.337048	24	3	3.0	3.0	4.24	2.00E-05	7.50E-04
MSGI1_3106	TC16174	6	33	-2.4	-2.5	-4.6	0	1.80E-04
MSGI1_3108	TC1225	8	30	-1.8	-1.9	-3.67	2.30E-04	6.15E-03
MSGI1_31090	170677118	26	65	-1.3	-1.4	-4.33	1.00E-05	5.40E-04
MSGI1_31099	TC5132	42	13	1.7	1.6	3.81	1.40E-04	3.87E-03
MSGI1_31103	TC4221	45	14	1.7	1.6	3.95	8.00E-05	2.31E-03
MSGI1_31216	TC9055	30	9	1.8	1.7	3.39	6.90E-04	0.01
MSGI1_31234	TC20779	26	6	2.1	2.1	3.57	3.50E-04	8.84E-03
MSGI1_31248	TC12631	2	15	-2.7	-2.8	-3.35	8.00E-04	0.01
MSGI1_31268	NODE_4583_length_357_cov_36.882355	75	3	4.7	4.7	8.71	0	0
MSGI1_3127	TC9949	32	4	3.0	2.9	4.86	0	6.00E-05
MSGI1_31348	TC4209	26	63	-1.3	-1.4	-4.22	2.00E-05	8.30E-04
MSGI1_3140	TC3209	41	8	2.4	2.3	4.87	0	5.00E-05
MSGI1_31470	NODE_51595_length_355_cov_15.354930	7	27	-1.9	-2.0	-3.56	3.70E-04	9.13E-03
MSGI1_31502	NODE_26034_length_355_cov_29.650703	50	14	1.8	1.8	4.42	1.00E-05	3.70E-04
MSGI1_31509	NODE_18667_length_355_cov_11.633802	30	4	3.0	3.0	4.72	0	1.00E-04
MSGI1_31560	TC18486	8	32	-1.9	-2.0	-3.89	1.00E-04	2.92E-03
MSGI1_31579	NODE_622_length_354_cov_87.053673	23	64	-1.5	-1.5	-4.62	0	1.60E-04
MSGI1_31591	NODE_502_length_354_cov_284.872894	97	213	-1.1	-1.2	-7.06	0	0
MSGI1_3166	TC17406	77	13	2.6	2.5	6.88	0	0
MSGI1_31670	170677114	394	38	3.4	3.3	18	0	0
MSGI1_31688	TC19655	32	9	1.8	1.7	3.51	4.40E-04	0.01
MSGI1_31708	NODE_56116_length_353_cov_15.456091	10	33	-1.7	-1.8	-3.73	1.90E-04	5.18E-03
MSGI1_31743	NODE_19307_length_353_cov_10.028329	25	2	3.4	3.4	4.52	1.00E-05	2.40E-04
MSGI1_31754	NODE_1346_length_353_cov_69.277618	70	18	2.0	1.9	5.58	0	0
MSGI1_3176	TC17018	18	45	-1.3	-1.4	-3.62	2.90E-04	7.32E-03
MSGI1_31760	F7SND4004JP1ZV	13	54	-2.1	-2.2	-5.37	0	0
MSGI1_31781	F7SND4003GEDWR	132	4	5.2	5.2	11.76	0	0
MSGI1_3182	TC15866	18	43	-1.3	-1.3	-3.45	5.50E-04	0.01
MSGI1_31824	TC11212	112	4	4.7	4.6	10.64	0	0
MSGI1_31868	NODE_14636_length_352_cov_22.457386	101	27	1.9	1.9	6.6	0	0
MSGI1_31871	NODE_13376_length_352_cov_11.684659	31	4	2.9	2.8	4.64	0	1.50E-04
MSGI1_3188	TC2051	57	5	3.7	3.6	7.08	0	0
MSGI1_3192	TC15944	133	63	1.1	1.0	4.8	0	7.00E-05
MSGI1_31926	TC12128	72	30	1.2	1.2	3.94	8.00E-05	2.37E-03
MSGI1_31943	NODE_5723_length_351_cov_16.096867	55	16	1.8	1.7	4.57	0	2.00E-04
MSGI1_31960	NODE_42127_length_351_cov_25.988604	31	6	2.4	2.3	4.16	3.00E-05	1.06E-03
MSGI1_31976	NODE_32588_length_351_cov_22.430199	139	16	3.1	3.1	10.33	0	0
MSGI1_31977	NODE_3189_length_351_cov_17.666666	5	45	-3.0	-3.1	-6	0	0
MSGI1_31991	NODE_21251_length_351_cov_35.572651	14	1	3.5	3.4	3.37	7.40E-04	0.01
MSGI1_32002	F7SND4004JQSUU	55	106	-1.0	-1.0	-4.33	1.00E-05	5.40E-04
MSGI1_32009	F7SND4004I079U	15	53	-1.8	-1.9	-4.94	0	4.00E-05
MSGI1_32027	50321384	436	153	1.5	1.4	11.41	0	0
MSGI1_32038	TC5207	40	9	2.1	2.1	4.38	1.00E-05	4.30E-04
MSGI1_32093	NODE_413_length_350_cov_10.951428	28	0	6.1	6.1	5.45	0	0
MSGI1_32116	NODE_15845_length_350_cov_12.800000	35	4	3.1	3.1	5.18	0	1.00E-05
MSGI1_32125	TC7935	70	16	2.2	2.1	5.94	0	0
MSGI1_32153	TC13514	45	17	1.4	1.3	3.38	7.10E-04	0.01
MSGI1_32163	NODE_6090_length_349_cov_191.134674	168	64	1.4	1.3	6.63	0	0
MSGI1_32181	NODE_35350_length_349_cov_23.237822	62	11	2.6	2.5	6.17	0	0
MSGI1_32190	NODE_29329_length_349_cov_25.667622	32	2	4.2	4.2	5.58	0	0
MSGI1_32194	NODE_27293_length_349_cov_17.487106	58	13	2.2	2.1	5.41	0	0
MSGI1_3220	TC426	35	78	-1.1	-1.2	-4.3	2.00E-05	6.00E-04
MSGI1_32210	NODE_1204_length_349_cov_136.687683	23	64	-1.5	-1.5	-4.67	0	1.30E-04
MSGI1_32237	50318524	79	9	3.2	3.1	7.81	0	0
MSGI1_32327	F7SND4004JM8TQ	11	36	-1.7	-1.8	-3.87	1.10E-04	3.06E-03
MSGI1_32337	F7SND4004ICXHF	19	50	-1.4	-1.4	-3.94	8.00E-05	2.44E-03
MSGI1_32340	F7SND4004I10XF	2	14	-3.2	-3.3	-3.39	6.90E-04	0.01
MSGI1_3235	TC589	304	141	1.1	1.0	7.39	0	0
MSGI1_3236	TC2021	49	13	1.9	1.9	4.57	0	2.00E-04
MSGI1_32367	TC9490	102	39	1.4	1.3	5.14	0	1.00E-05
MSGI1_32368	TC8461	58	26	1.2	1.1	3.4	6.70E-04	0.01
MSGI1_32380	TC22122	32	8	2.1	2.0	3.89	1.00E-04	2.87E-03
MSGI1_3241	TC9599	7	46	-2.8	-2.9	-5.82	0	0
MSGI1_32469	F7SND4004IM0QB	39	10	2.0	2.0	4.23	2.00E-05	7.80E-04
MSGI1_32514	TC12851	15	42	-1.5	-1.6	-3.82	1.30E-04	3.76E-03
MSGI1_32546	NODE_3331_length_346_cov_21.754335	51	1	5.2	5.1	7.28	0	0
MSGI1_32572	F7SND4004JM2AI	47	91	-0.9	-1.0	-3.97	7.00E-05	2.16E-03
MSGI1_32578	F7SND4004ITLO3	86	29	1.6	1.5	5.29	0	1.00E-05
MSGI1_32585	F7SND4003GIWWY	113	7	4.1	4.0	10.33	0	0
MSGI1_32599	136141548	783	7	6.8	6.8	28.42	0	0
MSGI1_32600	136141170	58	3	4.5	4.5	7.62	0	0
MSGI1_32602	TC6594	49	20	1.3	1.2	3.39	6.70E-04	0.01
MSGI1_32626	NODE_9767_length_345_cov_47.513042	77	26	1.6	1.5	4.88	0	5.00E-05
MSGI1_32641	NODE_6163_length_345_cov_42.982609	104	17	2.6	2.6	8.11	0	0
MSGI1_3265	TC17931	79	13	2.6	2.5	7	0	0
MSGI1_32730	TC11663	24	6	2.0	2.0	3.31	9.00E-04	0.01
MSGI1_3275	NODE_1428_length_1285_cov_12.229572	32	10	1.7	1.7	3.44	5.80E-04	0.01
MSGI1_32782	NODE_15836_length_344_cov_48.156979	104	48	1.1	1.1	4.39	1.00E-05	4.20E-04
MSGI1_3279	TC17153	4	45	-3.4	-3.4	-6.25	0	0
MSGI1_3281	TC3781	68	4	4.2	4.1	8.07	0	0
MSGI1_32820	TC22340	35	6	2.6	2.5	4.67	0	1.30E-04
MSGI1_32877	NODE_25304_length_343_cov_20.819242	34	9	1.8	1.8	3.68	2.30E-04	6.11E-03
MSGI1_32887	NODE_20232_length_343_cov_14.154519	19	3	2.6	2.5	3.49	4.80E-04	0.01
MSGI1_32890	NODE_19628_length_343_cov_5.113703	45	2	4.9	4.8	6.78	0	0
MSGI1_32909	F7SND4004ISVLI	31	201	-2.7	-2.7	-11.99	0	0
MSGI1_32917	F7SND4004I61RR	33	76	-1.2	-1.3	-4.35	1.00E-05	5.00E-04
MSGI1_32933	50320034	32	6	2.4	2.4	4.3	2.00E-05	6.10E-04
[truncated: 2,429 more rows]
