# Supplementary material for: Using RNA-Seq for gene identification, polymorphism detection and transcript profiling in two alfalfa genotypes with divergent cell wall composition in stems
Source: BMC Genomics. 2011 Apr 19;12:199. doi: 10.1186/1471-2164-12-199 (PMC3112146; doi:10.1186/1471-2164-12-199)
Supplement: Additional file 17 — Genes differentially expressed between alfalfa genotypes 708 and 773 in ES internodes.A table listing 8,883 genes differentially expressed between alfalfa genotypes 708 and 773 in ES internodes in MSGI 1.0. For details, see the description for additional file 11. [file 1471-2164-12-199-S17.TXT]

Unique_ID	MSGI_ID	RPKM_708ES	RPKM_773ES	log2(708ES/773ES)	log2(708ES/773ES) normalized	z-score	p-value	q-value(Benjamini et al 1995)
MSGI1_10003	TC18702	60	26	1.2	1.2	3.86	1.10E-04	1.77E-03
MSGI1_10004	TC10912	17	81	-2.2	-2.2	-6.55	0	0
MSGI1_100040	NODE_61564_length_133_cov_9.150376	10	41	-2.1	-2.1	-4.5	1.00E-05	1.40E-04
MSGI1_100055	NODE_5826_length_133_cov_53.571430	48	15	1.7	1.7	4.41	1.00E-05	2.10E-04
MSGI1_100064	NODE_5772_length_133_cov_145.443604	13	215	-4.1	-4.0	-14.29	0	0
MSGI1_100078	NODE_56136_length_133_cov_30.736841	45	14	1.7	1.7	4.27	2.00E-05	3.70E-04
MSGI1_100079	NODE_56052_length_133_cov_16.413534	17	2	2.9	2.9	3.62	2.90E-04	4.01E-03
MSGI1_10008	NODE_7094_length_761_cov_22.270697	18	50	-1.5	-1.4	-3.83	1.20E-04	1.93E-03
MSGI1_100089	NODE_54614_length_133_cov_20.293234	25	7	1.9	2.0	3.47	5.00E-04	6.38E-03
MSGI1_10009	NODE_6261_length_761_cov_87.915901	20	49	-1.3	-1.3	-3.46	5.30E-04	6.63E-03
MSGI1_100117	NODE_4997_length_133_cov_234.571426	5	22	-2.2	-2.1	-3.35	8.00E-04	9.41E-03
MSGI1_100132	NODE_48452_length_133_cov_14.571428	15	0	4.9	5.0	4.03	6.00E-05	9.60E-04
MSGI1_100164	NODE_44299_length_133_cov_3.781955	0	14	-4.8	-4.7	-3.72	2.00E-04	2.87E-03
MSGI1_10017	NODE_10887_length_761_cov_29.685940	28	9	1.7	1.7	3.33	8.40E-04	9.82E-03
MSGI1_100185	NODE_42935_length_133_cov_51.233082	47	9	2.4	2.4	5.36	0	0
MSGI1_10019	283574934	14	76	-2.4	-2.4	-6.68	0	0
MSGI1_100202	NODE_41325_length_133_cov_34.571430	32	283	-3.2	-3.1	-14.87	0	0
MSGI1_100207	NODE_41080_length_133_cov_61.300751	42	3	3.7	3.7	6.24	0	0
MSGI1_10023	157976021	32	130	-2.0	-2.0	-7.8	0	0
MSGI1_100232	NODE_40015_length_133_cov_12.165414	3	23	-3.1	-3.1	-4.16	3.00E-05	5.90E-04
MSGI1_10025	157975059	21	0	6.7	6.7	4.72	0	6.00E-05
MSGI1_100251	NODE_38931_length_133_cov_6.714286	0	13	-4.7	-4.6	-3.61	3.00E-04	4.15E-03
MSGI1_100252	NODE_38770_length_133_cov_6.353384	25	5	2.5	2.5	4.05	5.00E-05	8.60E-04
MSGI1_100253	NODE_38676_length_133_cov_11.293233	9	32	-1.8	-1.8	-3.56	3.70E-04	4.91E-03
MSGI1_10026	146148705	157	27	2.5	2.6	10.16	0	0
MSGI1_10030	TC10361	6	24	-2.0	-2.0	-3.36	7.80E-04	9.16E-03
MSGI1_100305	NODE_34734_length_133_cov_29.496241	11	45	-2.1	-2.0	-4.63	0	8.00E-05
MSGI1_100306	NODE_34727_length_133_cov_12.398497	15	2	3.3	3.4	3.59	3.30E-04	4.40E-03
MSGI1_100331	NODE_33499_length_133_cov_7.127820	0	12	-4.6	-4.5	-3.45	5.60E-04	6.97E-03
MSGI1_100347	NODE_32883_length_133_cov_15.240602	15	1	3.9	3.9	3.76	1.70E-04	2.48E-03
MSGI1_100405	NODE_27152_length_133_cov_7.721805	0	19	-5.6	-5.5	-4.53	1.00E-05	1.30E-04
MSGI1_100407	NODE_26839_length_133_cov_16.315790	0	26	-5.2	-5.2	-5.21	0	1.00E-05
MSGI1_100413	NODE_26081_length_133_cov_7.180451	2	16	-2.9	-2.8	-3.41	6.40E-04	7.83E-03
MSGI1_100429	NODE_24904_length_133_cov_38.954887	81	17	2.3	2.3	6.85	0	0
MSGI1_10043	NODE_1196_length_760_cov_20.580263	0	29	-5.6	-5.5	-5.51	0	0
MSGI1_100435	NODE_24310_length_133_cov_6.894737	6	26	-2.1	-2.0	-3.53	4.10E-04	5.35E-03
MSGI1_100436	NODE_2379_length_133_cov_49.556393	24	6	2.0	2.1	3.48	4.90E-04	6.25E-03
MSGI1_100445	NODE_22723_length_133_cov_7.736842	3	19	-2.9	-2.8	-3.71	2.00E-04	2.94E-03
MSGI1_100452	NODE_22214_length_133_cov_47.962406	34	8	2.2	2.2	4.36	1.00E-05	2.60E-04
MSGI1_100458	NODE_21884_length_133_cov_6.721805	7	40	-2.4	-2.4	-4.86	0	3.00E-05
MSGI1_100463	NODE_21435_length_133_cov_29.834587	13	124	-3.3	-3.2	-9.97	0	0
MSGI1_100474	NODE_19143_length_133_cov_3.368421	3	21	-3.0	-3.0	-3.95	8.00E-05	1.27E-03
MSGI1_100480	NODE_18074_length_133_cov_172.300751	112	0	7.8	7.9	10.54	0	0
MSGI1_100498	NODE_16182_length_133_cov_42.563911	10	49	-2.3	-2.3	-5.18	0	1.00E-05
MSGI1_100500	NODE_15991_length_133_cov_9.308270	36	13	1.5	1.5	3.45	5.60E-04	6.94E-03
MSGI1_100502	NODE_15840_length_133_cov_13.827067	15	0	5.7	5.7	4.1	4.00E-05	7.30E-04
MSGI1_100513	NODE_13409_length_133_cov_10.586466	0	25	-6.0	-5.9	-5.19	0	1.00E-05
MSGI1_100514	NODE_13338_length_133_cov_23.812031	9	31	-1.8	-1.8	-3.5	4.50E-04	5.85E-03
MSGI1_100530	NODE_10695_length_133_cov_106.360901	94	5	4.2	4.3	9.75	0	0
MSGI1_100532	NODE_10328_length_133_cov_52.902256	47	0	6.5	6.6	7.08	0	0
MSGI1_100533	NODE_10287_length_133_cov_13.451128	124	30	2.0	2.1	7.95	0	0
MSGI1_100535	NODE_10228_length_133_cov_252.383453	125	0	8.0	8.0	11.02	0	0
MSGI1_100573	F7SND4003GQK8T	23	5	2.1	2.2	3.54	3.90E-04	5.10E-03
MSGI1_100598	F7SND4003F78OB	89	201	-1.2	-1.1	-6.37	0	0
MSGI1_100601	136141176	5	71	-3.9	-3.8	-8.06	0	0
MSGI1_100604	TC7591	14	65	-2.2	-2.1	-5.74	0	0
MSGI1_100648	NODE_88855_length_132_cov_21.439394	12	60	-2.3	-2.3	-5.79	0	0
MSGI1_1007	TC9052	48	21	1.2	1.2	3.41	6.30E-04	7.74E-03
MSGI1_100730	NODE_8387_length_132_cov_4.666667	4	43	-3.6	-3.5	-6.06	0	0
MSGI1_100732	NODE_83799_length_132_cov_6.045455	3	308	-6.6	-6.5	-17.96	0	0
MSGI1_10075	TC8221	224	50	2.2	2.2	11.09	0	0
MSGI1_100803	NODE_7838_length_132_cov_213.924240	272	134	1.0	1.1	7.23	0	0
MSGI1_10082	TC1338	27	76	-1.5	-1.4	-4.7	0	6.00E-05
MSGI1_100832	NODE_76408_length_132_cov_4.113636	2	45	-4.2	-4.2	-6.56	0	0
MSGI1_100877	NODE_73595_length_132_cov_4.992424	12	46	-1.9	-1.9	-4.51	1.00E-05	1.40E-04
MSGI1_100916	NODE_69087_length_132_cov_25.765152	15	1	3.9	3.9	3.74	1.80E-04	2.62E-03
MSGI1_100922	NODE_68438_length_132_cov_24.272728	21	2	3.4	3.5	4.32	1.00E-05	3.00E-04
MSGI1_100934	NODE_67215_length_132_cov_7.651515	2	48	-4.5	-4.4	-6.92	0	0
MSGI1_10096	157977042	20	3	2.9	2.9	3.92	9.00E-05	1.41E-03
MSGI1_100962	NODE_62656_length_132_cov_13.522727	3	29	-3.2	-3.1	-4.79	0	4.00E-05
MSGI1_100991	NODE_5801_length_132_cov_26.356060	32	9	1.8	1.8	3.73	1.90E-04	2.78E-03
MSGI1_101003	NODE_56721_length_132_cov_16.818182	6	32	-2.5	-2.4	-4.4	1.00E-05	2.30E-04
MSGI1_101012	NODE_5594_length_132_cov_12.257576	44	13	1.7	1.8	4.26	2.00E-05	3.80E-04
MSGI1_10102	TC9064	28	5	2.5	2.6	4.3	2.00E-05	3.30E-04
MSGI1_101057	NODE_48302_length_132_cov_20.500000	60	12	2.3	2.4	6.01	0	0
MSGI1_101099	NODE_43721_length_132_cov_47.060608	23	67	-1.6	-1.5	-4.64	0	8.00E-05
MSGI1_101116	NODE_42382_length_132_cov_4.431818	1	14	-3.6	-3.5	-3.52	4.30E-04	5.56E-03
MSGI1_101120	NODE_42284_length_132_cov_37.401516	45	0	5.8	5.9	7.05	0	0
MSGI1_101129	NODE_41217_length_132_cov_61.439392	12	37	-1.6	-1.5	-3.45	5.40E-04	6.77E-03
MSGI1_101162	NODE_38934_length_132_cov_6.810606	0	25	-5.7	-5.6	-5.2	0	1.00E-05
MSGI1_101167	NODE_38723_length_132_cov_5.575758	0	15	-4.1	-4.0	-3.78	1.50E-04	2.30E-03
MSGI1_101184	NODE_37375_length_132_cov_4.553030	0	17	-5.1	-5.1	-4.23	2.00E-05	4.40E-04
MSGI1_101199	NODE_36813_length_132_cov_28.143940	12	43	-1.8	-1.7	-4.12	4.00E-05	6.80E-04
MSGI1_101200	NODE_36647_length_132_cov_6.613636	6	28	-2.2	-2.2	-3.83	1.30E-04	1.96E-03
MSGI1_101203	NODE_36441_length_132_cov_7.053030	2	17	-2.9	-2.9	-3.45	5.40E-04	6.77E-03
MSGI1_101213	NODE_35761_length_132_cov_14.575758	18	3	2.7	2.7	3.5	4.60E-04	5.93E-03
MSGI1_101232	NODE_34132_length_132_cov_24.886364	13	41	-1.6	-1.6	-3.75	1.70E-04	2.54E-03
MSGI1_101236	NODE_34038_length_132_cov_12.621212	0	11	-4.8	-4.8	-3.41	6.40E-04	7.81E-03
MSGI1_101239	NODE_33874_length_132_cov_10.439394	0	14	-6.1	-6.1	-3.83	1.30E-04	1.97E-03
MSGI1_101243	NODE_33513_length_132_cov_36.893940	40	12	1.7	1.8	4.01	6.00E-05	1.02E-03
MSGI1_101251	NODE_32889_length_132_cov_3.303030	13	51	-2.0	-1.9	-4.82	0	4.00E-05
MSGI1_101287	NODE_30278_length_132_cov_5.909091	3	66	-4.7	-4.6	-8.21	0	0
MSGI1_101296	NODE_29745_length_132_cov_11.765152	0	14	-6.1	-6.0	-3.8	1.40E-04	2.17E-03
MSGI1_101300	NODE_29429_length_132_cov_11.151515	15	0	4.2	4.2	3.83	1.20E-04	1.93E-03
MSGI1_101305	NODE_28629_length_132_cov_6.787879	0	14	-4.8	-4.7	-3.73	1.90E-04	2.73E-03
MSGI1_101330	NODE_26205_length_132_cov_21.795454	18	3	2.8	2.9	3.65	2.60E-04	3.58E-03
MSGI1_101341	NODE_2540_length_132_cov_161.363632	121	53	1.2	1.2	5.39	0	0
MSGI1_101348	NODE_24017_length_132_cov_13.151515	1	24	-4.5	-4.4	-4.93	0	2.00E-05
MSGI1_101355	NODE_2341_length_132_cov_57.446968	66	31	1.1	1.1	3.69	2.20E-04	3.12E-03
MSGI1_101374	NODE_21980_length_132_cov_6.356061	0	14	-4.0	-3.9	-3.63	2.80E-04	3.90E-03
MSGI1_101379	NODE_21834_length_132_cov_19.969696	5	38	-3.0	-3.0	-5.34	0	0
MSGI1_101384	NODE_21451_length_132_cov_32.553032	12	40	-1.7	-1.6	-3.8	1.40E-04	2.15E-03
MSGI1_10139	TC136	17	2	3.4	3.4	3.83	1.30E-04	1.94E-03
MSGI1_101390	NODE_20865_length_132_cov_36.113636	32	7	2.2	2.3	4.3	2.00E-05	3.40E-04
MSGI1_101421	NODE_15769_length_132_cov_62.606060	10	114	-3.5	-3.4	-9.84	0	0
MSGI1_101424	NODE_15278_length_132_cov_22.113636	8	37	-2.2	-2.2	-4.44	1.00E-05	1.90E-04
MSGI1_101429	NODE_14591_length_132_cov_40.924244	63	29	1.1	1.1	3.68	2.30E-04	3.22E-03
MSGI1_10147	NODE_14645_length_756_cov_111.458992	76	38	1.0	1.0	3.67	2.40E-04	3.35E-03
MSGI1_101490	50321946	4	26	-2.7	-2.6	-4.14	3.00E-05	6.20E-04
MSGI1_101493	TC7695	133	47	1.5	1.5	6.68	0	0
MSGI1_101500	TC15453	3255	1453	1.2	1.2	27.63	0	0
MSGI1_101504	NODE_9913_length_131_cov_31.809160	0	31	-7.3	-7.2	-5.6	0	0
MSGI1_10151	157975069	68	21	1.7	1.8	5.29	0	0
MSGI1_10152	157974851	84	38	1.1	1.2	4.33	1.00E-05	3.00E-04
MSGI1_101587	NODE_8507_length_131_cov_34.977100	58	22	1.4	1.5	4.25	2.00E-05	4.10E-04
MSGI1_1016	TC8308	96	45	1.1	1.1	4.51	1.00E-05	1.40E-04
MSGI1_10160	TC19680	0	17	-5.8	-5.8	-4.21	2.00E-05	4.70E-04
MSGI1_101638	NODE_8108_length_131_cov_4.603054	0	13	-4.7	-4.6	-3.62	2.90E-04	3.94E-03
MSGI1_101659	NODE_79248_length_131_cov_14.824428	16	0	5.0	5.0	4.08	4.00E-05	7.70E-04
MSGI1_101738	NODE_72434_length_131_cov_3.129771	3	24	-3.0	-3.0	-4.21	2.00E-05	4.70E-04
MSGI1_101767	NODE_68225_length_131_cov_25.412214	27	6	2.3	2.3	3.93	8.00E-05	1.35E-03
MSGI1_101779	NODE_67210_length_131_cov_12.190840	11	0	4.5	4.5	3.38	7.20E-04	8.64E-03
MSGI1_101787	NODE_66579_length_131_cov_4.923664	2	207	-6.4	-6.4	-14.76	0	0
MSGI1_1018	TC8450	83	34	1.3	1.3	4.76	0	5.00E-05
MSGI1_101805	NODE_6359_length_131_cov_6.908397	2	16	-3.4	-3.4	-3.68	2.30E-04	3.22E-03
MSGI1_101828	NODE_60073_length_131_cov_5.351145	3	19	-2.6	-2.6	-3.52	4.30E-04	5.57E-03
MSGI1_101857	NODE_55479_length_131_cov_22.549618	23	0	6.3	6.3	5.01	0	1.00E-05
MSGI1_101859	NODE_55274_length_131_cov_12.916031	12	0	4.5	4.6	3.46	5.30E-04	6.62E-03
MSGI1_101865	NODE_54451_length_131_cov_27.694656	13	0	4.7	4.8	3.77	1.60E-04	2.39E-03
MSGI1_10188	157975611	96	48	1.0	1.0	4.21	2.00E-05	4.70E-04
MSGI1_101928	NODE_45019_length_131_cov_5.305344	3	21	-2.8	-2.7	-3.78	1.60E-04	2.35E-03
MSGI1_101932	NODE_44513_length_131_cov_20.732824	16	0	5.0	5.0	4.15	3.00E-05	5.90E-04
MSGI1_101989	NODE_3951_length_131_cov_7.763359	17	3	2.6	2.6	3.37	7.40E-04	8.78E-03
MSGI1_101996	NODE_39283_length_131_cov_5.755725	0	11	-6.8	-6.7	-3.39	6.80E-04	8.23E-03
MSGI1_102004	NODE_38552_length_131_cov_7.221374	25	6	2.0	2.1	3.6	3.10E-04	4.20E-03
MSGI1_102017	NODE_37719_length_131_cov_42.267174	41	0	7.1	7.1	6.53	0	0
MSGI1_102043	NODE_36037_length_131_cov_5.480916	0	13	-4.7	-4.6	-3.62	2.90E-04	3.94E-03
MSGI1_102049	NODE_35264_length_131_cov_2.862595	1	48	-5.2	-5.2	-7.13	0	0
MSGI1_102069	NODE_33623_length_131_cov_16.763359	5	32	-2.8	-2.7	-4.68	0	7.00E-05
MSGI1_102076	NODE_3316_length_131_cov_35.083969	2	25	-3.6	-3.6	-4.69	0	7.00E-05
MSGI1_102092	NODE_31652_length_131_cov_7.618320	1	20	-4.1	-4.0	-4.35	1.00E-05	2.70E-04
MSGI1_10210	157975368	51	21	1.3	1.3	3.66	2.50E-04	3.48E-03
MSGI1_102120	NODE_29612_length_131_cov_11.725191	12	52	-2.1	-2.0	-4.99	0	2.00E-05
MSGI1_102121	NODE_29569_length_131_cov_11.267176	1	22	-4.2	-4.2	-4.61	0	9.00E-05
MSGI1_102131	NODE_28885_length_131_cov_6.465649	0	12	-6.0	-5.9	-3.63	2.80E-04	3.85E-03
MSGI1_102140	NODE_27419_length_131_cov_7.824428	0	15	-5.2	-5.2	-3.93	8.00E-05	1.37E-03
MSGI1_10215	TC9036	28	69	-1.3	-1.3	-4.09	4.00E-05	7.50E-04
MSGI1_102155	NODE_26374_length_131_cov_45.671757	28	67	-1.3	-1.2	-3.93	8.00E-05	1.39E-03
MSGI1_102172	NODE_24675_length_131_cov_14.671756	4	26	-2.9	-2.9	-4.32	2.00E-05	3.10E-04
MSGI1_102174	NODE_24512_length_131_cov_13.389313	0	33	-7.3	-7.3	-5.72	0	0
MSGI1_102182	NODE_23392_length_131_cov_12.702291	4	22	-2.6	-2.5	-3.76	1.70E-04	2.50E-03
MSGI1_102203	NODE_21678_length_131_cov_26.916031	15	48	-1.7	-1.7	-4.18	3.00E-05	5.30E-04
MSGI1_102211	NODE_20986_length_131_cov_7.740458	0	14	-4.5	-4.5	-3.7	2.10E-04	3.00E-03
MSGI1_102213	NODE_2086_length_131_cov_254.099243	3	218	-6.3	-6.2	-15.18	0	0
MSGI1_102218	NODE_20124_length_131_cov_42.847328	0	76	-7.3	-7.2	-8.78	0	0
MSGI1_102219	NODE_19957_length_131_cov_23.595419	17	46	-1.4	-1.4	-3.5	4.50E-04	5.84E-03
MSGI1_102220	NODE_19830_length_131_cov_6.740458	1	14	-3.5	-3.5	-3.45	5.50E-04	6.83E-03
MSGI1_102243	NODE_16251_length_131_cov_53.183205	43	12	1.8	1.9	4.4	1.00E-05	2.20E-04
MSGI1_10225	TC13753	3	22	-3.0	-2.9	-4.06	5.00E-05	8.50E-04
MSGI1_102253	NODE_13960_length_131_cov_6.977099	0	15	-4.0	-4.0	-3.72	1.90E-04	2.84E-03
MSGI1_102268	NODE_11876_length_131_cov_8.312977	2	17	-3.3	-3.3	-3.67	2.30E-04	3.32E-03
MSGI1_102298	F7SND4004IZUMZ	29	8	1.9	1.9	3.64	2.60E-04	3.69E-03
MSGI1_102302	F7SND4004IVMYK	0	15	-4.9	-4.8	-3.9	1.00E-04	1.54E-03
MSGI1_102315	F7SND4004I3JFF	6	32	-2.4	-2.4	-4.31	2.00E-05	3.30E-04
MSGI1_102331	F7SND4003GXYP4	13	51	-2.0	-1.9	-4.75	0	5.00E-05
MSGI1_102362	7580981	17	0	5.1	5.2	4.33	1.00E-05	3.00E-04
MSGI1_102370	TC1241	25	7	1.9	1.9	3.41	6.30E-04	7.69E-03
MSGI1_10240	TC3683	10	33	-1.6	-1.6	-3.36	7.80E-04	9.15E-03
MSGI1_102412	NODE_87649_length_130_cov_3.846154	4	35	-3.0	-3.0	-5.09	0	1.00E-05
MSGI1_102430	NODE_86627_length_130_cov_4.284616	0	20	-5.3	-5.3	-4.61	0	9.00E-05
MSGI1_102465	NODE_84395_length_130_cov_5.076923	2	33	-3.8	-3.7	-5.41	0	0
MSGI1_10253	TC8820	57	25	1.2	1.3	3.76	1.70E-04	2.52E-03
MSGI1_102542	NODE_80198_length_130_cov_12.500000	25	3	2.9	2.9	4.32	1.00E-05	3.00E-04
MSGI1_10259	TC16558	109	11	3.3	3.3	9.61	0	0
MSGI1_102607	NODE_73457_length_130_cov_17.846153	18	53	-1.6	-1.5	-4.17	3.00E-05	5.50E-04
MSGI1_10263	NODE_54552_length_751_cov_12.347537	12	53	-2.2	-2.1	-5.2	0	1.00E-05
MSGI1_102632	NODE_70619_length_130_cov_8.369231	27	7	1.9	2.0	3.6	3.10E-04	4.20E-03
MSGI1_102641	NODE_69878_length_130_cov_6.700000	0	58	-8.2	-8.1	-7.34	0	0
MSGI1_102661	NODE_6789_length_130_cov_5.407692	6	29	-2.2	-2.2	-3.87	1.10E-04	1.67E-03
MSGI1_102686	NODE_66514_length_130_cov_9.461538	5	29	-2.5	-2.4	-4.18	3.00E-05	5.40E-04
MSGI1_102690	NODE_6633_length_130_cov_11.315385	11	0	5.2	5.3	3.47	5.00E-04	6.38E-03
MSGI1_102697	NODE_6599_length_130_cov_14.853847	5	23	-2.1	-2.1	-3.37	7.30E-04	8.71E-03
MSGI1_102703	NODE_6457_length_130_cov_10.584616	7	30	-2.2	-2.1	-3.92	9.00E-05	1.42E-03
MSGI1_10272	157974680	21	5	2.2	2.3	3.49	4.80E-04	6.09E-03
MSGI1_102724	NODE_6176_length_130_cov_127.892311	109	25	2.1	2.2	7.68	0	0
MSGI1_102728	NODE_61418_length_130_cov_6.300000	2	27	-3.7	-3.6	-4.88	0	3.00E-05
MSGI1_10274	TC8339	10	2151	-7.8	-7.7	-45.67	0	0
MSGI1_102761	NODE_5638_length_130_cov_76.953850	63	16	2.0	2.0	5.62	0	0
MSGI1_102775	NODE_545_length_130_cov_52.230770	54	11	2.2	2.3	5.58	0	0
MSGI1_102811	NODE_49053_length_130_cov_18.692308	22	0	6.2	6.2	4.85	0	3.00E-05
MSGI1_10282	TC16632	23	53	-1.2	-1.2	-3.36	7.50E-04	8.95E-03
MSGI1_102829	NODE_45415_length_130_cov_6.738461	1	82	-5.9	-5.8	-9.32	0	0
MSGI1_10283	TC15606	123	62	1.0	1.0	4.72	0	6.00E-05
MSGI1_10285	TC11728	7	38	-2.5	-2.5	-4.84	0	3.00E-05
MSGI1_102878	NODE_41076_length_130_cov_9.923077	3	70	-4.8	-4.8	-8.48	0	0
MSGI1_102909	NODE_39611_length_130_cov_6.076923	0	13	-4.7	-4.6	-3.59	3.20E-04	4.36E-03
MSGI1_10293	NODE_14949_length_750_cov_26.958666	20	0	5.3	5.4	4.67	0	7.00E-05
MSGI1_102942	NODE_37719_length_130_cov_7.192307	7	33	-2.2	-2.1	-4.15	3.00E-05	6.10E-04
MSGI1_102946	NODE_37594_length_130_cov_36.553844	28	8	1.9	1.9	3.59	3.30E-04	4.42E-03
MSGI1_102947	NODE_3756_length_130_cov_116.346153	9	139	-3.9	-3.9	-11.33	0	0
MSGI1_10296	157975893	5	25	-2.2	-2.1	-3.56	3.60E-04	4.83E-03
MSGI1_102960	NODE_36737_length_130_cov_7.776923	3	19	-2.6	-2.6	-3.49	4.70E-04	6.03E-03
MSGI1_102971	NODE_35674_length_130_cov_6.253846	1	15	-3.6	-3.6	-3.63	2.80E-04	3.87E-03
MSGI1_102978	NODE_35320_length_130_cov_6.400000	0	13	-6.0	-6.0	-3.74	1.80E-04	2.62E-03
MSGI1_102990	NODE_34402_length_130_cov_33.561539	55	19	1.6	1.6	4.45	1.00E-05	1.80E-04
MSGI1_103	TC8402	10	36	-1.8	-1.8	-3.84	1.20E-04	1.90E-03
MSGI1_10300	TC8006	9	33	-1.8	-1.8	-3.63	2.80E-04	3.87E-03
MSGI1_103000	NODE_33701_length_130_cov_5.953846	0	12	-4.5	-4.5	-3.43	6.00E-04	7.35E-03
MSGI1_103012	NODE_33056_length_130_cov_33.461540	30	1	4.5	4.6	5.61	0	0
MSGI1_103026	NODE_3216_length_130_cov_89.484619	44	5	3.1	3.1	5.94	0	0
MSGI1_103040	NODE_31079_length_130_cov_14.492308	16	0	5.0	5.1	4.18	3.00E-05	5.30E-04
MSGI1_103058	NODE_30020_length_130_cov_33.407692	5	40	-3.1	-3.0	-5.52	0	0
MSGI1_103069	NODE_28731_length_130_cov_8.492308	1	17	-4.0	-4.0	-3.95	8.00E-05	1.29E-03
MSGI1_103073	NODE_27995_length_130_cov_9.915384	3	19	-2.7	-2.7	-3.6	3.10E-04	4.23E-03
MSGI1_103076	NODE_27858_length_130_cov_11.915384	11	0	4.5	4.5	3.41	6.40E-04	7.75E-03
MSGI1_103077	NODE_27704_length_130_cov_59.584614	60	17	1.8	1.8	5.08	0	1.00E-05
MSGI1_103097	NODE_25517_length_130_cov_8.369231	1	18	-4.0	-4.0	-4.09	4.00E-05	7.50E-04
MSGI1_103102	NODE_25097_length_130_cov_16.015385	5	41	-3.1	-3.0	-5.54	0	0
MSGI1_103114	NODE_23907_length_130_cov_18.230770	13	51	-2.0	-1.9	-4.76	0	5.00E-05
MSGI1_103127	NODE_21940_length_130_cov_22.292307	3	24	-3.2	-3.2	-4.34	1.00E-05	2.90E-04
MSGI1_103134	NODE_21520_length_130_cov_7.838461	0	16	-5.0	-5.0	-4.08	4.00E-05	7.80E-04
MSGI1_103158	NODE_17459_length_130_cov_17.200001	17	0	5.0	5.1	4.22	2.00E-05	4.50E-04
MSGI1_103160	NODE_17145_length_130_cov_42.653847	5	40	-3.0	-2.9	-5.41	0	0
MSGI1_103179	NODE_14625_length_130_cov_15.661538	0	20	-5.3	-5.2	-4.55	1.00E-05	1.20E-04
MSGI1_103188	NODE_12697_length_130_cov_8.515385	0	15	-7.2	-7.1	-3.83	1.20E-04	1.93E-03
MSGI1_103193	NODE_12231_length_130_cov_11.646153	0	15	-4.9	-4.9	-3.98	7.00E-05	1.13E-03
MSGI1_10323	284022839	96	48	1.0	1.1	4.26	2.00E-05	3.90E-04
MSGI1_103232	F7SND4004H3754	46	9	2.4	2.5	5.34	0	0
MSGI1_103248	F7SND4003GHGZ1	0	30	-8.2	-8.2	-5.27	0	0
MSGI1_10327	157974697	165	57	1.5	1.6	7.62	0	0
MSGI1_10331	157973457	30	8	1.8	1.9	3.62	2.90E-04	4.01E-03
MSGI1_103440	NODE_80505_length_129_cov_4.193799	2	21	-3.1	-3.1	-3.98	7.00E-05	1.13E-03
MSGI1_10348	NODE_4098_length_748_cov_43.127007	20	3	2.6	2.6	3.66	2.50E-04	3.49E-03
MSGI1_10352	NODE_2783_length_748_cov_38.012032	15	60	-2.1	-2.0	-5.37	0	0
MSGI1_103536	NODE_72075_length_129_cov_6.674418	3	23	-3.1	-3.1	-4.18	3.00E-05	5.30E-04
MSGI1_10354	NODE_25275_length_748_cov_44.982620	20	0	5.7	5.7	4.73	0	5.00E-05
MSGI1_10355	157977125	21	3	2.7	2.7	3.89	1.00E-04	1.57E-03
MSGI1_103588	NODE_66959_length_129_cov_7.410853	6	27	-2.3	-2.2	-3.83	1.30E-04	1.94E-03
MSGI1_103598	NODE_6523_length_129_cov_25.077518	20	3	2.8	2.9	3.8	1.40E-04	2.16E-03
MSGI1_103623	NODE_63268_length_129_cov_18.511627	6	43	-2.8	-2.7	-5.39	0	0
MSGI1_103645	NODE_61126_length_129_cov_4.604651	2	28	-3.5	-3.5	-4.86	0	3.00E-05
MSGI1_10366	TC18072	54	18	1.6	1.6	4.45	1.00E-05	1.80E-04
MSGI1_103668	NODE_58003_length_129_cov_14.736434	15	0	5.6	5.6	4	6.00E-05	1.05E-03
MSGI1_103681	NODE_55351_length_129_cov_9.937984	11	0	4.4	4.5	3.34	8.20E-04	9.61E-03
MSGI1_103750	NODE_44863_length_129_cov_15.759690	6	31	-2.4	-2.3	-4.2	3.00E-05	4.90E-04
MSGI1_10383	157975957	41	16	1.4	1.5	3.58	3.40E-04	4.54E-03
MSGI1_103831	NODE_38491_length_129_cov_5.131783	18	3	2.8	2.8	3.6	3.10E-04	4.25E-03
MSGI1_103843	NODE_37874_length_129_cov_53.798450	30	109	-1.9	-1.8	-6.72	0	0
MSGI1_103849	NODE_3769_length_129_cov_6.558139	0	13	-5.1	-5.0	-3.73	1.90E-04	2.80E-03
MSGI1_10385	157975004	12	41	-1.7	-1.7	-3.94	8.00E-05	1.32E-03
MSGI1_10387	TC867	128	0	9.3	9.4	10.32	0	0
MSGI1_103887	NODE_36014_length_129_cov_5.790698	0	12	-4.6	-4.6	-3.53	4.10E-04	5.38E-03
MSGI1_103919	NODE_33683_length_129_cov_5.751938	0	17	-5.4	-5.4	-4.25	2.00E-05	4.00E-04
MSGI1_103923	NODE_3352_length_129_cov_49.031006	26	7	2.0	2.0	3.56	3.70E-04	4.90E-03
MSGI1_103980	NODE_27132_length_129_cov_9.209302	3	20	-2.6	-2.6	-3.55	3.70E-04	4.92E-03
MSGI1_104004	NODE_24101_length_129_cov_5.387597	0	13	-7.0	-7.0	-3.62	2.90E-04	3.96E-03
MSGI1_104007	NODE_23872_length_129_cov_14.534883	6	29	-2.4	-2.3	-4.09	4.00E-05	7.50E-04
MSGI1_104020	NODE_22648_length_129_cov_14.565891	90	31	1.5	1.6	5.65	0	0
MSGI1_104038	NODE_21227_length_129_cov_47.875969	30	5	2.7	2.7	4.59	0	1.00E-04
MSGI1_104040	NODE_21162_length_129_cov_13.046512	13	1	3.7	3.7	3.43	5.90E-04	7.33E-03
MSGI1_104055	NODE_18391_length_129_cov_10.255814	2	22	-3.2	-3.1	-4.09	4.00E-05	7.50E-04
MSGI1_104106	NODE_10108_length_129_cov_11.550387	3	25	-3.0	-3.0	-4.28	2.00E-05	3.60E-04
MSGI1_104164	TC12620	0	67	-9.4	-9.3	-7.34	0	0
MSGI1_104165	TC12199	12	61	-2.4	-2.3	-5.93	0	0
MSGI1_104167	NODE_9232_length_128_cov_21.882812	6	44	-2.9	-2.9	-5.67	0	0
MSGI1_10417	157973330	0	20	-5.3	-5.3	-4.58	0	1.00E-04
MSGI1_10422	TC570	32	9	1.9	1.9	3.87	1.10E-04	1.69E-03
MSGI1_104234	NODE_86368_length_128_cov_4.335938	4	32	-2.9	-2.9	-4.79	0	4.00E-05
MSGI1_10426	TC22096	5	23	-2.2	-2.2	-3.47	5.10E-04	6.40E-03
MSGI1_104266	NODE_84779_length_128_cov_11.289062	29	6	2.3	2.4	4.19	3.00E-05	5.20E-04
MSGI1_10430	TC18109	8	283	-5.2	-5.2	-17.25	0	0
MSGI1_10431	TC1632	26	79	-1.6	-1.5	-5.05	0	1.00E-05
MSGI1_10437	NODE_36937_length_745_cov_12.551678	9	31	-1.9	-1.8	-3.6	3.20E-04	4.31E-03
MSGI1_104392	NODE_7542_length_128_cov_17.593750	9	34	-1.9	-1.9	-3.85	1.20E-04	1.84E-03
MSGI1_104398	NODE_74794_length_128_cov_6.281250	3	20	-2.7	-2.6	-3.6	3.10E-04	4.20E-03
MSGI1_104472	NODE_69312_length_128_cov_13.320312	1	24	-4.5	-4.4	-4.93	0	2.00E-05
MSGI1_10451	TC2134	158	52	1.6	1.7	7.7	0	0
MSGI1_104513	NODE_661_length_128_cov_743.015625	721	66	3.4	3.5	25.27	0	0
MSGI1_104529	NODE_63375_length_128_cov_102.156250	31	10	1.7	1.7	3.5	4.60E-04	5.91E-03
MSGI1_10453	TC18976	8	41	-2.3	-2.3	-4.76	0	5.00E-05
MSGI1_104543	NODE_61908_length_128_cov_45.562500	32	8	2.1	2.1	4.06	5.00E-05	8.50E-04
MSGI1_10457	TC16227	31	67	-1.1	-1.1	-3.51	4.30E-04	5.60E-03
MSGI1_104645	NODE_47311_length_128_cov_3.898438	2	69	-5.1	-5.1	-8.48	0	0
MSGI1_10465	157977562	9	67	-2.9	-2.9	-6.93	0	0
MSGI1_104670	NODE_43680_length_128_cov_5.164062	5	23	-2.1	-2.1	-3.4	6.70E-04	8.06E-03
MSGI1_104678	NODE_43263_length_128_cov_4.125000	6	54	-3.1	-3.1	-6.44	0	0
MSGI1_104715	NODE_40576_length_128_cov_6.703125	0	12	-4.6	-4.6	-3.53	4.10E-04	5.38E-03
MSGI1_104722	NODE_40346_length_128_cov_7.257812	0	29	-5.8	-5.8	-5.54	0	0
MSGI1_10474	TC16881	20	92	-2.2	-2.2	-6.96	0	0
MSGI1_104742	NODE_38814_length_128_cov_4.484375	1	18	-3.8	-3.8	-4.06	5.00E-05	8.40E-04
MSGI1_104745	NODE_38622_length_128_cov_6.796875	2	15	-3.2	-3.2	-3.43	5.90E-04	7.23E-03
MSGI1_104753	NODE_37961_length_128_cov_6.781250	8	32	-2.1	-2.0	-3.89	1.00E-04	1.59E-03
MSGI1_10476	NODE_5409_length_743_cov_27.215343	19	0	7.6	7.6	4.38	1.00E-05	2.40E-04
MSGI1_104772	NODE_36803_length_128_cov_5.500000	0	15	-4.6	-4.6	-3.89	1.00E-04	1.60E-03
MSGI1_104787	NODE_35573_length_128_cov_8.695312	0	18	-6.5	-6.4	-4.29	2.00E-05	3.50E-04
MSGI1_104793	NODE_3509_length_128_cov_51.718750	0	53	-6.7	-6.7	-7.42	0	0
MSGI1_10480	NODE_36244_length_743_cov_15.484522	13	0	6.0	6.0	3.74	1.80E-04	2.63E-03
MSGI1_104821	NODE_32415_length_128_cov_20.445312	0	54	-6.8	-6.7	-7.51	0	0
MSGI1_104823	NODE_32205_length_128_cov_8.039062	0	11	-6.8	-6.7	-3.38	7.20E-04	8.62E-03
MSGI1_104845	NODE_30602_length_128_cov_10.390625	1	20	-3.8	-3.8	-4.27	2.00E-05	3.70E-04
MSGI1_104875	NODE_2758_length_128_cov_242.562500	13	535	-5.4	-5.3	-23.79	0	0
MSGI1_10489	TC7805	0	111	-8.5	-8.5	-10	0	0
MSGI1_104908	NODE_24820_length_128_cov_10.539062	15	2	3.3	3.4	3.59	3.30E-04	4.40E-03
MSGI1_10491	TC11898	0	15	-4.4	-4.3	-3.78	1.50E-04	2.30E-03
MSGI1_10492	TC11698	57	14	2.0	2.0	5.29	0	0
MSGI1_104933	NODE_21452_length_128_cov_12.125000	0	24	-5.6	-5.5	-5.01	0	2.00E-05
MSGI1_104960	NODE_17717_length_128_cov_6.578125	0	13	-4.7	-4.6	-3.58	3.40E-04	4.60E-03
MSGI1_104980	NODE_14348_length_128_cov_45.070312	12	0	4.5	4.6	3.46	5.30E-04	6.62E-03
MSGI1_104990	NODE_12346_length_128_cov_86.304688	12	144	-3.6	-3.6	-11.21	0	0
MSGI1_104992	NODE_12232_length_128_cov_21.929688	0	128	-8.0	-8.0	-11.01	0	0
MSGI1_105053	F7SND4003GICU4	18	3	2.5	2.6	3.47	5.10E-04	6.46E-03
MSGI1_10507	157974109	4	73	-4.3	-4.3	-8.44	0	0
MSGI1_105073	136141318	28	93	-1.7	-1.7	-5.93	0	0
MSGI1_105084	NODE_9944_length_127_cov_24.732283	0	105	-7.7	-7.7	-10.1	0	0
MSGI1_105218	NODE_82482_length_127_cov_34.661419	23	3	2.9	2.9	4.15	3.00E-05	6.00E-04
MSGI1_105302	NODE_76741_length_127_cov_12.338583	6	25	-2.1	-2.1	-3.55	3.90E-04	5.09E-03
MSGI1_105318	NODE_75060_length_127_cov_17.598425	5	25	-2.5	-2.4	-3.91	9.00E-05	1.45E-03
MSGI1_10532	157976592	9	41	-2.1	-2.1	-4.48	1.00E-05	1.60E-04
MSGI1_105320	NODE_74874_length_127_cov_25.826771	26	73	-1.5	-1.4	-4.63	0	9.00E-05
MSGI1_10535	TC3455	4	42	-3.6	-3.5	-6.02	0	0
MSGI1_105404	NODE_6798_length_127_cov_34.448818	9	38	-2.1	-2.1	-4.35	1.00E-05	2.80E-04
MSGI1_105410	NODE_6745_length_127_cov_7.897638	4	44	-3.4	-3.3	-6.03	0	0
MSGI1_105452	NODE_6303_length_127_cov_332.023621	77	31	1.3	1.3	4.61	0	9.00E-05
MSGI1_105462	NODE_61983_length_127_cov_9.858268	11	0	4.5	4.5	3.39	6.80E-04	8.18E-03
MSGI1_105504	NODE_57964_length_127_cov_13.881889	15	0	4.9	4.9	3.97	7.00E-05	1.19E-03
MSGI1_105507	NODE_57617_length_127_cov_14.377953	62	23	1.4	1.5	4.45	1.00E-05	1.80E-04
MSGI1_10552	NODE_1104_length_740_cov_36.906757	42	16	1.4	1.4	3.56	3.60E-04	4.79E-03
MSGI1_105542	NODE_52701_length_127_cov_47.401573	33	0	6.8	6.8	5.95	0	0
MSGI1_105552	NODE_51225_length_127_cov_10.960629	11	0	4.5	4.5	3.39	6.80E-04	8.18E-03
MSGI1_105579	NODE_47374_length_127_cov_13.889764	23	3	3.0	3.1	4.25	2.00E-05	4.10E-04
MSGI1_105603	NODE_44644_length_127_cov_55.921261	38	101	-1.4	-1.4	-5.24	0	0
MSGI1_105615	NODE_43736_length_127_cov_4.188976	0	18	-4.7	-4.7	-4.32	2.00E-05	3.10E-04
MSGI1_105616	NODE_43637_length_127_cov_4.480315	0	15	-4.6	-4.6	-3.83	1.30E-04	1.97E-03
MSGI1_10567	TC11494	15	166	-3.5	-3.5	-11.89	0	0
MSGI1_105678	NODE_39280_length_127_cov_8.645669	1	42	-5.2	-5.2	-6.62	0	0
MSGI1_105701	NODE_37965_length_127_cov_5.393701	0	14	-4.5	-4.5	-3.7	2.10E-04	3.00E-03
MSGI1_105718	NODE_37108_length_127_cov_48.000000	50	16	1.6	1.7	4.4	1.00E-05	2.30E-04
MSGI1_105719	NODE_37077_length_127_cov_11.409449	6	29	-2.3	-2.3	-3.98	7.00E-05	1.14E-03
MSGI1_105723	NODE_36943_length_127_cov_9.118111	2	17	-2.9	-2.9	-3.49	4.80E-04	6.14E-03
MSGI1_105724	NODE_36858_length_127_cov_10.732284	4	24	-2.5	-2.4	-3.76	1.60E-04	2.45E-03
MSGI1_105729	NODE_36713_length_127_cov_5.866142	1	16	-3.6	-3.6	-3.71	2.00E-04	2.95E-03
MSGI1_105740	NODE_35733_length_127_cov_12.535433	4	24	-2.6	-2.6	-3.93	8.00E-05	1.35E-03
MSGI1_105752	NODE_34614_length_127_cov_13.551181	4	28	-2.9	-2.9	-4.5	1.00E-05	1.40E-04
MSGI1_105754	NODE_34455_length_127_cov_7.582677	0	18	-5.2	-5.1	-4.38	1.00E-05	2.40E-04
MSGI1_105762	NODE_33972_length_127_cov_9.496063	1	19	-4.3	-4.2	-4.35	1.00E-05	2.70E-04
MSGI1_105763	NODE_33970_length_127_cov_3.181102	3	55	-4.4	-4.3	-7.38	0	0
MSGI1_105768	NODE_33678_length_127_cov_12.740157	0	28	-7.1	-7.1	-5.3	0	0
MSGI1_10577	NODE_2185_length_739_cov_25.646820	18	70	-2.0	-2.0	-5.65	0	0
MSGI1_105772	NODE_33505_length_127_cov_5.425197	0	12	-4.5	-4.5	-3.41	6.30E-04	7.74E-03
MSGI1_105774	NODE_33424_length_127_cov_19.984251	19	0	5.2	5.3	4.52	1.00E-05	1.30E-04
MSGI1_105775	NODE_33369_length_127_cov_9.960629	0	20	-5.4	-5.3	-4.64	0	8.00E-05
MSGI1_105789	NODE_32456_length_127_cov_8.858268	5	31	-2.7	-2.6	-4.47	1.00E-05	1.70E-04
MSGI1_105801	NODE_31616_length_127_cov_12.062992	2	22	-3.2	-3.2	-4.19	3.00E-05	5.20E-04
MSGI1_10581	157975375	94	42	1.2	1.2	4.67	0	7.00E-05
MSGI1_105813	NODE_3078_length_127_cov_354.251984	622	265	1.2	1.3	12.62	0	0
MSGI1_10582	157975322	17	67	-1.9	-1.9	-5.41	0	0
MSGI1_10583	157975282	0	73	-6.9	-6.9	-8.65	0	0
MSGI1_105830	NODE_29566_length_127_cov_40.401573	36	0	6.1	6.2	6.23	0	0
MSGI1_105852	NODE_26581_length_127_cov_17.149607	12	42	-1.8	-1.7	-4.02	6.00E-05	9.70E-04
MSGI1_105894	NODE_22052_length_127_cov_45.031498	78	0	7.3	7.3	8.97	0	0
MSGI1_105901	NODE_21397_length_127_cov_15.110236	9	31	-1.8	-1.8	-3.5	4.50E-04	5.82E-03
MSGI1_105906	NODE_20655_length_127_cov_16.889763	4	28	-3.0	-2.9	-4.51	1.00E-05	1.40E-04
MSGI1_105917	NODE_19053_length_127_cov_118.559052	110	0	8.5	8.6	10.05	0	0
MSGI1_105927	NODE_18097_length_127_cov_7.047244	0	17	-4.6	-4.6	-4.19	3.00E-05	5.20E-04
MSGI1_105937	NODE_17215_length_127_cov_32.551182	31	0	6.0	6.0	5.84	0	0
MSGI1_105947	NODE_16289_length_127_cov_27.188976	28	0	5.1	5.2	5.47	0	0
MSGI1_105965	NODE_1320_length_127_cov_211.385834	51	13	2.0	2.0	4.99	0	2.00E-05
MSGI1_105970	NODE_12906_length_127_cov_54.433071	51	1	5.7	5.7	7.49	0	0
MSGI1_105971	NODE_12887_length_127_cov_8.110236	0	13	-5.0	-5.0	-3.66	2.40E-04	3.43E-03
MSGI1_10598	TC17256	29	62	-1.1	-1.1	-3.37	7.30E-04	8.69E-03
MSGI1_105980	NODE_11083_length_127_cov_20.716536	0	46	-6.5	-6.5	-6.91	0	0
MSGI1_105987	F7SND4004JG7W3	26	89	-1.8	-1.7	-5.88	0	0
MSGI1_10599	TC14557	117	1	6.4	6.4	11.29	0	0
MSGI1_10600	TC1426	10	39	-2.0	-2.0	-4.24	2.00E-05	4.30E-04
MSGI1_106056	TC803	4	42	-3.4	-3.3	-5.9	0	0
MSGI1_10616	157976723	17	63	-1.9	-1.8	-5.15	0	1.00E-05
MSGI1_106164	NODE_8529_length_126_cov_6.253968	7	87	-3.7	-3.6	-8.74	0	0
MSGI1_10619	157973727	250	38	2.7	2.8	13.35	0	0
MSGI1_1063	TC15447	118	55	1.1	1.2	5.06	0	1.00E-05
MSGI1_106315	NODE_7500_length_126_cov_233.000000	74	21	1.8	1.9	5.72	0	0
MSGI1_10637	157976733	63	27	1.2	1.2	3.93	8.00E-05	1.38E-03
MSGI1_10638	157976711	563	219	1.4	1.4	12.92	0	0
MSGI1_106425	NODE_6336_length_126_cov_9.404762	0	20	-5.3	-5.2	-4.53	1.00E-05	1.30E-04
MSGI1_10644	TC6266	31	6	2.5	2.5	4.47	1.00E-05	1.70E-04
MSGI1_106533	NODE_48482_length_126_cov_10.388889	9	33	-1.9	-1.8	-3.7	2.10E-04	3.07E-03
MSGI1_106547	NODE_47570_length_126_cov_24.587301	25	4	2.5	2.6	4.06	5.00E-05	8.50E-04
MSGI1_10655	TC10540	3	60	-4.5	-4.5	-7.75	0	0
MSGI1_106563	NODE_44834_length_126_cov_7.039682	4	25	-2.5	-2.5	-3.89	1.00E-04	1.57E-03
MSGI1_106618	NODE_41147_length_126_cov_3.158730	0	12	-4.6	-4.6	-3.51	4.40E-04	5.66E-03
MSGI1_106634	NODE_40597_length_126_cov_9.380953	1	14	-3.8	-3.7	-3.53	4.10E-04	5.33E-03
MSGI1_106645	NODE_39879_length_126_cov_4.849206	1	13	-3.6	-3.5	-3.38	7.10E-04	8.46E-03
MSGI1_106682	NODE_37627_length_126_cov_3.261905	2	23	-3.3	-3.3	-4.28	2.00E-05	3.70E-04
MSGI1_106696	NODE_36457_length_126_cov_7.087302	0	16	-5.0	-5.0	-4.13	3.00E-05	6.30E-04
MSGI1_10673	157974532	21	0	5.7	5.8	4.85	0	3.00E-05
MSGI1_106731	NODE_33926_length_126_cov_8.944445	0	14	-4.8	-4.8	-3.84	1.20E-04	1.90E-03
MSGI1_106733	NODE_33694_length_126_cov_11.039682	0	11	-6.8	-6.8	-3.43	5.90E-04	7.24E-03
MSGI1_106742	NODE_33041_length_126_cov_9.841269	0	15	-7.3	-7.2	-3.93	8.00E-05	1.38E-03
MSGI1_106761	NODE_30981_length_126_cov_6.182539	0	14	-4.4	-4.3	-3.75	1.70E-04	2.56E-03
MSGI1_106767	NODE_30764_length_126_cov_58.984127	55	22	1.3	1.3	3.85	1.10E-04	1.78E-03
MSGI1_106784	NODE_29588_length_126_cov_4.246032	2	18	-3.0	-2.9	-3.66	2.50E-04	3.48E-03
MSGI1_106804	NODE_27804_length_126_cov_19.944445	14	0	4.8	4.8	3.82	1.30E-04	2.03E-03
MSGI1_106817	NODE_26919_length_126_cov_23.714285	24	0	5.6	5.6	5.08	0	1.00E-05
MSGI1_106836	NODE_25101_length_126_cov_3.539683	11	0	4.5	4.5	3.38	7.20E-04	8.64E-03
MSGI1_106849	NODE_24106_length_126_cov_6.769841	0	14	-4.8	-4.7	-3.72	2.00E-04	2.87E-03
MSGI1_106857	NODE_23155_length_126_cov_53.825397	24	0	5.6	5.6	5.08	0	1.00E-05
MSGI1_10686	TC12344	4	30	-3.0	-3.0	-4.7	0	6.00E-05
MSGI1_106868	NODE_2212_length_126_cov_11.349206	2	23	-3.7	-3.6	-4.46	1.00E-05	1.70E-04
MSGI1_106878	NODE_21067_length_126_cov_20.666666	5	40	-3.0	-2.9	-5.37	0	0
MSGI1_106881	NODE_20899_length_126_cov_5.000000	0	22	-5.4	-5.4	-4.81	0	4.00E-05
MSGI1_106908	NODE_17194_length_126_cov_7.341270	25	6	2.1	2.1	3.66	2.50E-04	3.52E-03
MSGI1_106921	NODE_15330_length_126_cov_11.412699	5	27	-2.3	-2.3	-3.87	1.10E-04	1.71E-03
MSGI1_106937	NODE_12185_length_126_cov_45.880951	26	67	-1.4	-1.3	-4.18	3.00E-05	5.30E-04
MSGI1_106940	NODE_11397_length_126_cov_4.579365	0	13	-4.0	-3.9	-3.45	5.60E-04	6.94E-03
MSGI1_106958	F7SND4004IPNQL	0	15	-4.4	-4.3	-3.78	1.50E-04	2.30E-03
MSGI1_106974	F7SND4003HIC7Y	69	23	1.6	1.6	5.04	0	1.00E-05
MSGI1_106981	F7SND4003GA6XW	3	20	-2.6	-2.6	-3.6	3.10E-04	4.27E-03
MSGI1_107001	7580956	0	97	-7.6	-7.5	-9.75	0	0
MSGI1_10701	157975866	2	24	-3.6	-3.5	-4.53	1.00E-05	1.30E-04
MSGI1_107010	TC14816	3	20	-2.7	-2.6	-3.61	3.00E-04	4.08E-03
MSGI1_107016	NODE_9558_length_125_cov_40.888000	27	4	2.7	2.7	4.3	2.00E-05	3.40E-04
MSGI1_10706	TC4973	61	0	6.9	7.0	8.04	0	0
MSGI1_10709	TC3929	104	41	1.4	1.4	5.52	0	0
MSGI1_10710	TC3493	4	35	-3.3	-3.2	-5.34	0	0
MSGI1_10715	TC16863	197	95	1.1	1.1	6.28	0	0
MSGI1_10716	TC16770	47	21	1.2	1.2	3.33	8.50E-04	9.94E-03
MSGI1_10719	TC1141	171	88	1.0	1.0	5.48	0	0
MSGI1_10720	TC10480	22	3	3.0	3.0	4.17	3.00E-05	5.60E-04
MSGI1_107231	NODE_78948_length_125_cov_14.840000	7	30	-2.1	-2.0	-3.8	1.40E-04	2.12E-03
MSGI1_10728	157977655	746	264	1.5	1.5	15.92	0	0
MSGI1_10730	TC71	84	26	1.7	1.7	5.83	0	0
MSGI1_10732	TC2838	31	81	-1.4	-1.3	-4.66	0	7.00E-05
MSGI1_107360	NODE_68131_length_125_cov_3.144000	0	20	-5.7	-5.6	-4.66	0	7.00E-05
MSGI1_10737	TC17928	4	38	-3.2	-3.2	-5.5	0	0
MSGI1_107383	NODE_66604_length_125_cov_4.208000	5	30	-2.7	-2.7	-4.47	1.00E-05	1.70E-04
MSGI1_1074	TC16442	35	102	-1.5	-1.5	-5.6	0	0
MSGI1_107413	NODE_61598_length_125_cov_8.568000	20	2	3.6	3.7	4.29	2.00E-05	3.40E-04
MSGI1_107433	NODE_5953_length_125_cov_60.967999	56	22	1.3	1.4	4.05	5.00E-05	8.90E-04
MSGI1_107454	NODE_5611_length_125_cov_112.935997	44	14	1.6	1.6	4.05	5.00E-05	8.90E-04
MSGI1_107478	NODE_52477_length_125_cov_3.736000	2	16	-3.3	-3.2	-3.6	3.20E-04	4.30E-03
MSGI1_107510	NODE_48261_length_125_cov_3.472000	5	26	-2.3	-2.3	-3.8	1.40E-04	2.13E-03
MSGI1_107519	NODE_45564_length_125_cov_8.432000	0	12	-4.8	-4.8	-3.44	5.70E-04	7.05E-03
MSGI1_107558	NODE_42657_length_125_cov_10.632000	61	29	1.1	1.1	3.61	3.00E-04	4.09E-03
MSGI1_107570	NODE_41770_length_125_cov_7.552000	0	16	-4.5	-4.5	-4.03	5.00E-05	9.40E-04
MSGI1_107581	NODE_41315_length_125_cov_8.664000	0	14	-3.9	-3.9	-3.55	3.80E-04	5.07E-03
MSGI1_107618	NODE_39764_length_125_cov_71.720001	60	24	1.4	1.4	4.19	3.00E-05	5.10E-04
MSGI1_107620	NODE_39732_length_125_cov_8.240000	0	17	-5.1	-5.0	-4.22	2.00E-05	4.60E-04
MSGI1_107628	NODE_38945_length_125_cov_6.448000	52	12	2.1	2.1	5.24	0	0
MSGI1_107644	NODE_38029_length_125_cov_16.976000	2	36	-4.4	-4.4	-5.95	0	0
MSGI1_107645	NODE_3802_length_125_cov_16.528000	7	41	-2.6	-2.6	-5.15	0	1.00E-05
MSGI1_107668	NODE_3729_length_125_cov_177.167999	239	18	3.7	3.8	14.96	0	0
MSGI1_107678	NODE_36717_length_125_cov_6.896000	0	14	-6.1	-6.1	-3.83	1.30E-04	1.97E-03
MSGI1_107683	NODE_36341_length_125_cov_16.936001	14	0	4.8	4.8	3.85	1.20E-04	1.82E-03
MSGI1_10769	NODE_674_length_732_cov_97.023224	7	42	-2.5	-2.4	-5.02	0	1.00E-05
MSGI1_107696	NODE_35665_length_125_cov_15.112000	2	18	-3.6	-3.6	-3.99	6.00E-05	1.08E-03
MSGI1_1077	TC15595	174	77	1.2	1.2	6.42	0	0
MSGI1_107731	NODE_33631_length_125_cov_51.456001	34	8	2.2	2.2	4.36	1.00E-05	2.60E-04
MSGI1_107759	NODE_31001_length_125_cov_11.416000	4	24	-2.6	-2.6	-3.89	1.00E-04	1.58E-03
MSGI1_10776	81485509	562	138	2.0	2.1	16.93	0	0
MSGI1_107775	NODE_29563_length_125_cov_6.216000	0	14	-4.8	-4.7	-3.76	1.70E-04	2.46E-03
MSGI1_107779	NODE_29331_length_125_cov_10.544000	0	13	-4.7	-4.6	-3.61	3.00E-04	4.15E-03
MSGI1_107791	NODE_28934_length_125_cov_19.048000	10	35	-1.8	-1.8	-3.72	2.00E-04	2.85E-03
MSGI1_107811	NODE_27054_length_125_cov_30.224001	29	0	5.9	5.9	5.66	0	0
MSGI1_10782	TC8709	134	68	1.0	1.0	4.89	0	3.00E-05
MSGI1_10783	TC4751	2	23	-3.2	-3.2	-4.24	2.00E-05	4.20E-04
MSGI1_107848	NODE_22250_length_125_cov_7.024000	4	21	-2.6	-2.5	-3.63	2.80E-04	3.89E-03
MSGI1_107850	NODE_21826_length_125_cov_148.815994	62	0	7.7	7.7	7.87	0	0
MSGI1_107868	NODE_18798_length_125_cov_7.480000	0	15	-4.9	-4.8	-3.88	1.00E-04	1.62E-03
MSGI1_107876	NODE_17385_length_125_cov_12.488000	0	27	-6.1	-6.0	-5.32	0	0
MSGI1_107877	NODE_17294_length_125_cov_5.864000	0	12	-4.5	-4.5	-3.43	6.00E-04	7.35E-03
MSGI1_10788	TC2314	9	108	-3.6	-3.6	-9.7	0	0
MSGI1_107886	NODE_16660_length_125_cov_9.688000	53	12	2.2	2.3	5.51	0	0
MSGI1_107887	NODE_16639_length_125_cov_115.272003	38	13	1.6	1.6	3.76	1.70E-04	2.52E-03
MSGI1_107889	NODE_16550_length_125_cov_10.616000	4	23	-2.4	-2.3	-3.64	2.70E-04	3.78E-03
MSGI1_107897	NODE_15708_length_125_cov_26.832001	25	0	5.6	5.7	5.18	0	1.00E-05
MSGI1_107941	NODE_1017_length_125_cov_15.032000	0	14	-4.5	-4.5	-3.72	2.00E-04	2.85E-03
MSGI1_107974	NODE_9848_length_124_cov_89.758064	119	41	1.5	1.6	6.5	0	0
MSGI1_107983	NODE_91346_length_124_cov_4.661290	6	33	-2.5	-2.4	-4.47	1.00E-05	1.70E-04
MSGI1_108004	NODE_8952_length_124_cov_8.088710	11	0	5.2	5.2	3.41	6.40E-04	7.83E-03
MSGI1_10806	284022897	10	37	-1.9	-1.9	-4	6.00E-05	1.05E-03
MSGI1_10808	157977613	5	46	-3.1	-3.0	-5.93	0	0
MSGI1_10811	157977296	108	33	1.7	1.8	6.68	0	0
MSGI1_108114	NODE_83043_length_124_cov_1.774194	0	15	-4.4	-4.4	-3.86	1.10E-04	1.77E-03
MSGI1_10813	157975930	12	77	-2.7	-2.6	-7.09	0	0
MSGI1_10814	157975573	12	41	-1.7	-1.7	-3.85	1.10E-04	1.79E-03
MSGI1_10815	157975039	56	17	1.7	1.8	4.79	0	4.00E-05
MSGI1_10816	157974285	127	55	1.2	1.3	5.64	0	0
MSGI1_10821	TC8237	2	21	-3.8	-3.8	-4.39	1.00E-05	2.30E-04
MSGI1_10825	TC16722	17	44	-1.4	-1.4	-3.44	5.60E-04	6.98E-03
MSGI1_10827	TC11449	4	30	-3.0	-2.9	-4.69	0	7.00E-05
MSGI1_108288	NODE_70770_length_124_cov_6.169355	7	42	-2.5	-2.5	-5.08	0	1.00E-05
MSGI1_108300	NODE_69998_length_124_cov_17.056452	28	0	6.5	6.6	5.45	0	0
MSGI1_10831	NODE_19339_length_730_cov_28.483562	25	5	2.3	2.3	3.85	1.20E-04	1.84E-03
MSGI1_108358	NODE_6455_length_124_cov_14.677420	13	0	4.7	4.8	3.72	1.90E-04	2.80E-03
MSGI1_10838	157974976	14	76	-2.5	-2.4	-6.75	0	0
MSGI1_108394	NODE_6085_length_124_cov_125.500000	109	23	2.2	2.3	7.86	0	0
MSGI1_10842	TC5666	9	275	-4.9	-4.9	-16.9	0	0
MSGI1_108509	NODE_48494_length_124_cov_16.540323	13	0	4.1	4.1	3.64	2.70E-04	3.71E-03
MSGI1_108511	NODE_48352_length_124_cov_18.419355	17	0	5.1	5.2	4.34	1.00E-05	2.80E-04
MSGI1_108529	NODE_45543_length_124_cov_12.008064	11	44	-2.0	-2.0	-4.51	1.00E-05	1.40E-04
MSGI1_10854	TC11118	33	11	1.6	1.6	3.51	4.40E-04	5.70E-03
MSGI1_108569	NODE_42701_length_124_cov_4.975806	4	25	-2.6	-2.6	-3.98	7.00E-05	1.11E-03
MSGI1_1086	NODE_321_length_1892_cov_27.866280	0	79	-9.6	-9.6	-7.85	0	0
MSGI1_108609	NODE_40112_length_124_cov_8.790322	9	64	-2.9	-2.8	-6.77	0	0
MSGI1_10862	157976360	125	48	1.4	1.4	6.12	0	0
MSGI1_108622	NODE_39695_length_124_cov_34.879032	41	9	2.1	2.2	4.71	0	6.00E-05
MSGI1_108630	NODE_38994_length_124_cov_6.298387	3	21	-2.7	-2.6	-3.7	2.10E-04	3.04E-03
MSGI1_108646	NODE_38362_length_124_cov_10.330646	3	21	-3.0	-2.9	-3.96	7.00E-05	1.24E-03
MSGI1_108648	NODE_38305_length_124_cov_9.959678	0	19	-7.5	-7.5	-4.29	2.00E-05	3.50E-04
MSGI1_10865	157974383	180	82	1.1	1.2	6.36	0	0
MSGI1_108677	NODE_3692_length_124_cov_24.548388	0	60	-6.1	-6.0	-7.99	0	0
MSGI1_10868	157973328	35	0	8.4	8.5	5.66	0	0
MSGI1_108681	NODE_36814_length_124_cov_9.379032	12	0	5.4	5.4	3.66	2.40E-04	3.42E-03
MSGI1_108687	NODE_36487_length_124_cov_7.403226	0	15	-4.9	-4.9	-3.94	8.00E-05	1.32E-03
MSGI1_108708	NODE_34325_length_124_cov_7.000000	0	16	-5.0	-4.9	-4.04	5.00E-05	9.10E-04
MSGI1_108730	NODE_33396_length_124_cov_8.201612	0	16	-5.0	-4.9	-4.01	6.00E-05	1.01E-03
MSGI1_108736	NODE_32896_length_124_cov_14.080646	0	17	-6.4	-6.3	-4.17	3.00E-05	5.50E-04
MSGI1_108739	NODE_32126_length_124_cov_18.266129	12	0	4.6	4.6	3.51	4.30E-04	5.63E-03
MSGI1_1088	TC16740	19	92	-2.3	-2.3	-7.14	0	0
MSGI1_108802	NODE_26891_length_124_cov_42.483871	23	3	3.1	3.2	4.33	1.00E-05	3.00E-04
MSGI1_108822	NODE_25107_length_124_cov_10.911290	0	18	-5.2	-5.1	-4.36	1.00E-05	2.60E-04
MSGI1_108824	NODE_2474_length_124_cov_106.725807	117	28	2.1	2.1	7.78	0	0
MSGI1_108825	NODE_24735_length_124_cov_61.645161	56	204	-1.9	-1.8	-9.24	0	0
MSGI1_108830	NODE_24030_length_124_cov_5.870968	0	27	-8.1	-8.0	-5.04	0	1.00E-05
MSGI1_108834	NODE_23558_length_124_cov_45.225807	41	6	2.9	2.9	5.57	0	0
MSGI1_108843	NODE_22521_length_124_cov_6.620968	0	14	-3.9	-3.9	-3.59	3.20E-04	4.33E-03
MSGI1_108853	NODE_21803_length_124_cov_18.137096	17	150	-3.2	-3.1	-10.8	0	0
MSGI1_108867	NODE_20555_length_124_cov_78.927422	6	79	-3.8	-3.8	-8.46	0	0
MSGI1_108868	NODE_20423_length_124_cov_14.056452	6	41	-2.7	-2.7	-5.24	0	1.00E-05
MSGI1_108890	NODE_17398_length_124_cov_25.290323	27	3	3.2	3.2	4.7	0	6.00E-05
MSGI1_108892	NODE_17159_length_124_cov_7.088710	0	14	-7.1	-7.1	-3.76	1.70E-04	2.48E-03
MSGI1_108910	NODE_16121_length_124_cov_42.056450	5	42	-3.0	-2.9	-5.58	0	0
MSGI1_108913	NODE_15784_length_124_cov_58.419353	19	0	5.2	5.3	4.54	1.00E-05	1.30E-04
MSGI1_108914	NODE_15768_length_124_cov_21.080645	19	1	3.9	3.9	4.27	2.00E-05	3.70E-04
MSGI1_108918	NODE_15436_length_124_cov_11.314516	0	23	-7.9	-7.8	-4.74	0	5.00E-05
MSGI1_10892	157974447	109	45	1.3	1.3	5.47	0	0
MSGI1_10893	157973386	35	215	-2.6	-2.6	-11.79	0	0
MSGI1_10897	TC4024	3	21	-2.9	-2.8	-3.84	1.20E-04	1.89E-03
MSGI1_10901	TC20279	52	10	2.4	2.4	5.7	0	0
MSGI1_109020	NODE_9648_length_123_cov_3.089431	2	18	-3.0	-3.0	-3.62	2.80E-04	3.93E-03
MSGI1_109024	NODE_9325_length_123_cov_18.024391	0	34	-8.4	-8.4	-5.55	0	0
MSGI1_109044	NODE_9105_length_123_cov_11.243902	0	12	-4.3	-4.2	-3.36	7.60E-04	9.02E-03
MSGI1_10909	TC17115	245	106	1.2	1.3	7.82	0	0
MSGI1_10911	TC1457	222	94	1.2	1.3	7.55	0	0
MSGI1_109149	NODE_83924_length_123_cov_10.560976	24	2	3.9	4.0	4.82	0	4.00E-05
MSGI1_10916	NODE_40260_length_727_cov_89.643738	53	166	-1.6	-1.6	-7.61	0	0
MSGI1_109171	NODE_83099_length_123_cov_9.016260	9	36	-2.0	-1.9	-4.02	6.00E-05	9.80E-04
MSGI1_109175	NODE_8300_length_123_cov_21.504065	0	41	-8.7	-8.6	-5.99	0	0
MSGI1_109237	NODE_79543_length_123_cov_7.130081	11	0	4.4	4.5	3.36	7.70E-04	9.10E-03
MSGI1_10926	NODE_15235_length_727_cov_11.393397	16	3	2.7	2.7	3.35	7.90E-04	9.30E-03
MSGI1_10927	NODE_1319_length_727_cov_14.431912	3	25	-3.1	-3.0	-4.39	1.00E-05	2.30E-04
MSGI1_109277	NODE_75713_length_123_cov_2.861789	1	1617	-10.2	-10.1	-34.24	0	0
MSGI1_109312	NODE_73360_length_123_cov_8.869919	4	62	-3.8	-3.8	-7.53	0	0
MSGI1_10932	157975830	74	16	2.2	2.2	6.42	0	0
MSGI1_10936	146148803	55	154	-1.5	-1.5	-6.82	0	0
MSGI1_109389	NODE_67462_length_123_cov_8.487804	24	3	2.8	2.8	4.16	3.00E-05	5.70E-04
MSGI1_109425	NODE_62699_length_123_cov_9.365853	5	31	-2.7	-2.6	-4.51	1.00E-05	1.40E-04
MSGI1_109470	NODE_57697_length_123_cov_13.788618	287	51	2.5	2.5	13.66	0	0
MSGI1_109506	NODE_52814_length_123_cov_5.065041	33	5	2.8	2.8	4.9	0	2.00E-05
MSGI1_109532	NODE_48965_length_123_cov_50.252033	25	3	3.3	3.3	4.63	0	9.00E-05
MSGI1_10963	TC18639	48	19	1.3	1.4	3.71	2.10E-04	2.98E-03
MSGI1_109652	NODE_39073_length_123_cov_19.398375	14	1	3.4	3.4	3.46	5.30E-04	6.63E-03
MSGI1_109654	NODE_38924_length_123_cov_5.975610	0	14	-4.8	-4.7	-3.72	2.00E-04	2.87E-03
MSGI1_109679	NODE_37669_length_123_cov_5.634146	0	11	-5.8	-5.7	-3.39	6.90E-04	8.31E-03
MSGI1_109682	NODE_37191_length_123_cov_9.365853	2	16	-2.8	-2.8	-3.34	8.40E-04	9.76E-03
MSGI1_109683	NODE_37178_length_123_cov_4.308943	3	33	-3.4	-3.4	-5.24	0	0
MSGI1_109693	NODE_3638_length_123_cov_6.495935	0	12	-4.6	-4.6	-3.54	3.90E-04	5.11E-03
MSGI1_109694	NODE_36300_length_123_cov_7.260163	1	19	-3.8	-3.7	-4.13	3.00E-05	6.40E-04
MSGI1_109712	NODE_34812_length_123_cov_3.804878	0	12	-6.9	-6.9	-3.53	4.10E-04	5.35E-03
MSGI1_10975	NODE_2890_length_725_cov_62.994484	44	0	8.8	8.8	6.23	0	0
MSGI1_109767	NODE_31357_length_123_cov_7.113821	4	30	-2.9	-2.8	-4.62	0	9.00E-05
MSGI1_109811	NODE_2612_length_123_cov_78.398376	25	63	-1.4	-1.3	-4.07	5.00E-05	8.10E-04
MSGI1_109812	NODE_26082_length_123_cov_7.105691	0	18	-4.7	-4.6	-4.24	2.00E-05	4.20E-04
MSGI1_109818	NODE_25725_length_123_cov_44.138210	51	10	2.3	2.4	5.56	0	0
MSGI1_10983	136141734	5	27	-2.5	-2.4	-4.06	5.00E-05	8.30E-04
MSGI1_109836	NODE_22534_length_123_cov_6.910569	9	95	-3.5	-3.4	-8.98	0	0
MSGI1_10984	136141694	47	205	-2.1	-2.1	-10.11	0	0
MSGI1_109840	NODE_22040_length_123_cov_113.853661	90	30	1.6	1.6	5.74	0	0
MSGI1_109863	NODE_18766_length_123_cov_6.853659	2	16	-3.2	-3.2	-3.5	4.50E-04	5.82E-03
MSGI1_109892	NODE_13208_length_123_cov_58.186993	127	55	1.2	1.2	5.55	0	0
MSGI1_109894	NODE_13023_length_123_cov_54.902439	24	97	-2.0	-2.0	-6.75	0	0
MSGI1_10991	TC15813	18	349	-4.2	-4.2	-18.42	0	0
MSGI1_109954	F7SND4004H55B2	2	59	-5.0	-5.0	-7.82	0	0
MSGI1_11	TC357	87	189	-1.1	-1.1	-5.96	0	0
MSGI1_11000	157976111	7	28	-2.0	-2.0	-3.63	2.80E-04	3.83E-03
MSGI1_110010	NODE_9552_length_122_cov_53.844261	41	163	-2.0	-1.9	-8.59	0	0
MSGI1_11005	TC9243	39	11	1.8	1.8	4.06	5.00E-05	8.30E-04
MSGI1_110069	NODE_8829_length_122_cov_152.991806	59	20	1.5	1.6	4.52	1.00E-05	1.30E-04
MSGI1_110115	NODE_86588_length_122_cov_2.622951	7	31	-2.2	-2.2	-4.09	4.00E-05	7.70E-04
MSGI1_11014	TC18816	0	16	-5.8	-5.7	-4.18	3.00E-05	5.40E-04
MSGI1_11024	157977276	29	9	1.7	1.8	3.45	5.50E-04	6.87E-03
MSGI1_110261	NODE_77697_length_122_cov_9.803279	12	0	4.6	4.6	3.55	3.80E-04	5.07E-03
MSGI1_11028	157973473	185	92	1.0	1.1	5.9	0	0
MSGI1_110312	NODE_74585_length_122_cov_22.385246	19	3	2.5	2.5	3.51	4.50E-04	5.75E-03
MSGI1_11037	TC17250	9	53	-2.5	-2.5	-5.71	0	0
MSGI1_110399	NODE_6739_length_122_cov_483.286896	296	133	1.2	1.2	8.25	0	0
MSGI1_110415	NODE_66241_length_122_cov_11.737705	12	0	4.6	4.6	3.55	3.80E-04	5.07E-03
MSGI1_110437	NODE_63261_length_122_cov_16.344263	4	29	-3.0	-3.0	-4.62	0	9.00E-05
MSGI1_110438	NODE_63260_length_122_cov_22.008196	3	20	-3.0	-2.9	-3.79	1.50E-04	2.24E-03
MSGI1_11045	NODE_21711_length_722_cov_10.620499	10	32	-1.7	-1.6	-3.36	7.60E-04	8.99E-03
MSGI1_110493	NODE_5566_length_122_cov_7.688525	0	15	-5.3	-5.2	-4.03	6.00E-05	9.50E-04
MSGI1_11054	NODE_5757_length_721_cov_17.160887	15	56	-1.9	-1.9	-4.93	0	2.00E-05
MSGI1_110551	NODE_47403_length_122_cov_10.221312	6	44	-2.9	-2.9	-5.64	0	0
MSGI1_110552	NODE_47201_length_122_cov_4.631147	5	52	-3.3	-3.3	-6.47	0	0
MSGI1_110572	NODE_44268_length_122_cov_2.450820	15	2	3.0	3.0	3.39	6.90E-04	8.31E-03
MSGI1_110592	NODE_42721_length_122_cov_3.065574	4	30	-2.8	-2.8	-4.55	1.00E-05	1.20E-04
MSGI1_110597	NODE_42450_length_122_cov_3.450820	0	12	-4.6	-4.5	-3.46	5.30E-04	6.62E-03
MSGI1_110598	NODE_42346_length_122_cov_5.983606	0	12	-4.6	-4.5	-3.46	5.30E-04	6.62E-03
MSGI1_110608	NODE_41450_length_122_cov_17.532787	15	0	4.9	4.9	4	6.00E-05	1.07E-03
MSGI1_110626	NODE_40563_length_122_cov_6.639344	3	22	-2.8	-2.8	-3.91	9.00E-05	1.44E-03
MSGI1_11064	NODE_10140_length_721_cov_27.873787	18	3	2.9	2.9	3.71	2.00E-04	2.91E-03
MSGI1_110673	NODE_37522_length_122_cov_43.467213	32	10	1.7	1.7	3.55	3.80E-04	5.09E-03
MSGI1_110688	NODE_36751_length_122_cov_12.131147	0	24	-5.6	-5.5	-5.04	0	1.00E-05
MSGI1_11070	TC18999	5	37	-3.0	-2.9	-5.17	0	1.00E-05
MSGI1_110709	NODE_34691_length_122_cov_5.122951	2	18	-3.1	-3.1	-3.71	2.00E-04	2.95E-03
MSGI1_110713	NODE_34234_length_122_cov_10.237705	49	5	3.4	3.5	6.59	0	0
MSGI1_11073	TC10471	95	29	1.7	1.8	6.28	0	0
MSGI1_110737	NODE_32542_length_122_cov_19.377048	12	0	4.6	4.7	3.61	3.00E-04	4.09E-03
MSGI1_110739	NODE_32450_length_122_cov_9.327868	0	18	-5.2	-5.1	-4.35	1.00E-05	2.80E-04
MSGI1_110768	NODE_30684_length_122_cov_27.508196	28	0	6.5	6.6	5.47	0	0
MSGI1_110778	NODE_30311_length_122_cov_17.360655	9	36	-2.0	-1.9	-4.03	5.00E-05	9.50E-04
MSGI1_1108	TC248	0	936	-13.2	-13.1	-20.04	0	0
MSGI1_110800	NODE_28761_length_122_cov_3.409836	23	0	5.5	5.5	4.98	0	2.00E-05
MSGI1_110802	NODE_28356_length_122_cov_4.836066	5	23	-2.1	-2.1	-3.33	8.50E-04	9.93E-03
MSGI1_110818	NODE_27573_length_122_cov_14.393442	14	0	4.8	4.8	3.83	1.20E-04	1.92E-03
MSGI1_11083	TC20198	31	0	5.7	5.7	5.86	0	0
MSGI1_110849	NODE_25336_length_122_cov_8.688524	0	19	-5.3	-5.2	-4.52	1.00E-05	1.30E-04
MSGI1_110859	NODE_24986_length_122_cov_47.655739	49	0	5.9	6.0	7.34	0	0
MSGI1_110878	NODE_22711_length_122_cov_10.836065	4	20	-2.4	-2.4	-3.43	6.00E-04	7.36E-03
MSGI1_110899	NODE_20973_length_122_cov_11.516394	0	23	-7.9	-7.8	-4.71	0	6.00E-05
MSGI1_110907	NODE_20273_length_122_cov_48.122952	7	79	-3.6	-3.5	-8.27	0	0
MSGI1_110936	NODE_17272_length_122_cov_10.991803	12	97	-3.0	-3.0	-8.52	0	0
MSGI1_110943	NODE_16268_length_122_cov_7.737705	8	114	-3.8	-3.8	-10.2	0	0
MSGI1_110946	NODE_15696_length_122_cov_10.106558	2	23	-3.7	-3.7	-4.48	1.00E-05	1.60E-04
MSGI1_110961	NODE_12907_length_122_cov_80.795082	71	0	7.1	7.2	8.59	0	0
MSGI1_110964	NODE_12504_length_122_cov_44.081966	38	11	1.8	1.8	4.07	5.00E-05	8.20E-04
MSGI1_110970	NODE_11523_length_122_cov_79.737701	22	51	-1.3	-1.2	-3.4	6.50E-04	7.92E-03
MSGI1_110973	NODE_11077_length_122_cov_41.983608	6	33	-2.5	-2.5	-4.53	1.00E-05	1.30E-04
MSGI1_110975	NODE_10810_length_122_cov_126.909836	48	132	-1.5	-1.4	-6.15	0	0
MSGI1_111029	F7SND4003F0IJX	2	26	-3.6	-3.6	-4.71	0	6.00E-05
MSGI1_111036	124567563	10	46	-2.2	-2.2	-4.9	0	2.00E-05
MSGI1_111040	NODE_9252_length_121_cov_184.429749	133	37	1.9	1.9	7.77	0	0
MSGI1_111041	NODE_9022_length_121_cov_36.570248	21	51	-1.3	-1.3	-3.49	4.70E-04	6.03E-03
MSGI1_111042	NODE_88243_length_121_cov_12.173553	11	0	5.2	5.3	3.49	4.70E-04	6.05E-03
MSGI1_11106	TC8161	11	39	-1.9	-1.8	-4.07	5.00E-05	8.00E-04
MSGI1_111060	NODE_63330_length_121_cov_9.950413	5	46	-3.3	-3.2	-6.09	0	0
MSGI1_111063	NODE_5995_length_121_cov_100.809914	54	16	1.7	1.8	4.73	0	5.00E-05
MSGI1_111066	NODE_56212_length_121_cov_13.859504	4	30	-3.0	-3.0	-4.77	0	4.00E-05
MSGI1_111089	NODE_39793_length_121_cov_124.206612	17	0	5.8	5.8	4.27	2.00E-05	3.80E-04
MSGI1_111094	NODE_36815_length_121_cov_28.677687	26	0	5.7	5.8	5.35	0	0
MSGI1_111095	NODE_36654_length_121_cov_21.801653	19	0	5.3	5.3	4.56	0	1.10E-04
MSGI1_111096	NODE_35935_length_121_cov_62.446281	27	2	3.8	3.9	5.05	0	1.00E-05
MSGI1_111105	NODE_33103_length_121_cov_22.314049	16	0	5.0	5.1	4.17	3.00E-05	5.60E-04
MSGI1_111115	NODE_27407_length_121_cov_20.677687	74	15	2.3	2.3	6.61	0	0
MSGI1_11112	TC2041	59	11	2.5	2.5	6.23	0	0
MSGI1_111121	NODE_2347_length_121_cov_190.685944	145	50	1.5	1.6	7.11	0	0
MSGI1_111127	NODE_21419_length_121_cov_120.975204	62	25	1.3	1.4	4.14	3.00E-05	6.10E-04
MSGI1_11113	TC20357	8	34	-2.1	-2.1	-4.12	4.00E-05	6.70E-04
MSGI1_111131	NODE_19348_length_121_cov_14.041323	11	0	4.5	4.5	3.38	7.20E-04	8.64E-03
MSGI1_111134	NODE_17041_length_121_cov_278.363647	241	95	1.3	1.4	8.37	0	0
MSGI1_111142	NODE_13139_length_121_cov_127.404961	56	22	1.3	1.4	4.02	6.00E-05	9.80E-04
MSGI1_111143	NODE_12747_length_121_cov_11.826447	0	21	-5.4	-5.3	-4.65	0	8.00E-05
MSGI1_111144	NODE_1260_length_121_cov_72.107437	60	210	-1.8	-1.8	-9.2	0	0
MSGI1_111148	NODE_10872_length_121_cov_43.421486	20	3	2.8	2.8	3.84	1.20E-04	1.89E-03
MSGI1_111169	F7SND4004H2H4B	0	16	-5.8	-5.7	-4.18	3.00E-05	5.40E-04
MSGI1_11118	TC15827	92	40	1.2	1.3	4.8	0	4.00E-05
MSGI1_111206	NODE_34092_length_120_cov_68.966667	66	24	1.5	1.5	4.64	0	8.00E-05
MSGI1_111207	NODE_33971_length_120_cov_12.216666	11	0	4.5	4.5	3.43	6.00E-04	7.35E-03
MSGI1_111212	NODE_2814_length_120_cov_231.316666	143	0	8.2	8.2	11.68	0	0
MSGI1_111215	NODE_19536_length_120_cov_14.791667	28	7	1.9	2.0	3.66	2.50E-04	3.49E-03
MSGI1_11122	TC10468	23	74	-1.7	-1.6	-5.17	0	1.00E-05
MSGI1_111222	F7SND4004JO0IX	0	14	-4.8	-4.8	-3.79	1.50E-04	2.22E-03
MSGI1_11123	TC1039	16	43	-1.5	-1.4	-3.57	3.40E-04	4.62E-03
MSGI1_11124	NODE_8237_length_719_cov_30.699583	1	84	-6.4	-6.3	-9.39	0	0
MSGI1_111247	F7SND4003HGYPX	41	14	1.6	1.6	3.9	1.00E-04	1.54E-03
MSGI1_11125	NODE_808_length_719_cov_136.364395	32	118	-1.9	-1.9	-7.09	0	0
MSGI1_111251	F7SND4003HC6HO	8	35	-2.1	-2.0	-4.08	4.00E-05	7.70E-04
MSGI1_11126	NODE_57648_length_719_cov_7.319889	11	0	5.7	5.8	3.43	6.00E-04	7.42E-03
MSGI1_111272	F7SND4003FOXYJ	50	17	1.5	1.6	4.2	3.00E-05	4.90E-04
MSGI1_11128	NODE_50967_length_719_cov_15.929069	12	0	6.9	6.9	3.52	4.20E-04	5.51E-03
MSGI1_111282	50318308	0	17	-5.1	-5.0	-4.22	2.00E-05	4.60E-04
MSGI1_111283	50316582	48	18	1.4	1.4	3.85	1.20E-04	1.83E-03
MSGI1_111287	TC857	57	145	-1.4	-1.3	-6.1	0	0
MSGI1_111291	TC15017	3	30	-3.2	-3.1	-4.86	0	3.00E-05
MSGI1_111301	NODE_4914_length_119_cov_331.865540	274	0	8.4	8.5	15.96	0	0
MSGI1_111307	NODE_42873_length_119_cov_33.512604	27	0	5.7	5.8	5.43	0	0
MSGI1_111313	NODE_33405_length_119_cov_26.134455	26	0	5.0	5.1	5.27	0	0
MSGI1_111314	NODE_32659_length_119_cov_39.663864	34	5	2.8	2.8	4.97	0	2.00E-05
MSGI1_111315	NODE_3144_length_119_cov_20.983192	18	0	5.2	5.2	4.47	1.00E-05	1.60E-04
MSGI1_111316	NODE_31337_length_119_cov_14.949580	13	0	4.7	4.7	3.68	2.30E-04	3.29E-03
MSGI1_111317	NODE_30628_length_119_cov_18.210085	16	0	5.0	5.0	4.08	4.00E-05	7.70E-04
MSGI1_111320	NODE_2669_length_119_cov_88.621849	50	22	1.2	1.3	3.54	4.00E-04	5.21E-03
MSGI1_111321	NODE_23305_length_119_cov_45.915966	43	7	2.6	2.7	5.41	0	0
MSGI1_11134	157977653	134	47	1.5	1.6	6.78	0	0
MSGI1_111381	F7SND4003FZHJ3	7	42	-2.7	-2.6	-5.25	0	0
MSGI1_11139	157974729	87	28	1.6	1.7	5.71	0	0
MSGI1_111401	146148998	3	20	-2.5	-2.5	-3.5	4.50E-04	5.84E-03
MSGI1_111402	TC9053	20	3	2.8	2.8	3.83	1.20E-04	1.93E-03
MSGI1_111407	NODE_8827_length_118_cov_132.474579	117	38	1.6	1.7	6.7	0	0
MSGI1_111413	NODE_816_length_118_cov_74.779663	26	0	5.7	5.8	5.35	0	0
MSGI1_111419	NODE_7994_length_118_cov_29.101694	12	0	4.6	4.6	3.55	3.80E-04	5.07E-03
MSGI1_111426	NODE_6780_length_118_cov_106.686440	93	0	7.5	7.6	9.71	0	0
MSGI1_11143	TC9184	8	51	-2.7	-2.6	-5.8	0	0
MSGI1_111430	NODE_6480_length_118_cov_188.025421	162	45	1.8	1.9	8.57	0	0
MSGI1_111435	NODE_57849_length_118_cov_24.296610	11	0	5.2	5.3	3.47	5.00E-04	6.38E-03
MSGI1_111438	NODE_5362_length_118_cov_253.652542	211	72	1.5	1.6	8.65	0	0
MSGI1_111441	NODE_51145_length_118_cov_23.135593	20	0	5.3	5.4	4.66	0	7.00E-05
MSGI1_111443	NODE_50724_length_118_cov_34.389832	32	0	6.0	6.1	5.94	0	0
MSGI1_111453	NODE_43979_length_118_cov_15.754237	16	3	2.7	2.7	3.33	8.40E-04	9.79E-03
MSGI1_111459	NODE_38037_length_118_cov_9.567797	3	20	-2.9	-2.8	-3.72	2.00E-04	2.87E-03
MSGI1_111464	NODE_32528_length_118_cov_22.372881	21	4	2.3	2.4	3.57	3.60E-04	4.76E-03
MSGI1_111465	NODE_31062_length_118_cov_25.076271	20	122	-2.6	-2.6	-8.82	0	0
MSGI1_111467	NODE_2758_length_118_cov_55.118645	23	0	6.2	6.3	4.96	0	2.00E-05
MSGI1_111471	NODE_25675_length_118_cov_75.033897	49	20	1.3	1.3	3.6	3.10E-04	4.22E-03
MSGI1_111473	NODE_23369_length_118_cov_21.610170	19	0	5.2	5.3	4.51	1.00E-05	1.40E-04
MSGI1_111476	NODE_1864_length_118_cov_9.830508	1	25	-4.5	-4.5	-4.98	0	2.00E-05
MSGI1_111477	NODE_17720_length_118_cov_71.593224	64	17	1.9	2.0	5.53	0	0
MSGI1_111479	NODE_15721_length_118_cov_79.915253	66	11	2.6	2.6	6.64	0	0
MSGI1_111480	NODE_14320_length_118_cov_35.500000	32	6	2.5	2.6	4.61	0	9.00E-05
MSGI1_111487	NODE_12355_length_118_cov_40.177967	18	3	2.5	2.5	3.42	6.20E-04	7.62E-03
MSGI1_111489	NODE_1143_length_118_cov_245.101700	222	1	7.7	7.7	14.91	0	0
MSGI1_111490	NODE_10377_length_118_cov_27.305084	14	0	4.8	4.8	3.8	1.40E-04	2.14E-03
MSGI1_111562	NODE_33183_length_117_cov_15.000000	13	0	4.7	4.8	3.72	1.90E-04	2.80E-03
MSGI1_111564	NODE_31401_length_117_cov_39.880341	15	2	3.0	3.1	3.47	5.10E-04	6.44E-03
MSGI1_111566	NODE_31083_length_117_cov_107.897438	10	64	-2.6	-2.6	-6.38	0	0
MSGI1_111576	NODE_1554_length_117_cov_44.931625	16	68	-2.1	-2.0	-5.75	0	0
MSGI1_111638	NODE_4603_length_116_cov_212.543106	22	125	-2.5	-2.5	-8.73	0	0
MSGI1_111639	NODE_45942_length_116_cov_45.189655	28	0	5.8	5.9	5.54	0	0
MSGI1_111649	NODE_24642_length_116_cov_30.922413	29	3	3.3	3.4	4.96	0	2.00E-05
MSGI1_111650	NODE_23460_length_116_cov_43.017242	11	38	-1.8	-1.8	-3.95	8.00E-05	1.25E-03
MSGI1_111655	NODE_19455_length_116_cov_22.775862	0	19	-7.6	-7.5	-4.36	1.00E-05	2.70E-04
MSGI1_111656	NODE_19454_length_116_cov_41.224136	32	8	2.0	2.1	4.04	5.00E-05	9.10E-04
MSGI1_111661	NODE_13125_length_116_cov_25.594828	0	23	-5.5	-5.5	-4.9	0	3.00E-05
MSGI1_111679	F7SND4004IUMIJ	6	30	-2.3	-2.3	-4.05	5.00E-05	8.80E-04
MSGI1_111753	NODE_9549_length_115_cov_103.260872	97	20	2.3	2.3	7.57	0	0
MSGI1_111759	NODE_81691_length_115_cov_11.486957	12	0	4.6	4.6	3.56	3.60E-04	4.80E-03
MSGI1_111768	NODE_68061_length_115_cov_14.400000	12	0	4.6	4.6	3.51	4.30E-04	5.63E-03
MSGI1_111771	NODE_6451_length_115_cov_15.234782	14	0	4.6	4.6	3.89	1.00E-04	1.60E-03
MSGI1_111772	NODE_62508_length_115_cov_10.304348	14	0	4.8	4.8	3.85	1.20E-04	1.82E-03
MSGI1_111790	NODE_45467_length_115_cov_16.834784	15	0	4.9	5.0	4.04	5.00E-05	9.10E-04
MSGI1_111806	NODE_31472_length_115_cov_29.147825	14	0	4.6	4.6	3.87	1.10E-04	1.69E-03
MSGI1_11181	TC10356	5	47	-3.2	-3.2	-6.1	0	0
MSGI1_111812	NODE_27593_length_115_cov_49.008698	31	5	2.5	2.6	4.5	1.00E-05	1.50E-04
MSGI1_111813	NODE_27294_length_115_cov_55.869564	42	15	1.5	1.5	3.75	1.70E-04	2.56E-03
MSGI1_111814	NODE_26749_length_115_cov_26.669565	22	0	6.2	6.3	4.93	0	2.00E-05
MSGI1_111816	NODE_25630_length_115_cov_37.504349	2	82	-5.7	-5.6	-9.33	0	0
MSGI1_111819	NODE_2442_length_115_cov_297.713043	225	0	9.6	9.6	13.49	0	0
MSGI1_111829	NODE_19196_length_115_cov_36.339130	32	3	3.3	3.3	5.16	0	1.00E-05
MSGI1_111835	NODE_17069_length_115_cov_12.739130	12	0	4.3	4.4	3.53	4.00E-04	5.26E-03
MSGI1_111836	NODE_17017_length_115_cov_51.565216	43	0	6.4	6.5	6.85	0	0
MSGI1_111839	NODE_16289_length_115_cov_12.304348	0	11	-4.5	-4.5	-3.38	7.20E-04	8.59E-03
MSGI1_111841	NODE_1493_length_115_cov_96.678261	62	11	2.5	2.5	6.31	0	0
MSGI1_111842	NODE_14922_length_115_cov_57.052174	3	23	-2.9	-2.8	-3.98	7.00E-05	1.12E-03
MSGI1_111843	NODE_13944_length_115_cov_16.026087	14	0	4.5	4.6	3.82	1.30E-04	1.98E-03
MSGI1_111849	NODE_12850_length_115_cov_17.808695	19	3	2.6	2.6	3.6	3.10E-04	4.25E-03
MSGI1_111899	F7SND4003GTIY1	666	102	2.7	2.8	21.79	0	0
MSGI1_111941	NODE_4834_length_114_cov_97.289474	43	16	1.4	1.4	3.57	3.50E-04	4.74E-03
MSGI1_111943	NODE_45535_length_114_cov_14.324561	13	0	4.0	4.1	3.56	3.70E-04	4.87E-03
MSGI1_111946	NODE_40227_length_114_cov_5.131579	4	25	-2.6	-2.5	-3.98	7.00E-05	1.15E-03
MSGI1_111951	NODE_22536_length_114_cov_41.807018	31	2	3.8	3.9	5.43	0	0
MSGI1_111955	NODE_1693_length_114_cov_40.078949	36	14	1.4	1.4	3.33	8.60E-04	9.96E-03
MSGI1_111956	NODE_15517_length_114_cov_37.771931	34	10	1.8	1.8	3.85	1.20E-04	1.80E-03
MSGI1_111957	NODE_14043_length_114_cov_397.868408	156	76	1.0	1.1	5.49	0	0
MSGI1_11196	146148925	201	548	-1.4	-1.4	-12.54	0	0
MSGI1_1120	TC15731	102	50	1.0	1.1	4.47	1.00E-05	1.70E-04
MSGI1_11203	TC18930	58	21	1.5	1.5	4.41	1.00E-05	2.20E-04
MSGI1_112034	NODE_37950_length_113_cov_44.486725	33	5	2.7	2.8	4.86	0	3.00E-05
MSGI1_112035	NODE_37228_length_113_cov_23.159292	12	0	4.5	4.6	3.5	4.60E-04	5.94E-03
MSGI1_112037	NODE_34530_length_113_cov_12.610620	0	20	-5.3	-5.3	-4.62	0	9.00E-05
MSGI1_112039	NODE_31199_length_113_cov_79.654869	77	25	1.6	1.7	5.44	0	0
MSGI1_112046	NODE_23818_length_113_cov_8.699115	4	28	-2.7	-2.7	-4.31	2.00E-05	3.20E-04
MSGI1_112082	F7SND4003GKQEQ	9	31	-1.7	-1.7	-3.37	7.50E-04	8.88E-03
MSGI1_112085	F7SND4003GEIWI	14	0	4.1	4.1	3.66	2.50E-04	3.52E-03
MSGI1_112087	F7SND4003G6LAI	75	24	1.6	1.7	5.4	0	0
MSGI1_112153	NODE_36023_length_112_cov_26.794643	56	22	1.4	1.4	4.06	5.00E-05	8.30E-04
MSGI1_112161	NODE_3109_length_112_cov_44.723213	41	14	1.6	1.6	3.86	1.10E-04	1.77E-03
MSGI1_112162	NODE_30751_length_112_cov_8.017858	6	31	-2.4	-2.3	-4.23	2.00E-05	4.40E-04
MSGI1_112170	NODE_27857_length_112_cov_35.991070	30	0	5.9	6.0	5.75	0	0
MSGI1_112172	NODE_2694_length_112_cov_134.098221	57	0	7.6	7.6	7.57	0	0
MSGI1_112174	NODE_24371_length_112_cov_9.785714	0	15	-4.9	-4.9	-3.92	9.00E-05	1.39E-03
MSGI1_112175	NODE_2381_length_112_cov_60.321430	53	9	2.6	2.7	6.06	0	0
MSGI1_112179	NODE_2259_length_112_cov_50.482143	44	13	1.8	1.8	4.35	1.00E-05	2.70E-04
MSGI1_112180	NODE_21343_length_112_cov_16.598215	14	0	4.8	4.8	3.83	1.20E-04	1.92E-03
MSGI1_112185	NODE_17615_length_112_cov_13.892858	5	29	-2.4	-2.4	-4.06	5.00E-05	8.40E-04
MSGI1_112191	NODE_1065_length_112_cov_176.794647	86	28	1.6	1.7	5.68	0	0
MSGI1_112203	F7SND4004IXGFQ	0	417	-8.9	-8.8	-19	0	0
MSGI1_11225	TC8354	48	113	-1.2	-1.2	-5.02	0	1.00E-05
MSGI1_112258	NODE_9579_length_111_cov_26.774775	28	7	2.1	2.1	3.82	1.30E-04	2.03E-03
MSGI1_112262	NODE_7818_length_111_cov_197.225220	12	45	-2.0	-1.9	-4.44	1.00E-05	1.90E-04
MSGI1_112268	NODE_63862_length_111_cov_18.153152	13	1	3.6	3.6	3.42	6.20E-04	7.64E-03
MSGI1_112270	NODE_5693_length_111_cov_49.171169	39	11	1.8	1.9	4.16	3.00E-05	5.70E-04
MSGI1_112289	NODE_16681_length_111_cov_12.639640	0	17	-5.1	-5.1	-4.26	2.00E-05	4.00E-04
MSGI1_112293	NODE_14016_length_111_cov_48.882881	26	134	-2.4	-2.3	-8.73	0	0
MSGI1_112298	F7SND4004JQ1RE	7	29	-2.0	-1.9	-3.63	2.70E-04	3.81E-03
MSGI1_112327	F7SND4004IN81K	0	47	-5.9	-5.8	-7.04	0	0
MSGI1_112341	F7SND4003GYUTJ	3	18	-2.8	-2.8	-3.54	3.90E-04	5.18E-03
MSGI1_112359	F7SND4003G7TJA	0	18	-5.2	-5.1	-4.33	1.00E-05	2.90E-04
MSGI1_112381	TC587	12	0	4.5	4.6	3.5	4.60E-04	5.94E-03
MSGI1_112391	NODE_67307_length_110_cov_12.490909	16	2	3.3	3.3	3.71	2.00E-04	2.91E-03
MSGI1_112402	NODE_466_length_110_cov_292.854553	157	55	1.5	1.6	7.41	0	0
MSGI1_112411	NODE_3302_length_110_cov_36.109093	0	57	-6.8	-6.8	-7.7	0	0
MSGI1_112416	NODE_23682_length_110_cov_29.918182	106	52	1.0	1.1	4.59	0	1.00E-04
MSGI1_112418	NODE_2020_length_110_cov_26.363636	0	44	-6.4	-6.4	-6.78	0	0
MSGI1_112422	NODE_16335_length_110_cov_135.718185	94	43	1.1	1.2	4.65	0	8.00E-05
MSGI1_112425	NODE_13377_length_110_cov_13.754545	0	14	-7.1	-7.1	-3.77	1.60E-04	2.38E-03
MSGI1_112430	F7SND4004JNOXG	44	5	3.2	3.2	6.05	0	0
MSGI1_112456	F7SND4003GFW7N	114	1956	-4.1	-4.1	-43.2	0	0
MSGI1_112466	NODE_9460_length_109_cov_453.238525	217	6	5.2	5.2	15.38	0	0
MSGI1_11247	NODE_16688_length_715_cov_62.194405	57	25	1.2	1.2	3.71	2.10E-04	2.98E-03
MSGI1_112479	NODE_77171_length_109_cov_13.871560	13	0	4.7	4.8	3.77	1.60E-04	2.39E-03
MSGI1_112498	NODE_6013_length_109_cov_46.449543	53	2	5.0	5.0	7.59	0	0
MSGI1_11250	284022783	85	178	-1.1	-1.0	-5.51	0	0
MSGI1_112500	NODE_5681_length_109_cov_24.155964	21	3	2.6	2.7	3.79	1.50E-04	2.26E-03
MSGI1_112507	NODE_51352_length_109_cov_43.311928	37	6	2.8	2.8	5.19	0	1.00E-05
MSGI1_112510	NODE_4917_length_109_cov_319.449554	278	20	3.8	3.8	16.23	0	0
MSGI1_112518	NODE_44393_length_109_cov_15.715596	20	3	2.9	3.0	3.87	1.10E-04	1.69E-03
MSGI1_112520	NODE_40289_length_109_cov_91.220184	42	5	3.1	3.1	5.8	0	0
MSGI1_112531	NODE_32821_length_109_cov_11.715596	28	67	-1.3	-1.2	-3.88	1.00E-04	1.64E-03
MSGI1_112535	NODE_30420_length_109_cov_14.522936	12	0	4.6	4.7	3.6	3.20E-04	4.31E-03
MSGI1_112542	NODE_27057_length_109_cov_36.027523	29	0	5.8	5.9	5.62	0	0
MSGI1_112547	NODE_24432_length_109_cov_393.981659	109	0	7.5	7.6	10.52	0	0
MSGI1_112548	NODE_23349_length_109_cov_150.477066	122	1	6.8	6.8	11.41	0	0
MSGI1_112549	NODE_23279_length_109_cov_23.733946	16	0	5.0	5.0	4.1	4.00E-05	7.30E-04
MSGI1_112552	NODE_21295_length_109_cov_43.825687	36	0	6.2	6.2	6.29	0	0
MSGI1_112558	NODE_1825_length_109_cov_101.587158	91	22	2.0	2.1	6.79	0	0
MSGI1_112567	NODE_1405_length_109_cov_83.357796	47	0	6.3	6.3	7.14	0	0
MSGI1_11257	157973940	46	17	1.4	1.5	3.84	1.20E-04	1.89E-03
MSGI1_112574	NODE_10741_length_109_cov_134.651382	116	41	1.5	1.6	6.3	0	0
MSGI1_11259	TC9859	14	64	-2.2	-2.2	-5.82	0	0
MSGI1_112600	F7SND4003GZQG6	88	12	2.9	3.0	8.21	0	0
MSGI1_112630	NODE_67870_length_108_cov_18.157408	16	0	5.0	5.1	4.18	3.00E-05	5.30E-04
MSGI1_112637	NODE_40962_length_108_cov_72.185188	18	3	2.5	2.5	3.34	8.20E-04	9.59E-03
MSGI1_112640	NODE_34050_length_108_cov_35.907406	30	8	1.9	2.0	3.78	1.50E-04	2.30E-03
MSGI1_11266	TC10398	5	69	-3.8	-3.7	-7.89	0	0
MSGI1_1127	TC2836	23	176	-2.9	-2.9	-11.3	0	0
MSGI1_11274	NODE_10831_length_714_cov_19.826330	6	32	-2.4	-2.3	-4.26	2.00E-05	3.90E-04
MSGI1_11275	283574927	84	20	2.1	2.1	6.6	0	0
MSGI1_112752	NODE_6826_length_107_cov_92.775703	79	219	-1.5	-1.4	-8.02	0	0
MSGI1_112763	NODE_57628_length_107_cov_16.364487	14	0	4.8	4.9	3.86	1.10E-04	1.73E-03
MSGI1_112764	NODE_56197_length_107_cov_16.831776	10	39	-1.9	-1.9	-4.15	3.00E-05	5.90E-04
MSGI1_112772	NODE_35971_length_107_cov_228.420563	92	39	1.2	1.3	4.89	0	3.00E-05
MSGI1_112788	NODE_18994_length_107_cov_138.457947	71	34	1.1	1.1	3.82	1.30E-04	1.99E-03
MSGI1_112789	NODE_17500_length_107_cov_123.345795	51	108	-1.1	-1.0	-4.37	1.00E-05	2.50E-04
MSGI1_112794	NODE_14097_length_107_cov_258.261688	154	70	1.1	1.2	5.94	0	0
MSGI1_112799	NODE_11807_length_107_cov_35.822430	4	42	-3.3	-3.3	-5.8	0	0
MSGI1_11283	TC9873	2	20	-3.1	-3.1	-3.92	9.00E-05	1.41E-03
MSGI1_112849	F7SND4003G9CKI	12	0	4.3	4.4	3.48	4.90E-04	6.18E-03
MSGI1_112866	50321655	16	1	3.7	3.8	3.87	1.00E-04	1.66E-03
MSGI1_112868	136141203	2	20	-3.3	-3.3	-4.04	5.00E-05	9.30E-04
MSGI1_112870	TC7804	30	0	5.1	5.1	5.69	0	0
MSGI1_112880	NODE_8418_length_106_cov_6.047170	12	0	4.6	4.7	3.6	3.20E-04	4.31E-03
MSGI1_112886	NODE_6949_length_106_cov_14.188680	12	0	4.6	4.7	3.6	3.20E-04	4.31E-03
MSGI1_112889	NODE_66314_length_106_cov_25.132076	16	2	3.1	3.2	3.56	3.60E-04	4.84E-03
MSGI1_112899	NODE_54117_length_106_cov_18.207546	27	8	1.8	1.8	3.44	5.70E-04	7.11E-03
MSGI1_112900	NODE_53837_length_106_cov_74.990562	16	0	5.8	5.8	4.24	2.00E-05	4.20E-04
MSGI1_112919	NODE_40406_length_106_cov_15.103773	13	0	3.8	3.9	3.48	5.00E-04	6.32E-03
MSGI1_112924	NODE_39574_length_106_cov_79.641510	71	2	5.6	5.6	8.85	0	0
MSGI1_112931	NODE_35015_length_106_cov_78.490562	62	5	3.7	3.8	7.62	0	0
MSGI1_112932	NODE_34563_length_106_cov_18.301888	17	86	-2.4	-2.3	-6.99	0	0
MSGI1_112939	NODE_31355_length_106_cov_26.622641	24	0	5.3	5.4	5.14	0	1.00E-05
MSGI1_112940	NODE_30661_length_106_cov_19.198112	14	0	4.8	4.8	3.82	1.30E-04	2.03E-03
MSGI1_112941	NODE_30095_length_106_cov_9.235849	17	0	5.1	5.1	4.28	2.00E-05	3.70E-04
MSGI1_112948	NODE_26304_length_106_cov_169.735855	135	7	4.3	4.4	11.76	0	0
MSGI1_112949	NODE_26276_length_106_cov_29.575472	22	72	-1.7	-1.7	-5.14	0	1.00E-05
MSGI1_112954	NODE_24851_length_106_cov_32.688679	19	48	-1.3	-1.3	-3.39	6.90E-04	8.28E-03
MSGI1_112955	NODE_24293_length_106_cov_27.603773	30	2	4.3	4.3	5.48	0	0
MSGI1_112959	NODE_22877_length_106_cov_189.367920	148	11	3.8	3.9	11.89	0	0
MSGI1_112963	NODE_22068_length_106_cov_12.924528	2	18	-3.3	-3.3	-3.8	1.40E-04	2.17E-03
MSGI1_112965	NODE_19076_length_106_cov_318.764160	127	43	1.6	1.6	6.76	0	0
MSGI1_112968	NODE_17319_length_106_cov_11.084906	15	0	4.9	4.9	3.97	7.00E-05	1.19E-03
MSGI1_11297	NODE_852_length_713_cov_28.223001	23	0	4.8	4.9	4.95	0	2.00E-05
MSGI1_112971	NODE_1552_length_106_cov_116.641510	89	14	2.6	2.7	7.84	0	0
MSGI1_112974	NODE_14178_length_106_cov_23.858490	20	0	6.0	6.1	4.62	0	9.00E-05
MSGI1_11299	NODE_5357_length_713_cov_37.454418	26	4	2.8	2.8	4.4	1.00E-05	2.20E-04
MSGI1_113014	TC67	220	0	8.8	8.8	14	0	0
MSGI1_113029	NODE_6910_length_105_cov_142.009521	126	0	7.7	7.8	11.22	0	0
MSGI1_113033	NODE_54595_length_105_cov_30.009523	28	0	5.0	5.0	5.49	0	0
MSGI1_113038	NODE_47267_length_105_cov_28.838095	21	3	2.8	2.9	3.92	9.00E-05	1.39E-03
MSGI1_113042	NODE_34681_length_105_cov_20.066668	17	0	5.1	5.1	4.24	2.00E-05	4.30E-04
MSGI1_11306	157977253	46	12	1.9	2.0	4.7	0	6.00E-05
MSGI1_113063	NODE_10141_length_105_cov_26.504763	31	2	3.9	3.9	5.42	0	0
MSGI1_11307	157976303	24	57	-1.2	-1.2	-3.51	4.40E-04	5.64E-03
MSGI1_113085	F7SND4004H5PRU	26	81	-1.6	-1.6	-5.26	0	0
MSGI1_113111	136141162	11	132	-3.6	-3.5	-10.69	0	0
MSGI1_113112	TC8104	35	5	2.8	2.9	5.12	0	1.00E-05
MSGI1_113114	NODE_9088_length_104_cov_334.192322	269	0	9.1	9.1	15.22	0	0
MSGI1_11312	157974060	599	261	1.2	1.2	12.12	0	0
MSGI1_113120	NODE_77412_length_104_cov_12.182693	5	24	-2.4	-2.3	-3.71	2.00E-04	2.95E-03
MSGI1_113122	NODE_71177_length_104_cov_11.269231	8	49	-2.6	-2.5	-5.51	0	0
MSGI1_113123	NODE_69359_length_104_cov_15.778846	18	3	2.6	2.6	3.43	6.00E-04	7.39E-03
MSGI1_11313	157973471	75	23	1.7	1.8	5.55	0	0
MSGI1_113134	NODE_51326_length_104_cov_53.663460	23	4	2.7	2.8	4.03	5.00E-05	9.30E-04
MSGI1_113142	NODE_39373_length_104_cov_62.903847	42	0	6.4	6.4	6.73	0	0
MSGI1_113143	NODE_38080_length_104_cov_52.182693	23	4	2.7	2.7	4.01	6.00E-05	1.03E-03
MSGI1_11315	TC5071	26	6	2.1	2.2	3.71	2.00E-04	2.94E-03
MSGI1_113156	NODE_23002_length_104_cov_83.567307	79	19	2.1	2.1	6.48	0	0
MSGI1_113167	NODE_10265_length_104_cov_93.913460	67	0	7.8	7.8	8.12	0	0
MSGI1_113211	F7SND4003GP21T	3	28	-3.5	-3.4	-4.85	0	3.00E-05
MSGI1_11322	TC17792	38	14	1.4	1.4	3.43	5.90E-04	7.30E-03
MSGI1_11323	TC1545	126	48	1.4	1.4	6.22	0	0
MSGI1_113248	NODE_8822_length_103_cov_43.009708	38	4	3.2	3.2	5.65	0	0
MSGI1_113257	NODE_77741_length_103_cov_7.912621	3	38	-3.5	-3.5	-5.68	0	0
MSGI1_113277	NODE_59958_length_103_cov_21.485437	15	0	4.9	4.9	3.97	7.00E-05	1.19E-03
MSGI1_113283	NODE_55204_length_103_cov_26.495146	24	6	2.0	2.1	3.48	5.00E-04	6.31E-03
MSGI1_113285	NODE_54982_length_103_cov_15.679611	13	0	4.7	4.8	3.72	1.90E-04	2.80E-03
MSGI1_113291	NODE_51100_length_103_cov_51.747574	45	6	2.9	2.9	5.81	0	0
MSGI1_11330	NODE_4473_length_712_cov_18.459270	31	10	1.7	1.7	3.51	4.30E-04	5.63E-03
MSGI1_113301	NODE_44641_length_103_cov_39.592232	15	0	5.6	5.7	4.01	6.00E-05	1.00E-03
MSGI1_113304	NODE_4428_length_103_cov_56.330097	0	69	-6.6	-6.6	-8.51	0	0
MSGI1_113308	NODE_41455_length_103_cov_99.572815	21	3	2.7	2.7	3.89	1.00E-04	1.57E-03
MSGI1_11332	NODE_31689_length_712_cov_13.435393	19	1	3.8	3.8	4.29	2.00E-05	3.50E-04
MSGI1_113326	NODE_29307_length_103_cov_5.776699	0	53	-7.0	-7.0	-7.34	0	0
MSGI1_113327	NODE_29238_length_103_cov_11.203883	10	58	-2.6	-2.5	-6.03	0	0
MSGI1_113336	NODE_2556_length_103_cov_128.524277	111	16	2.8	2.8	8.98	0	0
MSGI1_113340	NODE_21720_length_103_cov_13.961165	5	26	-2.4	-2.4	-3.91	9.00E-05	1.45E-03
MSGI1_113341	NODE_21675_length_103_cov_65.368935	65	1	5.8	5.8	8.46	0	0
MSGI1_113342	NODE_21584_length_103_cov_11.980582	10	48	-2.2	-2.2	-5.03	0	1.00E-05
MSGI1_11335	NODE_1310_length_712_cov_138.757019	13	51	-2.0	-2.0	-4.9	0	2.00E-05
MSGI1_113351	NODE_17322_length_103_cov_298.961151	127	38	1.7	1.8	7.25	0	0
MSGI1_113354	NODE_15969_length_103_cov_129.679611	108	13	3.1	3.1	9.3	0	0
MSGI1_113365	NODE_10968_length_103_cov_59.388348	16	1	3.7	3.8	3.89	1.00E-04	1.57E-03
MSGI1_113391	F7SND4004I8HG0	91	38	1.3	1.3	4.92	0	2.00E-05
MSGI1_113402	F7SND4004H5SMN	0	13	-4.7	-4.6	-3.61	3.00E-04	4.15E-03
MSGI1_113415	F7SND4003HCTO9	29	4	3.0	3.1	4.8	0	4.00E-05
MSGI1_113421	F7SND4003GUDW6	36	13	1.5	1.5	3.44	5.80E-04	7.13E-03
MSGI1_11344	TC9753	12	69	-2.5	-2.4	-6.48	0	0
MSGI1_113448	F7SND4003FNSOO	69	200	-1.5	-1.5	-7.87	0	0
MSGI1_113458	F7SND4003F3HZY	9	34	-2.0	-1.9	-3.9	9.00E-05	1.51E-03
MSGI1_11347	TC8171	46	156	-1.8	-1.7	-7.78	0	0
MSGI1_113477	NODE_5816_length_102_cov_12.098040	24	5	2.3	2.4	3.81	1.40E-04	2.10E-03
MSGI1_113484	NODE_54829_length_102_cov_32.313725	5	24	-2.3	-2.3	-3.65	2.60E-04	3.60E-03
MSGI1_113491	NODE_39857_length_102_cov_27.558823	23	0	5.5	5.6	5	0	2.00E-05
MSGI1_113497	NODE_26173_length_102_cov_53.803921	37	12	1.6	1.6	3.65	2.60E-04	3.63E-03
MSGI1_113501	NODE_2043_length_102_cov_98.088234	67	24	1.5	1.5	4.75	0	5.00E-05
MSGI1_113503	NODE_19605_length_102_cov_102.362747	62	21	1.6	1.6	4.7	0	6.00E-05
MSGI1_113506	NODE_17692_length_102_cov_92.147057	28	127	-2.2	-2.2	-8.14	0	0
MSGI1_113508	NODE_15905_length_102_cov_22.294117	23	0	5.5	5.6	5	0	2.00E-05
MSGI1_113540	F7SND4004IB8DN	0	23	-5.5	-5.5	-4.97	0	2.00E-05
MSGI1_113547	F7SND4004H2N0I	5	37	-2.8	-2.8	-5.12	0	1.00E-05
MSGI1_11358	TC1645	53	22	1.3	1.3	3.73	1.90E-04	2.73E-03
MSGI1_113603	NODE_58008_length_101_cov_20.366337	23	6	2.0	2.0	3.36	7.50E-04	8.95E-03
MSGI1_113604	NODE_57957_length_101_cov_8.198020	18	1	3.9	4.0	4.17	3.00E-05	5.50E-04
MSGI1_113612	NODE_4045_length_101_cov_118.772278	3	177	-5.8	-5.8	-13.72	0	0
MSGI1_113620	NODE_26870_length_101_cov_27.079208	21	2	3.8	3.8	4.43	1.00E-05	2.00E-04
MSGI1_113622	NODE_26216_length_101_cov_31.782179	15	51	-1.8	-1.8	-4.52	1.00E-05	1.30E-04
MSGI1_113625	NODE_24815_length_101_cov_82.900993	58	4	3.8	3.8	7.45	0	0
MSGI1_113626	NODE_24220_length_101_cov_21.108912	12	36	-1.6	-1.6	-3.49	4.80E-04	6.09E-03
MSGI1_113628	NODE_2136_length_101_cov_39.099010	18	2	2.9	3.0	3.75	1.70E-04	2.57E-03
MSGI1_113629	NODE_17095_length_101_cov_25.277227	7	29	-2.1	-2.1	-3.78	1.50E-04	2.30E-03
MSGI1_11363	TC10221	142	51	1.5	1.5	6.82	0	0
MSGI1_113631	NODE_14635_length_101_cov_44.574257	27	8	1.8	1.8	3.38	7.00E-04	8.43E-03
MSGI1_113632	NODE_10646_length_101_cov_97.029701	53	13	2.1	2.1	5.25	0	0
MSGI1_11364	TC10108	13	42	-1.7	-1.6	-3.85	1.20E-04	1.81E-03
MSGI1_113659	NODE_77001_length_100_cov_22.020000	17	0	5.1	5.1	4.28	2.00E-05	3.70E-04
MSGI1_113667	NODE_6845_length_100_cov_54.189999	72	3	4.6	4.6	8.66	0	0
MSGI1_113669	NODE_6752_length_100_cov_253.619995	130	22	2.5	2.6	9.27	0	0
MSGI1_113692	NODE_29790_length_100_cov_43.320000	45	8	2.5	2.6	5.45	0	0
MSGI1_113702	NODE_21069_length_100_cov_25.370001	2	39	-4.0	-4.0	-6.07	0	0
MSGI1_113705	NODE_18199_length_100_cov_14.010000	0	16	-5.0	-5.0	-4.13	3.00E-05	6.30E-04
MSGI1_113706	NODE_17707_length_100_cov_197.589996	51	19	1.4	1.5	4	6.00E-05	1.07E-03
MSGI1_113709	NODE_16538_length_100_cov_74.730003	66	0	7.0	7.1	8.31	0	0
MSGI1_113711	NODE_15650_length_100_cov_31.049999	3	48	-4.3	-4.2	-6.83	0	0
MSGI1_113712	NODE_14275_length_100_cov_49.040001	42	12	1.8	1.8	4.23	2.00E-05	4.40E-04
MSGI1_113715	NODE_13589_length_100_cov_90.690002	67	23	1.5	1.6	4.85	0	3.00E-05
MSGI1_113717	NODE_12463_length_100_cov_72.760002	62	8	3.0	3.1	6.98	0	0
MSGI1_113734	F7SND4004IAY3D	0	13	-4.5	-4.4	-3.64	2.70E-04	3.71E-03
MSGI1_113788	TC16653	440	185	1.3	1.3	10.72	0	0
MSGI1_113794	NODE_77017_length_99_cov_6.646465	2	17	-3.1	-3.1	-3.61	3.00E-04	4.09E-03
MSGI1_113796	NODE_7496_length_99_cov_16.919191	4	22	-2.5	-2.5	-3.63	2.80E-04	3.88E-03
MSGI1_113799	NODE_7020_length_99_cov_92.444443	79	0	8.0	8.1	8.76	0	0
MSGI1_113803	NODE_51016_length_99_cov_15.797979	14	0	4.8	4.9	3.92	9.00E-05	1.40E-03
MSGI1_113804	NODE_49153_length_99_cov_33.808083	29	7	2.1	2.2	3.96	7.00E-05	1.24E-03
MSGI1_113814	NODE_36836_length_99_cov_18.696970	12	48	-1.9	-1.9	-4.6	0	1.00E-04
MSGI1_113819	NODE_30726_length_99_cov_49.191917	63	32	1.0	1.0	3.37	7.40E-04	8.79E-03
MSGI1_113820	NODE_30633_length_99_cov_91.898987	43	18	1.3	1.3	3.35	8.00E-04	9.41E-03
MSGI1_113826	NODE_22530_length_99_cov_61.060608	0	70	-7.1	-7.1	-8.45	0	0
MSGI1_11386	TC9516	16	50	-1.6	-1.6	-4.11	4.00E-05	7.10E-04
MSGI1_113872	F7SND4003GL05X	0	30	-5.9	-5.9	-5.64	0	0
MSGI1_113873	F7SND4003GJE0E	1	74	-5.8	-5.8	-8.87	0	0
MSGI1_113906	NODE_9096_length_98_cov_55.744900	55	9	2.6	2.7	6.17	0	0
MSGI1_113908	NODE_74838_length_98_cov_11.418367	9	53	-2.6	-2.6	-5.87	0	0
MSGI1_113909	NODE_7238_length_98_cov_22.908163	26	6	2.1	2.1	3.74	1.80E-04	2.68E-03
MSGI1_113932	NODE_29091_length_98_cov_18.418367	0	24	-7.9	-7.9	-4.78	0	4.00E-05
MSGI1_113938	NODE_16417_length_98_cov_75.887756	48	4	3.7	3.7	6.65	0	0
MSGI1_113941	NODE_10579_length_98_cov_174.173462	64	29	1.1	1.2	3.83	1.20E-04	1.91E-03
MSGI1_113954	F7SND4004IGESU	0	12	-4.6	-4.6	-3.53	4.10E-04	5.38E-03
MSGI1_113957	F7SND4004IC2YR	6	24	-2.0	-2.0	-3.34	8.20E-04	9.55E-03
MSGI1_113958	F7SND4004I9M19	0	14	-5.5	-5.5	-3.83	1.30E-04	1.97E-03
MSGI1_113963	F7SND4004H4R69	10	47	-2.2	-2.1	-4.91	0	2.00E-05
MSGI1_11401	TC15927	420	84	2.3	2.4	15.87	0	0
MSGI1_114021	NODE_58601_length_97_cov_41.618557	32	0	6.7	6.8	5.81	0	0
MSGI1_114027	NODE_51466_length_97_cov_34.835052	34	12	1.5	1.6	3.45	5.50E-04	6.88E-03
MSGI1_114045	NODE_2620_length_97_cov_123.505157	102	20	2.3	2.4	7.82	0	0
MSGI1_114062	F7SND4004JRACH	2	23	-3.4	-3.3	-4.34	1.00E-05	2.90E-04
MSGI1_114134	NODE_7218_length_96_cov_33.062500	39	13	1.6	1.6	3.82	1.30E-04	2.03E-03
MSGI1_114137	NODE_61118_length_96_cov_16.770834	14	0	5.5	5.6	3.9	9.00E-05	1.51E-03
MSGI1_114140	NODE_53876_length_96_cov_14.812500	11	0	5.1	5.2	3.39	6.90E-04	8.25E-03
MSGI1_114152	NODE_34020_length_96_cov_68.260414	31	88	-1.5	-1.4	-5.13	0	1.00E-05
MSGI1_114155	NODE_30364_length_96_cov_27.875000	14	0	4.8	4.8	3.8	1.40E-04	2.14E-03
MSGI1_114157	NODE_30104_length_96_cov_82.927086	72	15	2.2	2.3	6.42	0	0
MSGI1_114158	NODE_29756_length_96_cov_26.666666	0	34	-6.1	-6.0	-6	0	0
MSGI1_114172	NODE_17421_length_96_cov_33.916668	25	6	2.1	2.1	3.6	3.10E-04	4.22E-03
MSGI1_114234	NODE_63117_length_95_cov_24.400000	74	7	3.4	3.5	8.04	0	0
MSGI1_114247	NODE_36910_length_95_cov_5.757895	0	18	-5.2	-5.1	-4.36	1.00E-05	2.60E-04
MSGI1_114278	TC8598	33	0	6.0	6.1	5.97	0	0
MSGI1_11428	TC3098	6	65	-3.4	-3.4	-7.41	0	0
MSGI1_114293	NODE_6803_length_94_cov_97.755318	126	2	5.8	5.9	11.76	0	0
MSGI1_114309	NODE_48396_length_94_cov_45.436169	38	0	7.0	7.0	6.32	0	0
MSGI1_114315	NODE_41189_length_94_cov_36.414894	25	5	2.2	2.3	3.8	1.40E-04	2.13E-03
MSGI1_114318	NODE_37603_length_94_cov_36.670212	20	2	3.7	3.7	4.34	1.00E-05	2.90E-04
MSGI1_114331	NODE_26473_length_94_cov_15.723404	13	0	5.5	5.5	3.83	1.30E-04	1.94E-03
MSGI1_114333	NODE_24964_length_94_cov_95.606384	49	154	-1.6	-1.6	-7.31	0	0
MSGI1_114339	NODE_19699_length_94_cov_18.404255	0	30	-8.2	-8.2	-5.24	0	0
MSGI1_114343	NODE_14304_length_94_cov_25.329786	26	3	3.2	3.2	4.61	0	9.00E-05
MSGI1_114344	NODE_12794_length_94_cov_25.925531	31	5	2.5	2.6	4.51	1.00E-05	1.40E-04
MSGI1_114346	NODE_12331_length_94_cov_107.723404	83	0	7.4	7.4	9.21	0	0
MSGI1_11438	157976868	71	31	1.2	1.3	4.2	3.00E-05	5.00E-04
MSGI1_11439	157976195	17	2	2.8	2.9	3.52	4.30E-04	5.55E-03
MSGI1_1144	TC17597	51	13	2.0	2.0	4.97	0	2.00E-05
MSGI1_11440	157975638	67	29	1.2	1.3	4.05	5.00E-05	8.60E-04
MSGI1_114419	TC5907	15	2	3.2	3.2	3.46	5.20E-04	6.59E-03
MSGI1_11443	TC6711	31	0	5.7	5.7	5.86	0	0
MSGI1_114434	NODE_49169_length_93_cov_37.010754	30	8	1.9	1.9	3.71	2.00E-04	2.90E-03
MSGI1_114450	NODE_12274_length_93_cov_28.483871	16	46	-1.6	-1.5	-3.88	1.00E-04	1.65E-03
MSGI1_114451	NODE_10819_length_93_cov_66.741936	26	0	5.7	5.8	5.37	0	0
MSGI1_11447	TC17622	46	15	1.6	1.6	4.16	3.00E-05	5.80E-04
MSGI1_114533	TC16514	0	46	-6.5	-6.5	-6.92	0	0
MSGI1_114551	NODE_43189_length_92_cov_54.554348	20	49	-1.3	-1.2	-3.39	6.90E-04	8.29E-03
MSGI1_114555	NODE_3220_length_92_cov_99.413040	72	175	-1.3	-1.2	-6.43	0	0
MSGI1_114559	NODE_29574_length_92_cov_16.554348	0	17	-4.2	-4.2	-4.05	5.00E-05	8.80E-04
MSGI1_114567	NODE_1933_length_92_cov_45.652172	2	89	-5.6	-5.6	-9.71	0	0
MSGI1_114642	NODE_72890_length_91_cov_23.637363	7	40	-2.6	-2.5	-5.06	0	1.00E-05
MSGI1_114647	NODE_6949_length_91_cov_140.549454	26	7	2.0	2.0	3.61	3.00E-04	4.10E-03
MSGI1_114654	NODE_60608_length_91_cov_15.494506	16	0	5.0	5.0	4.14	3.00E-05	6.20E-04
MSGI1_114664	NODE_41125_length_91_cov_95.659340	30	4	2.8	2.9	4.7	0	6.00E-05
MSGI1_114667	NODE_35030_length_91_cov_45.417583	35	10	1.8	1.8	3.88	1.00E-04	1.62E-03
MSGI1_114676	NODE_30611_length_91_cov_29.340660	20	0	5.3	5.4	4.65	0	8.00E-05
MSGI1_114677	NODE_30356_length_91_cov_37.219780	20	0	5.3	5.3	4.61	0	9.00E-05
MSGI1_114679	NODE_29978_length_91_cov_17.186813	18	1	4.2	4.2	4.25	2.00E-05	4.10E-04
MSGI1_114684	NODE_18733_length_91_cov_44.571430	11	46	-2.1	-2.1	-4.81	0	4.00E-05
MSGI1_114686	NODE_16577_length_91_cov_50.263737	43	5	3.1	3.1	5.87	0	0
MSGI1_114688	NODE_15676_length_91_cov_117.714287	0	172	-7.6	-7.5	-13.01	0	0
MSGI1_11475	TC3498	40	8	2.4	2.5	5.03	0	1.00E-05
MSGI1_114776	NODE_19673_length_90_cov_65.633331	29	9	1.7	1.8	3.44	5.80E-04	7.15E-03
MSGI1_114778	NODE_15808_length_90_cov_15.166667	5	29	-2.6	-2.6	-4.37	1.00E-05	2.60E-04
MSGI1_114779	NODE_13274_length_90_cov_61.966667	0	100	-9.0	-8.9	-9.26	0	0
MSGI1_1148	TC7803	109	53	1.0	1.1	4.63	0	8.00E-05
MSGI1_11481	TC17110	49	19	1.3	1.4	3.76	1.70E-04	2.48E-03
MSGI1_114838	157976044	41	11	1.9	2.0	4.43	1.00E-05	2.00E-04
MSGI1_114843	TC15419	49	19	1.4	1.4	3.84	1.20E-04	1.90E-03
MSGI1_114852	NODE_68104_length_89_cov_29.865168	25	7	1.8	1.9	3.33	8.50E-04	9.94E-03
MSGI1_114867	NODE_39810_length_89_cov_174.146072	90	25	1.8	1.9	6.37	0	0
MSGI1_114874	NODE_15064_length_89_cov_55.584270	90	39	1.2	1.3	4.71	0	6.00E-05
MSGI1_1149	TC885	28	108	-2.0	-1.9	-6.96	0	0
MSGI1_114911	F7SND4004I2INO	3	50	-4.1	-4.0	-6.86	0	0
MSGI1_114914	F7SND4004H5IN9	51	13	2.0	2.1	5.06	0	1.00E-05
MSGI1_114916	F7SND4004H2XGT	1	13	-3.5	-3.4	-3.35	7.90E-04	9.30E-03
MSGI1_114946	NODE_8589_length_88_cov_61.295456	80	24	1.7	1.8	5.73	0	0
MSGI1_11495	157975506	66	28	1.2	1.3	4.05	5.00E-05	8.90E-04
MSGI1_114959	NODE_6778_length_88_cov_30.193182	25	3	2.9	2.9	4.32	1.00E-05	3.00E-04
MSGI1_11497	157974103	30	3	3.5	3.6	5.22	0	1.00E-05
MSGI1_114973	NODE_44650_length_88_cov_59.034092	45	8	2.5	2.6	5.44	0	0
MSGI1_114974	NODE_44020_length_88_cov_32.477272	51	22	1.2	1.3	3.57	3.50E-04	4.74E-03
MSGI1_114977	NODE_3903_length_88_cov_907.545471	238	69	1.8	1.8	10.16	0	0
MSGI1_114979	NODE_37959_length_88_cov_82.784088	42	0	6.4	6.4	6.76	0	0
MSGI1_11498	TC9870	14	321	-4.5	-4.5	-17.95	0	0
MSGI1_114985	NODE_33228_length_88_cov_16.261364	0	23	-6.3	-6.2	-4.92	0	2.00E-05
MSGI1_114988	NODE_30847_length_88_cov_30.886364	24	2	3.6	3.6	4.66	0	7.00E-05
MSGI1_11499	TC8948	134	33	2.0	2.1	8.31	0	0
MSGI1_114991	NODE_303_length_88_cov_660.215881	111	31	1.9	1.9	7.1	0	0
MSGI1_114994	NODE_2746_length_88_cov_1079.443237	160	1646	-3.4	-3.3	-36.87	0	0
MSGI1_114997	NODE_23351_length_88_cov_85.125000	57	3	4.1	4.2	7.55	0	0
MSGI1_114998	NODE_21443_length_88_cov_64.204544	73	30	1.3	1.3	4.39	1.00E-05	2.30E-04
MSGI1_115001	NODE_15480_length_88_cov_61.772728	28	108	-2.0	-1.9	-6.93	0	0
MSGI1_115002	NODE_14419_length_88_cov_90.670456	60	21	1.5	1.6	4.59	0	1.00E-04
MSGI1_115003	NODE_13705_length_88_cov_48.397728	18	0	5.2	5.2	4.45	1.00E-05	1.80E-04
MSGI1_115024	F7SND4004H20UC	0	14	-6.1	-6.1	-3.81	1.30E-04	2.07E-03
MSGI1_115048	NODE_66050_length_87_cov_19.505747	13	0	4.7	4.8	3.74	1.80E-04	2.66E-03
MSGI1_115066	NODE_28422_length_87_cov_33.574711	15	0	4.9	4.9	3.98	7.00E-05	1.13E-03
MSGI1_115072	NODE_24668_length_87_cov_13.908046	0	21	-4.5	-4.5	-4.56	1.00E-05	1.20E-04
MSGI1_115079	NODE_11728_length_87_cov_124.091957	0	138	-9.4	-9.4	-10.54	0	0
MSGI1_115080	NODE_11263_length_87_cov_87.873566	19	2	3.6	3.6	4.17	3.00E-05	5.60E-04
MSGI1_115093	F7SND4004JB3KM	13	84	-2.7	-2.7	-7.51	0	0
MSGI1_11516	NODE_19505_length_706_cov_12.892351	18	0	7.5	7.5	4.24	2.00E-05	4.20E-04
MSGI1_115161	NODE_907_length_86_cov_92.406975	65	7	3.3	3.3	7.44	0	0
MSGI1_115173	NODE_6735_length_86_cov_62.337208	50	0	6.6	6.7	7.33	0	0
MSGI1_115178	NODE_61513_length_86_cov_46.418606	25	4	2.5	2.6	4.05	5.00E-05	8.90E-04
MSGI1_115185	NODE_44757_length_86_cov_41.674419	28	0	6.5	6.6	5.48	0	0
MSGI1_115194	NODE_3056_length_86_cov_69.360466	25	4	2.6	2.6	4.11	4.00E-05	6.90E-04
MSGI1_11520	157976782	1124	148	2.9	3.0	29.38	0	0
MSGI1_115201	NODE_26139_length_86_cov_11.197675	0	18	-5.1	-5.1	-4.29	2.00E-05	3.40E-04
MSGI1_115202	NODE_25689_length_86_cov_18.755814	20	0	5.3	5.4	4.67	0	7.00E-05
MSGI1_115211	NODE_1380_length_86_cov_59.674419	48	117	-1.3	-1.2	-5.25	0	0
MSGI1_115213	NODE_11333_length_86_cov_71.709305	7	43	-2.5	-2.5	-5.17	0	1.00E-05
MSGI1_11524	157974133	265	108	1.3	1.3	8.54	0	0
MSGI1_115270	NODE_66518_length_85_cov_14.447059	11	0	4.4	4.5	3.34	8.20E-04	9.61E-03
MSGI1_115293	NODE_44030_length_85_cov_134.835297	38	9	2.1	2.1	4.46	1.00E-05	1.70E-04
MSGI1_115299	NODE_32657_length_85_cov_47.364704	38	0	6.2	6.3	6.42	0	0
MSGI1_115308	NODE_23758_length_85_cov_65.776474	22	0	5.4	5.5	4.89	0	3.00E-05
MSGI1_115309	NODE_22922_length_85_cov_35.447060	22	4	2.4	2.5	3.71	2.00E-04	2.92E-03
MSGI1_115311	NODE_19978_length_85_cov_41.400002	36	4	3.2	3.2	5.42	0	0
MSGI1_115314	NODE_17953_length_85_cov_6.164706	16	0	4.5	4.5	4.02	6.00E-05	9.60E-04
MSGI1_115321	NODE_12142_length_85_cov_16.588236	12	0	4.6	4.7	3.6	3.20E-04	4.31E-03
MSGI1_115322	NODE_10424_length_85_cov_62.070587	40	0	6.3	6.4	6.62	0	0
MSGI1_11534	TC16520	7	27	-1.9	-1.8	-3.38	7.10E-04	8.53E-03
MSGI1_115373	NODE_4347_length_84_cov_40.333332	22	0	5.0	5.0	4.83	0	3.00E-05
MSGI1_115378	NODE_33044_length_84_cov_114.178574	43	105	-1.3	-1.3	-5.05	0	1.00E-05
MSGI1_115385	NODE_19541_length_84_cov_48.940475	24	2	3.8	3.8	4.74	0	5.00E-05
MSGI1_115388	NODE_12697_length_84_cov_81.035713	24	62	-1.4	-1.3	-4.05	5.00E-05	8.70E-04
MSGI1_115436	F7SND4003GQI62	32	9	1.9	1.9	3.81	1.40E-04	2.09E-03
MSGI1_115439	F7SND4003GNKOF	0	174	-9.2	-9.1	-12.04	0	0
MSGI1_115469	NODE_8852_length_83_cov_33.180721	0	49	-6.6	-6.6	-7.19	0	0
MSGI1_11548	NODE_2453_length_705_cov_22.931915	17	2	2.9	2.9	3.61	3.00E-04	4.10E-03
MSGI1_115483	NODE_5402_length_83_cov_50.168674	23	0	5.5	5.6	5.01	0	1.00E-05
MSGI1_115487	NODE_36750_length_83_cov_45.686749	10	38	-2.0	-1.9	-4.12	4.00E-05	6.70E-04
MSGI1_115488	NODE_33032_length_83_cov_43.590363	34	9	1.9	2.0	4.03	5.00E-05	9.40E-04
MSGI1_115503	NODE_17727_length_83_cov_55.493977	41	7	2.5	2.6	5.25	0	0
MSGI1_115507	NODE_16480_length_83_cov_64.578316	6	33	-2.6	-2.5	-4.59	0	1.00E-04
MSGI1_115509	NODE_14231_length_83_cov_16.987951	16	0	4.5	4.6	4.1	4.00E-05	7.30E-04
MSGI1_11551	NODE_16235_length_705_cov_14.621277	12	0	6.8	6.9	3.49	4.70E-04	6.02E-03
MSGI1_115552	F7SND4004H29DL	0	14	-4.8	-4.7	-3.72	2.00E-04	2.87E-03
MSGI1_115553	F7SND4003HKF24	5	39	-2.9	-2.8	-5.25	0	0
MSGI1_115573	F7SND4003G24LE	101	32	1.7	1.7	6.37	0	0
MSGI1_115589	F7SND4003F6KNB	7	76	-3.4	-3.3	-7.89	0	0
MSGI1_11559	157975085	15	42	-1.5	-1.4	-3.52	4.20E-04	5.52E-03
MSGI1_115614	NODE_7766_length_82_cov_104.268295	0	96	-7.6	-7.5	-9.74	0	0
MSGI1_115629	NODE_62327_length_82_cov_18.975609	15	0	4.9	5.0	4.03	6.00E-05	9.60E-04
MSGI1_115630	NODE_61980_length_82_cov_39.646343	34	109	-1.7	-1.6	-6.22	0	0
MSGI1_115650	NODE_40411_length_82_cov_54.207317	43	92	-1.1	-1.1	-4.14	3.00E-05	6.20E-04
MSGI1_115652	NODE_37582_length_82_cov_8.048780	0	12	-4.5	-4.5	-3.41	6.30E-04	7.74E-03
MSGI1_115655	NODE_36265_length_82_cov_52.121952	40	10	2.1	2.1	4.59	0	1.00E-04
MSGI1_115659	NODE_30693_length_82_cov_12.426829	0	14	-4.8	-4.8	-3.79	1.50E-04	2.22E-03
MSGI1_115662	NODE_27856_length_82_cov_12.402439	21	0	6.1	6.2	4.81	0	4.00E-05
MSGI1_115665	NODE_25814_length_82_cov_107.939026	88	43	1.0	1.1	4.11	4.00E-05	6.90E-04
MSGI1_115669	NODE_24080_length_82_cov_54.731709	25	0	5.2	5.2	5.23	0	1.00E-05
MSGI1_115675	NODE_16367_length_82_cov_111.231705	0	83	-7.4	-7.3	-9.1	0	0
MSGI1_115707	F7SND4003G5JSO	22	57	-1.4	-1.4	-3.91	9.00E-05	1.47E-03
MSGI1_115726	NODE_9585_length_81_cov_52.555557	39	5	3.1	3.2	5.66	0	0
MSGI1_115731	NODE_8266_length_81_cov_43.209877	0	53	-6.7	-6.7	-7.41	0	0
MSGI1_115737	NODE_7139_length_81_cov_526.864197	113	56	1.0	1.1	4.65	0	8.00E-05
MSGI1_115746	NODE_48776_length_81_cov_25.851852	18	0	5.1	5.2	4.36	1.00E-05	2.70E-04
MSGI1_115750	NODE_44523_length_81_cov_42.493828	31	0	6.7	6.7	5.79	0	0
MSGI1_115752	NODE_40802_length_81_cov_36.703705	30	6	2.3	2.3	4.17	3.00E-05	5.60E-04
MSGI1_115755	NODE_36155_length_81_cov_38.407406	23	2	3.7	3.8	4.59	0	1.00E-04
MSGI1_115756	NODE_35150_length_81_cov_110.197533	43	6	2.8	2.8	5.64	0	0
MSGI1_115758	NODE_26755_length_81_cov_81.320984	4	26	-2.6	-2.6	-4.07	5.00E-05	8.00E-04
MSGI1_115761	NODE_25158_length_81_cov_39.827160	21	157	-2.9	-2.9	-10.6	0	0
MSGI1_115770	NODE_10245_length_81_cov_34.567902	31	9	1.8	1.9	3.72	1.90E-04	2.82E-03
MSGI1_115800	F7SND4003GSYT3	1	23	-4.4	-4.3	-4.77	0	5.00E-05
MSGI1_115805	F7SND4003GAZG2	45	3	3.7	3.8	6.46	0	0
MSGI1_11581	157977011	239	83	1.5	1.6	9.09	0	0
MSGI1_115827	NODE_63104_length_80_cov_32.700001	70	28	1.3	1.4	4.41	1.00E-05	2.10E-04
MSGI1_115833	NODE_4939_length_80_cov_207.137497	136	42	1.7	1.7	7.44	0	0
MSGI1_11585	157973634	24	232	-3.3	-3.2	-13.65	0	0
MSGI1_115854	NODE_15627_length_80_cov_72.787498	56	14	2.0	2.1	5.38	0	0
MSGI1_115855	NODE_11598_length_80_cov_75.500000	1	53	-5.7	-5.7	-7.5	0	0
MSGI1_115874	F7SND4004II73Z	21	54	-1.4	-1.4	-3.85	1.20E-04	1.83E-03
MSGI1_115889	F7SND4003GZUKJ	62	29	1.1	1.2	3.71	2.00E-04	2.94E-03
MSGI1_11590	TC4197	19	1	4.1	4.2	4.36	1.00E-05	2.60E-04
MSGI1_115924	NODE_8878_length_79_cov_24.215189	18	0	5.9	5.9	4.41	1.00E-05	2.20E-04
MSGI1_115945	NODE_54990_length_79_cov_19.101265	16	0	5.0	5.0	4.1	4.00E-05	7.30E-04
MSGI1_115948	NODE_51421_length_79_cov_46.417721	36	0	6.2	6.2	6.27	0	0
MSGI1_115957	NODE_39907_length_79_cov_23.063292	16	0	5.0	5.1	4.19	3.00E-05	5.00E-04
MSGI1_115959	NODE_38015_length_79_cov_15.822784	12	0	4.5	4.6	3.5	4.60E-04	5.94E-03
MSGI1_11596	TC18686	96	38	1.4	1.4	5.31	0	0
MSGI1_115961	NODE_37615_length_79_cov_40.189873	22	5	2.3	2.3	3.62	2.90E-04	4.01E-03
MSGI1_115962	NODE_37510_length_79_cov_6.784810	3	30	-3.5	-3.5	-5.1	0	1.00E-05
MSGI1_115963	NODE_36745_length_79_cov_85.544304	55	21	1.4	1.4	4.09	4.00E-05	7.60E-04
MSGI1_115966	NODE_35141_length_79_cov_26.151899	0	21	-5.4	-5.3	-4.65	0	8.00E-05
MSGI1_115972	NODE_29532_length_79_cov_134.430374	28	5	2.5	2.5	4.23	2.00E-05	4.50E-04
MSGI1_115980	NODE_2277_length_79_cov_51.392406	0	135	-9.4	-9.4	-10.45	0	0
MSGI1_115992	NODE_16163_length_79_cov_166.101273	70	31	1.2	1.2	4	6.00E-05	1.07E-03
MSGI1_115994	NODE_1452_length_79_cov_182.227844	67	149	-1.2	-1.1	-5.45	0	0
MSGI1_115995	NODE_14462_length_79_cov_33.177216	0	19	-6.6	-6.5	-4.47	1.00E-05	1.70E-04
MSGI1_115997	NODE_13575_length_79_cov_71.898735	54	15	1.9	1.9	4.97	0	2.00E-05
MSGI1_116021	F7SND4004IBC0Q	0	13	-4.7	-4.7	-3.67	2.40E-04	3.36E-03
MSGI1_116024	F7SND4004I38XD	32	10	1.7	1.7	3.56	3.70E-04	4.89E-03
MSGI1_116054	F7SND4003F5C9K	9	36	-2.0	-2.0	-4.13	4.00E-05	6.50E-04
MSGI1_116098	NODE_33120_length_78_cov_12.012820	0	16	-5.0	-5.0	-4.09	4.00E-05	7.40E-04
MSGI1_116101	NODE_27287_length_78_cov_58.551281	42	0	5.9	6.0	6.82	0	0
MSGI1_116105	NODE_20152_length_78_cov_21.679487	12	0	4.9	4.9	3.55	3.70E-04	4.93E-03
MSGI1_116108	NODE_11109_length_78_cov_85.179489	26	78	-1.6	-1.5	-5.06	0	1.00E-05
MSGI1_116148	F7SND4003G49K1	0	270	-9.1	-9.0	-15.07	0	0
MSGI1_116169	NODE_83206_length_77_cov_12.662337	9	40	-2.2	-2.2	-4.58	0	1.00E-04
MSGI1_11618	157975136	7	69	-3.2	-3.2	-7.43	0	0
MSGI1_116195	NODE_25121_length_77_cov_5.623377	0	14	-4.8	-4.7	-3.76	1.70E-04	2.46E-03
MSGI1_116201	NODE_20613_length_77_cov_9.766233	4	33	-3.2	-3.2	-5.12	0	1.00E-05
MSGI1_116204	NODE_13566_length_77_cov_43.519482	14	171	-3.7	-3.6	-12.27	0	0
MSGI1_116250	TC8220	37	0	6.2	6.2	6.32	0	0
MSGI1_116261	NODE_8358_length_76_cov_36.513157	0	51	-6.7	-6.6	-7.26	0	0
MSGI1_116274	NODE_6299_length_76_cov_75.184212	28	78	-1.5	-1.4	-4.8	0	4.00E-05
MSGI1_116278	NODE_57776_length_76_cov_23.210526	15	0	5.2	5.3	4.04	5.00E-05	9.10E-04
MSGI1_116279	NODE_57333_length_76_cov_10.526316	4	29	-2.9	-2.9	-4.6	0	9.00E-05
MSGI1_116293	NODE_45767_length_76_cov_16.789474	12	0	4.1	4.2	3.5	4.50E-04	5.79E-03
MSGI1_11630	TC18366	39	12	1.7	1.7	3.92	9.00E-05	1.42E-03
MSGI1_116303	NODE_37934_length_76_cov_11.473684	0	14	-6.1	-6.1	-3.88	1.00E-04	1.63E-03
MSGI1_116305	NODE_3537_length_76_cov_51.671051	64	28	1.2	1.2	3.88	1.00E-04	1.61E-03
MSGI1_116307	NODE_34220_length_76_cov_18.644737	11	0	4.5	4.5	3.38	7.20E-04	8.64E-03
MSGI1_116309	NODE_33309_length_76_cov_46.868420	37	8	2.2	2.2	4.5	1.00E-05	1.50E-04
MSGI1_116311	NODE_31014_length_76_cov_67.184212	37	13	1.5	1.6	3.59	3.30E-04	4.43E-03
MSGI1_11632	TC12184	10	39	-2.0	-1.9	-4.16	3.00E-05	5.70E-04
MSGI1_116323	NODE_19662_length_76_cov_18.578947	15	0	4.9	4.9	3.94	8.00E-05	1.33E-03
MSGI1_116342	F7SND4004IPWUV	37	125	-1.8	-1.7	-6.96	0	0
MSGI1_116371	F7SND4003GCD8P	103	35	1.6	1.6	6.13	0	0
MSGI1_116375	F7SND4003FV1RS	3	32	-3.3	-3.3	-5.06	0	1.00E-05
MSGI1_116411	NODE_26495_length_75_cov_14.386666	16	0	5.0	5.0	4.14	3.00E-05	6.20E-04
MSGI1_116412	NODE_2571_length_75_cov_81.906670	1	31	-4.9	-4.9	-5.65	0	0
MSGI1_116415	NODE_22586_length_75_cov_120.146667	48	5	3.3	3.3	6.41	0	0
MSGI1_116416	NODE_21609_length_75_cov_71.040001	2	36	-3.9	-3.9	-5.75	0	0
MSGI1_116417	NODE_20818_length_75_cov_29.320000	15	0	4.4	4.5	3.95	8.00E-05	1.27E-03
MSGI1_116419	NODE_18267_length_75_cov_20.306667	0	37	-6.2	-6.1	-6.22	0	0
MSGI1_116420	NODE_17987_length_75_cov_45.013332	3	30	-3.3	-3.3	-4.95	0	2.00E-05
MSGI1_116421	NODE_17446_length_75_cov_47.493332	39	6	2.8	2.8	5.3	0	0
MSGI1_116424	NODE_15854_length_75_cov_26.613333	20	3	3.0	3.0	3.91	9.00E-05	1.49E-03
MSGI1_116444	F7SND4004JC24C	0	14	-4.8	-4.8	-3.84	1.20E-04	1.90E-03
MSGI1_11649	157975154	46	254	-2.5	-2.4	-12.3	0	0
MSGI1_1165	TC8846	33	102	-1.6	-1.6	-5.9	0	0
MSGI1_116502	TC759	50	0	7.0	7.0	7.28	0	0
MSGI1_116523	NODE_62218_length_74_cov_13.648648	13	0	4.7	4.7	3.68	2.30E-04	3.29E-03
MSGI1_116524	NODE_60432_length_74_cov_25.567568	17	0	4.6	4.6	4.15	3.00E-05	5.90E-04
MSGI1_116528	NODE_57394_length_74_cov_21.324324	2	20	-3.7	-3.7	-4.16	3.00E-05	5.70E-04
MSGI1_116543	NODE_33042_length_74_cov_83.918922	34	114	-1.7	-1.7	-6.56	0	0
MSGI1_116550	NODE_27100_length_74_cov_29.891891	17	2	3.2	3.3	3.78	1.50E-04	2.31E-03
MSGI1_116554	NODE_2399_length_74_cov_23.864864	0	26	-5.7	-5.7	-5.29	0	0
MSGI1_116591	F7SND4004IKW8J	6	30	-2.3	-2.2	-4.02	6.00E-05	9.80E-04
MSGI1_116649	50320972	82	29	1.5	1.5	5.26	0	0
MSGI1_116651	50317636	100	34	1.6	1.6	6.03	0	0
MSGI1_116655	TC1286	14	0	4.3	4.4	3.77	1.60E-04	2.43E-03
MSGI1_116668	NODE_7163_length_73_cov_45.493149	28	0	5.8	5.9	5.58	0	0
MSGI1_116675	NODE_61994_length_73_cov_23.054794	17	0	4.6	4.6	4.2	3.00E-05	5.00E-04
MSGI1_116680	NODE_58533_length_73_cov_18.561644	12	0	4.6	4.6	3.56	3.60E-04	4.80E-03
MSGI1_116681	NODE_58086_length_73_cov_22.986301	14	0	4.8	4.9	3.92	9.00E-05	1.40E-03
MSGI1_116682	NODE_57529_length_73_cov_22.136986	9	47	-2.4	-2.4	-5.19	0	1.00E-05
MSGI1_116683	NODE_5626_length_73_cov_31.534246	31	2	3.8	3.8	5.39	0	0
MSGI1_116686	NODE_52429_length_73_cov_22.876713	17	0	5.0	5.1	4.22	2.00E-05	4.50E-04
MSGI1_116689	NODE_51060_length_73_cov_22.876713	14	0	4.8	4.8	3.83	1.20E-04	1.92E-03
MSGI1_116693	NODE_47090_length_73_cov_34.561646	28	8	1.8	1.9	3.51	4.50E-04	5.74E-03
MSGI1_11670	NODE_7472_length_701_cov_13.776034	11	0	5.7	5.8	3.43	6.00E-04	7.42E-03
MSGI1_116702	NODE_39425_length_73_cov_39.657536	17	57	-1.8	-1.7	-4.73	0	5.00E-05
MSGI1_116727	NODE_19218_length_73_cov_6.657534	5	31	-2.6	-2.6	-4.48	1.00E-05	1.60E-04
MSGI1_116730	NODE_1677_length_73_cov_606.808228	3	263	-6.7	-6.7	-16.56	0	0
MSGI1_11677	157976707	39	114	-1.5	-1.5	-5.99	0	0
MSGI1_116780	TC982	55	0	6.8	6.8	7.68	0	0
MSGI1_116782	NODE_9161_length_72_cov_32.472221	25	0	5.6	5.7	5.24	0	0
MSGI1_116804	NODE_40372_length_72_cov_32.541668	23	5	2.2	2.2	3.56	3.70E-04	4.87E-03
MSGI1_116823	NODE_20990_length_72_cov_13.722222	0	44	-6.5	-6.4	-6.8	0	0
MSGI1_116824	NODE_2078_length_72_cov_180.222229	576	214	1.4	1.5	13.56	0	0
MSGI1_116826	NODE_19850_length_72_cov_18.013889	12	0	4.9	4.9	3.52	4.20E-04	5.47E-03
MSGI1_116827	NODE_19642_length_72_cov_34.861111	10	41	-2.0	-1.9	-4.3	2.00E-05	3.30E-04
MSGI1_116831	NODE_11875_length_72_cov_93.666664	0	61	-6.9	-6.9	-7.94	0	0
MSGI1_116884	NODE_90214_length_71_cov_9.140845	5	41	-3.1	-3.1	-5.58	0	0
MSGI1_116890	NODE_76976_length_71_cov_26.380281	14	0	4.8	4.8	3.8	1.40E-04	2.14E-03
MSGI1_116892	NODE_71202_length_71_cov_17.802816	12	0	4.5	4.6	3.48	4.90E-04	6.27E-03
MSGI1_116896	NODE_60010_length_71_cov_7.732394	2	21	-3.5	-3.4	-4.21	2.00E-05	4.70E-04
MSGI1_116902	NODE_52821_length_71_cov_40.436619	20	4	2.4	2.5	3.53	4.10E-04	5.35E-03
MSGI1_116908	NODE_45634_length_71_cov_11.183099	28	2	4.2	4.3	5.3	0	0
MSGI1_116909	NODE_44997_length_71_cov_46.112675	43	2	4.6	4.6	6.7	0	0
MSGI1_116913	NODE_43024_length_71_cov_36.971832	23	0	5.8	5.9	5.01	0	1.00E-05
MSGI1_116914	NODE_41008_length_71_cov_30.253521	11	0	4.5	4.5	3.41	6.40E-04	7.75E-03
MSGI1_116915	NODE_38597_length_71_cov_44.732395	11	33	-1.6	-1.6	-3.34	8.40E-04	9.77E-03
MSGI1_116917	NODE_37547_length_71_cov_11.746479	1	23	-4.0	-4.0	-4.6	0	1.00E-04
MSGI1_116920	NODE_33950_length_71_cov_16.943663	11	0	4.5	4.5	3.41	6.40E-04	7.75E-03
MSGI1_116934	NODE_1518_length_71_cov_70.098595	34	4	3.0	3.1	5.17	0	1.00E-05
MSGI1_116938	F7SND4004JWKOE	126	14	3.2	3.2	10.23	0	0
MSGI1_116995	F7SND4003FJJ1T	188	73	1.4	1.4	7.45	0	0
MSGI1_1170	TC16143	63	31	1.0	1.0	3.42	6.20E-04	7.57E-03
MSGI1_11701	NODE_2336_length_700_cov_18.204287	26	2	4.1	4.1	5.04	0	1.00E-05
MSGI1_11702	NODE_21944_length_700_cov_21.022858	3	25	-3.1	-3.0	-4.37	1.00E-05	2.50E-04
MSGI1_117030	NODE_74630_length_70_cov_16.842857	12	0	4.6	4.6	3.55	3.80E-04	5.07E-03
MSGI1_117034	NODE_6873_length_70_cov_82.699997	19	64	-1.7	-1.7	-4.92	0	2.00E-05
MSGI1_117041	NODE_6482_length_70_cov_25.271429	15	62	-2.0	-2.0	-5.37	0	0
MSGI1_117042	NODE_63761_length_70_cov_19.799999	11	0	4.4	4.5	3.36	7.70E-04	9.10E-03
MSGI1_11706	157975110	172	50	1.8	1.8	8.67	0	0
MSGI1_117068	NODE_34071_length_70_cov_17.957144	16	2	2.8	2.9	3.4	6.60E-04	8.00E-03
MSGI1_117072	NODE_31786_length_70_cov_47.242859	86	26	1.7	1.7	5.91	0	0
MSGI1_117074	NODE_30506_length_70_cov_68.300003	43	13	1.7	1.8	4.26	2.00E-05	4.00E-04
MSGI1_117076	NODE_29422_length_70_cov_26.028572	17	0	5.1	5.1	4.28	2.00E-05	3.70E-04
MSGI1_117078	NODE_28783_length_70_cov_14.742857	0	16	-5.7	-5.7	-4.12	4.00E-05	6.60E-04
MSGI1_117083	NODE_25053_length_70_cov_51.557144	18	3	2.6	2.6	3.47	5.00E-04	6.39E-03
MSGI1_117088	NODE_19086_length_70_cov_31.771429	21	2	3.8	3.8	4.43	1.00E-05	2.00E-04
MSGI1_117090	NODE_17099_length_70_cov_100.914284	44	14	1.7	1.7	4.15	3.00E-05	6.00E-04
MSGI1_117091	NODE_1576_length_70_cov_1623.528564	0	17	-5.1	-5.0	-4.18	3.00E-05	5.40E-04
MSGI1_117094	NODE_1262_length_70_cov_45.671429	32	0	6.0	6.1	5.94	0	0
MSGI1_117096	NODE_10781_length_70_cov_25.228571	5	36	-2.7	-2.7	-4.93	0	2.00E-05
MSGI1_11710	157973382	4	25	-2.7	-2.6	-3.99	6.00E-05	1.10E-03
MSGI1_117116	F7SND4004IEYJW	2	120	-6.2	-6.2	-11.28	0	0
MSGI1_117127	F7SND4003HGZQH	316	73	2.1	2.2	13.02	0	0
MSGI1_117135	F7SND4003GS6F5	0	67	-7.1	-7.0	-8.25	0	0
MSGI1_117152	F7SND4003FVE5D	7	29	-2.0	-2.0	-3.66	2.50E-04	3.52E-03
MSGI1_117167	TC723	166	70	1.3	1.3	6.6	0	0
MSGI1_11718	TC15658	86	44	1.0	1.0	3.88	1.00E-04	1.65E-03
MSGI1_117200	NODE_44275_length_69_cov_124.971016	67	17	2.0	2.0	5.76	0	0
MSGI1_117201	NODE_42930_length_69_cov_37.057972	26	0	5.7	5.8	5.38	0	0
MSGI1_117211	NODE_37107_length_69_cov_20.550724	12	47	-1.9	-1.9	-4.52	1.00E-05	1.40E-04
MSGI1_117215	NODE_32638_length_69_cov_12.768116	0	25	-5.6	-5.6	-5.12	0	1.00E-05
MSGI1_117226	NODE_26097_length_69_cov_199.043472	96	24	2.0	2.0	6.91	0	0
MSGI1_11723	NODE_3224_length_699_cov_12.120172	9	32	-1.8	-1.7	-3.48	5.00E-04	6.34E-03
MSGI1_117245	NODE_12601_length_69_cov_49.753624	33	9	1.8	1.9	3.83	1.30E-04	1.98E-03
MSGI1_11726	NODE_14236_length_699_cov_83.021461	57	161	-1.5	-1.5	-6.99	0	0
MSGI1_117278	TC8475	22	0	5.8	5.8	4.88	0	3.00E-05
MSGI1_117288	NODE_7031_length_68_cov_27.338236	17	2	3.5	3.6	3.92	9.00E-05	1.43E-03
MSGI1_117299	NODE_52887_length_68_cov_19.573530	13	0	5.0	5.1	3.73	1.90E-04	2.75E-03
MSGI1_11731	157976007	102	43	1.3	1.3	5.21	0	1.00E-05
MSGI1_117311	NODE_34596_length_68_cov_46.632355	24	313	-3.7	-3.7	-16.75	0	0
MSGI1_117316	NODE_30279_length_68_cov_181.764709	56	13	2.2	2.2	5.53	0	0
MSGI1_117318	NODE_27623_length_68_cov_142.750000	58	132	-1.2	-1.2	-5.28	0	0
MSGI1_117320	NODE_26137_length_68_cov_41.220589	0	20	-5.3	-5.3	-4.6	0	1.00E-04
MSGI1_11733	TC724	101	52	1.0	1.0	4.19	3.00E-05	5.20E-04
MSGI1_117376	TC7949	1	46	-5.0	-5.0	-6.9	0	0
MSGI1_117377	TC369	5	78	-4.1	-4.0	-8.59	0	0
MSGI1_117393	NODE_6924_length_67_cov_84.537315	79	22	1.8	1.9	5.92	0	0
MSGI1_117406	NODE_53925_length_67_cov_18.910448	30	0	6.2	6.3	5.71	0	0
MSGI1_117408	NODE_4960_length_67_cov_43.074627	29	7	2.0	2.0	3.77	1.60E-04	2.38E-03
MSGI1_11741	TC20138	7	30	-2.2	-2.1	-3.88	1.00E-04	1.63E-03
MSGI1_117412	NODE_45616_length_67_cov_4.776119	2	32	-3.8	-3.8	-5.42	0	0
MSGI1_117414	NODE_45000_length_67_cov_109.820892	25	0	6.0	6.0	5.26	0	0
MSGI1_11743	TC19166	13	0	7.0	7.1	3.71	2.10E-04	2.97E-03
MSGI1_117432	NODE_29479_length_67_cov_32.000000	0	32	-5.5	-5.5	-5.79	0	0
MSGI1_117433	NODE_29423_length_67_cov_19.223881	0	18	-4.6	-4.6	-4.21	2.00E-05	4.70E-04
MSGI1_117434	NODE_29364_length_67_cov_14.194030	9	68	-2.9	-2.8	-6.94	0	0
MSGI1_117437	NODE_26037_length_67_cov_17.223881	0	11	-4.5	-4.5	-3.38	7.20E-04	8.59E-03
MSGI1_117472	F7SND4004IL88C	4	147	-5.2	-5.1	-12.44	0	0
MSGI1_11751	NODE_32613_length_698_cov_30.372494	32	7	2.2	2.2	4.21	2.00E-05	4.70E-04
MSGI1_117515	F7SND4003FNNM3	95	42	1.2	1.2	4.71	0	6.00E-05
MSGI1_117517	F7SND4003F5MLC	0	13	-4.7	-4.6	-3.62	2.90E-04	3.94E-03
MSGI1_117557	NODE_47878_length_66_cov_31.166666	20	1	4.1	4.1	4.46	1.00E-05	1.70E-04
MSGI1_117581	NODE_29611_length_66_cov_20.242424	0	18	-5.1	-5.1	-4.29	2.00E-05	3.40E-04
MSGI1_117583	NODE_27602_length_66_cov_51.333332	30	63	-1.1	-1.0	-3.36	7.60E-04	9.00E-03
MSGI1_117594	NODE_13404_length_66_cov_252.196976	92	0	7.8	7.9	9.51	0	0
MSGI1_117655	TC20136	21	5	2.2	2.3	3.47	5.00E-04	6.38E-03
MSGI1_117656	TC166	13	0	4.7	4.7	3.71	2.00E-04	2.95E-03
MSGI1_117695	NODE_29296_length_65_cov_35.753845	12	0	4.9	4.9	3.52	4.20E-04	5.47E-03
MSGI1_117696	NODE_26841_length_65_cov_92.584618	58	0	6.8	6.9	7.82	0	0
MSGI1_117697	NODE_26301_length_65_cov_39.061539	3	38	-3.5	-3.5	-5.65	0	0
MSGI1_117700	NODE_21360_length_65_cov_26.738462	10	34	-1.7	-1.7	-3.55	3.70E-04	4.94E-03
MSGI1_117706	NODE_16665_length_65_cov_153.815384	41	8	2.4	2.4	5.03	0	1.00E-05
MSGI1_11772	TC15551	12	58	-2.2	-2.2	-5.52	0	0
MSGI1_117769	F7SND4003FM75M	9	30	-1.8	-1.8	-3.43	5.80E-04	7.21E-03
MSGI1_117818	NODE_6187_length_64_cov_53.171875	0	14	-4.8	-4.8	-3.85	1.10E-04	1.80E-03
MSGI1_117819	NODE_61446_length_64_cov_10.421875	16	2	3.1	3.1	3.55	3.70E-04	4.97E-03
MSGI1_117823	NODE_55878_length_64_cov_20.687500	14	0	4.8	4.8	3.83	1.20E-04	1.92E-03
MSGI1_117828	NODE_54323_length_64_cov_84.796875	54	22	1.3	1.4	3.91	9.00E-05	1.47E-03
MSGI1_117829	NODE_52800_length_64_cov_62.656250	23	5	2.2	2.2	3.56	3.70E-04	4.87E-03
MSGI1_117833	NODE_47628_length_64_cov_23.078125	15	0	4.9	5.0	4.03	6.00E-05	9.60E-04
MSGI1_117835	NODE_44407_length_64_cov_38.953125	20	4	2.4	2.4	3.55	3.70E-04	4.93E-03
MSGI1_117839	NODE_41106_length_64_cov_30.953125	22	0	5.5	5.5	4.93	0	2.00E-05
MSGI1_117846	NODE_36074_length_64_cov_45.046875	98	5	4.4	4.4	10.05	0	0
MSGI1_117848	NODE_34735_length_64_cov_27.031250	19	0	5.6	5.6	4.55	1.00E-05	1.20E-04
MSGI1_117850	NODE_34083_length_64_cov_65.078125	43	15	1.5	1.5	3.78	1.50E-04	2.30E-03
MSGI1_117857	NODE_27445_length_64_cov_162.468750	140	6	4.6	4.6	12.15	0	0
MSGI1_117861	NODE_25293_length_64_cov_19.062500	14	0	5.1	5.2	3.9	1.00E-04	1.54E-03
MSGI1_117867	NODE_19046_length_64_cov_38.500000	24	3	2.9	3.0	4.24	2.00E-05	4.20E-04
MSGI1_11788	157973475	99	335	-1.8	-1.7	-11.32	0	0
MSGI1_117882	NODE_12435_length_64_cov_17.921875	12	0	4.9	4.9	3.54	4.00E-04	5.19E-03
MSGI1_117883	NODE_11681_length_64_cov_89.421875	48	21	1.2	1.3	3.49	4.70E-04	6.03E-03
MSGI1_117884	NODE_11681_length_64_cov_25.812500	3	132	-5.3	-5.3	-11.83	0	0
MSGI1_11791	TC2511	79	30	1.4	1.4	4.89	0	3.00E-05
MSGI1_117953	NODE_816_length_63_cov_34.412697	16	0	5.3	5.3	4.12	4.00E-05	6.60E-04
MSGI1_117959	NODE_70958_length_63_cov_21.841270	13	0	4.7	4.7	3.71	2.00E-04	2.95E-03
MSGI1_117964	NODE_6776_length_63_cov_152.936508	35	0	6.4	6.5	6.13	0	0
MSGI1_117978	NODE_4997_length_63_cov_232.349213	150	0	8.2	8.3	11.92	0	0
MSGI1_117982	NODE_4447_length_63_cov_91.666664	2	21	-3.6	-3.6	-4.31	2.00E-05	3.20E-04
MSGI1_117985	NODE_37893_length_63_cov_13.936508	2	17	-3.1	-3.1	-3.64	2.60E-04	3.69E-03
MSGI1_117990	NODE_30636_length_63_cov_18.698412	13	52	-2.0	-1.9	-4.83	0	3.00E-05
MSGI1_117998	NODE_25328_length_63_cov_87.333336	35	0	6.1	6.2	6.14	0	0
MSGI1_118011	NODE_10185_length_63_cov_58.952381	24	0	5.6	5.6	5.1	0	1.00E-05
MSGI1_118051	TC9081	16	0	5.0	5.0	4.11	4.00E-05	6.90E-04
MSGI1_118055	TC6398	31	5	2.7	2.7	4.65	0	8.00E-05
MSGI1_118057	TC6378	0	14	-4.8	-4.7	-3.72	2.00E-04	2.87E-03
MSGI1_118062	TC5140	25	2	3.4	3.4	4.69	0	6.00E-05
MSGI1_118065	TC3378	16	1	3.7	3.8	3.86	1.10E-04	1.76E-03
MSGI1_118076	TC21368	0	13	-4.7	-4.7	-3.65	2.50E-04	3.54E-03
MSGI1_118081	TC1608	14	0	5.1	5.2	3.91	9.00E-05	1.46E-03
MSGI1_118082	TC15713	2	30	-3.9	-3.9	-5.27	0	0
MSGI1_118086	TC14027	23	4	2.7	2.7	4.03	5.00E-05	9.40E-04
MSGI1_118088	TC14024	31	4	3.0	3.0	4.95	0	2.00E-05
MSGI1_1181	TC8958	16	44	-1.5	-1.4	-3.63	2.80E-04	3.90E-03
MSGI1_118100	NODE_9250_length_62_cov_14.661290	0	21	-5.4	-5.3	-4.67	0	7.00E-05
MSGI1_118112	NODE_75313_length_62_cov_13.016129	2	79	-5.5	-5.5	-9.17	0	0
MSGI1_118122	NODE_63386_length_62_cov_24.919355	36	13	1.5	1.5	3.45	5.60E-04	6.97E-03
MSGI1_118131	NODE_5648_length_62_cov_43.580647	34	1	4.8	4.9	6.05	0	0
MSGI1_118149	NODE_37760_length_62_cov_59.870968	23	0	4.8	4.9	4.95	0	2.00E-05
MSGI1_118159	NODE_27502_length_62_cov_18.967741	0	25	-6.0	-5.9	-5.15	0	1.00E-05
MSGI1_118160	NODE_2747_length_62_cov_739.112915	12	127	-3.5	-3.4	-10.38	0	0
MSGI1_118162	NODE_25626_length_62_cov_83.016129	48	18	1.4	1.5	3.88	1.00E-04	1.66E-03
MSGI1_118174	NODE_14290_length_62_cov_56.983871	20	4	2.3	2.4	3.43	5.80E-04	7.22E-03
MSGI1_118217	NODE_9911_length_61_cov_142.213120	81	19	2.1	2.1	6.56	0	0
MSGI1_118222	NODE_9735_length_61_cov_167.278687	33	8	2.0	2.0	4.01	6.00E-05	1.02E-03
MSGI1_118224	NODE_9727_length_61_cov_119.475410	74	36	1.1	1.1	3.9	9.00E-05	1.51E-03
MSGI1_118226	NODE_9700_length_61_cov_42.770493	43	0	6.4	6.5	6.83	0	0
MSGI1_118227	NODE_9690_length_61_cov_66.819672	65	146	-1.2	-1.1	-5.41	0	0
MSGI1_118228	NODE_9685_length_61_cov_81.393440	58	0	7.2	7.2	7.77	0	0
MSGI1_118232	NODE_9636_length_61_cov_57.918034	32	0	6.3	6.4	5.92	0	0
MSGI1_118240	NODE_9372_length_61_cov_34.163933	21	0	5.4	5.5	4.84	0	3.00E-05
MSGI1_118243	NODE_9347_length_61_cov_18.459017	11	0	4.5	4.5	3.38	7.20E-04	8.64E-03
MSGI1_118292	NODE_9121_length_61_cov_10.540983	8	29	-1.8	-1.7	-3.33	8.40E-04	9.85E-03
MSGI1_118293	NODE_91182_length_61_cov_4.803279	3	22	-2.9	-2.9	-3.95	8.00E-05	1.27E-03
MSGI1_118298	NODE_9105_length_61_cov_7.426229	12	81	-2.8	-2.7	-7.43	0	0
MSGI1_118319	NODE_899_length_61_cov_33.606556	19	0	5.6	5.6	4.56	0	1.10E-04
MSGI1_118327	NODE_8937_length_61_cov_197.819672	53	21	1.4	1.4	3.97	7.00E-05	1.20E-03
MSGI1_118337	NODE_8905_length_61_cov_35.918034	0	40	-6.3	-6.3	-6.49	0	0
MSGI1_118349	NODE_88855_length_61_cov_7.557377	12	0	4.6	4.7	3.6	3.20E-04	4.31E-03
MSGI1_118417	NODE_87972_length_61_cov_3.000000	0	22	-5.2	-5.1	-4.8	0	4.00E-05
MSGI1_118420	NODE_87916_length_61_cov_10.590164	2	20	-3.8	-3.7	-4.27	2.00E-05	3.70E-04
MSGI1_11843	TC9766	63	4	3.9	4.0	7.84	0	0
MSGI1_118449	NODE_87619_length_61_cov_9.409836	6	25	-2.1	-2.1	-3.52	4.20E-04	5.52E-03
MSGI1_118451	NODE_8758_length_61_cov_36.278690	25	81	-1.7	-1.6	-5.43	0	0
MSGI1_118477	NODE_8718_length_61_cov_70.688522	45	0	6.8	6.9	6.91	0	0
MSGI1_118513	NODE_86822_length_61_cov_2.983607	1	16	-3.7	-3.6	-3.8	1.40E-04	2.16E-03
MSGI1_118516	NODE_86804_length_61_cov_11.524590	21	0	5.4	5.4	4.76	0	5.00E-05
MSGI1_11855	TC10455	406	147	1.5	1.5	11.58	0	0
MSGI1_118551	NODE_8622_length_61_cov_61.049179	143	43	1.7	1.8	7.74	0	0
MSGI1_118602	NODE_8574_length_61_cov_55.032787	34	0	6.1	6.1	6.11	0	0
MSGI1_118615	NODE_8565_length_61_cov_28.770493	44	0	6.5	6.5	6.93	0	0
MSGI1_118636	NODE_85400_length_61_cov_21.245901	12	0	3.9	4.0	3.46	5.40E-04	6.73E-03
MSGI1_118645	NODE_85183_length_61_cov_19.393442	14	0	4.8	4.9	3.92	9.00E-05	1.40E-03
MSGI1_118658	NODE_83967_length_61_cov_13.524590	15	2	2.9	3.0	3.4	6.70E-04	8.09E-03
MSGI1_118660	NODE_83934_length_61_cov_19.754099	2	71	-4.9	-4.8	-8.57	0	0
MSGI1_118675	NODE_83674_length_61_cov_6.180328	1	149	-7.1	-7.0	-12.34	0	0
MSGI1_11868	157974888	44	227	-2.4	-2.3	-11.43	0	0
MSGI1_11873	TC7376	1	211	-7.7	-7.7	-14.32	0	0
MSGI1_118801	NODE_82197_length_61_cov_13.360656	15	0	5.2	5.2	4	6.00E-05	1.06E-03
MSGI1_11885	NODE_399_length_693_cov_174.575760	62	28	1.1	1.2	3.68	2.30E-04	3.29E-03
MSGI1_118899	NODE_81061_length_61_cov_5.196721	2	23	-3.5	-3.4	-4.41	1.00E-05	2.10E-04
MSGI1_11890	NODE_12707_length_693_cov_72.015877	39	11	1.8	1.9	4.15	3.00E-05	5.90E-04
MSGI1_118908	NODE_80955_length_61_cov_25.393442	24	4	2.6	2.6	3.99	6.00E-05	1.10E-03
MSGI1_118912	NODE_80913_length_61_cov_7.360656	5	29	-2.6	-2.6	-4.28	2.00E-05	3.60E-04
MSGI1_118933	NODE_8064_length_61_cov_17.098360	17	47	-1.5	-1.4	-3.75	1.80E-04	2.61E-03
MSGI1_118942	NODE_8050_length_61_cov_26.606558	0	32	-6.0	-6.0	-5.82	0	0
MSGI1_11897	157974044	9	40	-2.1	-2.1	-4.45	1.00E-05	1.80E-04
MSGI1_119028	NODE_78396_length_61_cov_24.836065	11	0	4.8	4.9	3.49	4.80E-04	6.09E-03
MSGI1_11904	TC2435	19	61	-1.7	-1.7	-4.74	0	5.00E-05
MSGI1_119055	NODE_78022_length_61_cov_8.754098	2	17	-3.1	-3.1	-3.61	3.00E-04	4.16E-03
MSGI1_119067	NODE_77866_length_61_cov_28.311476	38	14	1.5	1.5	3.56	3.60E-04	4.79E-03
MSGI1_119118	NODE_77125_length_61_cov_20.704918	11	0	4.5	4.5	3.38	7.20E-04	8.64E-03
MSGI1_11913	NODE_20619_length_692_cov_28.515896	3	20	-2.7	-2.6	-3.6	3.10E-04	4.20E-03
MSGI1_119154	NODE_76476_length_61_cov_26.934425	12	0	4.9	4.9	3.57	3.50E-04	4.67E-03
MSGI1_119165	NODE_75491_length_61_cov_2.901639	0	50	-8.0	-7.9	-6.87	0	0
MSGI1_119189	NODE_74842_length_61_cov_22.311476	17	46	-1.4	-1.4	-3.58	3.30E-04	4.50E-03
MSGI1_119198	NODE_74751_length_61_cov_11.114754	5	23	-2.2	-2.1	-3.42	6.20E-04	7.65E-03
MSGI1_119249	NODE_74055_length_61_cov_11.278688	6	26	-2.2	-2.2	-3.73	1.90E-04	2.75E-03
MSGI1_119259	NODE_73977_length_61_cov_21.901640	12	0	3.9	3.9	3.33	8.40E-04	9.82E-03
MSGI1_119275	NODE_73764_length_61_cov_20.098360	12	39	-1.7	-1.7	-3.8	1.40E-04	2.15E-03
MSGI1_1193	TC9145	16	54	-1.8	-1.7	-4.59	0	1.00E-04
MSGI1_119353	NODE_72743_length_61_cov_47.885246	32	0	6.0	6.0	5.89	0	0
MSGI1_119356	NODE_7244_length_61_cov_53.721310	41	6	2.9	2.9	5.51	0	0
MSGI1_119416	NODE_70638_length_61_cov_24.131147	14	0	4.8	4.9	3.89	1.00E-04	1.56E-03
MSGI1_119417	NODE_70613_length_61_cov_26.032787	16	0	5.0	5.0	4.11	4.00E-05	6.90E-04
MSGI1_11943	157975838	45	12	1.9	2.0	4.63	0	9.00E-05
MSGI1_119433	NODE_70387_length_61_cov_11.754098	14	0	4.8	4.8	3.83	1.20E-04	1.92E-03
MSGI1_119449	NODE_69926_length_61_cov_12.196721	14	0	4.8	4.8	3.83	1.20E-04	1.92E-03
MSGI1_11945	157974579	15	123	-3.1	-3.0	-9.66	0	0
MSGI1_119480	NODE_69051_length_61_cov_25.229507	11	0	4.5	4.6	3.45	5.60E-04	6.97E-03
MSGI1_119498	NODE_68891_length_61_cov_3.393443	2	19	-3.1	-3.1	-3.83	1.30E-04	1.94E-03
MSGI1_1195	NODE_2345_length_1834_cov_45.339695	12	0	4.5	4.6	3.46	5.30E-04	6.62E-03
MSGI1_119504	NODE_68845_length_61_cov_22.622952	15	0	4.9	5.0	4.03	6.00E-05	9.60E-04
MSGI1_11951	TC9777	86	17	2.3	2.4	7.24	0	0
MSGI1_119518	NODE_68706_length_61_cov_23.934425	4	56	-3.8	-3.8	-7.14	0	0
MSGI1_119549	NODE_68219_length_61_cov_5.688525	2	15	-3.1	-3.1	-3.37	7.30E-04	8.70E-03
MSGI1_119559	NODE_6809_length_61_cov_26.918034	20	2	3.7	3.7	4.31	2.00E-05	3.20E-04
MSGI1_119563	NODE_68055_length_61_cov_9.114754	2	19	-3.0	-2.9	-3.7	2.10E-04	3.08E-03
MSGI1_11958	TC2421	66	24	1.5	1.5	4.65	0	8.00E-05
MSGI1_11959	TC21003	26	0	5.7	5.8	5.35	0	0
MSGI1_119593	NODE_6745_length_61_cov_80.459015	27	0	6.1	6.1	5.4	0	0
MSGI1_1196	TC8160	14	78	-2.5	-2.4	-6.82	0	0
MSGI1_11962	TC18859	4	28	-2.7	-2.6	-4.29	2.00E-05	3.50E-04
MSGI1_119627	NODE_66956_length_61_cov_8.606558	12	0	3.9	4.0	3.42	6.10E-04	7.50E-03
MSGI1_119629	NODE_6691_length_61_cov_42.278690	46	15	1.6	1.7	4.23	2.00E-05	4.30E-04
MSGI1_119635	NODE_66859_length_61_cov_12.770492	14	0	4.1	4.1	3.67	2.30E-04	3.33E-03
MSGI1_119638	NODE_6681_length_61_cov_29.524590	21	0	5.7	5.8	4.81	0	4.00E-05
MSGI1_119646	NODE_66714_length_61_cov_31.278688	3	29	-3.1	-3.0	-4.67	0	7.00E-05
MSGI1_119653	NODE_66605_length_61_cov_41.000000	13	0	4.0	4.1	3.59	3.20E-04	4.36E-03
MSGI1_119662	NODE_66499_length_61_cov_13.295082	5	22	-2.2	-2.2	-3.39	6.80E-04	8.22E-03
MSGI1_119668	NODE_6645_length_61_cov_26.934425	0	48	-7.9	-7.9	-6.8	0	0
MSGI1_119680	NODE_66245_length_61_cov_17.114754	30	352	-3.5	-3.5	-17.41	0	0
MSGI1_119702	NODE_65843_length_61_cov_22.147541	13	0	4.6	4.7	3.63	2.80E-04	3.87E-03
MSGI1_119717	NODE_64461_length_61_cov_10.918033	3	69	-4.4	-4.4	-8.25	0	0
MSGI1_119721	NODE_6431_length_61_cov_165.934433	96	0	7.9	7.9	9.68	0	0
MSGI1_119724	NODE_64275_length_61_cov_41.180328	17	0	5.1	5.1	4.32	2.00E-05	3.10E-04
MSGI1_119744	NODE_63982_length_61_cov_33.590164	12	0	4.6	4.6	3.56	3.60E-04	4.80E-03
MSGI1_119745	NODE_63970_length_61_cov_69.737701	25	83	-1.7	-1.7	-5.6	0	0
MSGI1_119762	NODE_63686_length_61_cov_29.704918	12	0	4.6	4.7	3.6	3.20E-04	4.31E-03
MSGI1_119769	NODE_63652_length_61_cov_8.344262	0	24	-5.9	-5.9	-5.08	0	1.00E-05
MSGI1_119776	NODE_63586_length_61_cov_19.655737	14	0	4.8	4.9	3.92	9.00E-05	1.40E-03
MSGI1_119787	NODE_6340_length_61_cov_25.114754	13	0	4.0	4.0	3.49	4.70E-04	6.05E-03
MSGI1_119801	NODE_6298_length_61_cov_48.786884	23	72	-1.6	-1.6	-4.97	0	2.00E-05
MSGI1_119802	NODE_62922_length_61_cov_11.098361	4	30	-3.1	-3.1	-4.78	0	4.00E-05
MSGI1_119804	NODE_62805_length_61_cov_12.836065	12	0	4.6	4.6	3.56	3.60E-04	4.80E-03
MSGI1_119843	NODE_61911_length_61_cov_17.934425	12	0	3.9	3.9	3.33	8.40E-04	9.82E-03
MSGI1_119854	NODE_61816_length_61_cov_24.573771	18	1	3.9	3.9	4.13	4.00E-05	6.50E-04
MSGI1_119861	NODE_61719_length_61_cov_10.721312	18	57	-1.6	-1.6	-4.4	1.00E-05	2.20E-04
MSGI1_119883	NODE_61449_length_61_cov_9.426229	4	27	-2.7	-2.6	-4.2	3.00E-05	4.90E-04
MSGI1_11989	157976157	2315	1171	1.0	1.0	20.46	0	0
MSGI1_119893	NODE_6131_length_61_cov_92.950821	55	21	1.4	1.4	4.11	4.00E-05	6.90E-04
MSGI1_1199	TC8565	50	160	-1.7	-1.6	-7.61	0	0
MSGI1_119906	NODE_61111_length_61_cov_44.032787	12	0	4.9	4.9	3.54	4.00E-04	5.19E-03
MSGI1_119925	NODE_60918_length_61_cov_20.901640	13	0	4.7	4.8	3.72	1.90E-04	2.80E-03
MSGI1_119937	NODE_60742_length_61_cov_10.147541	13	1	3.4	3.4	3.33	8.40E-04	9.79E-03
MSGI1_119957	NODE_60392_length_61_cov_16.098360	12	0	4.6	4.6	3.53	4.10E-04	5.34E-03
MSGI1_119965	NODE_60263_length_61_cov_21.688524	11	0	4.5	4.5	3.41	6.40E-04	7.75E-03
MSGI1_119966	NODE_60260_length_61_cov_20.540983	14	0	4.8	4.8	3.8	1.40E-04	2.14E-03
MSGI1_119976	NODE_6011_length_61_cov_40.016392	24	0	5.6	5.6	5.08	0	1.00E-05
MSGI1_119989	NODE_59967_length_61_cov_18.606558	13	0	4.7	4.7	3.66	2.50E-04	3.48E-03
MSGI1_120	TC11748	36	0	8.5	8.6	5.79	0	0
MSGI1_120017	NODE_5896_length_61_cov_17.278688	11	60	-2.5	-2.5	-6.02	0	0
MSGI1_120031	NODE_58488_length_61_cov_48.114754	28	1	4.6	4.6	5.44	0	0
MSGI1_120039	NODE_58345_length_61_cov_11.081967	35	0	6.1	6.2	6.16	0	0
MSGI1_120046	NODE_5824_length_61_cov_32.754097	29	2	3.8	3.9	5.24	0	0
MSGI1_120063	NODE_57968_length_61_cov_19.295082	33	4	2.9	2.9	4.96	0	2.00E-05
MSGI1_120098	NODE_57072_length_61_cov_9.180327	3	241	-6.2	-6.2	-15.97	0	0
MSGI1_120110	NODE_56748_length_61_cov_98.000000	6	24	-2.0	-2.0	-3.36	7.80E-04	9.16E-03
MSGI1_120122	NODE_56426_length_61_cov_9.491803	29	4	2.7	2.8	4.59	0	1.00E-04
MSGI1_120130	NODE_56363_length_61_cov_32.491802	2	32	-4.1	-4.0	-5.5	0	0
MSGI1_12014	NODE_24906_length_689_cov_48.582005	43	90	-1.1	-1.0	-3.95	8.00E-05	1.27E-03
MSGI1_120148	NODE_56109_length_61_cov_12.754098	21	0	5.7	5.8	4.83	0	3.00E-05
MSGI1_120165	NODE_55653_length_61_cov_25.704918	9	63	-2.8	-2.7	-6.58	0	0
MSGI1_12020	157977538	65	224	-1.8	-1.7	-9.39	0	0
MSGI1_120202	NODE_54963_length_61_cov_19.114754	16	1	3.7	3.8	3.83	1.30E-04	1.95E-03
MSGI1_12021	157977406	19	79	-2.1	-2.0	-6.15	0	0
MSGI1_12022	157976200	18	87	-2.2	-2.2	-6.81	0	0
MSGI1_120225	NODE_54639_length_61_cov_12.262295	11	0	4.5	4.5	3.38	7.20E-04	8.64E-03
MSGI1_120229	NODE_54568_length_61_cov_26.786884	11	75	-2.8	-2.7	-7.15	0	0
MSGI1_120238	NODE_5448_length_61_cov_261.311462	79	22	1.9	1.9	6.04	0	0
MSGI1_120239	NODE_54473_length_61_cov_19.475410	12	0	4.9	5.0	3.64	2.70E-04	3.78E-03
MSGI1_120247	NODE_5438_length_61_cov_72.557381	59	8	2.9	2.9	6.65	0	0
MSGI1_120253	NODE_54294_length_61_cov_23.491804	11	0	4.8	4.9	3.45	5.40E-04	6.76E-03
MSGI1_120264	NODE_54116_length_61_cov_45.081966	29	2	4.2	4.2	5.43	0	0
MSGI1_120276	NODE_5360_length_61_cov_20.754099	11	0	4.5	4.5	3.38	7.20E-04	8.64E-03
MSGI1_120301	NODE_52870_length_61_cov_33.590164	18	0	5.5	5.6	4.48	1.00E-05	1.60E-04
MSGI1_120312	NODE_52714_length_61_cov_24.967213	16	0	5.0	5.0	4.11	4.00E-05	6.90E-04
MSGI1_120322	NODE_52530_length_61_cov_6.475410	5	53	-3.6	-3.5	-6.77	0	0
MSGI1_120343	NODE_52145_length_61_cov_13.655738	17	2	3.1	3.1	3.64	2.70E-04	3.73E-03
MSGI1_120379	NODE_51443_length_61_cov_46.295082	26	0	5.7	5.8	5.37	0	0
MSGI1_120381	NODE_51406_length_61_cov_34.721310	21	0	5.4	5.4	4.78	0	4.00E-05
MSGI1_120386	NODE_51321_length_61_cov_42.655739	27	0	5.0	5.1	5.35	0	0
MSGI1_120388	NODE_51267_length_61_cov_28.491804	25	2	3.6	3.7	4.78	0	4.00E-05
MSGI1_120389	NODE_51257_length_61_cov_22.901640	12	0	4.6	4.6	3.53	4.10E-04	5.34E-03
MSGI1_120410	NODE_50952_length_61_cov_7.557377	0	15	-4.9	-4.8	-3.91	9.00E-05	1.46E-03
MSGI1_120412	NODE_5093_length_61_cov_27.000000	15	0	4.9	5.0	4.03	6.00E-05	9.60E-04
MSGI1_120431	NODE_50728_length_61_cov_39.508198	20	4	2.3	2.3	3.4	6.50E-04	7.91E-03
MSGI1_120443	NODE_50422_length_61_cov_10.360656	22	3	3.0	3.0	4.14	3.00E-05	6.20E-04
MSGI1_120446	NODE_5032_length_61_cov_112.770493	60	18	1.7	1.8	4.96	0	2.00E-05
MSGI1_120448	NODE_50230_length_61_cov_6.524590	20	0	5.6	5.7	4.66	0	7.00E-05
MSGI1_120451	NODE_50065_length_61_cov_23.524590	8	29	-1.9	-1.9	-3.52	4.20E-04	5.43E-03
MSGI1_120454	NODE_49958_length_61_cov_33.754097	25	0	6.0	6.0	5.21	0	1.00E-05
MSGI1_120460	NODE_49517_length_61_cov_45.147541	41	16	1.3	1.3	3.35	7.90E-04	9.30E-03
MSGI1_120492	NODE_49132_length_61_cov_9.409836	4	29	-2.7	-2.7	-4.4	1.00E-05	2.30E-04
MSGI1_120495	NODE_49079_length_61_cov_21.459017	12	0	4.5	4.6	3.48	4.90E-04	6.27E-03
MSGI1_120501	NODE_49015_length_61_cov_21.819672	12	0	4.6	4.6	3.53	4.10E-04	5.34E-03
MSGI1_120505	NODE_4896_length_61_cov_11.229508	28	5	2.5	2.6	4.32	2.00E-05	3.10E-04
MSGI1_120508	NODE_48891_length_61_cov_62.557377	41	0	6.7	6.7	6.63	0	0
MSGI1_120512	NODE_48801_length_61_cov_76.639343	57	12	2.3	2.3	5.81	0	0
MSGI1_120516	NODE_48726_length_61_cov_19.786884	20	0	5.3	5.4	4.67	0	7.00E-05
MSGI1_120519	NODE_48676_length_61_cov_70.000000	34	111	-1.7	-1.7	-6.42	0	0
MSGI1_120522	NODE_48526_length_61_cov_27.901640	14	0	4.8	4.8	3.8	1.40E-04	2.14E-03
MSGI1_120523	NODE_48522_length_61_cov_27.114754	14	0	5.1	5.2	3.87	1.10E-04	1.71E-03
MSGI1_120526	NODE_48480_length_61_cov_37.295082	17	3	2.6	2.6	3.37	7.40E-04	8.78E-03
MSGI1_120532	NODE_48206_length_61_cov_25.278688	7	27	-1.9	-1.9	-3.39	6.90E-04	8.27E-03
MSGI1_120561	NODE_4782_length_61_cov_14.032787	0	12	-4.5	-4.5	-3.41	6.30E-04	7.74E-03
MSGI1_120604	NODE_4637_length_61_cov_16.459017	11	0	4.5	4.5	3.38	7.20E-04	8.64E-03
MSGI1_120616	NODE_45932_length_61_cov_10.819673	14	0	4.1	4.2	3.74	1.80E-04	2.68E-03
MSGI1_120618	NODE_45919_length_61_cov_34.934425	21	0	5.7	5.7	4.77	0	5.00E-05
MSGI1_120630	NODE_4570_length_61_cov_20.836065	46	13	1.8	1.9	4.53	1.00E-05	1.30E-04
MSGI1_120673	NODE_45014_length_61_cov_84.081970	12	0	4.6	4.7	3.6	3.20E-04	4.31E-03
MSGI1_120674	NODE_45006_length_61_cov_83.606560	20	0	5.3	5.4	4.71	0	6.00E-05
MSGI1_120685	NODE_44899_length_61_cov_26.950819	258	0	8.3	8.4	15.56	0	0
MSGI1_1207	TC8027	75	195	-1.4	-1.3	-7.2	0	0
MSGI1_120703	NODE_44565_length_61_cov_18.672131	11	0	4.4	4.5	3.34	8.20E-04	9.61E-03
MSGI1_120707	NODE_44520_length_61_cov_29.803278	20	0	5.3	5.3	4.62	0	9.00E-05
MSGI1_120745	NODE_44079_length_61_cov_27.836065	18	0	5.2	5.2	4.41	1.00E-05	2.10E-04
MSGI1_120746	NODE_44061_length_61_cov_99.229507	61	30	1.0	1.1	3.48	4.90E-04	6.19E-03
MSGI1_120760	NODE_43938_length_61_cov_43.229507	13	0	4.7	4.8	3.72	1.90E-04	2.80E-03
MSGI1_120765	NODE_43821_length_61_cov_6.704918	18	0	5.2	5.2	4.41	1.00E-05	2.10E-04
MSGI1_120767	NODE_43784_length_61_cov_78.622948	14	52	-1.9	-1.9	-4.8	0	4.00E-05
MSGI1_120769	NODE_43750_length_61_cov_52.622952	15	0	4.9	4.9	3.97	7.00E-05	1.19E-03
MSGI1_120770	NODE_43739_length_61_cov_18.704918	23	3	3.0	3.1	4.25	2.00E-05	4.10E-04
MSGI1_12078	157975213	13	50	-1.9	-1.9	-4.62	0	9.00E-05
MSGI1_12079	157974707	372	185	1.0	1.1	8.34	0	0
MSGI1_120814	NODE_42984_length_61_cov_81.459015	55	0	6.1	6.1	7.72	0	0
MSGI1_120817	NODE_42902_length_61_cov_31.114754	19	0	5.3	5.3	4.6	0	1.00E-04
MSGI1_12083	TC8562	238	119	1.0	1.0	6.63	0	0
MSGI1_120848	NODE_41530_length_61_cov_17.377048	23	3	3.1	3.1	4.32	2.00E-05	3.10E-04
MSGI1_120852	NODE_41503_length_61_cov_24.852459	18	0	5.1	5.2	4.36	1.00E-05	2.70E-04
MSGI1_12086	TC3570	29	74	-1.4	-1.3	-4.36	1.00E-05	2.70E-04
MSGI1_120873	NODE_41281_length_61_cov_35.803280	18	74	-2.1	-2.0	-5.93	0	0
MSGI1_120888	NODE_4111_length_61_cov_48.114754	23	0	5.5	5.6	5.03	0	1.00E-05
MSGI1_120899	NODE_40969_length_61_cov_34.016392	13	0	5.0	5.1	3.76	1.70E-04	2.48E-03
MSGI1_120925	NODE_40682_length_61_cov_38.344261	25	0	5.6	5.7	5.2	0	1.00E-05
MSGI1_120935	NODE_40613_length_61_cov_25.360655	16	2	3.3	3.3	3.63	2.80E-04	3.89E-03
MSGI1_120947	NODE_40552_length_61_cov_34.360657	292	0	9.2	9.2	15.72	0	0
MSGI1_120948	NODE_40544_length_61_cov_57.557377	11	38	-1.8	-1.7	-3.85	1.10E-04	1.80E-03
MSGI1_120952	NODE_40509_length_61_cov_31.213116	20	0	5.3	5.4	4.67	0	7.00E-05
MSGI1_120955	NODE_40467_length_61_cov_17.442623	11	0	4.5	4.5	3.38	7.20E-04	8.64E-03
MSGI1_120958	NODE_4044_length_61_cov_51.573769	122	34	1.8	1.9	7.43	0	0
MSGI1_120973	NODE_40255_length_61_cov_48.311474	34	0	6.1	6.1	6.06	0	0
MSGI1_120977	NODE_40229_length_61_cov_20.590164	13	0	4.6	4.7	3.63	2.80E-04	3.87E-03
MSGI1_120979	NODE_40215_length_61_cov_9.196721	0	12	-5.9	-5.8	-3.51	4.40E-04	5.65E-03
MSGI1_120989	NODE_40072_length_61_cov_10.573771	0	14	-4.8	-4.7	-3.73	1.90E-04	2.73E-03
MSGI1_12099	TC10767	21	73	-1.8	-1.7	-5.34	0	0
MSGI1_1210	TC842	188	79	1.3	1.3	7.04	0	0
MSGI1_121002	NODE_39887_length_61_cov_42.229507	55	18	1.6	1.6	4.5	1.00E-05	1.40E-04
MSGI1_121010	NODE_39697_length_61_cov_21.114754	34	8	2.0	2.1	4.16	3.00E-05	5.70E-04
MSGI1_121034	NODE_3906_length_61_cov_13.000000	55	9	2.6	2.7	6.16	0	0
MSGI1_121037	NODE_38871_length_61_cov_13.147541	2	15	-3.0	-3.0	-3.35	7.80E-04	9.24E-03
MSGI1_121041	NODE_38778_length_61_cov_2.426229	0	14	-6.1	-6.0	-3.8	1.40E-04	2.17E-03
MSGI1_121058	NODE_38315_length_61_cov_42.885246	16	0	5.0	5.1	4.21	3.00E-05	4.80E-04
MSGI1_121060	NODE_38251_length_61_cov_24.868853	16	0	5.0	5.0	4.14	3.00E-05	6.20E-04
MSGI1_121066	NODE_38109_length_61_cov_29.967213	16	0	5.0	5.1	4.21	3.00E-05	4.80E-04
MSGI1_12108	157976171	42	16	1.4	1.5	3.59	3.30E-04	4.41E-03
MSGI1_121082	NODE_37952_length_61_cov_11.590164	44	18	1.3	1.4	3.57	3.50E-04	4.69E-03
MSGI1_121099	NODE_37716_length_61_cov_69.327866	41	11	1.9	1.9	4.29	2.00E-05	3.50E-04
MSGI1_12110	157974599	0	12	-7.0	-6.9	-3.57	3.50E-04	4.71E-03
MSGI1_121100	NODE_37709_length_61_cov_56.573769	34	0	5.4	5.4	6.08	0	0
MSGI1_121105	NODE_37675_length_61_cov_18.967213	2	17	-3.3	-3.3	-3.69	2.20E-04	3.15E-03
MSGI1_121111	NODE_37608_length_61_cov_35.639343	18	0	5.1	5.2	4.38	1.00E-05	2.40E-04
MSGI1_121118	NODE_37537_length_61_cov_7.934426	0	17	-6.4	-6.3	-4.21	3.00E-05	4.80E-04
MSGI1_121131	NODE_37347_length_61_cov_32.278690	21	0	5.4	5.4	4.78	0	4.00E-05
MSGI1_121137	NODE_37286_length_61_cov_64.557381	30	0	5.9	5.9	5.71	0	0
MSGI1_121138	NODE_37278_length_61_cov_8.540983	53	5	3.4	3.4	6.79	0	0
MSGI1_121139	NODE_37275_length_61_cov_16.770493	12	0	4.6	4.6	3.53	4.10E-04	5.34E-03
MSGI1_121141	NODE_37270_length_61_cov_21.491804	12	0	4.9	5.0	3.6	3.10E-04	4.20E-03
MSGI1_121142	NODE_37270_length_61_cov_11.721312	0	11	-4.5	-4.4	-3.34	8.10E-04	9.53E-03
MSGI1_121158	NODE_37072_length_61_cov_28.934425	11	0	4.5	4.5	3.41	6.40E-04	7.75E-03
MSGI1_121159	NODE_37065_length_61_cov_58.573769	33	129	-2.0	-1.9	-7.58	0	0
MSGI1_121160	NODE_37063_length_61_cov_50.081966	12	48	-2.0	-2.0	-4.66	0	7.00E-05
MSGI1_121165	NODE_36901_length_61_cov_19.672131	17	73	-2.1	-2.0	-5.98	0	0
MSGI1_121172	NODE_36839_length_61_cov_26.311476	0	35	-6.1	-6.1	-6.07	0	0
MSGI1_121176	NODE_36798_length_61_cov_19.737705	14	0	4.8	4.9	3.92	9.00E-05	1.40E-03
MSGI1_121181	NODE_36722_length_61_cov_65.590164	37	0	6.2	6.3	6.38	0	0
MSGI1_121190	NODE_36597_length_61_cov_13.950820	0	14	-4.6	-4.5	-3.81	1.40E-04	2.08E-03
MSGI1_121191	NODE_36582_length_61_cov_37.442623	23	6	2.0	2.0	3.37	7.40E-04	8.82E-03
MSGI1_121194	NODE_36558_length_61_cov_52.311474	52	9	2.6	2.6	5.92	0	0
MSGI1_121199	NODE_36506_length_61_cov_37.000000	23	0	5.5	5.5	4.98	0	2.00E-05
MSGI1_121202	NODE_36445_length_61_cov_56.114754	35	4	3.0	3.0	5.21	0	1.00E-05
MSGI1_121204	NODE_36421_length_61_cov_52.344261	34	11	1.6	1.7	3.6	3.20E-04	4.31E-03
MSGI1_121210	NODE_36337_length_61_cov_27.262295	16	0	5.0	5.1	4.18	3.00E-05	5.30E-04
MSGI1_121220	NODE_36027_length_61_cov_39.688526	23	0	5.5	5.6	5	0	2.00E-05
MSGI1_121223	NODE_35954_length_61_cov_29.114754	16	0	5.0	5.0	4.15	3.00E-05	5.90E-04
MSGI1_121250	NODE_34810_length_61_cov_37.295082	39	5	3.0	3.1	5.56	0	0
MSGI1_121258	NODE_34659_length_61_cov_28.295082	17	0	5.1	5.1	4.26	2.00E-05	3.90E-04
MSGI1_121266	NODE_34527_length_61_cov_52.245903	31	0	5.9	6.0	5.81	0	0
MSGI1_121271	NODE_34461_length_61_cov_9.704918	0	12	-6.0	-5.9	-3.63	2.80E-04	3.85E-03
MSGI1_121273	NODE_34444_length_61_cov_20.950819	13	0	4.7	4.7	3.66	2.50E-04	3.48E-03
MSGI1_121275	NODE_34426_length_61_cov_135.672134	159	48	1.7	1.8	8.07	0	0
MSGI1_121293	NODE_34174_length_61_cov_33.459015	13	57	-2.1	-2.1	-5.32	0	0
MSGI1_121294	NODE_34169_length_61_cov_55.081966	43	0	6.4	6.5	6.8	0	0
MSGI1_121295	NODE_34167_length_61_cov_36.409836	19	0	5.2	5.3	4.51	1.00E-05	1.40E-04
MSGI1_121300	NODE_34076_length_61_cov_18.163935	11	0	4.5	4.5	3.41	6.40E-04	7.75E-03
MSGI1_121307	NODE_33981_length_61_cov_50.704918	22	4	2.3	2.4	3.66	2.50E-04	3.47E-03
MSGI1_121310	NODE_33970_length_61_cov_16.704918	0	14	-4.8	-4.7	-3.73	1.90E-04	2.73E-03
MSGI1_121314	NODE_3395_length_61_cov_153.688522	95	0	7.6	7.6	9.8	0	0
MSGI1_121317	NODE_33918_length_61_cov_26.016394	0	14	-6.2	-6.1	-3.91	9.00E-05	1.48E-03
MSGI1_121337	NODE_33610_length_61_cov_88.754097	53	0	7.0	7.1	7.44	0	0
MSGI1_121340	NODE_33586_length_61_cov_74.032784	38	12	1.7	1.7	3.91	9.00E-05	1.48E-03
MSGI1_121342	NODE_33576_length_61_cov_38.344261	17	0	5.1	5.1	4.29	2.00E-05	3.50E-04
MSGI1_121358	NODE_33422_length_61_cov_28.459017	19	2	3.3	3.3	4.03	5.00E-05	9.40E-04
MSGI1_121359	NODE_33422_length_61_cov_27.508196	0	33	-7.4	-7.3	-5.76	0	0
MSGI1_121368	NODE_33323_length_61_cov_239.557373	72	25	1.5	1.6	5.03	0	1.00E-05
MSGI1_121381	NODE_33077_length_61_cov_41.590164	20	0	5.3	5.4	4.68	0	7.00E-05
MSGI1_121385	NODE_33046_length_61_cov_35.081966	21	0	5.4	5.4	4.8	0	4.00E-05
MSGI1_121388	NODE_32951_length_61_cov_30.885246	18	0	5.5	5.5	4.38	1.00E-05	2.40E-04
MSGI1_121392	NODE_32905_length_61_cov_62.737705	39	10	2.0	2.1	4.41	1.00E-05	2.20E-04
MSGI1_121393	NODE_32900_length_61_cov_15.491803	2	18	-3.1	-3.0	-3.73	1.90E-04	2.76E-03
MSGI1_121395	NODE_32866_length_61_cov_51.229507	30	4	2.9	3.0	4.83	0	3.00E-05
MSGI1_121396	NODE_32852_length_61_cov_22.229507	0	11	-4.5	-4.4	-3.34	8.10E-04	9.53E-03
MSGI1_121399	NODE_32817_length_61_cov_17.163935	0	20	-5.3	-5.3	-4.63	0	8.00E-05
MSGI1_121422	NODE_32553_length_61_cov_69.032784	48	6	3.0	3.0	6.11	0	0
MSGI1_121424	NODE_32530_length_61_cov_19.278688	14	0	4.8	4.8	3.83	1.20E-04	1.92E-03
MSGI1_121425	NODE_3253_length_61_cov_83.967216	53	5	3.5	3.5	6.83	0	0
MSGI1_121429	NODE_3241_length_61_cov_59.459015	40	9	2.1	2.2	4.61	0	9.00E-05
MSGI1_121439	NODE_31968_length_61_cov_23.360655	12	0	4.5	4.6	3.48	4.90E-04	6.27E-03
MSGI1_121441	NODE_31908_length_61_cov_74.163933	21	0	5.4	5.4	4.8	0	4.00E-05
MSGI1_121444	NODE_3181_length_61_cov_158.344269	47	104	-1.1	-1.1	-4.52	1.00E-05	1.40E-04
MSGI1_121447	NODE_31712_length_61_cov_10.032787	0	38	-6.0	-5.9	-6.32	0	0
MSGI1_121450	NODE_31554_length_61_cov_41.868851	5	30	-2.5	-2.5	-4.29	2.00E-05	3.50E-04
MSGI1_121455	NODE_3147_length_61_cov_38.311474	0	92	-7.5	-7.5	-9.53	0	0
MSGI1_121458	NODE_3143_length_61_cov_154.950821	53	7	2.9	2.9	6.35	0	0
MSGI1_121463	NODE_31329_length_61_cov_29.000000	16	0	5.3	5.4	4.18	3.00E-05	5.40E-04
MSGI1_121465	NODE_31316_length_61_cov_58.737705	38	12	1.7	1.7	3.86	1.10E-04	1.74E-03
MSGI1_12148	TC19854	45	0	8.8	8.9	6.32	0	0
MSGI1_121482	NODE_31042_length_61_cov_46.278690	29	4	2.9	2.9	4.7	0	6.00E-05
MSGI1_121489	NODE_30907_length_61_cov_45.459015	0	40	-6.3	-6.3	-6.53	0	0
MSGI1_121491	NODE_30896_length_61_cov_49.655739	21	80	-1.9	-1.9	-5.85	0	0
MSGI1_121495	NODE_30852_length_61_cov_34.672131	21	0	5.4	5.5	4.83	0	3.00E-05
MSGI1_12150	TC16251	132	37	1.8	1.9	7.66	0	0
MSGI1_121502	NODE_30770_length_61_cov_23.754099	0	27	-7.1	-7.0	-5.26	0	0
MSGI1_121503	NODE_30770_length_61_cov_16.540983	12	0	4.6	4.6	3.56	3.60E-04	4.80E-03
MSGI1_121519	NODE_30582_length_61_cov_25.393442	5	33	-2.7	-2.7	-4.71	0	6.00E-05
MSGI1_121522	NODE_30536_length_61_cov_31.016394	18	0	5.1	5.2	4.36	1.00E-05	2.70E-04
MSGI1_121525	NODE_30520_length_61_cov_25.245901	15	0	4.9	5.0	4.03	6.00E-05	9.60E-04
MSGI1_121534	NODE_30453_length_61_cov_24.459017	1	42	-5.0	-5.0	-6.57	0	0
MSGI1_121539	NODE_30395_length_61_cov_95.032784	34	0	6.1	6.1	6.08	0	0
MSGI1_121540	NODE_3038_length_61_cov_97.590164	22	0	5.4	5.5	4.86	0	3.00E-05
MSGI1_121573	NODE_29992_length_61_cov_97.114754	57	0	7.2	7.2	7.71	0	0
MSGI1_121588	NODE_29788_length_61_cov_27.229507	25	0	5.6	5.7	5.2	0	1.00E-05
MSGI1_121594	NODE_29744_length_61_cov_30.901640	19	56	-1.5	-1.5	-4.22	2.00E-05	4.50E-04
MSGI1_121598	NODE_29696_length_61_cov_62.754097	34	6	2.5	2.5	4.7	0	6.00E-05
MSGI1_121599	NODE_29692_length_61_cov_25.475410	20	2	3.7	3.7	4.31	2.00E-05	3.20E-04
MSGI1_121600	NODE_29685_length_61_cov_37.131149	18	3	2.7	2.7	3.57	3.40E-04	4.62E-03
MSGI1_121601	NODE_29683_length_61_cov_20.016394	13	0	4.6	4.7	3.63	2.80E-04	3.87E-03
MSGI1_121603	NODE_29652_length_61_cov_14.278688	17	0	5.1	5.1	4.24	2.00E-05	4.30E-04
MSGI1_121604	NODE_29643_length_61_cov_154.016388	353	0	9.5	9.5	16.99	0	0
MSGI1_121608	NODE_29562_length_61_cov_17.213116	0	21	-5.4	-5.3	-4.68	0	7.00E-05
MSGI1_12161	157976864	149	39	1.9	2.0	8.49	0	0
MSGI1_121613	NODE_29540_length_61_cov_20.721312	13	0	4.7	4.8	3.74	1.80E-04	2.66E-03
MSGI1_12162	157976799	46	1041	-4.5	-4.5	-32.31	0	0
MSGI1_121622	NODE_2941_length_61_cov_150.950821	64	12	2.5	2.5	6.41	0	0
MSGI1_121623	NODE_29394_length_61_cov_14.475410	0	15	-6.2	-6.2	-3.96	7.00E-05	1.23E-03
MSGI1_121626	NODE_29301_length_61_cov_25.540983	6	32	-2.4	-2.4	-4.35	1.00E-05	2.70E-04
MSGI1_121636	NODE_28833_length_61_cov_9.606558	0	12	-4.5	-4.5	-3.41	6.30E-04	7.74E-03
MSGI1_121647	NODE_2850_length_61_cov_31.885246	0	28	-5.8	-5.8	-5.49	0	0
MSGI1_121650	NODE_2842_length_61_cov_411.311462	194	0	8.6	8.6	13.29	0	0
MSGI1_121667	NODE_27942_length_61_cov_122.983604	19	0	5.2	5.3	4.49	1.00E-05	1.60E-04
MSGI1_121669	NODE_27908_length_61_cov_43.459015	36	9	2.0	2.0	4.23	2.00E-05	4.50E-04
MSGI1_121696	NODE_27502_length_61_cov_33.245903	20	0	5.3	5.4	4.68	0	7.00E-05
MSGI1_121699	NODE_2746_length_61_cov_73.393440	38	0	6.2	6.3	6.43	0	0
MSGI1_121701	NODE_27445_length_61_cov_13.426229	0	16	-5.0	-4.9	-4.02	6.00E-05	9.60E-04
MSGI1_121708	NODE_27339_length_61_cov_40.081966	24	0	5.6	5.6	5.15	0	1.00E-05
MSGI1_121716	NODE_27298_length_61_cov_25.590164	20	3	2.7	2.7	3.74	1.80E-04	2.69E-03
MSGI1_121729	NODE_27209_length_61_cov_23.377048	14	96	-2.8	-2.7	-8.05	0	0
MSGI1_121734	NODE_27140_length_61_cov_10.836065	0	14	-4.8	-4.8	-3.79	1.50E-04	2.22E-03
MSGI1_121735	NODE_2714_length_61_cov_1669.606567	601	217	1.5	1.5	14.12	0	0
MSGI1_121756	NODE_26751_length_61_cov_14.163935	20	0	5.6	5.7	4.66	0	7.00E-05
MSGI1_121776	NODE_26392_length_61_cov_29.475410	18	3	2.5	2.5	3.34	8.20E-04	9.59E-03
MSGI1_121780	NODE_2636_length_61_cov_90.147537	44	0	6.5	6.5	6.91	0	0
MSGI1_121789	NODE_26061_length_61_cov_18.590164	59	23	1.4	1.4	4.15	3.00E-05	6.00E-04
MSGI1_121795	NODE_25985_length_61_cov_13.229508	0	16	-5.0	-4.9	-4.02	6.00E-05	9.60E-04
MSGI1_121796	NODE_25955_length_61_cov_48.213116	162	36	2.2	2.2	9.53	0	0
MSGI1_121799	NODE_25889_length_61_cov_24.081966	15	0	4.9	4.9	3.94	8.00E-05	1.33E-03
MSGI1_12180	TC11716	1	24	-4.3	-4.3	-4.85	0	3.00E-05
MSGI1_121806	NODE_25762_length_61_cov_26.393442	17	0	5.1	5.2	4.33	1.00E-05	3.00E-04
MSGI1_121812	NODE_25706_length_61_cov_35.983608	21	0	5.4	5.5	4.84	0	3.00E-05
MSGI1_121821	NODE_25596_length_61_cov_20.704918	12	0	4.6	4.7	3.6	3.20E-04	4.31E-03
MSGI1_121824	NODE_25513_length_61_cov_42.983608	12	65	-2.4	-2.3	-6.11	0	0
MSGI1_121829	NODE_25431_length_61_cov_64.819672	33	0	6.0	6.1	5.99	0	0
MSGI1_121836	NODE_25211_length_61_cov_17.885246	11	0	4.4	4.5	3.34	8.20E-04	9.61E-03
MSGI1_121851	NODE_2500_length_61_cov_44.409836	38	12	1.7	1.8	3.98	7.00E-05	1.12E-03
MSGI1_121854	NODE_2496_length_61_cov_26.147541	12	0	4.6	4.6	3.53	4.10E-04	5.34E-03
MSGI1_121882	NODE_24645_length_61_cov_9.967213	3	18	-2.8	-2.8	-3.58	3.40E-04	4.58E-03
MSGI1_121883	NODE_24639_length_61_cov_52.557377	35	3	3.5	3.5	5.59	0	0
MSGI1_121884	NODE_2462_length_61_cov_10.639344	0	12	-4.6	-4.6	-3.54	3.90E-04	5.11E-03
MSGI1_121886	NODE_24611_length_61_cov_24.295082	11	0	4.8	4.9	3.49	4.80E-04	6.09E-03
MSGI1_121893	NODE_24567_length_61_cov_30.032787	17	0	5.1	5.1	4.32	2.00E-05	3.10E-04
MSGI1_121894	NODE_24566_length_61_cov_41.491802	13	0	4.6	4.7	3.63	2.80E-04	3.87E-03
MSGI1_12190	NODE_2389_length_683_cov_100.748169	63	27	1.2	1.3	4.01	6.00E-05	1.02E-03
MSGI1_121914	NODE_24066_length_61_cov_38.295082	2	32	-4.4	-4.3	-5.58	0	0
MSGI1_121924	NODE_23698_length_61_cov_9.377049	0	30	-5.9	-5.9	-5.68	0	0
MSGI1_121927	NODE_23651_length_61_cov_4.622951	0	16	-5.0	-5.0	-4.08	4.00E-05	7.80E-04
MSGI1_121929	NODE_23628_length_61_cov_81.213112	17	56	-1.7	-1.6	-4.48	1.00E-05	1.60E-04
MSGI1_121935	NODE_23498_length_61_cov_37.852459	10	40	-2.1	-2.0	-4.33	1.00E-05	2.90E-04
MSGI1_121938	NODE_23417_length_61_cov_23.540983	12	0	4.5	4.6	3.48	4.90E-04	6.27E-03
MSGI1_121941	NODE_23358_length_61_cov_15.278688	1	16	-3.7	-3.6	-3.8	1.40E-04	2.16E-03
MSGI1_12196	157977147	49	199	-2.0	-2.0	-9.6	0	0
MSGI1_121960	NODE_23071_length_61_cov_22.786884	14	1	3.5	3.6	3.52	4.20E-04	5.45E-03
MSGI1_121963	NODE_23030_length_61_cov_176.311478	114	0	8.2	8.2	10.43	0	0
MSGI1_121969	NODE_22907_length_61_cov_76.163933	59	2	4.6	4.7	7.9	0	0
MSGI1_12197	157975798	5	23	-2.2	-2.1	-3.47	5.10E-04	6.45E-03
MSGI1_121972	NODE_22865_length_61_cov_69.885246	48	11	2.1	2.1	5.07	0	1.00E-05
MSGI1_121973	NODE_22863_length_61_cov_129.524597	75	0	7.6	7.6	8.71	0	0
MSGI1_12198	157974993	63	19	1.7	1.7	5.04	0	1.00E-05
MSGI1_121988	NODE_22644_length_61_cov_46.836067	28	0	5.8	5.9	5.57	0	0
MSGI1_121992	NODE_22603_length_61_cov_31.655737	17	0	5.1	5.2	4.33	1.00E-05	3.00E-04
MSGI1_122005	NODE_22314_length_61_cov_78.540985	51	0	7.0	7.0	7.31	0	0
MSGI1_122007	NODE_22242_length_61_cov_111.426231	62	28	1.1	1.2	3.72	2.00E-04	2.87E-03
MSGI1_122012	NODE_22158_length_61_cov_44.131149	268	2	7.4	7.4	16.57	0	0
MSGI1_122017	NODE_22058_length_61_cov_160.950821	100	0	7.6	7.7	10.02	0	0
MSGI1_122019	NODE_22022_length_61_cov_27.032787	17	0	5.1	5.1	4.26	2.00E-05	3.90E-04
MSGI1_122027	NODE_21892_length_61_cov_40.147541	8	44	-2.4	-2.4	-5.07	0	1.00E-05
MSGI1_122028	NODE_21887_length_61_cov_10.524590	22	5	2.2	2.2	3.46	5.30E-04	6.68E-03
MSGI1_122029	NODE_21872_length_61_cov_35.819672	20	0	5.3	5.3	4.62	0	9.00E-05
MSGI1_122030	NODE_21857_length_61_cov_22.885246	14	0	4.8	4.9	3.89	1.00E-04	1.56E-03
MSGI1_122032	NODE_2183_length_61_cov_32.590164	22	5	2.1	2.2	3.46	5.30E-04	6.67E-03
MSGI1_122035	NODE_21805_length_61_cov_18.983606	11	0	4.8	4.9	3.45	5.40E-04	6.76E-03
MSGI1_122038	NODE_21745_length_61_cov_66.295082	29	86	-1.6	-1.6	-5.35	0	0
MSGI1_122039	NODE_21743_length_61_cov_36.016392	40	5	2.9	3.0	5.55	0	0
MSGI1_122040	NODE_21741_length_61_cov_46.196720	42	8	2.5	2.5	5.21	0	1.00E-05
MSGI1_122050	NODE_21538_length_61_cov_38.377048	23	0	5.5	5.6	5	0	2.00E-05
MSGI1_122060	NODE_21404_length_61_cov_76.672134	30	9	1.8	1.8	3.63	2.80E-04	3.87E-03
MSGI1_122063	NODE_21372_length_61_cov_12.590164	7	28	-2.1	-2.1	-3.7	2.20E-04	3.08E-03
MSGI1_122065	NODE_21358_length_61_cov_68.327866	39	9	2.2	2.2	4.66	0	7.00E-05
MSGI1_122069	NODE_21309_length_61_cov_43.295082	0	22	-5.5	-5.4	-4.86	0	3.00E-05
MSGI1_122071	NODE_21291_length_61_cov_34.491802	22	0	5.5	5.5	4.93	0	2.00E-05
MSGI1_122079	NODE_21194_length_61_cov_24.360655	2	65	-4.9	-4.8	-8.23	0	0
MSGI1_122081	NODE_21132_length_61_cov_166.491806	29	0	6.2	6.2	5.63	0	0
MSGI1_122087	NODE_21009_length_61_cov_8.688524	0	12	-4.5	-4.5	-3.41	6.30E-04	7.74E-03
MSGI1_122098	NODE_20806_length_61_cov_162.000000	4	20	-2.5	-2.4	-3.42	6.10E-04	7.46E-03
MSGI1_122109	NODE_20091_length_61_cov_19.901640	3	28	-3.0	-3.0	-4.57	0	1.10E-04
MSGI1_122117	NODE_19948_length_61_cov_67.639343	17	60	-1.8	-1.7	-4.85	0	3.00E-05
MSGI1_122120	NODE_19935_length_61_cov_38.885246	0	184	-8.5	-8.5	-12.86	0	0
MSGI1_122121	NODE_19931_length_61_cov_23.606558	13	0	4.7	4.8	3.77	1.60E-04	2.39E-03
MSGI1_122122	NODE_19922_length_61_cov_189.081970	132	0	8.0	8.1	11.31	0	0
MSGI1_122123	NODE_19910_length_61_cov_16.295082	19	3	2.6	2.6	3.6	3.10E-04	4.20E-03
MSGI1_122133	NODE_19793_length_61_cov_16.196722	0	19	-5.2	-5.2	-4.44	1.00E-05	1.90E-04
MSGI1_122134	NODE_19776_length_61_cov_12.344262	0	14	-4.8	-4.8	-3.79	1.50E-04	2.22E-03
MSGI1_12214	TC16856	219	81	1.4	1.5	8.37	0	0
MSGI1_122142	NODE_19606_length_61_cov_19.180328	0	20	-5.3	-5.3	-4.63	0	8.00E-05
MSGI1_122144	NODE_19565_length_61_cov_12.196721	16	54	-1.8	-1.8	-4.65	0	8.00E-05
MSGI1_122147	NODE_1948_length_61_cov_87.901642	43	0	6.8	6.8	6.78	0	0
MSGI1_122159	NODE_19233_length_61_cov_43.901638	11	46	-2.1	-2.0	-4.72	0	6.00E-05
MSGI1_122163	NODE_19108_length_61_cov_45.622952	11	0	4.5	4.5	3.41	6.40E-04	7.75E-03
MSGI1_122164	NODE_19040_length_61_cov_21.622952	5	67	-3.8	-3.8	-7.79	0	0
MSGI1_122170	NODE_19005_length_61_cov_49.950821	34	3	3.4	3.5	5.47	0	0
MSGI1_122171	NODE_18983_length_61_cov_93.114754	47	12	2.0	2.0	4.79	0	4.00E-05
MSGI1_122172	NODE_18977_length_61_cov_34.950821	22	0	5.8	5.8	4.87	0	3.00E-05
MSGI1_122176	NODE_1894_length_61_cov_22.737705	15	0	5.2	5.3	4.05	5.00E-05	8.60E-04
MSGI1_122177	NODE_1893_length_61_cov_191.114761	127	0	8.0	8.0	11.1	0	0
MSGI1_122180	NODE_18845_length_61_cov_43.327869	41	119	-1.5	-1.5	-6.1	0	0
MSGI1_122194	NODE_18499_length_61_cov_83.590164	18	95	-2.4	-2.3	-7.4	0	0
MSGI1_1222	TC7882	202	66	1.6	1.7	8.76	0	0
MSGI1_122201	NODE_18420_length_61_cov_52.114754	34	117	-1.8	-1.7	-6.72	0	0
MSGI1_122212	NODE_18166_length_61_cov_191.377045	160	34	2.2	2.3	9.54	0	0
MSGI1_122216	NODE_17958_length_61_cov_89.081970	28	7	2.0	2.1	3.74	1.80E-04	2.63E-03
MSGI1_122222	NODE_17686_length_61_cov_78.065575	54	20	1.4	1.4	4.05	5.00E-05	8.60E-04
MSGI1_122223	NODE_17682_length_61_cov_23.196722	14	0	4.8	4.8	3.8	1.40E-04	2.14E-03
MSGI1_122236	NODE_17590_length_61_cov_12.065574	13	1	3.4	3.5	3.4	6.50E-04	7.91E-03
MSGI1_122237	NODE_17547_length_61_cov_58.524590	12	0	4.5	4.6	3.5	4.60E-04	5.94E-03
MSGI1_122238	NODE_17528_length_61_cov_17.508196	8	31	-2.0	-2.0	-3.77	1.60E-04	2.41E-03
MSGI1_122241	NODE_17464_length_61_cov_23.262295	12	0	4.6	4.7	3.6	3.20E-04	4.31E-03
MSGI1_122249	NODE_17333_length_61_cov_32.475410	19	0	5.2	5.3	4.52	1.00E-05	1.30E-04
MSGI1_122253	NODE_17231_length_61_cov_61.081966	42	0	6.4	6.4	6.75	0	0
MSGI1_122260	NODE_17159_length_61_cov_73.344261	35	2	4.1	4.2	5.95	0	0
MSGI1_122262	NODE_17066_length_61_cov_97.803276	54	0	6.7	6.8	7.57	0	0
MSGI1_122277	NODE_16901_length_61_cov_40.032787	20	2	3.3	3.4	4.19	3.00E-05	5.20E-04
MSGI1_122280	NODE_16860_length_61_cov_40.918034	25	0	5.6	5.7	5.24	0	0
MSGI1_122283	NODE_16809_length_61_cov_27.639345	19	0	5.3	5.3	4.6	0	1.00E-04
MSGI1_122299	NODE_16507_length_61_cov_15.606558	0	22	-5.5	-5.4	-4.86	0	3.00E-05
MSGI1_122302	NODE_16462_length_61_cov_35.278690	18	53	-1.6	-1.6	-4.21	3.00E-05	4.80E-04
MSGI1_122307	NODE_16348_length_61_cov_43.918034	59	29	1.0	1.1	3.39	6.70E-04	8.15E-03
MSGI1_122312	NODE_16222_length_61_cov_36.475410	19	2	3.0	3.0	3.82	1.30E-04	1.98E-03
MSGI1_122319	NODE_16110_length_61_cov_43.229507	62	23	1.5	1.5	4.49	1.00E-05	1.50E-04
MSGI1_122323	NODE_1607_length_61_cov_579.704895	61	16	1.9	1.9	5.32	0	0
MSGI1_122324	NODE_16066_length_61_cov_455.016388	238	0	9.2	9.3	14.17	0	0
MSGI1_122331	NODE_15994_length_61_cov_17.114754	11	0	4.5	4.6	3.45	5.60E-04	6.97E-03
MSGI1_12234	157977006	76	14	2.4	2.5	6.9	0	0
MSGI1_122346	NODE_15622_length_61_cov_46.754097	27	6	2.2	2.2	3.83	1.30E-04	1.95E-03
MSGI1_122347	NODE_15618_length_61_cov_29.721312	19	3	2.5	2.6	3.5	4.60E-04	5.93E-03
MSGI1_122348	NODE_15587_length_61_cov_156.409836	68	165	-1.3	-1.2	-6.24	0	0
MSGI1_122350	NODE_1554_length_61_cov_159.262299	73	18	2.0	2.1	6.1	0	0
MSGI1_122353	NODE_15492_length_61_cov_55.721310	34	12	1.5	1.6	3.43	5.80E-04	7.23E-03
MSGI1_122355	NODE_15447_length_61_cov_10.426229	0	14	-4.8	-4.8	-3.85	1.10E-04	1.80E-03
MSGI1_122357	NODE_15339_length_61_cov_8.721312	0	13	-4.7	-4.7	-3.67	2.40E-04	3.36E-03
MSGI1_122358	NODE_15276_length_61_cov_143.409836	42	0	6.4	6.4	6.75	0	0
MSGI1_122362	NODE_1521_length_61_cov_86.540985	0	103	-9.0	-9.0	-9.37	0	0
MSGI1_122372	NODE_14848_length_61_cov_43.295082	31	3	3.3	3.3	5.17	0	1.00E-05
MSGI1_122378	NODE_14714_length_61_cov_16.524590	0	14	-6.1	-6.1	-3.85	1.10E-04	1.79E-03
MSGI1_122381	NODE_14680_length_61_cov_13.344262	0	18	-5.2	-5.1	-4.35	1.00E-05	2.80E-04
MSGI1_122383	NODE_14621_length_61_cov_15.737705	0	15	-4.9	-4.9	-3.97	7.00E-05	1.19E-03
MSGI1_122389	NODE_14427_length_61_cov_150.622955	4	40	-3.4	-3.3	-5.73	0	0
MSGI1_122395	NODE_14308_length_61_cov_837.049194	122	35	1.8	1.8	7.32	0	0
MSGI1_122396	NODE_1428_length_61_cov_36.000000	77	23	1.8	1.8	5.71	0	0
MSGI1_122400	NODE_14254_length_61_cov_27.213116	33	4	2.9	3.0	5.06	0	1.00E-05
MSGI1_122405	NODE_14235_length_61_cov_46.377048	16	0	5.0	5.1	4.21	3.00E-05	4.80E-04
MSGI1_122408	NODE_14204_length_61_cov_139.770493	77	25	1.6	1.7	5.38	0	0
MSGI1_122412	NODE_14160_length_61_cov_21.868853	15	0	4.9	4.9	3.97	7.00E-05	1.19E-03
MSGI1_122414	NODE_14142_length_61_cov_198.967209	123	27	2.2	2.2	8.33	0	0
MSGI1_122417	NODE_14113_length_61_cov_28.606558	19	0	5.2	5.3	4.49	1.00E-05	1.60E-04
MSGI1_122422	NODE_13991_length_61_cov_17.721312	11	0	4.4	4.5	3.34	8.20E-04	9.61E-03
MSGI1_122425	NODE_13959_length_61_cov_84.098358	24	67	-1.5	-1.4	-4.47	1.00E-05	1.70E-04
MSGI1_122440	NODE_13557_length_61_cov_121.016396	27	105	-2.0	-1.9	-6.85	0	0
MSGI1_122442	NODE_13526_length_61_cov_140.327866	75	8	3.2	3.2	7.88	0	0
MSGI1_122459	NODE_13302_length_61_cov_28.459017	51	16	1.7	1.7	4.5	1.00E-05	1.40E-04
MSGI1_12247	TC15597	26	78	-1.6	-1.5	-5.04	0	1.00E-05
MSGI1_122476	NODE_13027_length_61_cov_43.114754	93	7	3.7	3.7	9.33	0	0
MSGI1_122477	NODE_13011_length_61_cov_71.180328	39	12	1.8	1.8	4.09	4.00E-05	7.40E-04
MSGI1_122483	NODE_12984_length_61_cov_26.163935	2	30	-4.0	-4.0	-5.33	0	0
MSGI1_122491	NODE_12834_length_61_cov_26.278688	16	42	-1.4	-1.3	-3.36	7.80E-04	9.16E-03
MSGI1_122499	NODE_1269_length_61_cov_128.295074	41	12	1.8	1.8	4.16	3.00E-05	5.80E-04
MSGI1_1225	TC8831	13	37	-1.5	-1.5	-3.37	7.40E-04	8.81E-03
MSGI1_122500	NODE_12650_length_61_cov_138.131149	25	6	2.2	2.2	3.74	1.80E-04	2.69E-03
MSGI1_122521	NODE_12379_length_61_cov_200.704926	94	26	1.9	1.9	6.59	0	0
MSGI1_122529	NODE_12304_length_61_cov_10.704918	0	13	-6.0	-6.0	-3.74	1.80E-04	2.62E-03
MSGI1_122533	NODE_12253_length_61_cov_139.360657	66	14	2.3	2.3	6.2	0	0
MSGI1_122535	NODE_12188_length_61_cov_19.590164	12	0	4.5	4.6	3.5	4.60E-04	5.94E-03
MSGI1_12255	NODE_33036_length_681_cov_10.923642	8	38	-2.3	-2.2	-4.54	1.00E-05	1.30E-04
MSGI1_122553	NODE_11488_length_61_cov_137.213120	57	21	1.4	1.5	4.3	2.00E-05	3.40E-04
MSGI1_122558	NODE_11343_length_61_cov_35.639343	18	2	3.5	3.5	3.94	8.00E-05	1.33E-03
MSGI1_122569	NODE_10998_length_61_cov_200.704926	99	50	1.0	1.0	4.2	3.00E-05	4.90E-04
MSGI1_122571	NODE_1095_length_61_cov_69.721313	37	10	2.0	2.0	4.24	2.00E-05	4.20E-04
MSGI1_122574	NODE_10903_length_61_cov_71.081970	42	4	3.4	3.4	6.02	0	0
MSGI1_122577	NODE_10867_length_61_cov_39.442623	41	10	2.0	2.0	4.54	1.00E-05	1.20E-04
MSGI1_122579	NODE_1085_length_61_cov_56.508198	18	3	2.5	2.5	3.37	7.30E-04	8.71E-03
MSGI1_122592	NODE_10668_length_61_cov_13.868853	8	90	-3.4	-3.4	-8.66	0	0
MSGI1_122606	NODE_10385_length_61_cov_45.409836	25	0	5.9	6.0	5.19	0	1.00E-05
MSGI1_122608	NODE_10367_length_61_cov_56.852459	33	0	6.4	6.4	6.02	0	0
MSGI1_122610	NODE_1036_length_61_cov_43.754097	53	15	1.8	1.9	4.84	0	3.00E-05
MSGI1_122617	NODE_10249_length_61_cov_56.934425	28	8	1.8	1.9	3.55	3.80E-04	5.09E-03
MSGI1_122624	NODE_10107_length_61_cov_19.983606	12	0	4.6	4.6	3.56	3.60E-04	4.80E-03
MSGI1_122625	NODE_10086_length_61_cov_57.032787	36	0	5.5	5.5	6.28	0	0
MSGI1_122626	NODE_1008_length_61_cov_62.311474	13	0	4.7	4.8	3.72	1.90E-04	2.80E-03
MSGI1_122627	NODE_10073_length_61_cov_126.147537	71	0	7.2	7.2	8.62	0	0
MSGI1_12268	157976236	15	41	-1.4	-1.4	-3.34	8.40E-04	9.77E-03
MSGI1_122685	F7SND4003FROYQ	30	8	2.0	2.0	3.89	1.00E-04	1.58E-03
MSGI1_12273	TC7752	525	242	1.1	1.2	10.73	0	0
MSGI1_12274	TC706	398	139	1.5	1.6	11.71	0	0
MSGI1_12278	TC3090	104	260	-1.3	-1.3	-8	0	0
MSGI1_122845	F7SND4004JEQRX	17	54	-1.6	-1.6	-4.32	1.00E-05	3.00E-04
MSGI1_12291	NODE_6097_length_680_cov_49.402943	23	67	-1.6	-1.5	-4.66	0	7.00E-05
MSGI1_12299	NODE_16757_length_680_cov_33.389706	31	7	2.2	2.2	4.17	3.00E-05	5.60E-04
MSGI1_123038	F7SND4004IJ09R	2	22	-3.8	-3.8	-4.51	1.00E-05	1.40E-04
MSGI1_12306	284022836	40	12	1.7	1.8	4.01	6.00E-05	1.02E-03
MSGI1_123065	F7SND4003GKP8P	15	45	-1.5	-1.5	-3.75	1.70E-04	2.54E-03
MSGI1_123097	F7SND4004JMNLM	125	59	1.1	1.1	5.07	0	1.00E-05
MSGI1_12312	TC8235	0	70	-7.1	-7.1	-8.41	0	0
MSGI1_123151	F7SND4003FS44K	85	16	2.4	2.4	7.25	0	0
MSGI1_12319	TC3579	0	400	-11.0	-10.9	-16	0	0
MSGI1_123215	F7SND4003FRYIZ	46	6	2.9	3.0	5.98	0	0
MSGI1_12322	TC2135	27	232	-3.1	-3.1	-13.4	0	0
MSGI1_123341	F7SND4003F1HHJ	29	157	-2.5	-2.4	-9.68	0	0
MSGI1_12346	157974384	266	94	1.5	1.6	9.54	0	0
MSGI1_12347	157974277	359	116	1.6	1.7	11.71	0	0
MSGI1_12354	TC3391	49	17	1.6	1.6	4.18	3.00E-05	5.30E-04
MSGI1_123604	F7SND4003F6786	0	55	-6.8	-6.7	-7.58	0	0
MSGI1_12368	NODE_5679_length_678_cov_60.352509	35	9	1.9	2.0	4.03	5.00E-05	9.40E-04
MSGI1_12378	157976525	29	100	-1.8	-1.7	-6.27	0	0
MSGI1_12379	157976020	76	33	1.2	1.2	4.3	2.00E-05	3.30E-04
MSGI1_12383	157973928	5	25	-2.3	-2.3	-3.74	1.80E-04	2.67E-03
MSGI1_12385	TC9812	158	27	2.6	2.6	10.31	0	0
MSGI1_12393	TC2054	78	33	1.3	1.3	4.52	1.00E-05	1.30E-04
MSGI1_12395	TC18534	10	50	-2.3	-2.3	-5.26	0	0
MSGI1_123965	F7SND4003FREBK	66	19	1.8	1.9	5.38	0	0
MSGI1_12397	TC18467	5	29	-2.5	-2.4	-4.15	3.00E-05	6.00E-04
MSGI1_1240	TC7881	138	65	1.1	1.1	5.42	0	0
MSGI1_12400	TC15358	9	43	-2.2	-2.2	-4.77	0	4.00E-05
MSGI1_124020	50318630	2	15	-2.9	-2.9	-3.34	8.10E-04	9.52E-03
MSGI1_1242	TC9244	18	48	-1.4	-1.4	-3.71	2.10E-04	2.98E-03
MSGI1_12425	TC18051	3	19	-2.5	-2.5	-3.4	6.60E-04	7.97E-03
MSGI1_1245	TC16451	279	83	1.7	1.8	10.84	0	0
MSGI1_12458	NODE_7973_length_675_cov_19.020741	3	38	-3.9	-3.8	-5.94	0	0
MSGI1_12471	157977339	173	89	1.0	1.0	5.5	0	0
MSGI1_12477	TC420	42	8	2.5	2.5	5.22	0	1.00E-05
MSGI1_12478	TC3211	14	2	3.2	3.2	3.35	7.80E-04	9.20E-03
MSGI1_12487	TC15704	49	18	1.4	1.5	3.94	8.00E-05	1.30E-03
MSGI1_12490	TC11048	18	53	-1.6	-1.5	-4.13	4.00E-05	6.40E-04
MSGI1_12506	TC8947	49	152	-1.6	-1.6	-7.24	0	0
MSGI1_1251	TC743	70	28	1.3	1.4	4.49	1.00E-05	1.60E-04
MSGI1_12515	TC16741	237	59	2.0	2.1	10.93	0	0
MSGI1_12522	NODE_24962_length_673_cov_14.112927	10	50	-2.3	-2.2	-5.21	0	1.00E-05
MSGI1_12526	NODE_1542_length_673_cov_62.468052	45	0	8.8	8.9	6.32	0	0
MSGI1_12531	157976468	111	28	2.0	2.0	7.42	0	0
MSGI1_12547	TC16367	62	0	7.0	7.0	8.1	0	0
MSGI1_12559	157974559	385	173	1.2	1.2	9.45	0	0
MSGI1_1256	TC15636	20	107	-2.4	-2.4	-7.93	0	0
MSGI1_1257	TC1974	28	7	2.0	2.1	3.78	1.50E-04	2.31E-03
MSGI1_12577	TC10712	9	31	-1.8	-1.7	-3.45	5.40E-04	6.78E-03
MSGI1_12580	NODE_37007_length_671_cov_12.096870	8	71	-3.1	-3.1	-7.38	0	0
MSGI1_12583	NODE_24749_length_671_cov_20.388971	15	2	3.2	3.2	3.48	4.90E-04	6.25E-03
MSGI1_12584	NODE_23258_length_671_cov_61.436661	22	3	3.0	3.1	4.21	2.00E-05	4.70E-04
MSGI1_12586	NODE_1597_length_671_cov_54.256332	29	9	1.7	1.7	3.42	6.30E-04	7.66E-03
MSGI1_12590	157975800	491	192	1.4	1.4	11.99	0	0
MSGI1_12591	157975723	98	38	1.4	1.4	5.4	0	0
MSGI1_12605	TC11788	39	7	2.4	2.5	4.94	0	2.00E-05
MSGI1_12606	TC11378	224	93	1.3	1.3	7.7	0	0
MSGI1_12619	157976958	5	28	-2.5	-2.5	-4.14	3.00E-05	6.30E-04
MSGI1_12629	TC16546	8	50	-2.7	-2.7	-5.83	0	0
MSGI1_12637	NODE_5301_length_669_cov_194.645737	48	19	1.3	1.4	3.67	2.40E-04	3.36E-03
MSGI1_12640	NODE_21277_length_669_cov_17.998505	22	4	2.4	2.4	3.69	2.20E-04	3.11E-03
MSGI1_12648	136141667	275	1758	-2.7	-2.6	-34.01	0	0
MSGI1_12675	284022815	1	23	-4.2	-4.1	-4.73	0	5.00E-05
MSGI1_12678	157973474	179	48	1.9	1.9	9.18	0	0
MSGI1_12695	NODE_5696_length_667_cov_40.542728	42	0	8.7	8.8	6.17	0	0
MSGI1_1270	TC7953	744	3145	-2.1	-2.0	-39.03	0	0
MSGI1_12718	TC9908	56	26	1.1	1.1	3.47	5.10E-04	6.50E-03
MSGI1_12720	TC8949	31	111	-1.9	-1.8	-6.76	0	0
MSGI1_12728	TC1693	59	17	1.8	1.8	5	0	2.00E-05
MSGI1_12739	157975925	4	28	-3.0	-2.9	-4.56	1.00E-05	1.10E-04
MSGI1_12759	TC18726	62	11	2.5	2.5	6.39	0	0
MSGI1_12766	NODE_8831_length_665_cov_10.712782	9	35	-2.0	-2.0	-4.06	5.00E-05	8.40E-04
MSGI1_12774	157975185	14	0	5.5	5.6	3.92	9.00E-05	1.43E-03
MSGI1_12775	157975102	15	0	7.2	7.3	3.95	8.00E-05	1.26E-03
MSGI1_12778	TC93	24	217	-3.2	-3.1	-13	0	0
MSGI1_12804	157973433	39	12	1.7	1.8	4.02	6.00E-05	9.70E-04
MSGI1_12827	NODE_4181_length_663_cov_23.488688	5	53	-3.4	-3.4	-6.66	0	0
MSGI1_12846	157973486	69	22	1.6	1.7	5.15	0	1.00E-05
MSGI1_1285	TC1189	47	16	1.5	1.6	4.03	5.00E-05	9.40E-04
MSGI1_12853	TC3460	238	596	-1.3	-1.3	-12.19	0	0
MSGI1_12864	TC11573	81	39	1.1	1.1	4.11	4.00E-05	7.00E-04
MSGI1_12875	NODE_2659_length_662_cov_60.537766	0	87	-7.4	-7.4	-9.33	0	0
MSGI1_12885	157976410	0	12	-4.6	-4.6	-3.53	4.10E-04	5.38E-03
MSGI1_12888	157974331	19	1	3.8	3.9	4.2	3.00E-05	4.90E-04
MSGI1_12901	TC280	22	2	3.7	3.7	4.49	1.00E-05	1.50E-04
MSGI1_12904	TC15883	48	16	1.6	1.6	4.22	2.00E-05	4.50E-04
MSGI1_12911	157974662	80	41	1.0	1.0	3.72	2.00E-04	2.86E-03
MSGI1_12918	TC62	147	53	1.5	1.5	6.98	0	0
MSGI1_12919	TC5745	16	0	5.0	5.1	4.17	3.00E-05	5.60E-04
MSGI1_12927	TC10293	307	81	1.9	2.0	12.11	0	0
MSGI1_12944	157975384	9	39	-2.1	-2.0	-4.29	2.00E-05	3.40E-04
MSGI1_1295	TC7947	383	153	1.3	1.4	10.44	0	0
MSGI1_12967	NODE_15865_length_659_cov_33.905918	39	8	2.2	2.3	4.71	0	6.00E-05
MSGI1_12968	NODE_12909_length_659_cov_24.268589	0	30	-5.7	-5.6	-5.69	0	0
MSGI1_12969	NODE_12425_length_659_cov_20.726858	6	45	-2.9	-2.8	-5.69	0	0
MSGI1_12973	157975101	15	0	4.0	4.1	3.82	1.30E-04	2.02E-03
MSGI1_12981	TC2477	29	9	1.8	1.8	3.57	3.50E-04	4.68E-03
MSGI1_12986	TC16392	176	76	1.2	1.2	6.57	0	0
MSGI1_12989	TC10559	9	52	-2.5	-2.4	-5.54	0	0
MSGI1_1299	TC16975	63	15	2.1	2.1	5.8	0	0
MSGI1_1300	TC8277	72	36	1.0	1.0	3.64	2.70E-04	3.78E-03
MSGI1_13002	TC7733	575	281	1.0	1.1	10.59	0	0
MSGI1_13011	TC15201	5	35	-2.8	-2.8	-4.95	0	2.00E-05
MSGI1_13013	TC10229	107	52	1.1	1.1	4.62	0	9.00E-05
MSGI1_13038	157974669	64	27	1.2	1.3	4.04	5.00E-05	9.10E-04
[truncated: 6,884 more rows]
