# Supplementary material for: Using RNA-Seq for gene identification, polymorphism detection and transcript profiling in two alfalfa genotypes with divergent cell wall composition in stems
Source: BMC Genomics. 2011 Apr 19;12:199. doi: 10.1186/1471-2164-12-199 (PMC3112146; doi:10.1186/1471-2164-12-199)
Supplement: Additional file 18 — Genes differentially expressed between alfalfa genotypes 708 and 773 in PES internodes. A table listing 4,799 genes differentially expressed between alfalfa genotypes 708 and 773 in PES internodes in MSGI 1.0. For details, see the description for additional file 11. [file 1471-2164-12-199-S18.TXT]

Unique_ID	MSGI_ID	RPKM_708PES	RPKM_773PES	log2(708PES/773PES)	log2(708PES/773PES) normalized	z-score	p-value	q-value(Benjamini et al 1995)
MSGI1_100073	NODE_56493_length_133_cov_6.368421	1	16	-3.5	-3.5	-3.73	1.90E-04	5.32E-03
MSGI1_100095	NODE_54121_length_133_cov_2.796993	2	15	-2.9	-2.9	-3.38	7.10E-04	0.01
MSGI1_10011	NODE_21969_length_761_cov_15.532194	12	0	4.6	4.6	3.58	3.30E-04	8.47E-03
MSGI1_100185	NODE_42935_length_133_cov_51.233082	90	18	2.3	2.3	7.24	0	0
MSGI1_10019	283574934	56	18	1.6	1.6	4.5	1.00E-05	3.00E-04
MSGI1_100191	NODE_42286_length_133_cov_4.962406	34	8	2.2	2.2	4.34	1.00E-05	5.80E-04
MSGI1_100202	NODE_41325_length_133_cov_34.571430	18	81	-2.1	-2.1	-6.55	0	0
MSGI1_100207	NODE_41080_length_133_cov_61.300751	20	4	2.4	2.3	3.41	6.40E-04	0.01
MSGI1_10024	157975433	46	16	1.5	1.5	3.8	1.40E-04	4.13E-03
MSGI1_10025	157975059	16	0	5.1	5.0	4.19	3.00E-05	1.03E-03
MSGI1_100259	NODE_38217_length_133_cov_4.458647	0	13	-4.7	-4.7	-3.67	2.40E-04	6.46E-03
MSGI1_100315	NODE_34237_length_133_cov_6.195489	0	12	-4.5	-4.6	-3.46	5.40E-04	0.01
MSGI1_100331	NODE_33499_length_133_cov_7.127820	0	16	-5.0	-5.0	-4.1	4.00E-05	1.43E-03
MSGI1_100417	NODE_25847_length_133_cov_8.240602	2	18	-3.1	-3.1	-3.83	1.30E-04	3.84E-03
MSGI1_10043	NODE_1196_length_760_cov_20.580263	0	29	-5.6	-5.6	-5.58	0	0
MSGI1_100445	NODE_22723_length_133_cov_7.736842	1	17	-3.3	-3.3	-3.71	2.00E-04	5.65E-03
MSGI1_100475	NODE_19137_length_133_cov_12.225564	22	4	2.6	2.6	3.86	1.10E-04	3.43E-03
MSGI1_100480	NODE_18074_length_133_cov_172.300751	70	0	7.9	7.9	8.23	0	0
MSGI1_100509	NODE_14494_length_133_cov_4.105263	1	17	-3.9	-3.9	-3.96	7.00E-05	2.36E-03
MSGI1_100525	NODE_11735_length_133_cov_32.082706	14	2	3.0	3.0	3.36	7.60E-04	0.01
MSGI1_100532	NODE_10328_length_133_cov_52.902256	30	0	5.9	5.9	5.73	0	0
MSGI1_100535	NODE_10228_length_133_cov_252.383453	83	0	7.4	7.4	9.18	0	0
MSGI1_100616	NODE_9813_length_132_cov_6.901515	0	15	-4.9	-4.9	-4	6.00E-05	2.05E-03
MSGI1_100676	NODE_87194_length_132_cov_3.340909	15	0	5.0	4.9	4.03	5.00E-05	1.83E-03
MSGI1_100771	NODE_80895_length_132_cov_5.659091	10	0	4.4	4.4	3.3	9.70E-04	0.02
MSGI1_100803	NODE_7838_length_132_cov_213.924240	201	32	2.7	2.6	11.59	0	0
MSGI1_10082	TC1338	77	33	1.3	1.2	4.3	2.00E-05	6.70E-04
MSGI1_100862	NODE_74349_length_132_cov_11.446970	11	0	4.5	4.4	3.33	8.50E-04	0.01
MSGI1_100922	NODE_68438_length_132_cov_24.272728	13	1	3.4	3.4	3.35	8.00E-04	0.01
MSGI1_1010	TC8968	43	15	1.6	1.6	3.81	1.40E-04	4.07E-03
MSGI1_101048	NODE_50370_length_132_cov_15.803030	13	0	4.8	4.8	3.77	1.60E-04	4.64E-03
MSGI1_101099	NODE_43721_length_132_cov_47.060608	7	37	-2.3	-2.3	-4.64	0	1.60E-04
MSGI1_10110	TC1382	44	101	-1.2	-1.2	-4.81	0	8.00E-05
MSGI1_101120	NODE_42284_length_132_cov_37.401516	33	0	6.8	6.8	5.89	0	0
MSGI1_101162	NODE_38934_length_132_cov_6.810606	0	14	-5.6	-5.6	-3.94	8.00E-05	2.58E-03
MSGI1_101199	NODE_36813_length_132_cov_28.143940	7	28	-1.8	-1.8	-3.41	6.40E-04	0.01
MSGI1_10121	157976684	6	34	-2.5	-2.5	-4.63	0	1.70E-04
MSGI1_101230	NODE_34178_length_132_cov_6.583333	0	14	-4.8	-4.9	-3.89	1.00E-04	3.13E-03
MSGI1_101236	NODE_34038_length_132_cov_12.621212	0	10	-5.1	-5.1	-3.34	8.30E-04	0.01
MSGI1_101239	NODE_33874_length_132_cov_10.439394	0	20	-4.8	-4.9	-4.6	0	2.00E-04
MSGI1_101243	NODE_33513_length_132_cov_36.893940	35	12	1.5	1.5	3.43	6.00E-04	0.01
MSGI1_10128	157973294	35	80	-1.2	-1.2	-4.25	2.00E-05	8.10E-04
MSGI1_101296	NODE_29745_length_132_cov_11.765152	0	23	-6.2	-6.3	-4.94	0	4.00E-05
MSGI1_101341	NODE_2540_length_132_cov_161.363632	42	102	-1.3	-1.3	-5.06	0	3.00E-05
MSGI1_101370	NODE_22489_length_132_cov_5.204545	0	11	-4.5	-4.5	-3.42	6.10E-04	0.01
MSGI1_101379	NODE_21834_length_132_cov_19.969696	3	38	-3.6	-3.6	-5.87	0	0
MSGI1_101383	NODE_2160_length_132_cov_8.128788	9	31	-1.8	-1.8	-3.6	3.10E-04	7.94E-03
MSGI1_101385	NODE_21272_length_132_cov_4.310606	0	11	-4.4	-4.4	-3.3	9.50E-04	0.01
MSGI1_10139	TC136	23	0	4.7	4.7	4.89	0	5.00E-05
MSGI1_101421	NODE_15769_length_132_cov_62.606060	75	9	3.1	3.1	7.73	0	0
MSGI1_101424	NODE_15278_length_132_cov_22.113636	8	44	-2.4	-2.4	-5.15	0	2.00E-05
MSGI1_101446	NODE_1091_length_132_cov_136.196976	81	39	1.1	1.0	3.85	1.20E-04	3.60E-03
MSGI1_101451	NODE_1016_length_132_cov_16.325758	13	0	4.7	4.7	3.66	2.50E-04	6.63E-03
MSGI1_101504	NODE_9913_length_131_cov_31.809160	0	29	-6.6	-6.6	-5.56	0	0
MSGI1_101522	NODE_8969_length_131_cov_12.175572	32	3	3.4	3.4	5.18	0	1.00E-05
MSGI1_101587	NODE_8507_length_131_cov_34.977100	14	71	-2.3	-2.3	-6.42	0	0
MSGI1_10160	TC19680	0	15	-5.6	-5.6	-3.99	6.00E-05	2.11E-03
MSGI1_101726	NODE_74070_length_131_cov_10.030535	12	0	4.6	4.6	3.5	4.60E-04	0.01
MSGI1_101850	NODE_56303_length_131_cov_6.213740	16	0	5.0	5.0	4.16	3.00E-05	1.15E-03
MSGI1_101857	NODE_55479_length_131_cov_22.549618	30	1	4.9	4.9	5.63	0	0
MSGI1_101865	NODE_54451_length_131_cov_27.694656	11	0	4.6	4.6	3.48	4.90E-04	0.01
MSGI1_101919	NODE_45875_length_131_cov_26.885496	26	5	2.5	2.5	4.07	5.00E-05	1.62E-03
MSGI1_101932	NODE_44513_length_131_cov_20.732824	17	0	5.1	5.1	4.32	2.00E-05	6.30E-04
MSGI1_101988	NODE_39515_length_131_cov_7.900764	13	0	4.8	4.8	3.78	1.50E-04	4.41E-03
MSGI1_102010	NODE_38000_length_131_cov_13.465649	19	2	3.6	3.6	4.09	4.00E-05	1.52E-03
MSGI1_102017	NODE_37719_length_131_cov_42.267174	60	0	6.9	6.9	7.91	0	0
MSGI1_102043	NODE_36037_length_131_cov_5.480916	0	12	-4.6	-4.6	-3.57	3.50E-04	8.70E-03
MSGI1_102126	NODE_29100_length_131_cov_15.030535	1	24	-3.9	-3.9	-4.72	0	1.20E-04
MSGI1_102161	NODE_25486_length_131_cov_6.763359	0	15	-4.9	-4.9	-4	6.00E-05	2.05E-03
MSGI1_102171	NODE_2471_length_131_cov_6.641222	0	11	-4.5	-4.5	-3.35	7.80E-04	0.01
MSGI1_102233	NODE_17938_length_131_cov_5.145038	0	12	-5.9	-5.9	-3.61	3.00E-04	7.82E-03
MSGI1_102252	NODE_14144_length_131_cov_208.015274	71	34	1.1	1.1	3.67	2.40E-04	6.50E-03
MSGI1_102271	NODE_10816_length_131_cov_5.091603	0	12	-4.6	-4.6	-3.52	4.20E-04	0.01
MSGI1_102274	NODE_10303_length_131_cov_14.198473	9	40	-2.1	-2.1	-4.55	1.00E-05	2.50E-04
MSGI1_102302	F7SND4004IVMYK	0	22	-5.5	-5.5	-4.87	0	6.00E-05
MSGI1_10236	157974531	9	35	-1.9	-1.9	-3.93	8.00E-05	2.67E-03
MSGI1_10253	TC8820	100	39	1.4	1.4	5.3	0	1.00E-05
MSGI1_10269	157976581	2	16	-2.7	-2.8	-3.37	7.40E-04	0.01
MSGI1_102690	NODE_6633_length_130_cov_11.315385	14	0	4.8	4.8	3.85	1.20E-04	3.61E-03
MSGI1_102694	NODE_6620_length_130_cov_8.923077	11	0	4.5	4.5	3.37	7.50E-04	0.01
MSGI1_102721	NODE_61962_length_130_cov_7.338461	13	0	4.8	4.8	3.77	1.60E-04	4.64E-03
MSGI1_102724	NODE_6176_length_130_cov_127.892311	58	25	1.2	1.2	3.66	2.50E-04	6.75E-03
MSGI1_102811	NODE_49053_length_130_cov_18.692308	19	0	5.3	5.3	4.58	0	2.10E-04
MSGI1_102878	NODE_41076_length_130_cov_9.923077	2	22	-3.1	-3.1	-4.14	3.00E-05	1.25E-03
MSGI1_10293	NODE_14949_length_750_cov_26.958666	19	0	5.3	5.2	4.52	1.00E-05	2.70E-04
MSGI1_10296	157975893	4	40	-3.1	-3.2	-5.66	0	0
MSGI1_10300	TC8006	15	53	-1.8	-1.8	-4.67	0	1.50E-04
MSGI1_103012	NODE_33056_length_130_cov_33.461540	41	1	5.0	5.0	6.63	0	0
MSGI1_103026	NODE_3216_length_130_cov_89.484619	48	10	2.2	2.2	5.15	0	2.00E-05
MSGI1_103039	NODE_31119_length_130_cov_14.407692	12	0	4.6	4.6	3.58	3.30E-04	8.47E-03
MSGI1_103040	NODE_31079_length_130_cov_14.492308	25	0	5.7	5.7	5.22	0	1.00E-05
MSGI1_103081	NODE_27246_length_130_cov_9.861539	0	21	-6.7	-6.7	-4.69	0	1.40E-04
MSGI1_103097	NODE_25517_length_130_cov_8.369231	1	18	-4.1	-4.2	-4.16	3.00E-05	1.13E-03
MSGI1_103118	NODE_2305_length_130_cov_19.407692	25	5	2.4	2.4	3.86	1.10E-04	3.42E-03
MSGI1_103158	NODE_17459_length_130_cov_17.200001	14	0	4.9	4.9	3.92	9.00E-05	2.77E-03
MSGI1_103180	NODE_14455_length_130_cov_56.515385	48	223	-2.2	-2.2	-11.08	0	0
MSGI1_103188	NODE_12697_length_130_cov_8.515385	0	12	-4.5	-4.5	-3.44	5.70E-04	0.01
MSGI1_103197	NODE_11554_length_130_cov_12.330770	0	13	-6.0	-6.0	-3.74	1.80E-04	5.13E-03
MSGI1_103237	F7SND4003HADO0	3	19	-2.3	-2.3	-3.32	8.90E-04	0.01
MSGI1_103248	F7SND4003GHGZ1	0	20	-5.3	-5.4	-4.67	0	1.40E-04
MSGI1_1034	TC16692	18	48	-1.4	-1.4	-3.8	1.40E-04	4.18E-03
MSGI1_10340	TC16027	28	8	1.9	1.9	3.57	3.60E-04	8.93E-03
MSGI1_103440	NODE_80505_length_129_cov_4.193799	2	17	-3.0	-3.0	-3.61	3.10E-04	7.88E-03
MSGI1_103443	NODE_80365_length_129_cov_10.519380	17	0	5.1	5.1	4.27	2.00E-05	7.70E-04
MSGI1_10348	NODE_4098_length_748_cov_43.127007	29	2	3.8	3.7	5.19	0	1.00E-05
MSGI1_10354	NODE_25275_length_748_cov_44.982620	17	0	4.8	4.8	4.25	2.00E-05	8.20E-04
MSGI1_10356	157976826	98	361	-1.9	-1.9	-12.72	0	0
MSGI1_10359	TC9276	50	18	1.5	1.5	3.99	6.00E-05	2.11E-03
MSGI1_103624	NODE_63255_length_129_cov_41.775192	39	5	3.1	3.1	5.54	0	0
MSGI1_103733	NODE_48102_length_129_cov_12.085271	12	1	3.5	3.5	3.34	8.20E-04	0.01
MSGI1_10381	157976626	30	104	-1.8	-1.8	-6.6	0	0
MSGI1_103812	NODE_39962_length_129_cov_7.875969	2	17	-2.6	-2.6	-3.34	8.10E-04	0.01
MSGI1_10382	157976528	22	60	-1.4	-1.4	-4.27	2.00E-05	7.40E-04
MSGI1_103843	NODE_37874_length_129_cov_53.798450	27	87	-1.7	-1.7	-5.72	0	0
MSGI1_10387	TC867	162	0	9.7	9.6	11.28	0	0
MSGI1_103919	NODE_33683_length_129_cov_5.751938	0	19	-6.6	-6.6	-4.5	1.00E-05	3.00E-04
MSGI1_103981	NODE_2712_length_129_cov_216.651169	278	1051	-1.9	-1.9	-22.01	0	0
MSGI1_104005	NODE_23962_length_129_cov_4.953488	0	11	-6.7	-6.7	-3.35	8.00E-04	0.01
MSGI1_104014	NODE_23530_length_129_cov_26.720930	23	0	6.3	6.3	5.02	0	3.00E-05
MSGI1_104026	NODE_22166_length_129_cov_6.968992	0	14	-5.5	-5.5	-3.82	1.30E-04	3.85E-03
MSGI1_104038	NODE_21227_length_129_cov_47.875969	20	2	3.1	3.0	3.92	9.00E-05	2.75E-03
MSGI1_104055	NODE_18391_length_129_cov_10.255814	1	27	-4.4	-4.4	-5.22	0	1.00E-05
MSGI1_104064	NODE_17312_length_129_cov_6.534883	0	14	-5.6	-5.6	-3.92	9.00E-05	2.72E-03
MSGI1_104065	NODE_17023_length_129_cov_5.038760	0	12	-4.5	-4.6	-3.46	5.40E-04	0.01
MSGI1_104074	NODE_14874_length_129_cov_7.984496	0	18	-7.5	-7.5	-4.23	2.00E-05	8.90E-04
MSGI1_104128	F7SND4004I0FL4	54	24	1.2	1.2	3.44	5.80E-04	0.01
MSGI1_10415	157973853	5	25	-2.2	-2.2	-3.73	1.90E-04	5.31E-03
MSGI1_104164	TC12620	0	48	-8.9	-8.9	-6.47	0	0
MSGI1_104166	NODE_9525_length_128_cov_14.257812	18	0	5.2	5.2	4.42	1.00E-05	4.20E-04
MSGI1_10417	157973330	0	34	-6.1	-6.1	-6.03	0	0
MSGI1_104238	NODE_86254_length_128_cov_13.171875	13	0	4.1	4.0	3.57	3.50E-04	8.77E-03
MSGI1_104529	NODE_63375_length_128_cov_102.156250	74	12	2.7	2.6	7.05	0	0
MSGI1_104570	NODE_58400_length_128_cov_10.101562	11	0	4.5	4.5	3.45	5.50E-04	0.01
MSGI1_1046	TC16131	13	48	-1.8	-1.8	-4.48	1.00E-05	3.30E-04
MSGI1_104609	NODE_52674_length_128_cov_75.218750	62	19	1.7	1.7	4.84	0	7.00E-05
MSGI1_104617	NODE_52079_length_128_cov_16.539062	20	3	2.7	2.7	3.73	1.90E-04	5.38E-03
MSGI1_104649	NODE_45864_length_128_cov_8.335938	2	16	-3.0	-3.0	-3.45	5.60E-04	0.01
MSGI1_104692	NODE_41540_length_128_cov_9.937500	11	0	4.6	4.6	3.48	4.90E-04	0.01
MSGI1_104715	NODE_40576_length_128_cov_6.703125	0	13	-4.6	-4.7	-3.61	3.10E-04	7.87E-03
MSGI1_104722	NODE_40346_length_128_cov_7.257812	0	17	-5.1	-5.1	-4.29	2.00E-05	6.90E-04
MSGI1_10476	NODE_5409_length_743_cov_27.215343	17	0	5.1	5.1	4.31	2.00E-05	6.60E-04
MSGI1_104782	NODE_36046_length_128_cov_11.945312	20	3	2.9	2.9	3.86	1.10E-04	3.48E-03
MSGI1_104793	NODE_3509_length_128_cov_51.718750	0	21	-5.4	-5.4	-4.79	0	9.00E-05
MSGI1_10480	NODE_36244_length_743_cov_15.484522	16	0	7.4	7.4	4.08	4.00E-05	1.56E-03
MSGI1_104821	NODE_32415_length_128_cov_20.445312	0	25	-5.6	-5.7	-5.2	0	1.00E-05
MSGI1_104825	NODE_32045_length_128_cov_6.390625	0	13	-4.7	-4.7	-3.64	2.70E-04	7.14E-03
MSGI1_104832	NODE_31643_length_128_cov_5.875000	0	12	-4.6	-4.6	-3.51	4.40E-04	0.01
MSGI1_104855	NODE_29433_length_128_cov_5.781250	0	12	-4.6	-4.6	-3.56	3.70E-04	9.17E-03
MSGI1_104869	NODE_2799_length_128_cov_177.304688	166	61	1.5	1.4	7.06	0	0
MSGI1_104875	NODE_2758_length_128_cov_242.562500	4	55	-3.6	-3.6	-7.04	0	0
MSGI1_10489	TC7805	0	214	-9.1	-9.1	-13.53	0	0
MSGI1_104899	NODE_26138_length_128_cov_4.820312	0	13	-6.0	-6.0	-3.75	1.70E-04	4.89E-03
MSGI1_10491	TC11898	0	13	-6.0	-6.0	-3.72	1.90E-04	5.39E-03
MSGI1_104920	NODE_23568_length_128_cov_11.296875	0	21	-5.4	-5.4	-4.73	0	1.10E-04
MSGI1_104971	NODE_15737_length_128_cov_5.085938	15	0	5.0	4.9	4.03	5.00E-05	1.83E-03
MSGI1_104980	NODE_14348_length_128_cov_45.070312	21	0	5.4	5.4	4.83	0	7.00E-05
MSGI1_104982	NODE_14135_length_128_cov_17.109375	15	2	2.9	2.9	3.39	7.00E-04	0.01
MSGI1_104992	NODE_12232_length_128_cov_21.929688	0	45	-6.5	-6.5	-6.93	0	0
MSGI1_1050	TC1931	12	36	-1.5	-1.5	-3.45	5.60E-04	0.01
MSGI1_10502	NODE_13955_length_742_cov_10.117250	11	0	5.9	5.9	3.57	3.40E-04	8.69E-03
MSGI1_10504	157975846	27	221	-3.0	-3.0	-13.08	0	0
MSGI1_10505	157974704	4	29	-2.7	-2.7	-4.52	1.00E-05	2.70E-04
MSGI1_105084	NODE_9944_length_127_cov_24.732283	0	57	-6.8	-6.9	-7.76	0	0
MSGI1_105267	NODE_78501_length_127_cov_8.456693	24	6	2.0	2.0	3.45	5.60E-04	0.01
MSGI1_10534	157975505	23	128	-2.5	-2.5	-9	0	0
MSGI1_105340	NODE_73700_length_127_cov_11.377953	11	0	4.5	4.5	3.37	7.50E-04	0.01
MSGI1_10535	TC3455	20	68	-1.8	-1.8	-5.28	0	1.00E-05
MSGI1_105357	NODE_7245_length_127_cov_25.448818	11	52	-2.2	-2.2	-5.3	0	1.00E-05
MSGI1_105358	NODE_72417_length_127_cov_11.062992	12	35	-1.5	-1.5	-3.41	6.50E-04	0.01
MSGI1_105368	NODE_71239_length_127_cov_9.661417	13	0	4.8	4.7	3.75	1.70E-04	4.87E-03
MSGI1_105404	NODE_6798_length_127_cov_34.448818	0	28	-5.8	-5.8	-5.47	0	0
MSGI1_105425	NODE_66494_length_127_cov_14.141732	32	6	2.4	2.4	4.45	1.00E-05	3.70E-04
MSGI1_105484	NODE_60292_length_127_cov_9.889764	27	4	2.8	2.8	4.43	1.00E-05	3.90E-04
MSGI1_105485	NODE_60265_length_127_cov_13.188976	11	0	4.5	4.5	3.37	7.50E-04	0.01
MSGI1_105503	NODE_57993_length_127_cov_11.015748	10	34	-1.7	-1.7	-3.65	2.60E-04	6.85E-03
MSGI1_105507	NODE_57617_length_127_cov_14.377953	35	12	1.6	1.6	3.5	4.50E-04	0.01
MSGI1_10553	157976101	37	130	-1.8	-1.8	-7.38	0	0
MSGI1_105542	NODE_52701_length_127_cov_47.401573	19	0	5.3	5.3	4.57	0	2.20E-04
MSGI1_10555	157974764	14	75	-2.3	-2.4	-6.66	0	0
MSGI1_10556	157973764	82	252	-1.6	-1.6	-9.57	0	0
MSGI1_105560	NODE_4983_length_127_cov_29.188976	22	66	-1.5	-1.5	-4.7	0	1.20E-04
MSGI1_105583	NODE_46783_length_127_cov_17.456694	18	2	3.1	3.1	3.74	1.80E-04	5.07E-03
MSGI1_10566	TC11732	1	227	-7.7	-7.7	-15.02	0	0
MSGI1_105668	NODE_40149_length_127_cov_5.685040	0	11	-5.2	-5.2	-3.47	5.10E-04	0.01
MSGI1_105690	NODE_38611_length_127_cov_19.724409	22	79	-1.8	-1.8	-5.83	0	0
MSGI1_105754	NODE_34455_length_127_cov_7.582677	0	11	-5.7	-5.8	-3.41	6.40E-04	0.01
MSGI1_105757	NODE_3440_length_127_cov_14.141732	12	0	4.6	4.6	3.58	3.30E-04	8.47E-03
MSGI1_105772	NODE_33505_length_127_cov_5.425197	0	12	-4.6	-4.6	-3.57	3.50E-04	8.70E-03
MSGI1_105786	NODE_32721_length_127_cov_10.000000	30	6	2.3	2.2	4.09	4.00E-05	1.47E-03
MSGI1_10580	157976450	24	96	-2.0	-2.0	-6.76	0	0
MSGI1_105813	NODE_3078_length_127_cov_354.251984	301	106	1.5	1.5	9.77	0	0
MSGI1_105839	NODE_28803_length_127_cov_5.724410	0	14	-3.9	-3.9	-3.6	3.10E-04	8.00E-03
MSGI1_10584	157973916	19	49	-1.3	-1.3	-3.65	2.60E-04	6.85E-03
MSGI1_105869	NODE_24607_length_127_cov_8.354331	0	18	-5.2	-5.2	-4.38	1.00E-05	4.80E-04
MSGI1_105894	NODE_22052_length_127_cov_45.031498	17	0	5.9	5.9	4.34	1.00E-05	5.90E-04
MSGI1_105917	NODE_19053_length_127_cov_118.559052	86	0	7.4	7.4	9.32	0	0
MSGI1_105937	NODE_17215_length_127_cov_32.551182	22	0	6.2	6.2	4.87	0	6.00E-05
MSGI1_105947	NODE_16289_length_127_cov_27.188976	21	1	4.1	4.1	4.58	0	2.20E-04
MSGI1_105959	NODE_14381_length_127_cov_21.220472	0	55	-6.8	-6.8	-7.62	0	0
MSGI1_105970	NODE_12906_length_127_cov_54.433071	23	2	3.5	3.5	4.46	1.00E-05	3.50E-04
MSGI1_10598	TC17256	26	57	-1.1	-1.1	-3.44	5.70E-04	0.01
MSGI1_105980	NODE_11083_length_127_cov_20.716536	0	47	-6.5	-6.6	-7.06	0	0
MSGI1_10599	TC14557	321	1	8.1	8.1	17.49	0	0
MSGI1_106056	TC803	2	39	-3.9	-3.9	-6.09	0	0
MSGI1_10614	157976888	68	172	-1.3	-1.3	-6.81	0	0
MSGI1_10616	157976723	24	64	-1.4	-1.4	-4.27	2.00E-05	7.50E-04
MSGI1_106242	NODE_80568_length_126_cov_8.507936	15	1	3.5	3.5	3.64	2.60E-04	6.98E-03
MSGI1_106252	NODE_79997_length_126_cov_9.206349	12	0	4.7	4.7	3.63	2.80E-04	7.32E-03
MSGI1_10638	157976711	115	254	-1.1	-1.2	-7.4	0	0
MSGI1_10641	157974744	100	361	-1.8	-1.9	-12.6	0	0
MSGI1_10642	157973959	13	40	-1.6	-1.6	-3.83	1.30E-04	3.78E-03
MSGI1_106425	NODE_6336_length_126_cov_9.404762	0	21	-6.7	-6.7	-4.71	0	1.20E-04
MSGI1_106547	NODE_47570_length_126_cov_24.587301	28	4	3.0	3.0	4.69	0	1.30E-04
MSGI1_10655	TC10540	2	59	-4.5	-4.5	-7.8	0	0
MSGI1_106563	NODE_44834_length_126_cov_7.039682	14	1	3.7	3.7	3.61	3.00E-04	7.82E-03
MSGI1_106565	NODE_44487_length_126_cov_5.341270	0	12	-4.4	-4.4	-3.53	4.10E-04	0.01
MSGI1_10658	NODE_8301_length_736_cov_93.199730	56	24	1.3	1.2	3.67	2.30E-04	6.39E-03
MSGI1_106629	NODE_4066_length_126_cov_10.222222	17	0	5.1	5.1	4.29	2.00E-05	6.90E-04
MSGI1_10669	157977533	129	343	-1.4	-1.4	-10.11	0	0
MSGI1_106696	NODE_36457_length_126_cov_7.087302	0	14	-4.8	-4.8	-3.82	1.30E-04	3.85E-03
MSGI1_106726	NODE_34323_length_126_cov_16.238094	4	30	-2.6	-2.7	-4.48	1.00E-05	3.30E-04
MSGI1_10673	157974532	14	1	3.4	3.4	3.45	5.50E-04	0.01
MSGI1_106731	NODE_33926_length_126_cov_8.944445	0	16	-5.3	-5.4	-4.2	3.00E-05	9.90E-04
MSGI1_10674	157974050	34	80	-1.2	-1.2	-4.42	1.00E-05	4.30E-04
MSGI1_106742	NODE_33041_length_126_cov_9.841269	0	21	-6.7	-6.7	-4.74	0	1.10E-04
MSGI1_106749	NODE_32271_length_126_cov_15.761905	4	22	-2.4	-2.4	-3.65	2.60E-04	6.90E-03
MSGI1_10675	157973845	18	54	-1.6	-1.6	-4.4	1.00E-05	4.50E-04
MSGI1_106762	NODE_30952_length_126_cov_11.714286	11	0	4.5	4.4	3.33	8.50E-04	0.01
MSGI1_106767	NODE_30764_length_126_cov_58.984127	120	52	1.2	1.2	5.21	0	1.00E-05
MSGI1_106785	NODE_29580_length_126_cov_8.142858	0	13	-6.1	-6.1	-3.81	1.40E-04	4.06E-03
MSGI1_106817	NODE_26919_length_126_cov_23.714285	37	0	6.2	6.2	6.32	0	0
MSGI1_106825	NODE_26377_length_126_cov_13.214286	0	26	-6.0	-6.1	-5.34	0	1.00E-05
MSGI1_106849	NODE_24106_length_126_cov_6.769841	0	20	-5.4	-5.4	-4.7	0	1.30E-04
MSGI1_106857	NODE_23155_length_126_cov_53.825397	23	0	5.5	5.5	5	0	3.00E-05
MSGI1_106881	NODE_20899_length_126_cov_5.000000	0	11	-6.7	-6.8	-3.36	7.60E-04	0.01
MSGI1_106893	NODE_19893_length_126_cov_6.301587	2	21	-3.0	-3.0	-3.98	7.00E-05	2.20E-03
MSGI1_107005	TC7379	0	241	-8.6	-8.7	-14.72	0	0
MSGI1_10701	157975866	2	19	-3.2	-3.2	-3.93	8.00E-05	2.68E-03
MSGI1_107016	NODE_9558_length_125_cov_40.888000	31	10	1.7	1.7	3.42	6.20E-04	0.01
MSGI1_10706	TC4973	50	0	6.7	6.6	7.29	0	0
MSGI1_107088	NODE_87140_length_125_cov_7.272000	11	0	4.5	4.5	3.4	6.60E-04	0.01
MSGI1_10715	TC16863	126	292	-1.2	-1.2	-8.29	0	0
MSGI1_107175	NODE_82521_length_125_cov_5.128000	4	30	-2.8	-2.8	-4.57	0	2.20E-04
MSGI1_10727	NODE_10677_length_734_cov_57.268391	122	20	2.6	2.6	8.99	0	0
MSGI1_10728	157977655	147	352	-1.3	-1.3	-9.39	0	0
MSGI1_107281	NODE_74984_length_125_cov_14.208000	10	31	-1.6	-1.6	-3.34	8.30E-04	0.01
MSGI1_10730	TC71	68	24	1.5	1.5	4.62	0	1.80E-04
MSGI1_107328	NODE_71247_length_125_cov_6.784000	59	8	2.9	2.9	6.55	0	0
MSGI1_10745	NODE_7024_length_733_cov_18.403820	11	38	-1.8	-1.8	-3.94	8.00E-05	2.57E-03
MSGI1_107475	NODE_53012_length_125_cov_15.824000	12	0	4.6	4.6	3.52	4.30E-04	0.01
MSGI1_10752	157977215	12	41	-1.7	-1.7	-4	6.00E-05	2.06E-03
MSGI1_107581	NODE_41315_length_125_cov_8.664000	1	15	-3.1	-3.1	-3.45	5.60E-04	0.01
MSGI1_107658	NODE_37541_length_125_cov_9.304000	1	20	-4.2	-4.2	-4.41	1.00E-05	4.30E-04
MSGI1_107668	NODE_3729_length_125_cov_177.167999	169	56	1.6	1.6	7.69	0	0
MSGI1_107675	NODE_36832_length_125_cov_6.992000	0	13	-3.9	-3.9	-3.53	4.00E-04	9.87E-03
MSGI1_107678	NODE_36717_length_125_cov_6.896000	0	11	-4.4	-4.4	-3.32	8.90E-04	0.01
MSGI1_107683	NODE_36341_length_125_cov_16.936001	16	0	5.1	5.0	4.2	3.00E-05	9.80E-04
MSGI1_10769	NODE_674_length_732_cov_97.023224	28	7	2.0	2.0	3.7	2.10E-04	5.91E-03
MSGI1_107698	NODE_35423_length_125_cov_6.072000	0	13	-4.7	-4.7	-3.64	2.70E-04	7.14E-03
MSGI1_107766	NODE_30488_length_125_cov_6.480000	1	15	-3.6	-3.6	-3.61	3.00E-04	7.79E-03
MSGI1_107779	NODE_29331_length_125_cov_10.544000	0	12	-4.5	-4.6	-3.46	5.40E-04	0.01
MSGI1_107784	NODE_29166_length_125_cov_5.816000	0	12	-6.9	-6.9	-3.56	3.60E-04	9.09E-03
MSGI1_107791	NODE_28934_length_125_cov_19.048000	17	2	2.9	2.9	3.57	3.50E-04	8.89E-03
MSGI1_107811	NODE_27054_length_125_cov_30.224001	47	0	6.6	6.5	7.06	0	0
MSGI1_107825	NODE_25655_length_125_cov_5.992000	0	14	-4.8	-4.8	-3.79	1.40E-04	4.27E-03
MSGI1_107839	NODE_23713_length_125_cov_9.120000	0	23	-5.5	-5.5	-4.95	0	4.00E-05
MSGI1_107850	NODE_21826_length_125_cov_148.815994	21	0	5.4	5.4	4.77	0	9.00E-05
MSGI1_107852	NODE_2113_length_125_cov_140.240005	172	56	1.6	1.6	7.84	0	0
MSGI1_107854	NODE_20598_length_125_cov_5.784000	0	13	-4.7	-4.7	-3.67	2.40E-04	6.46E-03
MSGI1_107858	NODE_19810_length_125_cov_18.983999	2	43	-4.0	-4.0	-6.48	0	0
MSGI1_107868	NODE_18798_length_125_cov_7.480000	0	15	-4.9	-4.9	-3.96	7.00E-05	2.39E-03
MSGI1_107897	NODE_15708_length_125_cov_26.832001	12	0	5.3	5.3	3.61	3.00E-04	7.81E-03
MSGI1_107923	NODE_12793_length_125_cov_38.992001	22	3	2.9	2.9	4.03	5.00E-05	1.85E-03
MSGI1_107973	NODE_9877_length_124_cov_9.612904	22	55	-1.3	-1.3	-3.83	1.20E-04	3.75E-03
MSGI1_10799	NODE_2367_length_731_cov_44.782490	48	13	1.9	1.9	4.61	0	1.90E-04
MSGI1_10800	NODE_20343_length_731_cov_33.153214	20	3	2.9	2.8	3.82	1.30E-04	3.91E-03
MSGI1_10806	284022897	29	9	1.8	1.7	3.39	6.80E-04	0.01
MSGI1_10808	157977613	4	71	-3.9	-3.9	-8.21	0	0
MSGI1_10812	157977058	8	36	-2.0	-2.0	-4.24	2.00E-05	8.40E-04
MSGI1_10813	157975930	18	45	-1.3	-1.3	-3.37	7.40E-04	0.01
MSGI1_108134	NODE_82092_length_124_cov_28.935484	11	0	4.5	4.4	3.33	8.50E-04	0.01
MSGI1_10816	157974285	32	76	-1.2	-1.2	-4.26	2.00E-05	7.90E-04
MSGI1_10821	TC8237	1	48	-4.7	-4.7	-7.08	0	0
MSGI1_108365	NODE_63866_length_124_cov_23.354839	13	0	4.7	4.7	3.68	2.30E-04	6.31E-03
MSGI1_10838	157974976	22	56	-1.3	-1.3	-3.89	1.00E-04	3.09E-03
MSGI1_108394	NODE_6085_length_124_cov_125.500000	55	25	1.1	1.1	3.39	6.90E-04	0.01
MSGI1_10843	TC4177	23	0	5.5	5.5	5.01	0	3.00E-05
MSGI1_10851	TC16117	8	43	-2.3	-2.3	-5.04	0	3.00E-05
MSGI1_108510	NODE_48475_length_124_cov_5.637097	2	17	-3.0	-3.0	-3.64	2.60E-04	7.00E-03
MSGI1_108536	NODE_44709_length_124_cov_8.766129	11	0	4.5	4.5	3.37	7.50E-04	0.01
MSGI1_108566	NODE_43069_length_124_cov_7.693548	12	0	4.6	4.6	3.55	3.80E-04	9.40E-03
MSGI1_108630	NODE_38994_length_124_cov_6.298387	1	13	-3.5	-3.5	-3.35	7.80E-04	0.01
MSGI1_108648	NODE_38305_length_124_cov_9.959678	0	11	-4.8	-4.8	-3.47	5.20E-04	0.01
MSGI1_10865	157974383	45	121	-1.4	-1.4	-6.07	0	0
MSGI1_108656	NODE_3771_length_124_cov_24.653225	11	0	4.5	4.5	3.42	6.20E-04	0.01
MSGI1_108668	NODE_37328_length_124_cov_5.266129	0	11	-4.4	-4.4	-3.32	8.90E-04	0.01
MSGI1_10868	157973328	24	0	5.6	5.6	5.17	0	1.00E-05
MSGI1_108681	NODE_36814_length_124_cov_9.379032	17	0	5.1	5.1	4.31	2.00E-05	6.60E-04
MSGI1_108687	NODE_36487_length_124_cov_7.403226	0	11	-4.4	-4.4	-3.32	8.90E-04	0.01
MSGI1_108739	NODE_32126_length_124_cov_18.266129	17	0	5.1	5.1	4.28	2.00E-05	7.30E-04
MSGI1_108790	NODE_28175_length_124_cov_6.653226	0	15	-4.9	-4.9	-3.93	8.00E-05	2.67E-03
MSGI1_108802	NODE_26891_length_124_cov_42.483871	22	3	3.0	3.0	4.11	4.00E-05	1.41E-03
MSGI1_108806	NODE_2667_length_124_cov_40.814518	63	151	-1.3	-1.3	-6.2	0	0
MSGI1_108812	NODE_25970_length_124_cov_10.395162	6	26	-2.0	-2.0	-3.51	4.50E-04	0.01
MSGI1_108821	NODE_25130_length_124_cov_4.854839	0	11	-4.7	-4.7	-3.33	8.50E-04	0.01
MSGI1_108822	NODE_25107_length_124_cov_10.911290	0	48	-6.6	-6.6	-7.15	0	0
MSGI1_108830	NODE_24030_length_124_cov_5.870968	0	12	-4.3	-4.3	-3.46	5.30E-04	0.01
MSGI1_108834	NODE_23558_length_124_cov_45.225807	23	5	2.2	2.2	3.6	3.10E-04	8.06E-03
MSGI1_108857	NODE_21492_length_124_cov_6.395161	0	13	-4.7	-4.7	-3.69	2.20E-04	6.14E-03
MSGI1_108897	NODE_16926_length_124_cov_112.862900	22	52	-1.2	-1.2	-3.5	4.50E-04	0.01
MSGI1_10891	157976866	6	42	-2.8	-2.8	-5.48	0	0
MSGI1_108910	NODE_16121_length_124_cov_42.056450	3	46	-3.7	-3.7	-6.51	0	0
MSGI1_108914	NODE_15768_length_124_cov_21.080645	12	0	4.7	4.7	3.65	2.60E-04	6.97E-03
MSGI1_108915	NODE_1571_length_124_cov_11.983871	3	33	-3.2	-3.2	-5.2	0	1.00E-05
MSGI1_10893	157973386	30	64	-1.1	-1.1	-3.58	3.30E-04	8.41E-03
MSGI1_10896	TC4121	1	32	-4.3	-4.3	-5.7	0	0
MSGI1_10897	TC4024	3	26	-3.0	-3.1	-4.46	1.00E-05	3.50E-04
MSGI1_109044	NODE_9105_length_123_cov_11.243902	0	24	-5.9	-5.9	-5.13	0	2.00E-05
MSGI1_109237	NODE_79543_length_123_cov_7.130081	15	0	5.0	5.0	4.09	4.00E-05	1.49E-03
MSGI1_10935	157973628	72	207	-1.5	-1.5	-8.27	0	0
MSGI1_109466	NODE_58072_length_123_cov_7.674797	21	2	3.5	3.5	4.37	1.00E-05	5.20E-04
MSGI1_109618	NODE_40806_length_123_cov_4.455285	2	15	-2.8	-2.9	-3.31	9.30E-04	0.01
MSGI1_109679	NODE_37669_length_123_cov_5.634146	0	13	-4.4	-4.5	-3.66	2.50E-04	6.69E-03
MSGI1_109693	NODE_3638_length_123_cov_6.495935	0	10	-5.7	-5.7	-3.34	8.10E-04	0.01
MSGI1_109701	NODE_35968_length_123_cov_46.138210	44	5	3.2	3.2	5.99	0	0
MSGI1_109744	NODE_33563_length_123_cov_14.097561	13	0	4.7	4.7	3.66	2.50E-04	6.63E-03
MSGI1_10975	NODE_2890_length_725_cov_62.994484	50	0	6.7	6.6	7.31	0	0
MSGI1_109772	NODE_30647_length_123_cov_6.918699	0	14	-4.8	-4.8	-3.82	1.30E-04	3.85E-03
MSGI1_109818	NODE_25725_length_123_cov_44.138210	3	25	-2.9	-3.0	-4.3	2.00E-05	6.70E-04
MSGI1_109841	NODE_21967_length_123_cov_3.056911	0	16	-5.0	-5.0	-4.06	5.00E-05	1.67E-03
MSGI1_10991	TC15813	131	318	-1.3	-1.3	-9.04	0	0
MSGI1_109984	F7SND4003GBRD8	3	23	-2.5	-2.6	-3.83	1.30E-04	3.85E-03
MSGI1_11000	157976111	11	34	-1.6	-1.6	-3.44	5.80E-04	0.01
MSGI1_11020	NODE_4176_length_723_cov_10.473029	13	0	4.1	4.1	3.67	2.40E-04	6.50E-03
MSGI1_110233	NODE_79515_length_122_cov_8.139344	11	0	4.5	4.5	3.35	8.00E-04	0.01
MSGI1_11028	157973473	46	121	-1.4	-1.4	-5.89	0	0
MSGI1_110312	NODE_74585_length_122_cov_22.385246	21	1	3.9	3.9	4.49	1.00E-05	3.20E-04
MSGI1_110398	NODE_67444_length_122_cov_12.393442	11	0	4.5	4.5	3.42	6.20E-04	0.01
MSGI1_11048	157975567	122	265	-1.1	-1.1	-7.42	0	0
MSGI1_110493	NODE_5566_length_122_cov_7.688525	0	10	-6.7	-6.7	-3.32	8.90E-04	0.01
MSGI1_110588	NODE_42874_length_122_cov_40.155739	73	15	2.3	2.3	6.41	0	0
MSGI1_110598	NODE_42346_length_122_cov_5.983606	0	13	-4.7	-4.8	-3.75	1.70E-04	4.98E-03
MSGI1_11061	NODE_1871_length_721_cov_50.392509	34	0	6.1	6.1	6.11	0	0
MSGI1_11064	NODE_10140_length_721_cov_27.873787	26	2	4.0	4.0	5.03	0	3.00E-05
MSGI1_110673	NODE_37522_length_122_cov_43.467213	13	39	-1.5	-1.6	-3.65	2.60E-04	6.86E-03
MSGI1_110692	NODE_36178_length_122_cov_8.442623	0	17	-5.1	-5.1	-4.29	2.00E-05	6.90E-04
MSGI1_110736	NODE_32751_length_122_cov_10.065574	0	16	-5.4	-5.4	-4.21	3.00E-05	9.40E-04
MSGI1_110737	NODE_32542_length_122_cov_19.377048	16	0	5.0	5.0	4.1	4.00E-05	1.41E-03
MSGI1_110768	NODE_30684_length_122_cov_27.508196	22	0	4.8	4.8	4.79	0	9.00E-05
MSGI1_11077	157974433	53	107	-1.0	-1.0	-4.34	1.00E-05	5.70E-04
MSGI1_110788	NODE_29695_length_122_cov_5.467213	3	21	-2.5	-2.5	-3.72	2.00E-04	5.48E-03
MSGI1_110791	NODE_29500_length_122_cov_16.696722	43	15	1.5	1.5	3.77	1.60E-04	4.70E-03
MSGI1_1108	TC248	0	1426	-11.5	-11.5	-29.1	0	0
MSGI1_110820	NODE_27414_length_122_cov_8.327868	1	19	-3.4	-3.4	-4.03	5.00E-05	1.86E-03
MSGI1_11083	TC20198	23	0	5.9	5.8	4.98	0	4.00E-05
MSGI1_110849	NODE_25336_length_122_cov_8.688524	0	18	-5.2	-5.2	-4.41	1.00E-05	4.40E-04
MSGI1_110859	NODE_24986_length_122_cov_47.655739	60	0	7.6	7.6	7.71	0	0
MSGI1_11086	TC13050	18	1	3.7	3.7	4.08	4.00E-05	1.54E-03
MSGI1_110865	NODE_24408_length_122_cov_5.106557	0	15	-6.2	-6.2	-3.96	7.00E-05	2.40E-03
MSGI1_110907	NODE_20273_length_122_cov_48.122952	9	55	-2.6	-2.6	-6.02	0	0
MSGI1_110914	NODE_19522_length_122_cov_15.901639	12	0	5.4	5.4	3.68	2.20E-04	6.15E-03
MSGI1_110918	NODE_19132_length_122_cov_9.090164	2	21	-3.2	-3.2	-4.15	3.00E-05	1.18E-03
MSGI1_110946	NODE_15696_length_122_cov_10.106558	0	42	-5.7	-5.7	-6.75	0	0
MSGI1_110961	NODE_12907_length_122_cov_80.795082	72	0	7.2	7.2	8.62	0	0
MSGI1_110970	NODE_11523_length_122_cov_79.737701	73	21	1.8	1.8	5.55	0	0
MSGI1_111029	F7SND4003F0IJX	3	43	-3.7	-3.8	-6.29	0	0
MSGI1_111034	50317732	44	12	1.8	1.8	4.31	2.00E-05	6.60E-04
MSGI1_111045	NODE_8577_length_121_cov_483.396698	223	74	1.6	1.6	8.75	0	0
MSGI1_111060	NODE_63330_length_121_cov_9.950413	8	31	-1.8	-1.8	-3.62	2.90E-04	7.53E-03
MSGI1_111085	NODE_40934_length_121_cov_38.173553	14	47	-1.7	-1.7	-4.19	3.00E-05	1.01E-03
MSGI1_111094	NODE_36815_length_121_cov_28.677687	80	0	7.3	7.3	9.05	0	0
MSGI1_111105	NODE_33103_length_121_cov_22.314049	33	0	6.1	6.0	5.98	0	0
MSGI1_111113	NODE_28231_length_121_cov_25.677687	1	23	-4.4	-4.4	-4.78	0	9.00E-05
MSGI1_111115	NODE_27407_length_121_cov_20.677687	56	16	1.8	1.8	4.85	0	6.00E-05
MSGI1_111127	NODE_21419_length_121_cov_120.975204	57	23	1.4	1.3	3.94	8.00E-05	2.56E-03
MSGI1_111130	NODE_20082_length_121_cov_22.008265	19	47	-1.3	-1.3	-3.5	4.50E-04	0.01
MSGI1_111131	NODE_19348_length_121_cov_14.041323	12	0	4.6	4.6	3.52	4.30E-04	0.01
MSGI1_111140	NODE_14834_length_121_cov_12.107438	3	23	-2.7	-2.7	-4.02	6.00E-05	1.93E-03
MSGI1_111143	NODE_12747_length_121_cov_11.826447	0	21	-5.4	-5.4	-4.75	0	1.00E-04
MSGI1_111151	NODE_10639_length_121_cov_197.280991	83	20	2.0	2.0	6.38	0	0
MSGI1_111206	NODE_34092_length_120_cov_68.966667	72	31	1.2	1.2	4.01	6.00E-05	1.97E-03
MSGI1_111209	NODE_33449_length_120_cov_56.241665	77	20	1.9	1.9	5.93	0	0
MSGI1_111212	NODE_2814_length_120_cov_231.316666	94	0	7.6	7.6	9.71	0	0
MSGI1_11126	NODE_57648_length_719_cov_7.319889	17	0	5.5	5.5	4.37	1.00E-05	5.20E-04
MSGI1_11128	NODE_50967_length_719_cov_15.929069	10	0	5.7	5.7	3.31	9.20E-04	0.01
MSGI1_111282	50318308	0	21	-5.4	-5.4	-4.81	0	8.00E-05
MSGI1_111287	TC857	32	143	-2.2	-2.2	-8.75	0	0
MSGI1_111294	TC11731	3	563	-7.4	-7.4	-23.95	0	0
MSGI1_111301	NODE_4914_length_119_cov_331.865540	384	0	9.6	9.6	17.47	0	0
MSGI1_111307	NODE_42873_length_119_cov_33.512604	19	0	5.3	5.3	4.6	0	2.00E-04
MSGI1_11131	NODE_25463_length_719_cov_8.877607	44	16	1.5	1.5	3.7	2.10E-04	5.82E-03
MSGI1_111402	TC9053	31	2	3.8	3.8	5.39	0	0
MSGI1_111405	NODE_9675_length_118_cov_8.559322	12	0	4.6	4.6	3.57	3.60E-04	8.93E-03
MSGI1_111413	NODE_816_length_118_cov_74.779663	33	0	6.1	6.1	6.03	0	0
MSGI1_111419	NODE_7994_length_118_cov_29.101694	12	0	5.4	5.4	3.64	2.70E-04	7.11E-03
MSGI1_111423	NODE_76477_length_118_cov_6.669491	10	0	4.4	4.4	3.3	9.70E-04	0.02
MSGI1_111426	NODE_6780_length_118_cov_106.686440	62	0	7.0	7.0	8.06	0	0
MSGI1_11143	TC9184	29	3	3.3	3.3	4.93	0	5.00E-05
MSGI1_111435	NODE_57849_length_118_cov_24.296610	12	0	4.7	4.7	3.63	2.80E-04	7.32E-03
MSGI1_111437	NODE_55283_length_118_cov_9.838983	21	3	2.8	2.8	3.94	8.00E-05	2.56E-03
MSGI1_111441	NODE_51145_length_118_cov_23.135593	12	0	4.7	4.7	3.65	2.60E-04	6.97E-03
MSGI1_111443	NODE_50724_length_118_cov_34.389832	35	0	6.2	6.1	6.17	0	0
MSGI1_111467	NODE_2758_length_118_cov_55.118645	30	0	5.7	5.7	5.75	0	0
MSGI1_111473	NODE_23369_length_118_cov_21.610170	16	0	5.0	5.0	4.14	3.00E-05	1.21E-03
MSGI1_111476	NODE_1864_length_118_cov_9.830508	2	19	-2.8	-2.8	-3.73	1.90E-04	5.26E-03
MSGI1_111479	NODE_15721_length_118_cov_79.915253	67	26	1.4	1.4	4.28	2.00E-05	7.20E-04
MSGI1_111489	NODE_1143_length_118_cov_245.101700	104	0	7.4	7.4	10.24	0	0
MSGI1_111490	NODE_10377_length_118_cov_27.305084	22	0	5.5	5.4	4.85	0	6.00E-05
MSGI1_111542	TC3656	1	13	-3.6	-3.6	-3.41	6.50E-04	0.01
MSGI1_111543	NODE_79846_length_117_cov_11.820513	9	51	-2.4	-2.4	-5.56	0	0
MSGI1_111554	NODE_56238_length_117_cov_38.239315	72	28	1.4	1.4	4.45	1.00E-05	3.70E-04
MSGI1_111555	NODE_54821_length_117_cov_21.273504	9	66	-2.8	-2.8	-6.89	0	0
MSGI1_111562	NODE_33183_length_117_cov_15.000000	12	0	4.7	4.7	3.61	3.00E-04	7.68E-03
MSGI1_111564	NODE_31401_length_117_cov_39.880341	31	3	3.7	3.7	5.35	0	1.00E-05
MSGI1_111566	NODE_31083_length_117_cov_107.897438	46	107	-1.2	-1.2	-5.07	0	2.00E-05
MSGI1_111574	NODE_17811_length_117_cov_16.547009	12	0	5.3	5.3	3.59	3.20E-04	8.19E-03
MSGI1_111576	NODE_1554_length_117_cov_44.931625	16	72	-2.1	-2.2	-6.18	0	0
MSGI1_11159	NODE_17703_length_718_cov_41.864902	43	17	1.4	1.4	3.46	5.30E-04	0.01
MSGI1_111639	NODE_45942_length_116_cov_45.189655	19	0	5.3	5.2	4.51	1.00E-05	2.90E-04
MSGI1_111641	NODE_40581_length_116_cov_30.060345	27	4	2.7	2.6	4.26	2.00E-05	7.90E-04
MSGI1_111653	NODE_20924_length_116_cov_16.387932	95	31	1.6	1.6	5.83	0	0
MSGI1_111655	NODE_19455_length_116_cov_22.775862	0	16	-5.0	-5.0	-4.16	3.00E-05	1.16E-03
MSGI1_111661	NODE_13125_length_116_cov_25.594828	0	18	-5.1	-5.2	-4.35	1.00E-05	5.60E-04
MSGI1_111768	NODE_68061_length_115_cov_14.400000	13	0	4.7	4.7	3.68	2.30E-04	6.31E-03
MSGI1_111771	NODE_6451_length_115_cov_15.234782	51	0	6.7	6.7	7.34	0	0
MSGI1_111790	NODE_45467_length_115_cov_16.834784	11	0	4.6	4.6	3.48	4.90E-04	0.01
MSGI1_111804	NODE_34928_length_115_cov_13.965218	0	28	-7.1	-7.2	-5.41	0	0
MSGI1_111806	NODE_31472_length_115_cov_29.147825	23	0	6.3	6.3	4.97	0	4.00E-05
MSGI1_111807	NODE_31101_length_115_cov_31.208696	28	8	1.9	1.8	3.46	5.20E-04	0.01
MSGI1_111809	NODE_29926_length_115_cov_41.843479	42	111	-1.4	-1.4	-5.66	0	0
MSGI1_111814	NODE_26749_length_115_cov_26.669565	12	0	4.4	4.4	3.57	3.50E-04	8.85E-03
MSGI1_111816	NODE_25630_length_115_cov_37.504349	13	73	-2.5	-2.5	-6.79	0	0
MSGI1_111819	NODE_2442_length_115_cov_297.713043	139	0	8.1	8.1	11.49	0	0
MSGI1_111823	NODE_22974_length_115_cov_20.321739	0	18	-5.1	-5.2	-4.36	1.00E-05	5.40E-04
MSGI1_111829	NODE_19196_length_115_cov_36.339130	24	6	1.9	1.9	3.31	9.10E-04	0.01
MSGI1_111835	NODE_17069_length_115_cov_12.739130	22	0	5.2	5.2	4.84	0	7.00E-05
MSGI1_111836	NODE_17017_length_115_cov_51.565216	19	0	5.3	5.3	4.56	1.00E-05	2.40E-04
MSGI1_111839	NODE_16289_length_115_cov_12.304348	0	18	-5.2	-5.2	-4.4	1.00E-05	4.60E-04
MSGI1_111843	NODE_13944_length_115_cov_16.026087	11	0	4.5	4.5	3.35	8.00E-04	0.01
MSGI1_111850	NODE_12750_length_115_cov_79.869568	18	59	-1.7	-1.7	-4.74	0	1.10E-04
MSGI1_111854	NODE_11867_length_115_cov_5.878261	33	8	2.1	2.1	4.14	3.00E-05	1.22E-03
MSGI1_111899	F7SND4003GTIY1	325	127	1.4	1.3	9.37	0	0
MSGI1_111928	NODE_83243_length_114_cov_12.535088	14	2	3.1	3.0	3.29	9.90E-04	0.02
MSGI1_111937	NODE_57270_length_114_cov_25.140350	23	125	-2.4	-2.4	-8.73	0	0
MSGI1_11194	157973827	36	131	-1.9	-1.9	-7.6	0	0
MSGI1_111943	NODE_45535_length_114_cov_14.324561	27	0	5.8	5.8	5.48	0	0
MSGI1_111951	NODE_22536_length_114_cov_41.807018	33	6	2.5	2.5	4.53	1.00E-05	2.60E-04
MSGI1_111955	NODE_1693_length_114_cov_40.078949	33	10	1.8	1.8	3.71	2.00E-04	5.69E-03
MSGI1_111956	NODE_15517_length_114_cov_37.771931	40	13	1.6	1.6	3.75	1.70E-04	4.97E-03
MSGI1_11196	146148925	305	148	1.0	1.0	7.37	0	0
MSGI1_112034	NODE_37950_length_113_cov_44.486725	39	10	1.9	1.9	4.19	3.00E-05	1.03E-03
MSGI1_112035	NODE_37228_length_113_cov_23.159292	21	0	5.4	5.4	4.79	0	9.00E-05
MSGI1_112037	NODE_34530_length_113_cov_12.610620	0	12	-4.6	-4.6	-3.51	4.40E-04	0.01
MSGI1_112039	NODE_31199_length_113_cov_79.654869	84	33	1.3	1.3	4.71	0	1.20E-04
MSGI1_112041	NODE_2677_length_113_cov_21.663717	13	0	4.4	4.4	3.62	2.90E-04	7.61E-03
MSGI1_112080	F7SND4003GSGIB	15	44	-1.5	-1.5	-3.77	1.60E-04	4.64E-03
MSGI1_112121	NODE_61951_length_112_cov_17.821428	15	0	4.9	4.9	3.96	7.00E-05	2.36E-03
MSGI1_112163	NODE_30530_length_112_cov_38.660713	61	29	1.1	1.0	3.31	9.10E-04	0.01
MSGI1_11217	157977263	24	89	-1.9	-1.9	-6.3	0	0
MSGI1_112170	NODE_27857_length_112_cov_35.991070	48	0	6.6	6.6	7.14	0	0
MSGI1_112172	NODE_2694_length_112_cov_134.098221	119	0	7.9	7.9	10.73	0	0
MSGI1_112174	NODE_24371_length_112_cov_9.785714	0	19	-7.6	-7.6	-4.35	1.00E-05	5.50E-04
MSGI1_112180	NODE_21343_length_112_cov_16.598215	20	0	5.4	5.3	4.69	0	1.30E-04
MSGI1_112192	NODE_10492_length_112_cov_19.785715	14	0	4.6	4.6	3.88	1.00E-04	3.19E-03
MSGI1_112203	F7SND4004IXGFQ	0	547	-10.4	-10.4	-19.66	0	0
MSGI1_112246	F7SND4003FSGN4	0	14	-4.8	-4.8	-3.84	1.20E-04	3.66E-03
MSGI1_11225	TC8354	38	113	-1.5	-1.6	-6.2	0	0
MSGI1_112262	NODE_7818_length_111_cov_197.225220	71	6	3.7	3.7	8.03	0	0
MSGI1_112294	NODE_13226_length_111_cov_57.891891	12	50	-2.0	-2.0	-4.89	0	6.00E-05
MSGI1_112295	NODE_11414_length_111_cov_49.621620	24	4	2.8	2.8	4.16	3.00E-05	1.15E-03
MSGI1_112327	F7SND4004IN81K	0	20	-7.6	-7.7	-4.45	1.00E-05	3.70E-04
MSGI1_112328	F7SND4004IMS0D	56	164	-1.5	-1.6	-7.46	0	0
MSGI1_112359	F7SND4003G7TJA	0	13	-4.7	-4.7	-3.67	2.40E-04	6.46E-03
MSGI1_112418	NODE_2020_length_110_cov_26.363636	0	34	-6.1	-6.1	-6.06	0	0
MSGI1_112425	NODE_13377_length_110_cov_13.754545	0	24	-7.9	-7.9	-4.79	0	8.00E-05
MSGI1_112456	F7SND4003GFW7N	245	670	-1.4	-1.5	-14.43	0	0
MSGI1_112466	NODE_9460_length_109_cov_453.238525	179	13	3.8	3.8	12.86	0	0
MSGI1_11247	NODE_16688_length_715_cov_62.194405	64	28	1.2	1.2	3.79	1.50E-04	4.38E-03
MSGI1_112471	NODE_8870_length_109_cov_10.458715	19	0	4.5	4.4	4.47	1.00E-05	3.40E-04
MSGI1_112492	NODE_63707_length_109_cov_8.055046	25	0	5.7	5.6	5.21	0	1.00E-05
MSGI1_112498	NODE_6013_length_109_cov_46.449543	18	3	2.5	2.5	3.44	5.70E-04	0.01
MSGI1_11250	284022783	120	56	1.1	1.1	4.9	0	5.00E-05
MSGI1_112511	NODE_48882_length_109_cov_11.935780	9	34	-1.8	-1.8	-3.85	1.10E-04	3.50E-03
MSGI1_112514	NODE_45351_length_109_cov_6.926606	8	30	-1.8	-1.9	-3.58	3.30E-04	8.41E-03
MSGI1_112517	NODE_4450_length_109_cov_54.238533	50	10	2.4	2.3	5.4	0	0
MSGI1_112532	NODE_31604_length_109_cov_9.990826	0	18	-7.5	-7.5	-4.2	3.00E-05	9.70E-04
MSGI1_112547	NODE_24432_length_109_cov_393.981659	95	0	6.7	6.7	10	0	0
MSGI1_112549	NODE_23279_length_109_cov_23.733946	12	0	4.6	4.6	3.53	4.00E-04	9.92E-03
MSGI1_11255	157974209	10	32	-1.6	-1.6	-3.34	8.10E-04	0.01
MSGI1_112552	NODE_21295_length_109_cov_43.825687	21	0	5.5	5.4	4.84	0	7.00E-05
MSGI1_112558	NODE_1825_length_109_cov_101.587158	77	23	1.7	1.7	5.49	0	0
MSGI1_112559	NODE_17818_length_109_cov_24.678900	19	0	6.0	6.0	4.55	1.00E-05	2.40E-04
MSGI1_112563	NODE_16287_length_109_cov_10.559633	11	0	4.6	4.5	3.47	5.20E-04	0.01
MSGI1_112567	NODE_1405_length_109_cov_83.357796	37	0	7.0	6.9	6.2	0	0
MSGI1_112571	NODE_12949_length_109_cov_51.119267	52	13	2.0	2.0	5.05	0	3.00E-05
MSGI1_11258	157973380	16	61	-1.9	-1.9	-5.31	0	1.00E-05
MSGI1_11259	TC9859	70	9	2.9	2.9	7.22	0	0
MSGI1_112637	NODE_40962_length_108_cov_72.185188	42	7	2.7	2.7	5.39	0	0
MSGI1_112646	NODE_26490_length_108_cov_17.796297	28	7	2.1	2.0	3.73	1.80E-04	5.20E-03
MSGI1_112658	NODE_16290_length_108_cov_31.574074	28	8	1.8	1.8	3.41	6.50E-04	0.01
MSGI1_1127	TC2836	86	34	1.4	1.3	4.84	0	7.00E-05
MSGI1_112762	NODE_577_length_107_cov_43.345795	50	19	1.4	1.4	3.77	1.60E-04	4.68E-03
MSGI1_112763	NODE_57628_length_107_cov_16.364487	16	0	5.0	5.0	4.17	3.00E-05	1.09E-03
MSGI1_112766	NODE_54734_length_107_cov_21.616823	18	0	5.2	5.2	4.41	1.00E-05	4.40E-04
MSGI1_112782	NODE_24970_length_107_cov_50.607475	41	93	-1.2	-1.2	-4.58	0	2.20E-04
MSGI1_112866	50321655	11	0	4.6	4.6	3.48	4.90E-04	0.01
MSGI1_112869	TC9054	15	2	2.9	2.9	3.4	6.60E-04	0.01
MSGI1_112870	TC7804	55	0	6.5	6.5	7.69	0	0
MSGI1_112897	NODE_58123_length_106_cov_14.037736	11	0	4.5	4.5	3.43	5.90E-04	0.01
MSGI1_112924	NODE_39574_length_106_cov_79.641510	21	1	4.1	4.1	4.54	1.00E-05	2.60E-04
MSGI1_112929	NODE_36400_length_106_cov_10.943397	20	0	6.1	6.1	4.69	0	1.30E-04
MSGI1_112931	NODE_35015_length_106_cov_78.490562	76	3	4.8	4.8	8.93	0	0
MSGI1_112932	NODE_34563_length_106_cov_18.301888	6	34	-2.3	-2.3	-4.47	1.00E-05	3.40E-04
MSGI1_112939	NODE_31355_length_106_cov_26.622641	20	0	5.4	5.4	4.73	0	1.10E-04
MSGI1_112955	NODE_24293_length_106_cov_27.603773	20	2	3.3	3.2	4.03	5.00E-05	1.84E-03
MSGI1_112961	NODE_22265_length_106_cov_16.103773	6	43	-2.8	-2.8	-5.49	0	0
MSGI1_112968	NODE_17319_length_106_cov_11.084906	16	0	5.0	5.0	4.12	4.00E-05	1.34E-03
MSGI1_112969	NODE_16723_length_106_cov_9.641509	14	0	4.9	4.9	3.92	9.00E-05	2.77E-03
MSGI1_11297	NODE_852_length_713_cov_28.223001	37	0	6.0	6.0	6.35	0	0
MSGI1_112974	NODE_14178_length_106_cov_23.858490	17	0	5.1	5.1	4.29	2.00E-05	6.90E-04
MSGI1_113014	TC67	227	0	8.8	8.8	14.1	0	0
MSGI1_11302	NODE_25365_length_713_cov_16.147264	22	1	4.0	4.0	4.62	0	1.80E-04
MSGI1_113029	NODE_6910_length_105_cov_142.009521	175	0	8.5	8.4	12.65	0	0
MSGI1_113033	NODE_54595_length_105_cov_30.009523	23	3	3.1	3.1	4.27	2.00E-05	7.70E-04
MSGI1_113035	NODE_51719_length_105_cov_18.552382	27	8	1.8	1.7	3.32	8.80E-04	0.01
MSGI1_113038	NODE_47267_length_105_cov_28.838095	12	0	4.4	4.4	3.58	3.30E-04	8.41E-03
MSGI1_113049	NODE_25242_length_105_cov_15.028571	11	0	4.5	4.5	3.35	8.00E-04	0.01
MSGI1_11306	157977253	68	20	1.8	1.8	5.22	0	1.00E-05
MSGI1_113085	F7SND4004H5PRU	18	57	-1.6	-1.6	-4.51	1.00E-05	2.80E-04
MSGI1_113114	NODE_9088_length_104_cov_334.192322	229	0	9.6	9.6	13.49	0	0
MSGI1_11312	157974060	126	319	-1.3	-1.4	-9.37	0	0
MSGI1_113123	NODE_69359_length_104_cov_15.778846	19	0	4.4	4.4	4.42	1.00E-05	4.20E-04
MSGI1_113129	NODE_63325_length_104_cov_20.961538	16	0	5.0	5.0	4.16	3.00E-05	1.15E-03
MSGI1_113167	NODE_10265_length_104_cov_93.913460	55	0	6.8	6.8	7.64	0	0
MSGI1_113248	NODE_8822_length_103_cov_43.009708	61	9	2.8	2.8	6.54	0	0
MSGI1_113254	NODE_80636_length_103_cov_42.106796	32	5	2.7	2.7	4.7	0	1.30E-04
MSGI1_113276	NODE_59988_length_103_cov_9.524272	21	0	5.4	5.4	4.74	0	1.10E-04
MSGI1_113277	NODE_59958_length_103_cov_21.485437	23	0	5.5	5.5	5	0	3.00E-05
MSGI1_113285	NODE_54982_length_103_cov_15.679611	42	0	6.4	6.4	6.75	0	0
MSGI1_113291	NODE_51100_length_103_cov_51.747574	79	26	1.6	1.6	5.27	0	1.00E-05
MSGI1_113298	NODE_45799_length_103_cov_26.398058	17	2	3.3	3.3	3.77	1.60E-04	4.61E-03
MSGI1_113301	NODE_44641_length_103_cov_39.592232	21	2	3.8	3.8	4.42	1.00E-05	4.10E-04
MSGI1_113308	NODE_41455_length_103_cov_99.572815	28	3	3.2	3.2	4.8	0	8.00E-05
MSGI1_113338	NODE_24266_length_103_cov_39.126213	31	5	2.6	2.6	4.52	1.00E-05	2.70E-04
MSGI1_113342	NODE_21584_length_103_cov_11.980582	21	65	-1.6	-1.6	-4.87	0	6.00E-05
MSGI1_113354	NODE_15969_length_103_cov_129.679611	37	4	3.2	3.2	5.53	0	0
MSGI1_113355	NODE_15577_length_103_cov_6.699029	16	0	5.8	5.7	4.17	3.00E-05	1.09E-03
MSGI1_113358	NODE_13788_length_103_cov_12.563107	12	61	-2.3	-2.3	-5.86	0	0
MSGI1_113365	NODE_10968_length_103_cov_59.388348	22	3	3.1	3.1	4.16	3.00E-05	1.14E-03
MSGI1_11339	157975189	37	148	-2.0	-2.0	-8.44	0	0
MSGI1_113402	F7SND4004H5SMN	0	43	-6.4	-6.4	-6.77	0	0
MSGI1_11343	TC9832	175	80	1.1	1.1	5.93	0	0
MSGI1_113455	F7SND4003F75IA	0	17	-4.3	-4.3	-4.15	3.00E-05	1.20E-03
MSGI1_113458	F7SND4003F3HZY	10	43	-2.1	-2.1	-4.63	0	1.70E-04
MSGI1_113465	TC8373	29	5	2.5	2.5	4.24	2.00E-05	8.60E-04
MSGI1_113469	NODE_88166_length_102_cov_6.411765	21	0	5.4	5.4	4.74	0	1.10E-04
MSGI1_11347	TC8171	33	146	-2.1	-2.2	-8.8	0	0
MSGI1_113474	NODE_6580_length_102_cov_10.254902	10	0	4.4	4.4	3.3	9.70E-04	0.02
MSGI1_113475	NODE_63169_length_102_cov_17.068628	11	0	4.5	4.5	3.38	7.10E-04	0.01
MSGI1_113491	NODE_39857_length_102_cov_27.558823	14	1	3.6	3.6	3.63	2.80E-04	7.40E-03
MSGI1_113492	NODE_36234_length_102_cov_8.362745	16	2	2.9	2.9	3.54	4.00E-04	9.82E-03
MSGI1_113522	F7SND4004JDJI2	0	10	-5.1	-5.1	-3.3	9.40E-04	0.01
MSGI1_113540	F7SND4004IB8DN	0	18	-5.2	-5.2	-4.42	1.00E-05	4.10E-04
MSGI1_113598	NODE_6921_length_101_cov_27.306931	53	14	2.0	1.9	4.97	0	4.00E-05
MSGI1_113603	NODE_58008_length_101_cov_20.366337	36	6	2.5	2.5	4.78	0	9.00E-05
MSGI1_113604	NODE_57957_length_101_cov_8.198020	21	0	5.4	5.4	4.82	0	8.00E-05
MSGI1_113609	NODE_495_length_101_cov_39.900990	31	7	2.2	2.1	4.05	5.00E-05	1.72E-03
MSGI1_113632	NODE_10646_length_101_cov_97.029701	68	11	2.6	2.6	6.73	0	0
MSGI1_11364	TC10108	7	36	-2.2	-2.2	-4.45	1.00E-05	3.70E-04
MSGI1_113659	NODE_77001_length_100_cov_22.020000	14	0	4.8	4.8	3.85	1.20E-04	3.61E-03
MSGI1_113667	NODE_6845_length_100_cov_54.189999	42	2	4.3	4.3	6.48	0	0
MSGI1_113669	NODE_6752_length_100_cov_253.619995	34	83	-1.3	-1.3	-4.61	0	1.90E-04
MSGI1_113674	NODE_60304_length_100_cov_9.000000	19	0	6.0	6.0	4.6	0	2.00E-04
MSGI1_113680	NODE_48139_length_100_cov_8.180000	11	0	4.5	4.5	3.42	6.20E-04	0.01
MSGI1_113694	NODE_28113_length_100_cov_16.879999	14	0	4.8	4.8	3.83	1.30E-04	3.78E-03
MSGI1_113695	NODE_26829_length_100_cov_44.430000	23	6	2.0	2.0	3.34	8.30E-04	0.01
MSGI1_113709	NODE_16538_length_100_cov_74.730003	44	0	6.5	6.4	6.84	0	0
MSGI1_113710	NODE_15851_length_100_cov_37.310001	52	22	1.3	1.3	3.59	3.30E-04	8.39E-03
MSGI1_113734	F7SND4004IAY3D	0	11	-4.5	-4.5	-3.41	6.50E-04	0.01
MSGI1_113799	NODE_7020_length_99_cov_92.444443	17	0	5.1	5.1	4.33	1.00E-05	6.00E-04
MSGI1_11380	157973894	35	7	2.3	2.3	4.47	1.00E-05	3.50E-04
MSGI1_113800	NODE_67245_length_99_cov_25.050505	17	1	3.8	3.7	4.01	6.00E-05	2.01E-03
MSGI1_113803	NODE_51016_length_99_cov_15.797979	28	0	5.8	5.8	5.49	0	0
MSGI1_113813	NODE_36861_length_99_cov_54.232323	47	108	-1.2	-1.2	-4.92	0	5.00E-05
MSGI1_113817	NODE_33581_length_99_cov_23.929293	10	0	5.1	5.1	3.3	9.50E-04	0.01
MSGI1_113826	NODE_22530_length_99_cov_61.060608	0	67	-7.1	-7.1	-8.33	0	0
MSGI1_113872	F7SND4003GL05X	0	15	-4.9	-4.9	-4	6.00E-05	2.05E-03
MSGI1_113873	F7SND4003GJE0E	0	238	-8.4	-8.4	-14.83	0	0
MSGI1_1139	TC8190	478	1716	-1.8	-1.9	-27.43	0	0
MSGI1_113906	NODE_9096_length_98_cov_55.744900	68	8	3.1	3.1	7.33	0	0
MSGI1_113932	NODE_29091_length_98_cov_18.418367	0	24	-6.3	-6.3	-5.09	0	2.00E-05
MSGI1_113933	NODE_27696_length_98_cov_17.622450	17	3	2.8	2.8	3.5	4.60E-04	0.01
MSGI1_113938	NODE_16417_length_98_cov_75.887756	47	10	2.2	2.2	5.08	0	2.00E-05
MSGI1_113963	F7SND4004H4R69	9	44	-2.2	-2.2	-4.96	0	4.00E-05
MSGI1_114021	NODE_58601_length_97_cov_41.618557	21	0	5.4	5.4	4.81	0	8.00E-05
MSGI1_114028	NODE_50929_length_97_cov_26.175259	53	19	1.5	1.5	4.15	3.00E-05	1.21E-03
MSGI1_114038	NODE_34906_length_97_cov_61.711342	65	32	1.1	1.0	3.43	5.90E-04	0.01
MSGI1_114137	NODE_61118_length_96_cov_16.770834	20	0	5.4	5.3	4.67	0	1.50E-04
MSGI1_114139	NODE_54489_length_96_cov_8.406250	12	0	4.6	4.6	3.55	3.80E-04	9.40E-03
MSGI1_114144	NODE_45966_length_96_cov_16.302084	9	35	-1.9	-1.9	-3.95	8.00E-05	2.44E-03
MSGI1_114152	NODE_34020_length_96_cov_68.260414	41	10	2.1	2.1	4.58	0	2.20E-04
MSGI1_114167	NODE_2416_length_96_cov_89.239586	94	10	3.3	3.3	8.83	0	0
MSGI1_114171	NODE_20715_length_96_cov_9.885417	15	1	3.6	3.5	3.66	2.50E-04	6.64E-03
MSGI1_114245	NODE_40378_length_95_cov_21.263159	15	0	4.9	4.9	3.98	7.00E-05	2.24E-03
MSGI1_114278	TC8598	40	0	6.3	6.3	6.56	0	0
MSGI1_114293	NODE_6803_length_94_cov_97.755318	50	7	2.8	2.8	5.98	0	0
MSGI1_114309	NODE_48396_length_94_cov_45.436169	69	0	7.8	7.8	8.18	0	0
MSGI1_114313	NODE_44015_length_94_cov_79.585106	46	239	-2.4	-2.4	-11.95	0	0
MSGI1_114327	NODE_28388_length_94_cov_107.851067	32	4	3.0	2.9	4.93	0	5.00E-05
MSGI1_114331	NODE_26473_length_94_cov_15.723404	13	0	4.8	4.8	3.8	1.40E-04	4.19E-03
MSGI1_114333	NODE_24964_length_94_cov_95.606384	80	180	-1.2	-1.2	-6.28	0	0
MSGI1_114339	NODE_19699_length_94_cov_18.404255	1	16	-3.6	-3.7	-3.83	1.20E-04	3.76E-03
MSGI1_114346	NODE_12331_length_94_cov_107.723404	53	0	6.7	6.7	7.51	0	0
MSGI1_114347	NODE_11281_length_94_cov_60.446808	51	108	-1.1	-1.1	-4.64	0	1.70E-04
MSGI1_114358	F7SND4004JCED4	0	11	-4.4	-4.4	-3.3	9.50E-04	0.01
MSGI1_114397	F7SND4003G9LRC	70	24	1.6	1.5	4.82	0	8.00E-05
MSGI1_114398	F7SND4003G72R1	29	107	-1.9	-1.9	-6.85	0	0
MSGI1_11443	TC6711	34	0	6.9	6.8	6.03	0	0
MSGI1_114433	NODE_49274_length_93_cov_37.344086	36	9	2.1	2.1	4.28	2.00E-05	7.40E-04
MSGI1_114438	NODE_37912_length_93_cov_7.860215	0	13	-4.7	-4.7	-3.64	2.70E-04	7.14E-03
MSGI1_114443	NODE_2708_length_93_cov_142.397842	152	47	1.7	1.7	7.6	0	0
MSGI1_114451	NODE_10819_length_93_cov_66.741936	28	0	5.8	5.8	5.5	0	0
MSGI1_114499	F7SND4003GEOUA	74	195	-1.4	-1.4	-7.58	0	0
MSGI1_114533	TC16514	0	49	-6.6	-6.6	-7.23	0	0
MSGI1_114541	NODE_75089_length_92_cov_22.260870	38	0	5.8	5.8	6.41	0	0
MSGI1_114572	NODE_16505_length_92_cov_116.423912	41	1	5.0	5.0	6.62	0	0
MSGI1_114642	NODE_72890_length_91_cov_23.637363	13	36	-1.5	-1.5	-3.37	7.40E-04	0.01
MSGI1_114676	NODE_30611_length_91_cov_29.340660	28	0	5.8	5.8	5.53	0	0
MSGI1_114680	NODE_29854_length_91_cov_11.637362	13	0	4.8	4.8	3.77	1.60E-04	4.64E-03
MSGI1_114684	NODE_18733_length_91_cov_44.571430	16	48	-1.6	-1.6	-4.15	3.00E-05	1.17E-03
MSGI1_114709	F7SND4004IOEG3	106	52	1.0	1.0	4.28	2.00E-05	7.40E-04
MSGI1_114840	136141636	12	37	-1.6	-1.6	-3.61	3.00E-04	7.71E-03
MSGI1_114857	NODE_52228_length_89_cov_29.775280	12	0	4.7	4.6	3.6	3.10E-04	8.07E-03
MSGI1_114867	NODE_39810_length_89_cov_174.146072	59	27	1.2	1.1	3.51	4.50E-04	0.01
MSGI1_114875	NODE_14304_length_89_cov_17.662922	0	30	-5.9	-5.9	-5.7	0	0
MSGI1_114943	TC516	27	7	2.0	2.0	3.65	2.60E-04	6.97E-03
MSGI1_114979	NODE_37959_length_88_cov_82.784088	53	0	6.7	6.7	7.47	0	0
MSGI1_114988	NODE_30847_length_88_cov_30.886364	34	1	5.1	5.1	6.05	0	0
MSGI1_11499	TC8948	314	56	2.5	2.5	13.96	0	0
MSGI1_115001	NODE_15480_length_88_cov_61.772728	29	60	-1.0	-1.1	-3.34	8.40E-04	0.01
MSGI1_115002	NODE_14419_length_88_cov_90.670456	61	26	1.2	1.2	3.76	1.70E-04	4.85E-03
MSGI1_115003	NODE_13705_length_88_cov_48.397728	20	0	5.3	5.3	4.64	0	1.60E-04
MSGI1_115024	F7SND4004H20UC	0	18	-5.9	-5.9	-4.37	1.00E-05	5.10E-04
MSGI1_115062	NODE_3367_length_87_cov_423.114929	66	206	-1.6	-1.6	-8.72	0	0
MSGI1_115066	NODE_28422_length_87_cov_33.574711	27	0	5.8	5.7	5.41	0	0
MSGI1_115072	NODE_24668_length_87_cov_13.908046	1	19	-4.0	-4.0	-4.28	2.00E-05	7.30E-04
MSGI1_11513	NODE_31600_length_706_cov_19.876770	13	0	5.4	5.4	3.73	1.90E-04	5.30E-03
MSGI1_115142	F7SND4003G61XB	0	13	-4.7	-4.7	-3.62	2.90E-04	7.49E-03
MSGI1_11516	NODE_19505_length_706_cov_12.892351	14	0	4.9	4.9	3.92	9.00E-05	2.77E-03
MSGI1_115173	NODE_6735_length_86_cov_62.337208	20	0	5.4	5.4	4.72	0	1.20E-04
MSGI1_115185	NODE_44757_length_86_cov_41.674419	40	0	6.3	6.3	6.58	0	0
MSGI1_115202	NODE_25689_length_86_cov_18.755814	15	0	5.0	5.0	4.08	4.00E-05	1.57E-03
MSGI1_115208	NODE_14285_length_86_cov_88.011627	33	7	2.4	2.3	4.39	1.00E-05	4.80E-04
MSGI1_115209	NODE_1410_length_86_cov_45.174419	70	29	1.3	1.2	4.12	4.00E-05	1.35E-03
MSGI1_11521	157975742	10	37	-1.9	-1.9	-4.03	5.00E-05	1.83E-03
MSGI1_115259	NODE_8777_length_85_cov_9.070588	0	14	-4.8	-4.8	-3.81	1.40E-04	4.06E-03
MSGI1_115282	NODE_55012_length_85_cov_9.247059	34	11	1.6	1.6	3.48	4.90E-04	0.01
MSGI1_115288	NODE_47141_length_85_cov_20.835295	19	3	2.5	2.5	3.44	5.80E-04	0.01
MSGI1_115308	NODE_23758_length_85_cov_65.776474	25	0	5.7	5.7	5.22	0	1.00E-05
MSGI1_115321	NODE_12142_length_85_cov_16.588236	19	0	5.3	5.3	4.55	1.00E-05	2.50E-04
MSGI1_115322	NODE_10424_length_85_cov_62.070587	31	0	6.0	6.0	5.8	0	0
MSGI1_11534	TC16520	24	5	2.3	2.3	3.68	2.30E-04	6.22E-03
MSGI1_115359	NODE_7922_length_84_cov_169.797623	35	10	1.9	1.8	3.86	1.10E-04	3.46E-03
MSGI1_115370	NODE_5081_length_84_cov_105.773811	21	53	-1.3	-1.3	-3.83	1.30E-04	3.80E-03
MSGI1_115374	NODE_41305_length_84_cov_15.297619	11	0	4.5	4.5	3.35	8.00E-04	0.01
MSGI1_115378	NODE_33044_length_84_cov_114.178574	48	108	-1.2	-1.2	-4.94	0	4.00E-05
MSGI1_115385	NODE_19541_length_84_cov_48.940475	13	1	3.7	3.7	3.46	5.30E-04	0.01
MSGI1_115407	F7SND4004IUVOH	0	17	-5.1	-5.1	-4.23	2.00E-05	8.90E-04
MSGI1_115421	F7SND4004I3K4L	11	0	5.2	5.2	3.43	5.80E-04	0.01
MSGI1_115439	F7SND4003GNKOF	0	96	-6.7	-6.8	-10.09	0	0
MSGI1_115464	50318372	16	0	5.0	5.0	4.17	3.00E-05	1.09E-03
MSGI1_115469	NODE_8852_length_83_cov_33.180721	0	16	-5.0	-5.0	-4.09	4.00E-05	1.51E-03
MSGI1_115483	NODE_5402_length_83_cov_50.168674	36	0	6.2	6.2	6.23	0	0
MSGI1_115492	NODE_25261_length_83_cov_52.084339	37	12	1.7	1.6	3.69	2.20E-04	6.05E-03
MSGI1_115506	NODE_16525_length_83_cov_66.469879	67	28	1.2	1.2	3.97	7.00E-05	2.26E-03
MSGI1_115507	NODE_16480_length_83_cov_64.578316	22	5	2.2	2.2	3.45	5.50E-04	0.01
MSGI1_11551	NODE_16235_length_705_cov_14.621277	12	0	4.6	4.6	3.57	3.60E-04	8.93E-03
MSGI1_115512	NODE_13535_length_83_cov_11.397591	12	0	5.4	5.4	3.7	2.10E-04	5.86E-03
MSGI1_115556	F7SND4003HEOYL	0	17	-5.1	-5.1	-4.28	2.00E-05	7.30E-04
MSGI1_11559	157975085	20	68	-1.7	-1.8	-5.24	0	1.00E-05
MSGI1_115614	NODE_7766_length_82_cov_104.268295	0	83	-7.4	-7.4	-9.17	0	0
MSGI1_115627	NODE_6514_length_82_cov_179.097565	159	69	1.2	1.2	5.99	0	0
MSGI1_115629	NODE_62327_length_82_cov_18.975609	15	0	5.2	5.2	4.02	6.00E-05	1.91E-03
MSGI1_115645	NODE_45346_length_82_cov_10.048780	13	1	3.3	3.3	3.37	7.40E-04	0.01
MSGI1_115659	NODE_30693_length_82_cov_12.426829	0	12	-4.6	-4.6	-3.57	3.50E-04	8.70E-03
MSGI1_115661	NODE_30234_length_82_cov_14.024390	0	13	-4.7	-4.8	-3.75	1.70E-04	4.98E-03
MSGI1_115662	NODE_27856_length_82_cov_12.402439	35	0	6.5	6.4	6.11	0	0
MSGI1_115669	NODE_24080_length_82_cov_54.731709	23	0	5.5	5.5	4.97	0	4.00E-05
MSGI1_11567	TC2226	195	74	1.4	1.4	7.5	0	0
MSGI1_115671	NODE_20163_length_82_cov_15.353659	11	0	4.5	4.5	3.37	7.50E-04	0.01
MSGI1_115675	NODE_16367_length_82_cov_111.231705	0	84	-7.4	-7.4	-9.24	0	0
MSGI1_115729	NODE_83308_length_81_cov_21.530865	45	9	2.4	2.4	5.22	0	1.00E-05
MSGI1_115731	NODE_8266_length_81_cov_43.209877	0	81	-7.3	-7.4	-9.08	0	0
MSGI1_115742	NODE_52940_length_81_cov_18.308641	32	10	1.6	1.6	3.38	7.20E-04	0.01
MSGI1_115750	NODE_44523_length_81_cov_42.493828	19	3	3.0	3.0	3.87	1.10E-04	3.30E-03
MSGI1_115759	NODE_26627_length_81_cov_78.444443	195	35	2.5	2.5	10.98	0	0
MSGI1_115767	NODE_18893_length_81_cov_38.716049	16	3	2.7	2.7	3.34	8.20E-04	0.01
MSGI1_115818	TC5930	0	11	-5.8	-5.8	-3.47	5.10E-04	0.01
MSGI1_11582	157975395	27	63	-1.2	-1.2	-3.91	9.00E-05	2.82E-03
MSGI1_115846	NODE_29244_length_80_cov_9.662500	17	1	4.0	4.0	4.06	5.00E-05	1.65E-03
MSGI1_11585	157973634	53	138	-1.4	-1.4	-6.29	0	0
MSGI1_115854	NODE_15627_length_80_cov_72.787498	65	24	1.4	1.4	4.4	1.00E-05	4.60E-04
MSGI1_11590	TC4197	21	0	5.2	5.1	4.78	0	9.00E-05
MSGI1_115929	NODE_82811_length_79_cov_18.835443	18	3	2.7	2.7	3.55	3.80E-04	9.37E-03
MSGI1_115948	NODE_51421_length_79_cov_46.417721	22	0	5.5	5.4	4.85	0	6.00E-05
MSGI1_115950	NODE_4596_length_79_cov_20.341772	22	69	-1.6	-1.6	-5.04	0	3.00E-05
MSGI1_115957	NODE_39907_length_79_cov_23.063292	11	0	4.6	4.6	3.48	4.90E-04	0.01
MSGI1_115966	NODE_35141_length_79_cov_26.151899	0	17	-6.4	-6.4	-4.26	2.00E-05	7.90E-04
MSGI1_115980	NODE_2277_length_79_cov_51.392406	0	61	-7.7	-7.7	-7.79	0	0
MSGI1_115982	NODE_22401_length_79_cov_46.430378	24	63	-1.3	-1.3	-4.14	3.00E-05	1.21E-03
MSGI1_115995	NODE_14462_length_79_cov_33.177216	0	15	-6.2	-6.3	-4.04	5.00E-05	1.82E-03
MSGI1_116021	F7SND4004IBC0Q	0	14	-4.8	-4.9	-3.9	9.00E-05	2.96E-03
MSGI1_116046	F7SND4003FTB82	32	243	-2.9	-2.9	-13.43	0	0
MSGI1_116079	NODE_61973_length_78_cov_12.102564	11	0	4.5	4.5	3.42	6.20E-04	0.01
MSGI1_116088	NODE_42758_length_78_cov_14.333333	16	3	2.7	2.7	3.29	9.70E-04	0.02
MSGI1_116101	NODE_27287_length_78_cov_58.551281	44	0	6.5	6.5	6.86	0	0
MSGI1_116105	NODE_20152_length_78_cov_21.679487	13	0	4.2	4.2	3.59	3.30E-04	8.37E-03
MSGI1_116148	F7SND4003G49K1	0	695	-10.4	-10.5	-22.12	0	0
MSGI1_116194	NODE_26832_length_77_cov_16.935064	12	0	4.6	4.6	3.55	3.80E-04	9.40E-03
MSGI1_11623	TC9914	18	1	4.0	4.0	4.22	2.00E-05	9.10E-04
MSGI1_116250	TC8220	24	0	5.6	5.6	5.13	0	2.00E-05
MSGI1_116261	NODE_8358_length_76_cov_36.513157	0	95	-7.6	-7.6	-9.74	0	0
MSGI1_116280	NODE_56991_length_76_cov_16.381578	10	0	4.4	4.4	3.31	9.10E-04	0.01
MSGI1_116288	NODE_49957_length_76_cov_43.973682	12	0	4.2	4.2	3.52	4.20E-04	0.01
MSGI1_116303	NODE_37934_length_76_cov_11.473684	0	27	-5.7	-5.8	-5.4	0	0
MSGI1_116323	NODE_19662_length_76_cov_18.578947	20	0	5.4	5.3	4.67	0	1.50E-04
MSGI1_116329	NODE_10667_length_76_cov_49.763157	56	13	2.1	2.1	5.36	0	1.00E-05
MSGI1_116342	F7SND4004IPWUV	53	145	-1.4	-1.5	-6.69	0	0
MSGI1_116390	NODE_86232_length_75_cov_19.706667	37	14	1.4	1.4	3.3	9.30E-04	0.01
MSGI1_116407	NODE_330_length_75_cov_20.506666	14	0	4.8	4.8	3.85	1.20E-04	3.61E-03
MSGI1_116411	NODE_26495_length_75_cov_14.386666	13	0	4.8	4.8	3.77	1.60E-04	4.64E-03
MSGI1_116414	NODE_23362_length_75_cov_72.320000	25	83	-1.7	-1.7	-5.7	0	0
MSGI1_116415	NODE_22586_length_75_cov_120.146667	32	5	2.7	2.6	4.67	0	1.40E-04
MSGI1_116418	NODE_20806_length_75_cov_25.093334	11	0	4.5	4.4	3.33	8.50E-04	0.01
MSGI1_116420	NODE_17987_length_75_cov_45.013332	3	82	-4.7	-4.7	-9.25	0	0
MSGI1_116428	NODE_13105_length_75_cov_277.253326	56	17	1.7	1.7	4.65	0	1.60E-04
MSGI1_11649	157975154	72	216	-1.6	-1.6	-8.69	0	0
MSGI1_116502	TC759	22	0	5.8	5.8	4.87	0	6.00E-05
MSGI1_116524	NODE_60432_length_74_cov_25.567568	16	0	5.4	5.4	4.22	2.00E-05	8.90E-04
MSGI1_116550	NODE_27100_length_74_cov_29.891891	20	1	4.2	4.2	4.52	1.00E-05	2.70E-04
MSGI1_116552	NODE_25366_length_74_cov_32.864864	26	225	-3.1	-3.1	-13.34	0	0
MSGI1_116554	NODE_2399_length_74_cov_23.864864	0	17	-5.1	-5.1	-4.24	2.00E-05	8.50E-04
MSGI1_116655	TC1286	14	0	4.9	4.9	3.95	8.00E-05	2.50E-03
MSGI1_116668	NODE_7163_length_73_cov_45.493149	12	0	4.7	4.7	3.63	2.80E-04	7.32E-03
MSGI1_11667	TC12904	18	50	-1.5	-1.5	-3.98	7.00E-05	2.24E-03
MSGI1_116679	NODE_5986_length_73_cov_5.041096	0	16	-6.3	-6.3	-4.12	4.00E-05	1.31E-03
MSGI1_116683	NODE_5626_length_73_cov_31.534246	27	2	4.2	4.2	5.21	0	1.00E-05
MSGI1_116686	NODE_52429_length_73_cov_22.876713	15	0	5.0	5.0	4.06	5.00E-05	1.65E-03
MSGI1_116694	NODE_46890_length_73_cov_28.095890	17	0	5.1	5.1	4.33	1.00E-05	6.00E-04
MSGI1_116699	NODE_4317_length_73_cov_54.671234	17	65	-1.9	-1.9	-5.35	0	1.00E-05
MSGI1_11670	NODE_7472_length_701_cov_13.776034	12	0	7.0	7.0	3.62	2.90E-04	7.48E-03
MSGI1_116701	NODE_3984_length_73_cov_73.273972	23	4	2.6	2.6	3.97	7.00E-05	2.28E-03
MSGI1_116724	NODE_22979_length_73_cov_11.589041	3	19	-2.5	-2.5	-3.47	5.10E-04	0.01
MSGI1_116727	NODE_19218_length_73_cov_6.657534	2	27	-3.5	-3.5	-4.86	0	6.00E-05
MSGI1_11677	157976707	54	155	-1.5	-1.5	-7.17	0	0
MSGI1_116780	TC982	24	0	5.6	5.6	5.09	0	2.00E-05
MSGI1_116782	NODE_9161_length_72_cov_32.472221	57	0	6.8	6.8	7.72	0	0
MSGI1_11679	157974826	15	39	-1.4	-1.4	-3.4	6.60E-04	0.01
MSGI1_1168	TC8337	40	4	3.2	3.2	5.75	0	0
MSGI1_116811	NODE_30802_length_72_cov_15.569445	31	0	6.0	6.0	5.83	0	0
MSGI1_116823	NODE_20990_length_72_cov_13.722222	0	29	-5.2	-5.2	-5.59	0	0
MSGI1_116826	NODE_19850_length_72_cov_18.013889	50	0	6.7	6.7	7.31	0	0
MSGI1_116831	NODE_11875_length_72_cov_93.666664	0	41	-6.4	-6.4	-6.66	0	0
MSGI1_116883	TC341	14	0	4.9	4.9	3.93	8.00E-05	2.63E-03
MSGI1_116884	NODE_90214_length_71_cov_9.140845	6	39	-2.7	-2.7	-5.22	0	1.00E-05
MSGI1_116890	NODE_76976_length_71_cov_26.380281	19	0	5.3	5.3	4.6	0	2.00E-04
MSGI1_116907	NODE_47977_length_71_cov_35.732395	11	0	4.5	4.5	3.35	8.00E-04	0.01
MSGI1_116909	NODE_44997_length_71_cov_46.112675	50	7	2.8	2.8	6.01	0	0
MSGI1_116913	NODE_43024_length_71_cov_36.971832	19	0	4.6	4.6	4.42	1.00E-05	4.30E-04
MSGI1_116914	NODE_41008_length_71_cov_30.253521	18	0	5.2	5.2	4.45	1.00E-05	3.70E-04
MSGI1_116917	NODE_37547_length_71_cov_11.746479	2	25	-3.2	-3.2	-4.54	1.00E-05	2.50E-04
MSGI1_116919	NODE_34157_length_71_cov_72.281693	15	0	4.3	4.3	3.96	7.00E-05	2.40E-03
MSGI1_116923	NODE_31758_length_71_cov_13.422535	0	23	-5.5	-5.5	-4.98	0	4.00E-05
MSGI1_116924	NODE_30813_length_71_cov_18.154930	0	23	-5.5	-5.5	-4.94	0	4.00E-05
MSGI1_116938	F7SND4004JWKOE	57	26	1.2	1.2	3.5	4.60E-04	0.01
MSGI1_117017	NODE_8375_length_70_cov_58.757141	38	8	2.2	2.2	4.5	1.00E-05	3.10E-04
MSGI1_117042	NODE_63761_length_70_cov_19.799999	12	0	4.6	4.6	3.57	3.60E-04	8.93E-03
MSGI1_117049	NODE_52790_length_70_cov_14.328571	18	0	5.2	5.2	4.47	1.00E-05	3.40E-04
MSGI1_117050	NODE_51444_length_70_cov_43.228573	38	4	3.3	3.3	5.68	0	0
MSGI1_117066	NODE_37119_length_70_cov_61.085712	165	35	2.3	2.2	9.57	0	0
MSGI1_117076	NODE_29422_length_70_cov_26.028572	12	0	4.7	4.7	3.65	2.60E-04	6.97E-03
MSGI1_117094	NODE_1262_length_70_cov_45.671429	11	0	4.5	4.5	3.35	8.00E-04	0.01
MSGI1_117098	NODE_10262_length_70_cov_103.014282	27	65	-1.2	-1.3	-3.99	6.00E-05	2.13E-03
MSGI1_117110	F7SND4004IW5Z7	15	44	-1.5	-1.5	-3.84	1.20E-04	3.64E-03
MSGI1_117190	NODE_6337_length_69_cov_112.579712	70	21	1.7	1.7	5.23	0	1.00E-05
MSGI1_117201	NODE_42930_length_69_cov_37.057972	38	0	6.3	6.3	6.41	0	0
MSGI1_117202	NODE_42881_length_69_cov_26.507246	1	22	-3.9	-3.9	-4.53	1.00E-05	2.70E-04
MSGI1_117215	NODE_32638_length_69_cov_12.768116	0	19	-5.3	-5.3	-4.56	0	2.30E-04
MSGI1_117278	TC8475	30	0	5.9	5.9	5.69	0	0
MSGI1_117280	NODE_9482_length_68_cov_80.705879	186	27	2.8	2.8	11.43	0	0
MSGI1_117297	NODE_54575_length_68_cov_39.808823	15	0	5.3	5.2	4.04	5.00E-05	1.82E-03
MSGI1_117299	NODE_52887_length_68_cov_19.573530	23	0	5.9	5.9	5.02	0	3.00E-05
MSGI1_11731	157976007	139	28	2.3	2.3	8.91	0	0
MSGI1_117311	NODE_34596_length_68_cov_46.632355	51	141	-1.5	-1.5	-6.66	0	0
MSGI1_117320	NODE_26137_length_68_cov_41.220589	0	32	-7.3	-7.3	-5.68	0	0
MSGI1_117323	NODE_22180_length_68_cov_15.382353	0	20	-6.6	-6.6	-4.56	1.00E-05	2.40E-04
MSGI1_117376	TC7949	113	273	-1.3	-1.3	-8.34	0	0
MSGI1_117383	NODE_8404_length_67_cov_29.014925	18	0	5.2	5.2	4.4	1.00E-05	4.60E-04
MSGI1_117393	NODE_6924_length_67_cov_84.537315	29	75	-1.4	-1.4	-4.63	0	1.70E-04
MSGI1_117406	NODE_53925_length_67_cov_18.910448	12	0	4.6	4.6	3.5	4.60E-04	0.01
MSGI1_117408	NODE_4960_length_67_cov_43.074627	4	26	-2.6	-2.6	-4.14	3.00E-05	1.21E-03
MSGI1_117413	NODE_45530_length_67_cov_34.671642	20	0	5.4	5.3	4.67	0	1.50E-04
MSGI1_117414	NODE_45000_length_67_cov_109.820892	58	0	6.9	6.9	7.81	0	0
MSGI1_117419	NODE_39751_length_67_cov_52.089554	12	0	4.7	4.7	3.61	3.00E-04	7.68E-03
MSGI1_11743	TC19166	14	0	7.2	7.1	3.82	1.30E-04	3.85E-03
MSGI1_117437	NODE_26037_length_67_cov_17.223881	0	17	-5.0	-5.1	-4.2	3.00E-05	9.90E-04
MSGI1_117442	NODE_20505_length_67_cov_23.985075	15	0	4.9	4.9	4.01	6.00E-05	2.03E-03
MSGI1_117446	NODE_17621_length_67_cov_16.119404	16	0	5.3	5.3	4.15	3.00E-05	1.21E-03
MSGI1_117449	NODE_16531_length_67_cov_47.701492	44	15	1.6	1.6	3.94	8.00E-05	2.54E-03
MSGI1_117542	NODE_76532_length_66_cov_6.212121	14	0	4.8	4.8	3.85	1.20E-04	3.61E-03
MSGI1_117547	NODE_7018_length_66_cov_66.984848	74	22	1.7	1.7	5.37	0	1.00E-05
MSGI1_117557	NODE_47878_length_66_cov_31.166666	18	0	5.6	5.5	4.49	1.00E-05	3.10E-04
MSGI1_117565	NODE_43704_length_66_cov_47.818180	27	64	-1.2	-1.2	-3.91	9.00E-05	2.87E-03
MSGI1_117573	NODE_35235_length_66_cov_27.893940	16	0	5.0	5.0	4.13	4.00E-05	1.28E-03
MSGI1_117577	NODE_31564_length_66_cov_23.257576	15	0	4.9	4.9	3.96	7.00E-05	2.36E-03
MSGI1_11759	157974977	88	249	-1.5	-1.5	-9	0	0
MSGI1_117593	NODE_14085_length_66_cov_69.787880	44	16	1.5	1.4	3.68	2.30E-04	6.29E-03
MSGI1_117594	NODE_13404_length_66_cov_252.196976	165	0	8.4	8.4	12.35	0	0
MSGI1_11765	TC9615	13	37	-1.5	-1.5	-3.39	6.80E-04	0.01
MSGI1_117655	TC20136	34	10	1.7	1.7	3.59	3.20E-04	8.17E-03
MSGI1_117656	TC166	18	0	5.2	5.2	4.43	1.00E-05	3.90E-04
MSGI1_11766	TC8590	136	479	-1.8	-1.8	-14.33	0	0
MSGI1_117676	NODE_64039_length_65_cov_43.461540	11	0	4.6	4.5	3.47	5.20E-04	0.01
MSGI1_117695	NODE_29296_length_65_cov_35.753845	11	0	4.5	4.5	3.45	5.50E-04	0.01
MSGI1_117696	NODE_26841_length_65_cov_92.584618	81	0	7.4	7.3	9.09	0	0
MSGI1_117697	NODE_26301_length_65_cov_39.061539	2	28	-3.6	-3.6	-5.06	0	3.00E-05
MSGI1_117703	NODE_19481_length_65_cov_59.046154	37	5	3.0	3.0	5.32	0	1.00E-05
MSGI1_117704	NODE_18464_length_65_cov_78.446152	10	35	-1.8	-1.8	-3.76	1.60E-04	4.75E-03
MSGI1_11772	TC15551	11	35	-1.6	-1.7	-3.63	2.80E-04	7.42E-03
MSGI1_117818	NODE_6187_length_64_cov_53.171875	0	19	-6.6	-6.6	-4.53	1.00E-05	2.60E-04
MSGI1_117823	NODE_55878_length_64_cov_20.687500	11	0	4.6	4.5	3.47	5.20E-04	0.01
MSGI1_117829	NODE_52800_length_64_cov_62.656250	30	9	1.7	1.7	3.37	7.40E-04	0.01
MSGI1_117846	NODE_36074_length_64_cov_45.046875	82	13	2.7	2.7	7.51	0	0
MSGI1_117855	NODE_28730_length_64_cov_43.828125	14	2	3.2	3.2	3.43	5.90E-04	0.01
MSGI1_117857	NODE_27445_length_64_cov_162.468750	105	8	3.8	3.8	9.85	0	0
MSGI1_117861	NODE_25293_length_64_cov_19.062500	14	0	5.1	5.1	3.88	1.00E-04	3.19E-03
MSGI1_117877	NODE_15686_length_64_cov_28.328125	15	48	-1.7	-1.7	-4.26	2.00E-05	7.80E-04
MSGI1_117879	NODE_13706_length_64_cov_164.437500	46	14	1.8	1.7	4.27	2.00E-05	7.60E-04
MSGI1_117882	NODE_12435_length_64_cov_17.921875	12	0	4.7	4.6	3.6	3.10E-04	8.07E-03
MSGI1_117883	NODE_11681_length_64_cov_89.421875	57	25	1.2	1.2	3.66	2.50E-04	6.62E-03
MSGI1_117884	NODE_11681_length_64_cov_25.812500	2	157	-5.9	-5.9	-13.07	0	0
MSGI1_117953	NODE_816_length_63_cov_34.412697	19	0	5.6	5.6	4.58	0	2.20E-04
MSGI1_117959	NODE_70958_length_63_cov_21.841270	11	0	4.8	4.8	3.43	6.00E-04	0.01
MSGI1_117964	NODE_6776_length_63_cov_152.936508	59	0	7.2	7.2	7.8	0	0
MSGI1_117978	NODE_4997_length_63_cov_232.349213	153	0	8.3	8.2	11.95	0	0
MSGI1_117998	NODE_25328_length_63_cov_87.333336	21	0	5.4	5.4	4.79	0	9.00E-05
MSGI1_118011	NODE_10185_length_63_cov_58.952381	14	0	4.8	4.8	3.82	1.30E-04	3.98E-03
MSGI1_11804	NODE_1684_length_696_cov_22.985632	17	2	2.9	2.8	3.54	4.00E-04	9.81E-03
MSGI1_118051	TC9081	21	0	5.5	5.4	4.84	0	7.00E-05
MSGI1_118057	TC6378	0	16	-5.0	-5.0	-4.06	5.00E-05	1.67E-03
MSGI1_118067	TC21398	0	13	-4.7	-4.7	-3.64	2.70E-04	7.14E-03
MSGI1_118071	TC21376	5	21	-2.1	-2.1	-3.3	9.60E-04	0.02
MSGI1_11808	157975056	78	250	-1.7	-1.7	-9.8	0	0
MSGI1_118081	TC1608	13	2	3.1	3.1	3.3	9.60E-04	0.01
MSGI1_118082	TC15713	1	32	-4.7	-4.7	-5.74	0	0
MSGI1_118100	NODE_9250_length_62_cov_14.661290	0	32	-6.0	-6.0	-5.92	0	0
MSGI1_118102	NODE_8681_length_62_cov_61.516129	51	8	2.7	2.7	5.94	0	0
MSGI1_118112	NODE_75313_length_62_cov_13.016129	21	3	3.1	3.1	4.08	4.00E-05	1.55E-03
MSGI1_118118	NODE_6894_length_62_cov_65.209679	17	98	-2.5	-2.5	-7.85	0	0
MSGI1_118136	NODE_48622_length_62_cov_44.258064	28	7	2.0	2.0	3.66	2.50E-04	6.68E-03
MSGI1_11814	TC8167	97	256	-1.4	-1.4	-8.67	0	0
MSGI1_118145	NODE_42394_length_62_cov_11.967742	0	17	-5.1	-5.1	-4.23	2.00E-05	8.90E-04
MSGI1_118149	NODE_37760_length_62_cov_59.870968	14	0	4.8	4.8	3.83	1.30E-04	3.78E-03
MSGI1_118222	NODE_9735_length_61_cov_167.278687	38	7	2.4	2.4	4.79	0	9.00E-05
MSGI1_118226	NODE_9700_length_61_cov_42.770493	23	0	5.5	5.5	5.01	0	3.00E-05
MSGI1_118228	NODE_9685_length_61_cov_81.393440	39	0	6.3	6.3	6.5	0	0
MSGI1_118232	NODE_9636_length_61_cov_57.918034	130	0	8.0	8.0	11.14	0	0
MSGI1_118235	NODE_9557_length_61_cov_19.672131	12	0	4.7	4.7	3.63	2.80E-04	7.32E-03
MSGI1_118240	NODE_9372_length_61_cov_34.163933	23	0	5.6	5.6	5.06	0	2.00E-05
MSGI1_118247	NODE_9281_length_61_cov_33.344261	33	2	4.0	4.0	5.6	0	0
MSGI1_118316	NODE_9024_length_61_cov_606.819702	51	339	-2.7	-2.7	-15.43	0	0
MSGI1_118337	NODE_8905_length_61_cov_35.918034	0	31	-6.0	-6.0	-5.83	0	0
MSGI1_118366	NODE_88616_length_61_cov_9.639344	11	0	4.5	4.5	3.35	8.00E-04	0.01
MSGI1_11841	157977409	0	14	-3.9	-3.9	-3.58	3.30E-04	8.41E-03
MSGI1_118412	NODE_8803_length_61_cov_38.262295	5	26	-2.2	-2.3	-3.78	1.50E-04	4.47E-03
MSGI1_118458	NODE_87482_length_61_cov_4.606557	20	0	5.4	5.3	4.68	0	1.40E-04
MSGI1_11846	TC20583	13	0	5.5	5.5	3.77	1.60E-04	4.58E-03
MSGI1_118477	NODE_8718_length_61_cov_70.688522	47	0	6.9	6.9	7.03	0	0
MSGI1_118551	NODE_8622_length_61_cov_61.049179	161	75	1.1	1.1	5.61	0	0
MSGI1_118597	NODE_85792_length_61_cov_10.295082	10	0	4.8	4.7	3.34	8.10E-04	0.01
MSGI1_118602	NODE_8574_length_61_cov_55.032787	96	0	7.6	7.6	9.78	0	0
MSGI1_118615	NODE_8565_length_61_cov_28.770493	14	0	4.9	4.9	3.92	9.00E-05	2.77E-03
MSGI1_118645	NODE_85183_length_61_cov_19.393442	21	0	5.4	5.4	4.79	0	9.00E-05
MSGI1_118664	NODE_83785_length_61_cov_15.163935	16	0	5.0	5.0	4.16	3.00E-05	1.15E-03
MSGI1_11868	157974888	72	192	-1.4	-1.4	-7.55	0	0
MSGI1_118749	NODE_82820_length_61_cov_6.508197	11	0	4.5	4.5	3.35	8.00E-04	0.01
MSGI1_1188	TC21603	28	0	5.2	5.1	5.52	0	0
MSGI1_118846	NODE_81666_length_61_cov_24.459017	21	0	4.8	4.8	4.76	0	1.00E-04
MSGI1_118942	NODE_8050_length_61_cov_26.606558	0	11	-4.4	-4.4	-3.3	9.50E-04	0.01
MSGI1_11897	157974044	13	39	-1.5	-1.5	-3.61	3.00E-04	7.77E-03
MSGI1_118971	NODE_7970_length_61_cov_17.229507	5	25	-2.1	-2.1	-3.54	3.90E-04	9.71E-03
MSGI1_118984	NODE_78967_length_61_cov_3.688524	12	0	3.9	3.9	3.39	6.90E-04	0.01
MSGI1_119016	NODE_78526_length_61_cov_7.836066	21	4	2.5	2.5	3.62	2.90E-04	7.60E-03
MSGI1_119092	NODE_77493_length_61_cov_49.065575	20	54	-1.4	-1.4	-4.06	5.00E-05	1.68E-03
MSGI1_119153	NODE_76566_length_61_cov_10.262295	16	0	4.4	4.3	4.05	5.00E-05	1.76E-03
MSGI1_119221	NODE_74463_length_61_cov_17.852459	9	56	-2.6	-2.6	-6.15	0	0
MSGI1_119245	NODE_74106_length_61_cov_4.639344	1	16	-3.1	-3.1	-3.53	4.10E-04	0.01
MSGI1_119291	NODE_73541_length_61_cov_20.491804	12	0	4.6	4.6	3.53	4.00E-04	9.92E-03
MSGI1_119295	NODE_73518_length_61_cov_25.049181	15	0	4.9	4.9	4.01	6.00E-05	2.03E-03
MSGI1_119308	NODE_734_length_61_cov_121.229507	243	96	1.3	1.3	8.02	0	0
MSGI1_119311	NODE_73368_length_61_cov_9.901639	35	0	6.5	6.5	6.16	0	0
MSGI1_119353	NODE_72743_length_61_cov_47.885246	17	0	5.2	5.1	4.34	1.00E-05	5.60E-04
MSGI1_119355	NODE_7262_length_61_cov_131.147537	128	43	1.6	1.6	6.61	0	0
MSGI1_119398	NODE_70888_length_61_cov_16.639345	13	0	4.8	4.8	3.77	1.60E-04	4.64E-03
MSGI1_119399	NODE_70885_length_61_cov_17.786884	4	20	-2.2	-2.2	-3.3	9.60E-04	0.01
MSGI1_119402	NODE_70859_length_61_cov_97.868851	29	0	5.9	5.9	5.66	0	0
MSGI1_119416	NODE_70638_length_61_cov_24.131147	21	0	5.4	5.4	4.76	0	1.00E-04
MSGI1_119417	NODE_70613_length_61_cov_26.032787	13	0	4.8	4.8	3.77	1.60E-04	4.64E-03
MSGI1_119433	NODE_70387_length_61_cov_11.754098	12	0	4.6	4.6	3.53	4.00E-04	9.92E-03
MSGI1_11944	157975546	33	87	-1.4	-1.4	-5.03	0	3.00E-05
MSGI1_11945	157974579	27	82	-1.6	-1.6	-5.36	0	1.00E-05
MSGI1_119455	NODE_69707_length_61_cov_18.065575	10	32	-1.6	-1.6	-3.43	5.80E-04	0.01
MSGI1_119496	NODE_68896_length_61_cov_40.032787	20	0	5.4	5.4	4.7	0	1.30E-04
MSGI1_1195	NODE_2345_length_1834_cov_45.339695	49	1	5.2	5.2	7.24	0	0
MSGI1_119504	NODE_68845_length_61_cov_22.622952	11	0	4.5	4.4	3.33	8.50E-04	0.01
MSGI1_119508	NODE_6882_length_61_cov_119.081970	35	2	4.5	4.4	5.95	0	0
MSGI1_119539	NODE_68355_length_61_cov_28.114754	18	4	2.4	2.3	3.31	9.20E-04	0.01
MSGI1_119556	NODE_68151_length_61_cov_59.196720	29	0	5.9	5.9	5.65	0	0
MSGI1_119559	NODE_6809_length_61_cov_26.918034	32	3	3.7	3.7	5.39	0	1.00E-05
MSGI1_119575	NODE_67745_length_61_cov_10.131147	13	0	4.8	4.7	3.74	1.80E-04	5.14E-03
MSGI1_11959	TC21003	15	0	4.9	4.9	3.99	6.00E-05	2.13E-03
MSGI1_119591	NODE_67539_length_61_cov_11.688524	12	0	4.7	4.7	3.63	2.80E-04	7.32E-03
MSGI1_119593	NODE_6745_length_61_cov_80.459015	33	1	4.8	4.8	5.88	0	0
MSGI1_119620	NODE_67079_length_61_cov_21.524590	28	3	3.3	3.3	4.81	0	8.00E-05
MSGI1_119638	NODE_6681_length_61_cov_29.524590	16	0	5.0	5.0	4.13	4.00E-05	1.28E-03
MSGI1_119646	NODE_66714_length_61_cov_31.278688	13	37	-1.4	-1.4	-3.33	8.50E-04	0.01
MSGI1_119653	NODE_66605_length_61_cov_41.000000	12	0	4.6	4.6	3.57	3.60E-04	8.93E-03
MSGI1_11966	TC17059	65	30	1.1	1.1	3.64	2.70E-04	7.04E-03
MSGI1_119674	NODE_66385_length_61_cov_7.311475	25	0	5.7	5.7	5.25	0	1.00E-05
MSGI1_119702	NODE_65843_length_61_cov_22.147541	13	0	4.8	4.7	3.74	1.80E-04	5.14E-03
MSGI1_119717	NODE_64461_length_61_cov_10.918033	8	43	-2.3	-2.4	-5.06	0	2.00E-05
MSGI1_119718	NODE_64460_length_61_cov_24.852459	16	0	5.0	5.0	4.17	3.00E-05	1.09E-03
MSGI1_119721	NODE_6431_length_61_cov_165.934433	60	0	6.9	6.9	7.94	0	0
MSGI1_119724	NODE_64275_length_61_cov_41.180328	35	0	6.2	6.1	6.17	0	0
MSGI1_119744	NODE_63982_length_61_cov_33.590164	15	0	5.3	5.2	4.04	5.00E-05	1.82E-03
MSGI1_119775	NODE_63588_length_61_cov_10.459017	37	12	1.6	1.6	3.64	2.70E-04	7.14E-03
MSGI1_119776	NODE_63586_length_61_cov_19.655737	16	0	5.1	5.1	4.23	2.00E-05	8.90E-04
MSGI1_119843	NODE_61911_length_61_cov_17.934425	17	0	5.5	5.5	4.37	1.00E-05	5.20E-04
MSGI1_119845	NODE_61879_length_61_cov_9.196721	18	52	-1.5	-1.5	-4.15	3.00E-05	1.21E-03
MSGI1_119854	NODE_61816_length_61_cov_24.573771	13	0	4.1	4.1	3.6	3.10E-04	7.92E-03
MSGI1_119895	NODE_61294_length_61_cov_10.803279	11	0	4.6	4.6	3.48	4.90E-04	0.01
MSGI1_119898	NODE_61206_length_61_cov_16.983606	10	0	4.4	4.4	3.3	9.70E-04	0.02
MSGI1_119905	NODE_61124_length_61_cov_24.836065	57	17	1.8	1.8	4.87	0	6.00E-05
MSGI1_119906	NODE_61111_length_61_cov_44.032787	16	0	5.1	5.1	4.23	2.00E-05	8.90E-04
MSGI1_11991	157975618	16	45	-1.4	-1.4	-3.67	2.40E-04	6.47E-03
MSGI1_119916	NODE_61017_length_61_cov_19.475410	12	0	4.6	4.6	3.53	4.00E-04	9.92E-03
MSGI1_119925	NODE_60918_length_61_cov_20.901640	12	0	4.7	4.7	3.65	2.60E-04	6.97E-03
MSGI1_119947	NODE_60613_length_61_cov_21.901640	11	0	4.5	4.5	3.42	6.20E-04	0.01
MSGI1_119957	NODE_60392_length_61_cov_16.098360	15	0	5.0	5.0	4.08	4.00E-05	1.57E-03
MSGI1_11996	157973314	45	12	2.0	1.9	4.58	0	2.10E-04
MSGI1_119986	NODE_59982_length_61_cov_24.311476	17	1	3.9	3.8	4.02	6.00E-05	1.92E-03
MSGI1_119989	NODE_59967_length_61_cov_18.606558	17	0	5.1	5.1	4.28	2.00E-05	7.30E-04
MSGI1_120	TC11748	74	0	7.2	7.2	8.73	0	0
MSGI1_120017	NODE_5896_length_61_cov_17.278688	12	38	-1.6	-1.6	-3.66	2.40E-04	6.58E-03
MSGI1_120019	NODE_58715_length_61_cov_15.901639	12	0	4.6	4.6	3.53	4.00E-04	9.92E-03
MSGI1_120039	NODE_58345_length_61_cov_11.081967	48	0	6.6	6.6	7.12	0	0
MSGI1_120042	NODE_58303_length_61_cov_22.639345	15	0	5.0	4.9	4.05	5.00E-05	1.74E-03
MSGI1_120056	NODE_58136_length_61_cov_10.852459	16	2	3.0	3.0	3.58	3.40E-04	8.65E-03
MSGI1_120101	NODE_56983_length_61_cov_22.393442	14	0	4.8	4.8	3.85	1.20E-04	3.61E-03
MSGI1_12011	NODE_9270_length_689_cov_18.313498	45	13	1.8	1.8	4.3	2.00E-05	6.80E-04
MSGI1_12019	81485459	18	3	2.7	2.7	3.6	3.10E-04	7.98E-03
MSGI1_12020	157977538	78	314	-2.0	-2.0	-12.39	0	0
MSGI1_120213	NODE_54785_length_61_cov_38.245903	24	6	2.0	2.0	3.38	7.10E-04	0.01
MSGI1_120215	NODE_54738_length_61_cov_11.016394	12	0	4.7	4.7	3.63	2.80E-04	7.32E-03
MSGI1_120217	NODE_54726_length_61_cov_10.819673	1	19	-3.4	-3.4	-4.03	5.00E-05	1.86E-03
MSGI1_12022	157976200	24	55	-1.1	-1.2	-3.44	5.60E-04	0.01
MSGI1_120236	NODE_54514_length_61_cov_22.737705	14	0	4.8	4.8	3.82	1.30E-04	3.98E-03
MSGI1_120264	NODE_54116_length_61_cov_45.081966	18	0	4.5	4.5	4.31	2.00E-05	6.50E-04
MSGI1_120273	NODE_5368_length_61_cov_18.704918	17	0	5.2	5.1	4.34	1.00E-05	5.60E-04
MSGI1_120276	NODE_5360_length_61_cov_20.754099	11	0	4.5	4.5	3.45	5.50E-04	0.01
MSGI1_120311	NODE_52723_length_61_cov_4.950819	28	2	4.2	4.1	5.28	0	1.00E-05
MSGI1_120322	NODE_52530_length_61_cov_6.475410	2	20	-2.9	-2.9	-3.88	1.00E-04	3.15E-03
MSGI1_120335	NODE_52296_length_61_cov_27.295082	14	40	-1.5	-1.5	-3.65	2.60E-04	6.86E-03
MSGI1_120362	NODE_51710_length_61_cov_18.163935	11	0	4.5	4.5	3.45	5.50E-04	0.01
MSGI1_120379	NODE_51443_length_61_cov_46.295082	17	0	5.5	5.5	4.37	1.00E-05	5.20E-04
MSGI1_120381	NODE_51406_length_61_cov_34.721310	76	0	7.3	7.2	8.84	0	0
MSGI1_120386	NODE_51321_length_61_cov_42.655739	17	0	5.1	5.1	4.29	2.00E-05	6.90E-04
MSGI1_120389	NODE_51257_length_61_cov_22.901640	12	0	4.7	4.6	3.6	3.10E-04	8.07E-03
MSGI1_120391	NODE_5125_length_61_cov_23.180328	12	0	4.7	4.7	3.63	2.80E-04	7.32E-03
MSGI1_120395	NODE_51161_length_61_cov_12.639344	22	0	5.5	5.5	4.93	0	4.00E-05
MSGI1_12041	TC1454	41	15	1.5	1.5	3.61	3.00E-04	7.74E-03
MSGI1_120412	NODE_5093_length_61_cov_27.000000	29	0	5.9	5.8	5.59	0	0
MSGI1_120436	NODE_50693_length_61_cov_3.950820	60	0	6.9	6.9	7.92	0	0
MSGI1_120439	NODE_506_length_61_cov_64.704918	8	31	-1.9	-1.9	-3.73	1.90E-04	5.36E-03
MSGI1_120458	NODE_49808_length_61_cov_28.475410	15	0	5.3	5.2	4.04	5.00E-05	1.82E-03
MSGI1_120461	NODE_49515_length_61_cov_36.245903	25	0	5.7	5.7	5.28	0	1.00E-05
MSGI1_120477	NODE_49323_length_61_cov_37.590164	19	4	2.4	2.4	3.34	8.30E-04	0.01
MSGI1_120480	NODE_493_length_61_cov_36.327869	19	0	5.3	5.3	4.57	0	2.20E-04
MSGI1_120514	NODE_48746_length_61_cov_91.983604	34	86	-1.3	-1.3	-4.83	0	7.00E-05
MSGI1_120516	NODE_48726_length_61_cov_19.786884	29	0	5.9	5.9	5.66	0	0
MSGI1_120522	NODE_48526_length_61_cov_27.901640	15	0	5.0	4.9	4.05	5.00E-05	1.74E-03
MSGI1_120523	NODE_48522_length_61_cov_27.114754	18	0	5.2	5.2	4.43	1.00E-05	3.90E-04
MSGI1_120550	NODE_47987_length_61_cov_39.377048	24	0	5.6	5.6	5.13	0	2.00E-05
MSGI1_120557	NODE_47895_length_61_cov_37.196720	36	9	2.1	2.1	4.31	2.00E-05	6.50E-04
MSGI1_120558	NODE_47893_length_61_cov_13.885246	12	0	4.6	4.6	3.5	4.60E-04	0.01
MSGI1_120561	NODE_4782_length_61_cov_14.032787	0	20	-5.3	-5.3	-4.62	0	1.80E-04
MSGI1_120578	NODE_47492_length_61_cov_58.426231	51	18	1.5	1.5	4.03	5.00E-05	1.86E-03
MSGI1_120584	NODE_47422_length_61_cov_77.901642	30	75	-1.3	-1.3	-4.45	1.00E-05	3.80E-04
MSGI1_120618	NODE_45919_length_61_cov_34.934425	56	0	6.8	6.8	7.67	0	0
MSGI1_120673	NODE_45014_length_61_cov_84.081970	18	0	5.2	5.2	4.41	1.00E-05	4.40E-04
MSGI1_120674	NODE_45006_length_61_cov_83.606560	25	0	5.7	5.7	5.28	0	1.00E-05
MSGI1_120680	NODE_44963_length_61_cov_58.000000	46	126	-1.4	-1.4	-6.16	0	0
MSGI1_120685	NODE_44899_length_61_cov_26.950819	224	0	8.8	8.8	14.01	0	0
MSGI1_120703	NODE_44565_length_61_cov_18.672131	15	0	4.9	4.9	4.01	6.00E-05	2.03E-03
MSGI1_120707	NODE_44520_length_61_cov_29.803278	21	0	5.4	5.4	4.74	0	1.10E-04
MSGI1_120760	NODE_43938_length_61_cov_43.229507	22	0	5.5	5.5	4.87	0	6.00E-05
MSGI1_120777	NODE_43628_length_61_cov_35.508198	9	37	-2.0	-2.0	-4.26	2.00E-05	7.70E-04
MSGI1_12078	157975213	23	57	-1.3	-1.3	-3.85	1.20E-04	3.61E-03
MSGI1_120789	NODE_43407_length_61_cov_16.409836	0	17	-4.2	-4.2	-4.05	5.00E-05	1.74E-03
MSGI1_12079	157974707	94	204	-1.1	-1.1	-6.51	0	0
MSGI1_120809	NODE_43043_length_61_cov_60.852459	37	13	1.5	1.5	3.47	5.00E-04	0.01
MSGI1_120814	NODE_42984_length_61_cov_81.459015	51	0	6.7	6.7	7.37	0	0
MSGI1_120817	NODE_42902_length_61_cov_31.114754	25	0	5.6	5.6	5.18	0	1.00E-05
MSGI1_120826	NODE_4238_length_61_cov_107.475410	36	4	3.2	3.1	5.38	0	1.00E-05
MSGI1_120843	NODE_41822_length_61_cov_19.606558	13	0	4.8	4.8	3.77	1.60E-04	4.64E-03
MSGI1_120847	NODE_41548_length_61_cov_17.229507	16	0	5.0	5.0	4.13	4.00E-05	1.28E-03
MSGI1_12085	TC524	157	415	-1.4	-1.4	-11.08	0	0
MSGI1_120852	NODE_41503_length_61_cov_24.852459	11	0	4.5	4.4	3.33	8.50E-04	0.01
MSGI1_120863	NODE_41378_length_61_cov_14.081967	10	0	4.4	4.4	3.3	9.70E-04	0.02
MSGI1_120873	NODE_41281_length_61_cov_35.803280	30	63	-1.0	-1.0	-3.36	7.70E-04	0.01
MSGI1_12088	TC3148	25	7	1.9	1.9	3.37	7.40E-04	0.01
MSGI1_120880	NODE_41194_length_61_cov_7.032787	18	4	2.4	2.3	3.31	9.20E-04	0.01
MSGI1_120887	NODE_41110_length_61_cov_5.721312	15	0	5.3	5.3	4.06	5.00E-05	1.64E-03
MSGI1_120888	NODE_4111_length_61_cov_48.114754	28	0	5.8	5.8	5.56	0	0
MSGI1_120899	NODE_40969_length_61_cov_34.016392	23	0	5.6	5.6	5.04	0	3.00E-05
MSGI1_120922	NODE_40716_length_61_cov_42.754097	17	0	5.1	5.1	4.29	2.00E-05	6.90E-04
MSGI1_120925	NODE_40682_length_61_cov_38.344261	23	0	5.5	5.5	4.99	0	3.00E-05
MSGI1_120946	NODE_40554_length_61_cov_46.770493	10	47	-2.2	-2.2	-5.14	0	2.00E-05
MSGI1_120947	NODE_40552_length_61_cov_34.360657	136	0	8.1	8.1	11.37	0	0
MSGI1_120973	NODE_40255_length_61_cov_48.311474	25	0	5.6	5.6	5.18	0	1.00E-05
MSGI1_120977	NODE_40229_length_61_cov_20.590164	16	0	5.1	5.1	4.23	2.00E-05	8.90E-04
MSGI1_120978	NODE_40220_length_61_cov_19.590164	19	2	3.6	3.6	4.17	3.00E-05	1.10E-03
MSGI1_120979	NODE_40215_length_61_cov_9.196721	0	17	-5.1	-5.1	-4.25	2.00E-05	8.10E-04
MSGI1_12098	TC11559	55	12	2.2	2.2	5.46	0	0
MSGI1_120996	NODE_39968_length_61_cov_6.377049	12	0	4.6	4.6	3.53	4.00E-04	9.92E-03
MSGI1_121010	NODE_39697_length_61_cov_21.114754	27	6	2.2	2.1	3.8	1.40E-04	4.20E-03
MSGI1_121027	NODE_39344_length_61_cov_13.114754	41	8	2.4	2.4	4.95	0	4.00E-05
MSGI1_121034	NODE_3906_length_61_cov_13.000000	59	14	2.1	2.0	5.42	0	0
MSGI1_121036	NODE_3895_length_61_cov_33.180328	21	0	5.4	5.4	4.83	0	7.00E-05
MSGI1_12104	NODE_16844_length_686_cov_11.002915	0	33	-5.6	-5.6	-5.98	0	0
MSGI1_121052	NODE_38476_length_61_cov_10.147541	0	12	-4.6	-4.6	-3.51	4.40E-04	0.01
MSGI1_121058	NODE_38315_length_61_cov_42.885246	23	0	5.9	5.9	5.07	0	2.00E-05
MSGI1_121060	NODE_38251_length_61_cov_24.868853	14	0	4.8	4.8	3.87	1.00E-04	3.25E-03
MSGI1_121063	NODE_38190_length_61_cov_13.934426	13	0	4.8	4.7	3.74	1.80E-04	5.14E-03
MSGI1_12107	157976884	6	29	-2.1	-2.1	-3.85	1.10E-04	3.49E-03
MSGI1_121099	NODE_37716_length_61_cov_69.327866	41	12	1.8	1.8	4.16	3.00E-05	1.12E-03
MSGI1_12110	157974599	0	19	-5.2	-5.2	-4.49	1.00E-05	3.20E-04
MSGI1_121100	NODE_37709_length_61_cov_56.573769	32	0	6.0	6.0	5.86	0	0
MSGI1_121111	NODE_37608_length_61_cov_35.639343	17	0	5.4	5.4	4.3	2.00E-05	6.60E-04
MSGI1_121131	NODE_37347_length_61_cov_32.278690	16	0	5.0	5.0	4.13	4.00E-05	1.28E-03
MSGI1_121137	NODE_37286_length_61_cov_64.557381	25	0	5.6	5.6	5.18	0	1.00E-05
MSGI1_121138	NODE_37278_length_61_cov_8.540983	28	8	1.9	1.9	3.54	3.90E-04	9.66E-03
MSGI1_121139	NODE_37275_length_61_cov_16.770493	13	0	4.8	4.8	3.77	1.60E-04	4.64E-03
MSGI1_121141	NODE_37270_length_61_cov_21.491804	20	0	5.4	5.3	4.68	0	1.40E-04
MSGI1_121142	NODE_37270_length_61_cov_11.721312	0	11	-4.4	-4.4	-3.3	9.50E-04	0.01
MSGI1_121158	NODE_37072_length_61_cov_28.934425	17	0	5.1	5.1	4.25	2.00E-05	8.10E-04
MSGI1_121159	NODE_37065_length_61_cov_58.573769	52	117	-1.1	-1.2	-5.03	0	3.00E-05
MSGI1_121165	NODE_36901_length_61_cov_19.672131	5	31	-2.4	-2.4	-4.4	1.00E-05	4.60E-04
MSGI1_121176	NODE_36798_length_61_cov_19.737705	16	0	5.0	5.0	4.16	3.00E-05	1.15E-03
MSGI1_121181	NODE_36722_length_61_cov_65.590164	30	0	6.3	6.2	5.73	0	0
MSGI1_121182	NODE_36701_length_61_cov_10.721312	0	12	-4.6	-4.6	-3.51	4.40E-04	0.01
MSGI1_121190	NODE_36597_length_61_cov_13.950820	0	42	-7.7	-7.7	-6.42	0	0
MSGI1_121193	NODE_36565_length_61_cov_14.311476	0	18	-5.1	-5.2	-4.36	1.00E-05	5.40E-04
MSGI1_121199	NODE_36506_length_61_cov_37.000000	13	0	4.7	4.7	3.71	2.00E-04	5.70E-03
MSGI1_121210	NODE_36337_length_61_cov_27.262295	13	0	4.8	4.8	3.78	1.50E-04	4.41E-03
MSGI1_121220	NODE_36027_length_61_cov_39.688526	11	0	4.8	4.8	3.39	6.70E-04	0.01
MSGI1_121226	NODE_35799_length_61_cov_35.803280	14	42	-1.5	-1.5	-3.74	1.80E-04	5.11E-03
MSGI1_121250	NODE_34810_length_61_cov_37.295082	27	6	2.1	2.1	3.71	2.00E-04	5.68E-03
MSGI1_121258	NODE_34659_length_61_cov_28.295082	16	0	5.1	5.1	4.23	2.00E-05	8.90E-04
MSGI1_121271	NODE_34461_length_61_cov_9.704918	0	13	-4.7	-4.7	-3.65	2.50E-04	6.79E-03
MSGI1_121274	NODE_34436_length_61_cov_20.442623	11	0	4.5	4.5	3.42	6.20E-04	0.01
MSGI1_121294	NODE_34169_length_61_cov_55.081966	59	0	6.9	6.9	7.84	0	0
MSGI1_121300	NODE_34076_length_61_cov_18.163935	11	0	4.5	4.5	3.35	8.00E-04	0.01
MSGI1_121309	NODE_33975_length_61_cov_33.639343	24	5	2.2	2.2	3.61	3.00E-04	7.80E-03
MSGI1_121310	NODE_33970_length_61_cov_16.704918	0	18	-5.1	-5.2	-4.36	1.00E-05	5.40E-04
MSGI1_121314	NODE_3395_length_61_cov_153.688522	60	0	6.9	6.9	7.92	0	0
MSGI1_121317	NODE_33918_length_61_cov_26.016394	97	199	-1.0	-1.0	-6.05	0	0
MSGI1_121330	NODE_33739_length_61_cov_14.704918	25	6	2.1	2.0	3.57	3.50E-04	8.91E-03
MSGI1_121337	NODE_33610_length_61_cov_88.754097	48	0	6.6	6.6	7.18	0	0
MSGI1_121340	NODE_33586_length_61_cov_74.032784	8	31	-1.8	-1.8	-3.58	3.30E-04	8.44E-03
MSGI1_121342	NODE_33576_length_61_cov_38.344261	14	0	4.8	4.8	3.87	1.00E-04	3.25E-03
MSGI1_121344	NODE_33546_length_61_cov_11.163935	12	0	4.0	4.0	3.45	5.40E-04	0.01
MSGI1_121356	NODE_33456_length_61_cov_8.344262	0	11	-4.4	-4.4	-3.3	9.50E-04	0.01
MSGI1_121359	NODE_33422_length_61_cov_27.508196	0	37	-6.2	-6.2	-6.3	0	0
MSGI1_121381	NODE_33077_length_61_cov_41.590164	11	0	4.5	4.5	3.42	6.20E-04	0.01
MSGI1_121385	NODE_33046_length_61_cov_35.081966	20	0	5.4	5.3	4.68	0	1.40E-04
MSGI1_121388	NODE_32951_length_61_cov_30.885246	15	0	4.9	4.9	3.98	7.00E-05	2.24E-03
MSGI1_121396	NODE_32852_length_61_cov_22.229507	0	22	-5.5	-5.5	-4.9	0	5.00E-05
MSGI1_121399	NODE_32817_length_61_cov_17.163935	0	40	-6.3	-6.3	-6.52	0	0
MSGI1_12141	157975666	20	79	-2.0	-2.0	-6.09	0	0
MSGI1_121419	NODE_32571_length_61_cov_20.081966	22	51	-1.2	-1.2	-3.38	7.20E-04	0.01
MSGI1_121435	NODE_32057_length_61_cov_12.803279	0	17	-5.1	-5.1	-4.25	2.00E-05	8.10E-04
MSGI1_121441	NODE_31908_length_61_cov_74.163933	30	0	5.9	5.9	5.68	0	0
MSGI1_121444	NODE_3181_length_61_cov_158.344269	76	183	-1.3	-1.3	-6.77	0	0
MSGI1_121446	NODE_3173_length_61_cov_62.852459	16	80	-2.3	-2.3	-6.78	0	0
MSGI1_121450	NODE_31554_length_61_cov_41.868851	14	75	-2.4	-2.4	-6.76	0	0
MSGI1_121452	NODE_31520_length_61_cov_20.327869	12	52	-2.1	-2.1	-5.17	0	1.00E-05
MSGI1_121463	NODE_31329_length_61_cov_29.000000	21	0	5.4	5.4	4.83	0	7.00E-05
MSGI1_12148	TC19854	15	0	4.9	4.9	3.96	7.00E-05	2.36E-03
MSGI1_121482	NODE_31042_length_61_cov_46.278690	25	6	2.1	2.1	3.62	2.90E-04	7.53E-03
MSGI1_121489	NODE_30907_length_61_cov_45.459015	0	55	-6.8	-6.8	-7.61	0	0
MSGI1_121490	NODE_30905_length_61_cov_18.540983	11	0	4.5	4.5	3.45	5.50E-04	0.01
MSGI1_121491	NODE_30896_length_61_cov_49.655739	10	36	-1.8	-1.8	-3.93	8.00E-05	2.66E-03
MSGI1_121495	NODE_30852_length_61_cov_34.672131	14	0	4.9	4.9	3.92	9.00E-05	2.77E-03
MSGI1_121502	NODE_30770_length_61_cov_23.754099	0	37	-7.5	-7.6	-6.1	0	0
MSGI1_121505	NODE_30746_length_61_cov_8.557377	0	40	-6.3	-6.4	-6.6	0	0
MSGI1_121509	NODE_30692_length_61_cov_18.327869	11	0	4.5	4.5	3.42	6.20E-04	0.01
MSGI1_12152	TC1424	103	45	1.2	1.2	4.76	0	1.00E-04
MSGI1_121522	NODE_30536_length_61_cov_31.016394	24	0	5.6	5.6	5.09	0	2.00E-05
MSGI1_121525	NODE_30520_length_61_cov_25.245901	25	0	5.7	5.7	5.25	0	1.00E-05
MSGI1_121538	NODE_30408_length_61_cov_50.540985	19	49	-1.3	-1.3	-3.64	2.70E-04	7.18E-03
MSGI1_121539	NODE_30395_length_61_cov_95.032784	16	0	5.0	5.0	4.17	3.00E-05	1.09E-03
MSGI1_121540	NODE_3038_length_61_cov_97.590164	29	0	5.9	5.8	5.59	0	0
MSGI1_121543	NODE_30330_length_61_cov_31.409836	17	45	-1.4	-1.4	-3.63	2.80E-04	7.34E-03
MSGI1_121568	NODE_30023_length_61_cov_20.590164	11	0	4.5	4.5	3.42	6.20E-04	0.01
MSGI1_121569	NODE_30021_length_61_cov_13.049180	55	12	2.1	2.1	5.34	0	1.00E-05
MSGI1_121573	NODE_29992_length_61_cov_97.114754	34	0	6.1	6.1	6.12	0	0
MSGI1_121575	NODE_29980_length_61_cov_13.180327	12	0	4.6	4.6	3.57	3.60E-04	8.93E-03
MSGI1_121584	NODE_2984_length_61_cov_17.655737	45	9	2.3	2.3	5.12	0	2.00E-05
MSGI1_121588	NODE_29788_length_61_cov_27.229507	21	0	5.4	5.4	4.74	0	1.10E-04
MSGI1_121604	NODE_29643_length_61_cov_154.016388	176	0	8.5	8.4	12.69	0	0
MSGI1_121613	NODE_29540_length_61_cov_20.721312	12	0	4.6	4.6	3.57	3.60E-04	8.93E-03
MSGI1_12162	157976799	29	153	-2.4	-2.4	-9.55	0	0
MSGI1_121642	NODE_28598_length_61_cov_13.213115	5	31	-2.4	-2.4	-4.28	2.00E-05	7.30E-04
MSGI1_121647	NODE_2850_length_61_cov_31.885246	0	19	-5.3	-5.3	-4.57	0	2.20E-04
MSGI1_121650	NODE_2842_length_61_cov_411.311462	50	0	6.7	6.6	7.31	0	0
MSGI1_121654	NODE_28286_length_61_cov_66.081970	13	0	4.8	4.8	3.77	1.60E-04	4.64E-03
MSGI1_121670	NODE_27869_length_61_cov_19.721312	13	38	-1.5	-1.5	-3.51	4.40E-04	0.01
MSGI1_121690	NODE_27539_length_61_cov_9.295082	0	12	-6.0	-6.0	-3.67	2.40E-04	6.52E-03
MSGI1_121696	NODE_27502_length_61_cov_33.245903	16	0	5.0	5.0	4.16	3.00E-05	1.15E-03
MSGI1_121699	NODE_2746_length_61_cov_73.393440	18	0	5.2	5.2	4.41	1.00E-05	4.40E-04
MSGI1_121715	NODE_27306_length_61_cov_115.475410	31	70	-1.2	-1.2	-4	6.00E-05	2.07E-03
MSGI1_121726	NODE_27226_length_61_cov_39.934425	12	36	-1.5	-1.5	-3.47	5.10E-04	0.01
MSGI1_121731	NODE_27205_length_61_cov_13.114754	13	0	4.7	4.7	3.71	2.00E-04	5.70E-03
MSGI1_121734	NODE_27140_length_61_cov_10.836065	0	34	-6.1	-6.1	-6.05	0	0
MSGI1_121756	NODE_26751_length_61_cov_14.163935	12	0	4.6	4.6	3.5	4.60E-04	0.01
MSGI1_121767	NODE_26561_length_61_cov_17.967213	12	0	5.0	5.0	3.69	2.20E-04	6.14E-03
MSGI1_121776	NODE_26392_length_61_cov_29.475410	42	11	1.9	1.9	4.41	1.00E-05	4.30E-04
MSGI1_121782	NODE_26300_length_61_cov_62.098362	15	77	-2.4	-2.4	-6.8	0	0
MSGI1_121789	NODE_26061_length_61_cov_18.590164	78	22	1.8	1.8	5.68	0	0
MSGI1_121799	NODE_25889_length_61_cov_24.081966	16	0	5.1	5.0	4.2	3.00E-05	9.80E-04
MSGI1_121806	NODE_25762_length_61_cov_26.393442	20	0	5.3	5.3	4.66	0	1.50E-04
MSGI1_121812	NODE_25706_length_61_cov_35.983608	14	0	4.8	4.8	3.85	1.20E-04	3.61E-03
MSGI1_121829	NODE_25431_length_61_cov_64.819672	31	0	6.0	6.0	5.83	0	0
MSGI1_121847	NODE_25074_length_61_cov_45.655739	9	33	-1.8	-1.8	-3.76	1.60E-04	4.73E-03
MSGI1_121854	NODE_2496_length_61_cov_26.147541	19	0	5.3	5.2	4.51	1.00E-05	2.90E-04
MSGI1_121856	NODE_24937_length_61_cov_21.377048	4	33	-2.9	-2.9	-4.88	0	6.00E-05
MSGI1_121893	NODE_24567_length_61_cov_30.032787	21	0	5.5	5.4	4.84	0	7.00E-05
MSGI1_121894	NODE_24566_length_61_cov_41.491802	16	0	5.1	5.1	4.23	2.00E-05	8.90E-04
MSGI1_121915	NODE_24054_length_61_cov_64.426231	37	0	6.2	6.2	6.34	0	0
MSGI1_121916	NODE_24043_length_61_cov_17.606558	0	19	-5.2	-5.3	-4.51	1.00E-05	2.90E-04
MSGI1_121934	NODE_2350_length_61_cov_8.639344	4	21	-2.1	-2.1	-3.36	7.80E-04	0.01
MSGI1_121935	NODE_23498_length_61_cov_37.852459	9	41	-2.1	-2.1	-4.6	0	2.00E-04
MSGI1_121938	NODE_23417_length_61_cov_23.540983	12	0	4.6	4.6	3.5	4.60E-04	0.01
MSGI1_121941	NODE_23358_length_61_cov_15.278688	2	23	-3.0	-3.0	-4.21	2.00E-05	9.30E-04
MSGI1_121948	NODE_23223_length_61_cov_12.885246	0	17	-5.1	-5.1	-4.31	2.00E-05	6.60E-04
MSGI1_121963	NODE_23030_length_61_cov_176.311478	73	0	7.2	7.2	8.64	0	0
MSGI1_121967	NODE_22954_length_61_cov_44.147541	26	4	2.8	2.8	4.3	2.00E-05	6.70E-04
MSGI1_121969	NODE_22907_length_61_cov_76.163933	42	2	4.3	4.3	6.47	0	0
MSGI1_121973	NODE_22863_length_61_cov_129.524597	44	0	6.8	6.8	6.8	0	0
MSGI1_121988	NODE_22644_length_61_cov_46.836067	17	0	5.1	5.1	4.32	2.00E-05	6.30E-04
MSGI1_121992	NODE_22603_length_61_cov_31.655737	12	0	4.6	4.6	3.5	4.60E-04	0.01
MSGI1_121996	NODE_22480_length_61_cov_60.311474	12	42	-1.8	-1.8	-4.23	2.00E-05	8.90E-04
MSGI1_122008	NODE_22238_length_61_cov_14.622951	4	25	-2.3	-2.3	-3.81	1.30E-04	4.00E-03
MSGI1_122012	NODE_22158_length_61_cov_44.131149	229	0	8.8	8.8	14.16	0	0
MSGI1_122017	NODE_22058_length_61_cov_160.950821	24	0	5.6	5.6	5.14	0	2.00E-05
MSGI1_122019	NODE_22022_length_61_cov_27.032787	17	0	5.4	5.4	4.32	2.00E-05	6.30E-04
MSGI1_122021	NODE_22018_length_61_cov_28.327869	0	20	-5.3	-5.4	-4.67	0	1.40E-04
MSGI1_122029	NODE_21872_length_61_cov_35.819672	18	0	5.2	5.2	4.37	1.00E-05	5.10E-04
MSGI1_122030	NODE_21857_length_61_cov_22.885246	11	0	4.5	4.5	3.35	8.00E-04	0.01
MSGI1_122050	NODE_21538_length_61_cov_38.377048	26	3	3.2	3.2	4.59	0	2.00E-04
MSGI1_122062	NODE_21374_length_61_cov_22.295082	12	0	4.7	4.7	3.65	2.60E-04	6.97E-03
MSGI1_122068	NODE_21310_length_61_cov_33.311474	68	15	2.2	2.2	6.1	0	0
MSGI1_122069	NODE_21309_length_61_cov_43.295082	0	50	-6.6	-6.7	-7.31	0	0
MSGI1_122071	NODE_21291_length_61_cov_34.491802	18	3	2.5	2.4	3.33	8.40E-04	0.01
MSGI1_122081	NODE_21132_length_61_cov_166.491806	39	0	6.3	6.3	6.45	0	0
MSGI1_122098	NODE_20806_length_61_cov_162.000000	0	97	-7.6	-7.6	-9.84	0	0
MSGI1_122117	NODE_19948_length_61_cov_67.639343	16	83	-2.4	-2.4	-7.02	0	0
MSGI1_122120	NODE_19935_length_61_cov_38.885246	0	56	-8.1	-8.2	-7.32	0	0
MSGI1_122121	NODE_19931_length_61_cov_23.606558	11	0	4.5	4.4	3.33	8.50E-04	0.01
MSGI1_122122	NODE_19922_length_61_cov_189.081970	150	0	8.2	8.2	11.85	0	0
MSGI1_122151	NODE_19377_length_61_cov_28.819672	14	41	-1.5	-1.5	-3.66	2.50E-04	6.69E-03
MSGI1_122164	NODE_19040_length_61_cov_21.622952	36	83	-1.2	-1.2	-4.4	1.00E-05	4.50E-04
MSGI1_12217	TC1074	229	39	2.6	2.5	12.1	0	0
MSGI1_122170	NODE_19005_length_61_cov_49.950821	34	11	1.7	1.7	3.53	4.00E-04	9.95E-03
MSGI1_122172	NODE_18977_length_61_cov_34.950821	26	0	5.7	5.7	5.33	0	1.00E-05
MSGI1_122177	NODE_1893_length_61_cov_191.114761	324	0	9.3	9.3	16.3	0	0
MSGI1_122186	NODE_18625_length_61_cov_5.967213	0	13	-4.7	-4.7	-3.65	2.50E-04	6.79E-03
MSGI1_122194	NODE_18499_length_61_cov_83.590164	15	40	-1.4	-1.4	-3.46	5.40E-04	0.01
MSGI1_122201	NODE_18420_length_61_cov_52.114754	28	70	-1.3	-1.3	-4.25	2.00E-05	8.30E-04
MSGI1_122208	NODE_18299_length_61_cov_77.016396	12	0	4.7	4.7	3.65	2.60E-04	6.97E-03
MSGI1_122213	NODE_18136_length_61_cov_43.901638	23	0	5.5	5.5	4.97	0	4.00E-05
MSGI1_122223	NODE_17682_length_61_cov_23.196722	17	0	5.1	5.1	4.25	2.00E-05	8.10E-04
MSGI1_122237	NODE_17547_length_61_cov_58.524590	16	0	5.1	5.1	4.23	2.00E-05	8.90E-04
MSGI1_122249	NODE_17333_length_61_cov_32.475410	14	0	5.1	5.1	3.85	1.20E-04	3.54E-03
MSGI1_122253	NODE_17231_length_61_cov_61.081966	34	0	6.1	6.1	6.12	0	0
MSGI1_122260	NODE_17159_length_61_cov_73.344261	45	1	5.3	5.2	6.98	0	0
MSGI1_122262	NODE_17066_length_61_cov_97.803276	32	0	6.0	6.0	5.88	0	0
MSGI1_122273	NODE_16984_length_61_cov_45.475410	23	0	5.5	5.5	4.97	0	4.00E-05
MSGI1_122280	NODE_16860_length_61_cov_40.918034	16	0	5.0	5.0	4.16	3.00E-05	1.15E-03
MSGI1_122286	NODE_16734_length_61_cov_14.983606	14	0	4.9	4.9	3.92	9.00E-05	2.77E-03
MSGI1_122291	NODE_16618_length_61_cov_83.081970	59	26	1.2	1.2	3.58	3.30E-04	8.47E-03
MSGI1_122299	NODE_16507_length_61_cov_15.606558	0	23	-5.5	-5.5	-4.95	0	4.00E-05
MSGI1_122319	NODE_16110_length_61_cov_43.229507	19	66	-1.8	-1.8	-5.21	0	1.00E-05
MSGI1_122320	NODE_161_length_61_cov_22.819672	10	0	4.4	4.4	3.3	9.70E-04	0.02
MSGI1_122322	NODE_16072_length_61_cov_75.000000	109	52	1.1	1.1	4.54	1.00E-05	2.60E-04
MSGI1_122324	NODE_16066_length_61_cov_455.016388	233	0	8.9	8.9	14.26	0	0
MSGI1_122329	NODE_16041_length_61_cov_162.573776	32	67	-1.1	-1.1	-3.59	3.30E-04	8.36E-03
MSGI1_122348	NODE_15587_length_61_cov_156.409836	43	129	-1.6	-1.6	-6.78	0	0
MSGI1_122355	NODE_15447_length_61_cov_10.426229	0	16	-5.0	-5.0	-4.14	3.00E-05	1.22E-03
MSGI1_122357	NODE_15339_length_61_cov_8.721312	0	12	-4.6	-4.6	-3.51	4.40E-04	0.01
MSGI1_122358	NODE_15276_length_61_cov_143.409836	59	0	6.9	6.9	7.87	0	0
MSGI1_122362	NODE_1521_length_61_cov_86.540985	0	30	-7.2	-7.2	-5.53	0	0
MSGI1_122378	NODE_14714_length_61_cov_16.524590	0	23	-5.5	-5.5	-4.95	0	4.00E-05
MSGI1_122383	NODE_14621_length_61_cov_15.737705	0	15	-4.9	-4.9	-3.96	7.00E-05	2.39E-03
MSGI1_122389	NODE_14427_length_61_cov_150.622955	28	75	-1.4	-1.4	-4.76	0	1.00E-04
MSGI1_122410	NODE_14177_length_61_cov_16.278688	15	0	4.9	4.9	3.98	7.00E-05	2.24E-03
MSGI1_122412	NODE_14160_length_61_cov_21.868853	13	0	4.8	4.8	3.78	1.50E-04	4.41E-03
MSGI1_122414	NODE_14142_length_61_cov_198.967209	92	39	1.2	1.2	4.68	0	1.40E-04
MSGI1_122422	NODE_13991_length_61_cov_17.721312	13	0	4.8	4.8	3.78	1.50E-04	4.41E-03
MSGI1_122424	NODE_13961_length_61_cov_9.524590	12	0	4.6	4.6	3.5	4.60E-04	0.01
MSGI1_122440	NODE_13557_length_61_cov_121.016396	51	108	-1.1	-1.1	-4.59	0	2.10E-04
MSGI1_122443	NODE_13524_length_61_cov_19.950819	4	27	-2.5	-2.5	-4.09	4.00E-05	1.50E-03
MSGI1_122447	NODE_13505_length_61_cov_42.459015	13	0	4.7	4.7	3.68	2.30E-04	6.31E-03
MSGI1_122449	NODE_13497_length_61_cov_19.524590	0	25	-5.6	-5.6	-5.18	0	1.00E-05
MSGI1_122459	NODE_13302_length_61_cov_28.459017	69	15	2.2	2.2	6.04	0	0
MSGI1_122474	NODE_13091_length_61_cov_94.278687	25	0	5.7	5.7	5.25	0	1.00E-05
MSGI1_122529	NODE_12304_length_61_cov_10.704918	0	14	-4.8	-4.8	-3.78	1.50E-04	4.49E-03
MSGI1_122533	NODE_12253_length_61_cov_139.360657	58	19	1.6	1.6	4.55	1.00E-05	2.50E-04
MSGI1_122535	NODE_12188_length_61_cov_19.590164	10	0	4.4	4.4	3.3	9.70E-04	0.02
MSGI1_122554	NODE_11458_length_61_cov_35.081966	27	3	3.4	3.4	4.83	0	7.00E-05
MSGI1_122556	NODE_11437_length_61_cov_18.262295	11	0	4.5	4.4	3.33	8.50E-04	0.01
MSGI1_122569	NODE_10998_length_61_cov_200.704926	94	35	1.4	1.4	5.23	0	1.00E-05
MSGI1_122574	NODE_10903_length_61_cov_71.081970	73	5	4.0	4.0	8.41	0	0
MSGI1_122582	NODE_10801_length_61_cov_56.770493	16	52	-1.7	-1.7	-4.42	1.00E-05	4.20E-04
MSGI1_122592	NODE_10668_length_61_cov_13.868853	31	63	-1.0	-1.0	-3.34	8.20E-04	0.01
MSGI1_122599	NODE_10568_length_61_cov_23.327869	137	14	3.3	3.3	10.7	0	0
MSGI1_122606	NODE_10385_length_61_cov_45.409836	25	0	5.7	5.7	5.22	0	1.00E-05
MSGI1_122608	NODE_10367_length_61_cov_56.852459	25	0	5.7	5.7	5.25	0	1.00E-05
MSGI1_122616	NODE_10250_length_61_cov_13.311476	17	3	2.8	2.8	3.48	4.90E-04	0.01
MSGI1_122625	NODE_10086_length_61_cov_57.032787	29	0	6.2	6.2	5.64	0	0
MSGI1_122627	NODE_10073_length_61_cov_126.147537	19	0	5.3	5.2	4.52	1.00E-05	2.70E-04
MSGI1_12267	157976432	18	63	-1.7	-1.8	-5.02	0	3.00E-05
MSGI1_12268	157976236	24	62	-1.3	-1.3	-4.13	4.00E-05	1.30E-03
MSGI1_12280	TC20530	9	30	-1.7	-1.7	-3.47	5.10E-04	0.01
MSGI1_122882	F7SND4003GTBVN	1	15	-3.5	-3.5	-3.63	2.80E-04	7.33E-03
MSGI1_122975	F7SND4004I3VCI	38	110	-1.5	-1.5	-6.06	0	0
MSGI1_123031	F7SND4004J0VAK	10	35	-1.7	-1.7	-3.76	1.70E-04	4.77E-03
MSGI1_12312	TC8235	0	98	-7.6	-7.6	-9.87	0	0
MSGI1_12318	TC4346	19	4	2.3	2.3	3.3	9.50E-04	0.01
MSGI1_12321	TC22076	15	0	5.0	5.0	4.08	4.00E-05	1.57E-03
MSGI1_12347	157974277	489	178	1.5	1.4	12.15	0	0
MSGI1_123604	F7SND4003F6786	0	36	-6.2	-6.2	-6.21	0	0
MSGI1_12377	157976750	15	53	-1.8	-1.8	-4.8	0	8.00E-05
MSGI1_12378	157976525	38	85	-1.2	-1.2	-4.34	1.00E-05	5.70E-04
MSGI1_123923	F7SND4004IV817	0	13	-4.7	-4.7	-3.73	1.90E-04	5.24E-03
MSGI1_12397	TC18467	43	5	3.0	3.0	5.77	0	0
MSGI1_124020	50318630	3	23	-2.7	-2.8	-4.05	5.00E-05	1.75E-03
MSGI1_12446	TC8170	170	759	-2.2	-2.2	-20.18	0	0
MSGI1_1245	TC16451	103	249	-1.3	-1.3	-7.93	0	0
MSGI1_12458	NODE_7973_length_675_cov_19.020741	2	34	-3.9	-4.0	-5.68	0	0
MSGI1_12459	NODE_7116_length_675_cov_96.665184	51	19	1.5	1.5	3.99	7.00E-05	2.16E-03
MSGI1_12477	TC420	42	8	2.4	2.4	5.02	0	3.00E-05
MSGI1_12506	TC8947	113	330	-1.5	-1.6	-10.63	0	0
MSGI1_12526	NODE_1542_length_673_cov_62.468052	26	0	5.7	5.7	5.38	0	1.00E-05
MSGI1_12547	TC16367	30	0	8.3	8.2	5.35	0	1.00E-05
MSGI1_1262	TC5724	15	0	4.9	4.9	4.02	6.00E-05	1.93E-03
MSGI1_12661	TC1786	20	78	-1.9	-1.9	-5.97	0	0
MSGI1_12678	157973474	214	80	1.4	1.4	7.89	0	0
MSGI1_12695	NODE_5696_length_667_cov_40.542728	26	0	8.0	8.0	4.98	0	4.00E-05
MSGI1_12720	TC8949	74	252	-1.7	-1.8	-10.12	0	0
MSGI1_12731	TC10706	78	189	-1.3	-1.3	-6.95	0	0
MSGI1_12733	TC10299	45	17	1.4	1.4	3.66	2.50E-04	6.76E-03
MSGI1_12778	TC93	198	532	-1.4	-1.4	-12.68	0	0
MSGI1_12782	TC3341	58	16	1.9	1.9	5.06	0	2.00E-05
MSGI1_12815	TC18655	26	0	5.5	5.4	5.31	0	1.00E-05
MSGI1_12842	157975535	18	45	-1.3	-1.3	-3.42	6.10E-04	0.01
MSGI1_12875	NODE_2659_length_662_cov_60.537766	0	123	-7.9	-8.0	-10.92	0	0
MSGI1_12885	157976410	0	15	-4.9	-4.9	-3.94	8.00E-05	2.53E-03
MSGI1_12901	TC280	14	2	3.1	3.1	3.34	8.30E-04	0.01
MSGI1_12902	TC243	15	0	5.2	5.2	4.01	6.00E-05	2.01E-03
MSGI1_12919	TC5745	17	0	5.1	5.1	4.24	2.00E-05	8.50E-04
MSGI1_12937	NODE_2073_length_660_cov_15.336364	55	12	2.2	2.2	5.48	0	0
MSGI1_12944	157975384	14	39	-1.5	-1.5	-3.52	4.20E-04	0.01
MSGI1_12968	NODE_12909_length_659_cov_24.268589	1	17	-3.8	-3.9	-4.02	6.00E-05	1.89E-03
MSGI1_12972	157977608	24	66	-1.4	-1.4	-4.45	1.00E-05	3.70E-04
MSGI1_12987	TC12689	143	66	1.1	1.1	5.29	0	1.00E-05
MSGI1_13052	TC10698	0	48	-6.6	-6.6	-7.13	0	0
MSGI1_13123	TC12356	52	0	9.0	9.0	6.7	0	0
MSGI1_13126	TC106	148	21	2.8	2.8	10.29	0	0
MSGI1_13136	157977616	0	58	-9.2	-9.2	-6.98	0	0
MSGI1_1316	TC1017	21	101	-2.2	-2.3	-7.54	0	0
MSGI1_13168	NODE_23015_length_653_cov_12.767228	5	32	-2.7	-2.7	-4.7	0	1.30E-04
MSGI1_13208	NODE_10026_length_652_cov_146.259201	51	0	6.7	6.7	7.36	0	0
MSGI1_13252	NODE_1172_length_651_cov_21.852535	22	5	2.1	2.1	3.32	8.80E-04	0.01
MSGI1_13275	TC17389	9	35	-1.9	-1.9	-3.98	7.00E-05	2.25E-03
MSGI1_13276	TC15502	77	423	-2.4	-2.5	-16.25	0	0
MSGI1_13278	TC12136	0	15	-4.9	-4.9	-3.99	7.00E-05	2.16E-03
MSGI1_1328	TC17353	15	62	-2.0	-2.0	-5.44	0	0
MSGI1_13298	TC9928	9	29	-1.7	-1.7	-3.31	9.30E-04	0.01
MSGI1_1330	TC8343	95	34	1.5	1.5	5.45	0	0
MSGI1_13300	TC9885	326	21	3.9	3.9	17.57	0	0
MSGI1_13319	TC16721	173	71	1.3	1.3	6.54	0	0
MSGI1_13342	157977075	7	29	-2.1	-2.1	-3.87	1.10E-04	3.34E-03
MSGI1_13373	NODE_45733_length_648_cov_9.663580	34	0	6.1	6.1	6.06	0	0
MSGI1_13375	NODE_20446_length_648_cov_26.092592	17	1	3.8	3.8	3.96	7.00E-05	2.36E-03
MSGI1_13380	157977640	22	63	-1.5	-1.5	-4.46	1.00E-05	3.50E-04
MSGI1_13397	TC11723	0	39	-6.3	-6.3	-6.51	0	0
MSGI1_13398	TC11215	33	8	2.1	2.1	4.14	3.00E-05	1.22E-03
MSGI1_13409	NODE_13222_length_647_cov_13.208655	0	26	-4.9	-4.9	-5.24	0	1.00E-05
MSGI1_13428	TC19071	2	32	-3.5	-3.5	-5.27	0	1.00E-05
MSGI1_1346	TC132	73	15	2.3	2.3	6.48	0	0
MSGI1_13469	TC10732	7	68	-3.1	-3.1	-7.38	0	0
MSGI1_13494	TC8462	140	54	1.4	1.4	6.28	0	0
MSGI1_1350	TC733	68	30	1.2	1.2	3.93	8.00E-05	2.63E-03
MSGI1_13504	TC16145	131	274	-1.1	-1.1	-7.27	0	0
MSGI1_13508	TC12024	0	60	-6.9	-6.9	-7.94	0	0
MSGI1_1358	TC545	0	1312	-11.4	-11.4	-28.2	0	0
MSGI1_13580	NODE_9897_length_642_cov_19.672897	10	0	4.4	4.4	3.3	9.70E-04	0.02
MSGI1_13592	157976504	4	22	-2.4	-2.4	-3.65	2.60E-04	6.90E-03
MSGI1_13601	TC20218	151	27	2.5	2.5	9.67	0	0
MSGI1_13606	TC16045	40	3	3.9	3.8	6.15	0	0
MSGI1_13613	NODE_8899_length_641_cov_25.260530	12	0	5.0	5.0	3.62	2.90E-04	7.48E-03
MSGI1_13631	NODE_12680_length_641_cov_90.620903	101	0	7.7	7.6	9.99	0	0
MSGI1_13675	157974259	239	101	1.2	1.2	7.51	0	0
MSGI1_13687	TC13502	0	91	-7.5	-7.5	-9.59	0	0
MSGI1_13704	TC7852	85	211	-1.3	-1.3	-7.46	0	0
MSGI1_13724	157973883	17	49	-1.5	-1.5	-4.01	6.00E-05	2.01E-03
MSGI1_13726	TC5864	13	0	4.2	4.2	3.59	3.30E-04	8.37E-03
MSGI1_13761	157974342	354	143	1.3	1.3	9.52	0	0
MSGI1_13785	NODE_22370_length_636_cov_12.517296	13	0	7.1	7.1	3.74	1.80E-04	5.14E-03
MSGI1_13846	TC17269	21	4	2.6	2.6	3.72	1.90E-04	5.47E-03
MSGI1_13860	157975560	12	35	-1.5	-1.5	-3.41	6.30E-04	0.01
MSGI1_1388	TC15539	561	209	1.4	1.4	12.77	0	0
MSGI1_13912	NODE_7503_length_632_cov_36.031647	39	0	6.0	6.0	6.52	0	0
MSGI1_13939	TC6935	40	0	6.3	6.3	6.57	0	0
MSGI1_13960	NODE_6938_length_631_cov_16.275753	14	0	6.2	6.2	3.98	7.00E-05	2.25E-03
MSGI1_13969	157977625	8	29	-1.8	-1.8	-3.47	5.00E-04	0.01
MSGI1_13970	157977269	142	283	-1.0	-1.0	-6.99	0	0
MSGI1_13976	TC3476	63	7	3.2	3.2	7.17	0	0
MSGI1_13981	TC13977	22	0	7.8	7.8	4.69	0	1.30E-04
MSGI1_13998	157975427	35	11	1.7	1.7	3.68	2.20E-04	6.15E-03
MSGI1_140	TC7942	101	39	1.4	1.4	5.34	0	1.00E-05
MSGI1_14049	TC16237	14	2	3.0	3.0	3.3	9.70E-04	0.02
MSGI1_14087	TC16415	74	36	1.1	1.0	3.64	2.60E-04	7.01E-03
MSGI1_14127	TC15564	111	48	1.2	1.2	5.08	0	2.00E-05
MSGI1_14145	NODE_1782_length_626_cov_20.929712	9	30	-1.7	-1.7	-3.41	6.30E-04	0.01
MSGI1_14146	NODE_16780_length_626_cov_22.813099	15	0	5.0	4.9	4.05	5.00E-05	1.74E-03
MSGI1_14162	TC9840	92	228	-1.3	-1.3	-7.78	0	0
MSGI1_14168	TC4359	133	41	1.7	1.7	7.15	0	0
MSGI1_14225	136141520	122	0	7.1	7.1	11.22	0	0
MSGI1_14240	TC13691	0	22	-6.8	-6.8	-4.78	0	9.00E-05
MSGI1_14292	157975300	3	44	-3.7	-3.7	-6.39	0	0
MSGI1_14293	157974396	3	33	-3.1	-3.1	-5.12	0	2.00E-05
MSGI1_14299	TC2915	22	5	2.1	2.0	3.29	9.80E-04	0.02
MSGI1_14303	TC144	34	2	4.3	4.2	5.83	0	0
MSGI1_14306	TC11945	26	4	2.8	2.8	4.26	2.00E-05	7.90E-04
MSGI1_1434	TC9077	0	109	-7.3	-7.3	-10.58	0	0
MSGI1_14352	NODE_2846_length_620_cov_35.387096	23	5	2.3	2.2	3.56	3.60E-04	9.03E-03
MSGI1_14354	NODE_24891_length_620_cov_15.180645	13	0	7.1	7.0	3.7	2.10E-04	5.85E-03
MSGI1_14370	TC21763	16	0	5.4	5.4	4.25	2.00E-05	8.10E-04
MSGI1_14385	NODE_1332_length_619_cov_7.334410	0	22	-5.2	-5.2	-4.81	0	8.00E-05
MSGI1_14400	TC21924	1	65	-5.5	-5.6	-8.39	0	0
MSGI1_14425	NODE_26007_length_618_cov_12.512945	11	40	-1.8	-1.8	-4.14	3.00E-05	1.25E-03
MSGI1_14460	NODE_17398_length_617_cov_18.763371	12	0	5.3	5.3	3.61	3.00E-04	7.81E-03
MSGI1_14465	157973914	7	26	-1.8	-1.9	-3.36	7.80E-04	0.01
MSGI1_14496	NODE_32914_length_616_cov_21.243507	12	0	4.2	4.2	3.52	4.20E-04	0.01
MSGI1_14500	NODE_2394_length_616_cov_36.568180	0	64	-7.0	-7.0	-8.15	0	0
MSGI1_14525	TC17781	11	34	-1.5	-1.6	-3.39	7.00E-04	0.01
MSGI1_14529	TC11546	0	14	-4.8	-4.8	-3.79	1.40E-04	4.27E-03
MSGI1_14555	157976381	243	110	1.1	1.1	7.09	0	0
MSGI1_14579	TC17523	35	9	2.1	2.0	4.16	3.00E-05	1.12E-03
MSGI1_14655	TC4949	39	8	2.3	2.3	4.71	0	1.20E-04
MSGI1_14662	TC2356	41	14	1.6	1.5	3.71	2.00E-04	5.64E-03
MSGI1_14667	TC18755	3	31	-3.3	-3.3	-5.11	0	2.00E-05
MSGI1_14692	157975040	0	62	-6.7	-6.7	-8.11	0	0
MSGI1_14716	NODE_42602_length_611_cov_10.577742	10	0	6.8	6.8	3.38	7.20E-04	0.01
MSGI1_14730	157974009	0	25	-5.4	-5.4	-5.2	0	1.00E-05
MSGI1_1475	NODE_6751_length_1722_cov_33.775841	36	8	2.2	2.2	4.45	1.00E-05	3.80E-04
MSGI1_14776	TC16123	31	87	-1.5	-1.5	-5.29	0	1.00E-05
MSGI1_14790	NODE_27800_length_609_cov_21.589491	15	0	4.9	4.9	3.98	7.00E-05	2.24E-03
MSGI1_14836	NODE_9118_length_608_cov_14.172697	2	18	-2.6	-2.6	-3.41	6.40E-04	0.01
MSGI1_14860	TC9039	47	220	-2.2	-2.2	-11.06	0	0
MSGI1_14861	TC5019	26	7	2.0	1.9	3.46	5.20E-04	0.01
MSGI1_14866	TC2895	60	17	1.8	1.8	5.04	0	3.00E-05
MSGI1_14889	157974470	4	41	-3.1	-3.1	-5.66	0	0
MSGI1_14903	TC19146	9	62	-2.7	-2.7	-6.59	0	0
MSGI1_14930	TC5027	24	3	3.1	3.1	4.38	1.00E-05	4.90E-04
MSGI1_14942	TC168	18	2	3.5	3.5	4.03	5.00E-05	1.86E-03
MSGI1_14966	157975527	99	29	1.8	1.8	6.35	0	0
MSGI1_14981	TC18107	18	3	2.6	2.6	3.43	5.80E-04	0.01
MSGI1_15013	TC18759	31	0	7.3	7.3	5.66	0	0
MSGI1_15016	TC17246	28	7	2.0	2.0	3.66	2.50E-04	6.64E-03
MSGI1_15024	NODE_6730_length_603_cov_22.165838	0	24	-5.6	-5.6	-5.07	0	2.00E-05
MSGI1_15029	NODE_43580_length_603_cov_26.990049	38	97	-1.3	-1.3	-5.16	0	2.00E-05
MSGI1_15037	157977132	2	27	-3.6	-3.6	-4.88	0	6.00E-05
MSGI1_15046	TC19455	30	81	-1.4	-1.4	-4.92	0	5.00E-05
MSGI1_15098	TC19912	3	27	-3.2	-3.2	-4.65	0	1.60E-04
MSGI1_15112	157973424	32	89	-1.5	-1.5	-5.3	0	1.00E-05
MSGI1_15120	TC5039	14	0	4.6	4.6	3.83	1.20E-04	3.73E-03
MSGI1_15136	NODE_11675_length_600_cov_20.806667	13	1	3.4	3.4	3.4	6.60E-04	0.01
MSGI1_15137	157976756	19	75	-2.0	-2.0	-5.95	0	0
MSGI1_15179	157977428	0	18	-6.5	-6.5	-4.34	1.00E-05	5.70E-04
MSGI1_15226	TC18322	57	26	1.1	1.1	3.44	5.70E-04	0.01
MSGI1_15243	284022870	33	4	3.1	3.1	5.07	0	2.00E-05
MSGI1_15244	20381735	14	40	-1.5	-1.5	-3.59	3.30E-04	8.37E-03
MSGI1_15284	NODE_14064_length_596_cov_56.520134	35	5	2.8	2.8	5	0	3.00E-05
MSGI1_15313	NODE_6958_length_595_cov_64.050423	99	48	1.1	1.0	4.22	2.00E-05	9.30E-04
MSGI1_15316	NODE_46022_length_595_cov_9.290756	0	12	-4.4	-4.4	-3.53	4.10E-04	0.01
MSGI1_15347	TC17093	61	138	-1.2	-1.2	-5.53	0	0
MSGI1_15404	NODE_7177_length_593_cov_58.553120	46	2	5.0	4.9	7	0	0
MSGI1_15415	NODE_10774_length_593_cov_18.767284	26	4	2.6	2.6	4.09	4.00E-05	1.49E-03
MSGI1_15417	NODE_1033_length_593_cov_409.617188	149	43	1.8	1.8	7.87	0	0
MSGI1_15516	TC13122	0	17	-5.1	-5.1	-4.21	2.00E-05	9.40E-04
MSGI1_15541	157974769	30	83	-1.5	-1.5	-5.1	0	2.00E-05
MSGI1_1556	TC2758	21	2	3.5	3.5	4.29	2.00E-05	7.10E-04
MSGI1_15566	157973939	33	193	-2.5	-2.6	-11.23	0	0
MSGI1_15608	TC8232	11	51	-2.1	-2.1	-5.18	0	1.00E-05
MSGI1_15693	TC5291	42	15	1.5	1.5	3.63	2.80E-04	7.34E-03
MSGI1_15716	NODE_29863_length_585_cov_10.321367	31	0	6.0	5.9	5.77	0	0
MSGI1_15735	TC27	26	135	-2.4	-2.4	-8.98	0	0
MSGI1_15754	157976764	49	135	-1.4	-1.5	-6.46	0	0
MSGI1_15759	TC9522	170	49	1.8	1.8	8.37	0	0
MSGI1_15799	157976458	16	49	-1.6	-1.6	-4.19	3.00E-05	1.04E-03
MSGI1_15803	157974309	17	44	-1.3	-1.3	-3.37	7.30E-04	0.01
MSGI1_15816	TC17390	16	46	-1.5	-1.5	-3.92	9.00E-05	2.78E-03
MSGI1_15820	TC12369	22	3	3.1	3.1	4.19	3.00E-05	1.03E-03
MSGI1_15849	TC18105	33	7	2.3	2.3	4.37	1.00E-05	5.20E-04
MSGI1_15853	TC10071	2	174	-5.9	-5.9	-13.74	0	0
MSGI1_15876	TC9721	69	30	1.2	1.2	3.94	8.00E-05	2.56E-03
MSGI1_15904	NODE_18910_length_580_cov_14.625862	13	0	7.1	7.1	3.78	1.60E-04	4.55E-03
MSGI1_15917	TC9530	13	59	-2.1	-2.1	-5.56	0	0
MSGI1_15919	TC8000	33	95	-1.5	-1.5	-5.63	0	0
MSGI1_15974	TC18512	1	18	-3.2	-3.2	-3.8	1.40E-04	4.20E-03
MSGI1_15981	NODE_49340_length_578_cov_6.572664	10	0	5.7	5.7	3.37	7.30E-04	0.01
MSGI1_16001	136141814	0	19	-5.2	-5.2	-4.5	1.00E-05	3.00E-04
MSGI1_16005	TC3828	29	8	1.8	1.8	3.51	4.30E-04	0.01
MSGI1_1606	TC697	271	584	-1.1	-1.1	-10.95	0	0
MSGI1_16071	TC18059	9	60	-2.7	-2.7	-6.41	0	0
MSGI1_16152	TC11013	221	48	2.2	2.2	10.9	0	0
MSGI1_16156	NODE_8999_length_574_cov_26.918118	35	2	4.4	4.4	5.92	0	0
MSGI1_16217	TC10012	19	4	2.5	2.5	3.51	4.40E-04	0.01
MSGI1_16230	NODE_2254_length_573_cov_83.350784	0	125	-8.0	-8.0	-10.98	0	0
MSGI1_16296	TC9709	16	44	-1.4	-1.4	-3.56	3.60E-04	9.09E-03
MSGI1_16300	TC3593	2	17	-2.7	-2.7	-3.47	5.10E-04	0.01
MSGI1_16307	TC19963	30	0	5.9	5.9	5.7	0	0
MSGI1_16316	TC18613	4	54	-3.6	-3.6	-6.95	0	0
MSGI1_16317	TC16892	147	371	-1.3	-1.3	-10.07	0	0
MSGI1_16325	NODE_60648_length_571_cov_12.693521	11	0	6.8	6.8	3.46	5.30E-04	0.01
MSGI1_16348	157976050	6	37	-2.4	-2.4	-4.72	0	1.20E-04
MSGI1_16371	NODE_8015_length_570_cov_166.019302	214	0	11.1	11.1	11.65	0	0
MSGI1_16421	TC11053	70	23	1.6	1.6	5.01	0	3.00E-05
MSGI1_16430	NODE_38524_length_569_cov_10.166960	13	1	3.8	3.7	3.51	4.40E-04	0.01
MSGI1_16444	TC9359	164	26	2.7	2.6	10.45	0	0
MSGI1_16453	TC22729	3	29	-3.1	-3.1	-4.75	0	1.00E-04
MSGI1_16455	TC20261	63	1	5.5	5.5	8.27	0	0
MSGI1_16496	157974462	85	21	2.0	2.0	6.31	0	0
MSGI1_16524	TC10640	21	5	2.2	2.2	3.43	6.00E-04	0.01
MSGI1_16542	157976307	19	50	-1.4	-1.4	-3.83	1.20E-04	3.74E-03
MSGI1_16544	157975475	1	17	-3.8	-3.8	-4.01	6.00E-05	2.00E-03
MSGI1_16547	157974693	61	22	1.5	1.4	4.3	2.00E-05	6.80E-04
MSGI1_16580	50319761	24	80	-1.7	-1.7	-5.56	0	0
MSGI1_16583	157974753	10	31	-1.6	-1.6	-3.33	8.40E-04	0.01
MSGI1_16632	50320216	51	143	-1.5	-1.5	-6.72	0	0
MSGI1_16719	NODE_2946_length_563_cov_17.108349	0	25	-4.8	-4.8	-5.14	0	2.00E-05
MSGI1_1672	TC16788	22	55	-1.3	-1.3	-3.73	1.90E-04	5.26E-03
MSGI1_16805	TC12600	28	5	2.4	2.4	4.14	3.00E-05	1.24E-03
MSGI1_1681	NODE_1786_length_1651_cov_102.298004	58	5	3.6	3.6	7.26	0	0
MSGI1_16824	NODE_21734_length_561_cov_25.586452	16	0	5.8	5.7	4.17	3.00E-05	1.09E-03
MSGI1_16828	NODE_1908_length_561_cov_24.274509	17	0	5.4	5.4	4.28	2.00E-05	7.30E-04
MSGI1_16838	50319751	33	76	-1.2	-1.2	-4.12	4.00E-05	1.31E-03
MSGI1_16869	NODE_9827_length_560_cov_38.848213	40	11	1.9	1.9	4.21	2.00E-05	9.30E-04
MSGI1_16874	NODE_30156_length_560_cov_6.580357	0	13	-4.7	-4.7	-3.65	2.50E-04	6.79E-03
MSGI1_16899	136141624	210	580	-1.5	-1.5	-13.54	0	0
MSGI1_16902	TC5810	46	15	1.6	1.6	4.04	5.00E-05	1.76E-03
MSGI1_1693	TC72	93	189	-1.0	-1.0	-5.8	0	0
MSGI1_16938	284022796	2	120	-5.6	-5.6	-11.43	0	0
MSGI1_16951	TC63	3	53	-3.8	-3.8	-7.03	0	0
MSGI1_16953	TC53	0	53	-8.1	-8.1	-7.14	0	0
MSGI1_16960	TC2097	362	0	10.2	10.2	16.18	0	0
MSGI1_16961	TC1919	47	20	1.3	1.3	3.45	5.60E-04	0.01
MSGI1_16998	TC722	266	132	1.0	1.0	6.73	0	0
MSGI1_17018	NODE_43419_length_557_cov_9.062837	24	0	6.3	6.3	5.08	0	2.00E-05
MSGI1_17038	50316897	27	68	-1.3	-1.3	-4.23	2.00E-05	8.90E-04
MSGI1_17046	157973399	11	40	-1.8	-1.8	-4.06	5.00E-05	1.65E-03
MSGI1_17064	TC12120	13	0	4.2	4.2	3.57	3.50E-04	8.81E-03
MSGI1_17076	NODE_31568_length_556_cov_24.228416	33	8	2.1	2.1	4.06	5.00E-05	1.65E-03
MSGI1_17086	50319394	36	92	-1.3	-1.4	-5.04	0	3.00E-05
MSGI1_17088	50318484	38	82	-1.1	-1.1	-4.08	4.00E-05	1.52E-03
MSGI1_17096	157974718	4	33	-2.8	-2.8	-4.9	0	5.00E-05
MSGI1_17180	NODE_2803_length_554_cov_30.931408	0	80	-8.1	-8.1	-8.74	0	0
MSGI1_17199	50316604	71	383	-2.4	-2.4	-15.41	0	0
MSGI1_17207	TC673	238	97	1.3	1.3	7.8	0	0
MSGI1_17220	NODE_68775_length_553_cov_9.061482	13	0	4.1	4.1	3.6	3.10E-04	7.92E-03
MSGI1_17234	NODE_21591_length_553_cov_19.775768	1	32	-4.8	-4.8	-5.83	0	0
MSGI1_1726	TC16723	59	2	4.7	4.7	7.84	0	0
MSGI1_17327	NODE_67227_length_551_cov_12.878403	28	9	1.7	1.7	3.32	8.80E-04	0.01
MSGI1_17339	50319720	12	53	-2.0	-2.1	-5.13	0	2.00E-05
MSGI1_17358	TC3097	3	43	-3.7	-3.7	-6.23	0	0
MSGI1_17381	NODE_30673_length_550_cov_54.716362	39	7	2.5	2.5	5.02	0	3.00E-05
MSGI1_17384	NODE_18003_length_550_cov_7.572727	0	21	-5.7	-5.8	-4.81	0	8.00E-05
MSGI1_17394	157976342	8	29	-1.7	-1.8	-3.44	5.60E-04	0.01
MSGI1_17396	157974699	26	85	-1.7	-1.7	-5.77	0	0
MSGI1_1746	TC881	71	24	1.6	1.6	4.96	0	4.00E-05
MSGI1_17463	NODE_6886_length_548_cov_22.330292	24	2	3.5	3.5	4.62	0	1.80E-04
MSGI1_17492	50318033	4	144	-5.1	-5.1	-12.41	0	0
MSGI1_17503	TC7766	56	124	-1.1	-1.2	-5.21	0	1.00E-05
MSGI1_17511	TC3019	35	91	-1.4	-1.4	-5.04	0	3.00E-05
MSGI1_17512	TC293	18	0	4.5	4.5	4.34	1.00E-05	5.80E-04
MSGI1_17534	NODE_2854_length_547_cov_31.839123	0	10	-5.7	-5.7	-3.34	8.10E-04	0.01
MSGI1_17552	157977624	11	251	-4.5	-4.5	-16.06	0	0
MSGI1_17587	50318813	64	13	2.3	2.3	6.12	0	0
MSGI1_17610	TC3020	56	8	2.9	2.8	6.38	0	0
MSGI1_17616	TC15812	536	23	4.5	4.5	23.37	0	0
MSGI1_17642	50318473	18	1	4.1	4.1	4.23	2.00E-05	8.80E-04
MSGI1_17643	50317336	0	21	-5.4	-5.4	-4.79	0	9.00E-05
MSGI1_17654	TC8599	30	64	-1.1	-1.1	-3.51	4.30E-04	0.01
MSGI1_17679	NODE_37866_length_544_cov_18.630514	14	0	4.9	4.9	3.9	9.00E-05	2.92E-03
MSGI1_17760	50316764	34	80	-1.2	-1.2	-4.35	1.00E-05	5.50E-04
MSGI1_17850	50319523	18	98	-2.4	-2.4	-7.68	0	0
MSGI1_17852	50318778	139	35	2.0	2.0	8.05	0	0
MSGI1_17854	50318731	0	1122	-11.1	-11.1	-26.59	0	0
MSGI1_17863	TC7994	255	1579	-2.6	-2.6	-32.63	0	0
MSGI1_17865	TC7771	3	19	-2.4	-2.4	-3.39	6.90E-04	0.01
MSGI1_17905	50317126	0	374	-9.5	-9.6	-17.33	0	0
MSGI1_17922	TC7172	0	27	-4.9	-4.9	-5.39	0	0
MSGI1_1793	TC1668	42	15	1.5	1.5	3.72	2.00E-04	5.54E-03
MSGI1_17930	TC20161	20	2	3.2	3.2	4.07	5.00E-05	1.61E-03
MSGI1_17980	TC2014	5	32	-2.5	-2.5	-4.51	1.00E-05	2.90E-04
MSGI1_18006	50319401	27	77	-1.5	-1.5	-5.06	0	3.00E-05
MSGI1_1806	TC826	76	170	-1.2	-1.2	-6.15	0	0
MSGI1_18065	50320470	23	52	-1.2	-1.2	-3.39	6.90E-04	0.01
MSGI1_18068	50318502	7	102	-3.7	-3.7	-9.7	0	0
MSGI1_1807	TC595	100	19	2.4	2.4	7.75	0	0
MSGI1_18078	50316644	0	495	-10.0	-10.0	-19.37	0	0
MSGI1_1808	TC15719	49	111	-1.1	-1.2	-4.91	0	5.00E-05
MSGI1_18145	170677085	979	3400	-1.8	-1.8	-37.95	0	0
MSGI1_18152	TC8168	3	51	-3.8	-3.8	-6.9	0	0
MSGI1_18157	TC3446	12	0	4.7	4.7	3.65	2.60E-04	6.97E-03
MSGI1_18190	50318320	42	104	-1.3	-1.3	-5.23	0	1.00E-05
MSGI1_18196	50317665	74	182	-1.3	-1.3	-6.86	0	0
MSGI1_18197	50317607	48	125	-1.4	-1.4	-6.01	0	0
MSGI1_18217	TC463	38	87	-1.2	-1.2	-4.42	1.00E-05	4.10E-04
MSGI1_18240	NODE_28302_length_534_cov_19.865168	13	39	-1.5	-1.5	-3.56	3.60E-04	8.99E-03
MSGI1_18260	50317816	4	38	-3.1	-3.1	-5.55	0	0
MSGI1_18263	50317456	54	1	5.8	5.8	7.68	0	0
MSGI1_18283	TC21586	15	2	3.0	3.0	3.46	5.30E-04	0.01
MSGI1_18290	NODE_4880_length_533_cov_14.163227	4	26	-2.7	-2.7	-4.18	3.00E-05	1.05E-03
MSGI1_1831	TC8718	51	16	1.7	1.6	4.35	1.00E-05	5.50E-04
MSGI1_18319	50319390	48	20	1.3	1.2	3.38	7.20E-04	0.01
MSGI1_18329	50318079	37	136	-1.9	-1.9	-7.77	0	0
MSGI1_18344	50316892	17	50	-1.5	-1.5	-4.05	5.00E-05	1.72E-03
MSGI1_18352	157973530	1	30	-4.4	-4.4	-5.53	0	0
MSGI1_18374	NODE_9957_length_532_cov_7.575188	11	0	6.8	6.8	3.42	6.20E-04	0.01
MSGI1_18383	NODE_27606_length_532_cov_6.208647	33	9	1.9	1.9	3.86	1.10E-04	3.45E-03
MSGI1_18386	NODE_2258_length_532_cov_242.030075	49	138	-1.5	-1.5	-6.72	0	0
MSGI1_18443	NODE_52119_length_531_cov_9.058380	27	7	2.0	2.0	3.62	2.90E-04	7.54E-03
MSGI1_18459	50320238	9	30	-1.7	-1.7	-3.44	5.80E-04	0.01
MSGI1_18469	50317430	17	64	-1.9	-1.9	-5.3	0	1.00E-05
MSGI1_18522	NODE_1950_length_530_cov_25.850943	3	23	-2.9	-2.9	-4.14	3.00E-05	1.26E-03
MSGI1_18537	50319444	20	50	-1.3	-1.3	-3.69	2.20E-04	6.05E-03
MSGI1_18546	50317441	197	26	2.9	2.9	12.04	0	0
MSGI1_18547	50317039	0	905	-10.8	-10.8	-24.49	0	0
MSGI1_18556	TC4856	55	1	5.5	5.5	7.73	0	0
MSGI1_18575	NODE_3407_length_529_cov_19.266541	17	3	2.7	2.7	3.41	6.40E-04	0.01
MSGI1_18581	NODE_18104_length_529_cov_23.045368	5	40	-2.9	-2.9	-5.46	0	0
MSGI1_18588	50320417	13	47	-1.8	-1.8	-4.44	1.00E-05	3.80E-04
MSGI1_18594	50318315	32	169	-2.4	-2.4	-10.11	0	0
MSGI1_18597	50318015	63	171	-1.4	-1.4	-7.18	0	0
MSGI1_18602	50317574	7	107	-3.9	-3.9	-10.08	0	0
MSGI1_18603	50317296	35	8	2.2	2.2	4.38	1.00E-05	4.90E-04
MSGI1_18628	TC10895	35	0	8.5	8.5	5.68	0	0
MSGI1_18657	50317671	153	76	1.0	1.0	5.09	0	2.00E-05
MSGI1_18671	157976145	118	793	-2.7	-2.8	-23.66	0	0
MSGI1_18680	TC1702	155	370	-1.2	-1.3	-9.6	0	0
MSGI1_18705	NODE_21064_length_527_cov_20.874763	12	0	4.7	4.7	3.63	2.80E-04	7.32E-03
MSGI1_18721	50318182	116	13	3.2	3.2	9.62	0	0
MSGI1_18823	NODE_8359_length_525_cov_63.224762	39	0	8.6	8.6	5.95	0	0
MSGI1_18830	NODE_36947_length_525_cov_9.535238	17	0	5.1	5.1	4.31	2.00E-05	6.60E-04
MSGI1_18988	NODE_3441_length_523_cov_21.334608	0	20	-5.4	-5.4	-4.7	0	1.30E-04
MSGI1_19001	50319533	33	6	2.6	2.6	4.66	0	1.50E-04
MSGI1_19003	50318945	0	46	-8.8	-8.8	-6.33	0	0
MSGI1_19005	50318108	83	26	1.7	1.7	5.57	0	0
MSGI1_19047	NODE_22011_length_522_cov_25.785440	17	0	5.1	5.1	4.25	2.00E-05	8.10E-04
MSGI1_19057	50320312	32	194	-2.6	-2.6	-11.33	0	0
MSGI1_19111	NODE_26603_length_521_cov_29.168905	24	0	6.3	6.3	5.09	0	2.00E-05
MSGI1_19120	50320279	63	188	-1.6	-1.6	-8.12	0	0
MSGI1_19126	50317753	0	32	-8.3	-8.3	-5.45	0	0
MSGI1_19128	50317621	33	7	2.4	2.3	4.39	1.00E-05	4.80E-04
MSGI1_19135	157977288	77	27	1.5	1.5	4.98	0	4.00E-05
MSGI1_19152	TC17132	42	14	1.6	1.6	3.81	1.40E-04	4.11E-03
MSGI1_19182	50318457	0	972	-10.9	-10.9	-25.17	0	0
MSGI1_19193	50317281	29	73	-1.3	-1.3	-4.46	1.00E-05	3.60E-04
MSGI1_19233	NODE_27468_length_519_cov_10.499037	16	0	5.1	5.0	4.2	3.00E-05	9.80E-04
MSGI1_19236	NODE_26648_length_519_cov_20.021194	12	0	3.8	3.8	3.46	5.40E-04	0.01
MSGI1_19237	NODE_2526_length_519_cov_47.531792	33	0	6.1	6.0	5.99	0	0
MSGI1_19248	50319713	7	39	-2.4	-2.4	-4.89	0	5.00E-05
MSGI1_19266	50317320	33	166	-2.3	-2.3	-9.81	0	0
MSGI1_19306	50319499	8	112	-3.7	-3.8	-10.17	0	0
MSGI1_19318	50317254	171	81	1.1	1.1	5.64	0	0
MSGI1_19319	50316992	78	168	-1.1	-1.1	-5.88	0	0
MSGI1_19323	50316776	60	25	1.3	1.3	3.84	1.20E-04	3.62E-03
MSGI1_19324	50316760	14	2	3.0	3.0	3.3	9.70E-04	0.02
MSGI1_19328	157975818	34	108	-1.6	-1.6	-6.31	0	0
MSGI1_19394	50318388	25	61	-1.2	-1.3	-3.88	1.00E-04	3.18E-03
MSGI1_194	TC8783	23	75	-1.7	-1.7	-5.34	0	1.00E-05
MSGI1_19402	50318002	0	804	-10.7	-10.7	-23.41	0	0
MSGI1_19412	50316900	0	637	-10.3	-10.3	-21.39	0	0
MSGI1_19427	TC17929	224	606	-1.4	-1.4	-13.63	0	0
MSGI1_19462	TC7904	41	119	-1.5	-1.6	-6.35	0	0
MSGI1_19500	TC8340	2	32	-3.8	-3.8	-5.48	0	0
MSGI1_19514	TC18908	13	0	5.4	5.4	3.73	1.90E-04	5.30E-03
MSGI1_19519	TC11110	21	4	2.3	2.3	3.49	4.80E-04	0.01
MSGI1_19564	TC12145	5	23	-2.1	-2.1	-3.41	6.30E-04	0.01
MSGI1_19577	NODE_3861_length_513_cov_203.109161	140	67	1.1	1.0	5.04	0	3.00E-05
MSGI1_19605	TC161	25	0	8.0	8.0	4.93	0	5.00E-05
MSGI1_19649	TC19039	24	4	2.6	2.6	4	6.00E-05	2.10E-03
MSGI1_19657	TC12494	17	2	3.4	3.4	3.86	1.10E-04	3.46E-03
MSGI1_1970	TC1578	38	13	1.5	1.5	3.47	5.10E-04	0.01
MSGI1_19702	TC151	39	9	2.1	2.1	4.47	1.00E-05	3.40E-04
MSGI1_19708	TC1170	0	21	-4.6	-4.6	-4.69	0	1.30E-04
MSGI1_1972	TC794	78	37	1.1	1.1	3.91	9.00E-05	2.83E-03
MSGI1_19720	NODE_26704_length_510_cov_14.900000	12	0	4.7	4.6	3.6	3.10E-04	8.07E-03
MSGI1_19745	TC17361	18	45	-1.3	-1.3	-3.47	5.10E-04	0.01
MSGI1_19749	TC13170	0	13	-4.6	-4.7	-3.61	3.10E-04	7.87E-03
MSGI1_19751	TC11860	13	0	4.7	4.7	3.71	2.00E-04	5.70E-03
MSGI1_19766	NODE_4036_length_509_cov_17.640472	80	39	1.1	1.0	3.79	1.50E-04	4.38E-03
MSGI1_19777	NODE_23173_length_509_cov_14.394892	19	0	7.6	7.6	4.4	1.00E-05	4.50E-04
MSGI1_19796	TC4587	17	3	2.8	2.8	3.45	5.50E-04	0.01
MSGI1_19811	TC10951	26	3	3.0	3.0	4.47	1.00E-05	3.40E-04
MSGI1_19831	NODE_22981_length_508_cov_31.826771	11	0	4.5	4.4	3.33	8.50E-04	0.01
MSGI1_19832	NODE_21662_length_508_cov_14.053149	40	5	2.9	2.9	5.4	0	0
MSGI1_19837	NODE_11672_length_508_cov_15.937008	1	33	-4.6	-4.6	-5.83	0	0
MSGI1_19846	TC3813	4	23	-2.5	-2.5	-3.85	1.20E-04	3.56E-03
MSGI1_19883	50317840	439	1961	-2.2	-2.2	-32.46	0	0
MSGI1_19924	TC9164	25	123	-2.3	-2.3	-8.37	0	0
MSGI1_19938	TC20639	34	8	2.1	2.1	4.19	3.00E-05	1.03E-03
MSGI1_19967	NODE_24335_length_505_cov_21.584158	28	3	3.5	3.5	4.99	0	4.00E-05
MSGI1_19971	NODE_18755_length_505_cov_10.782178	0	30	-5.9	-5.9	-5.72	0	0
MSGI1_19973	NODE_15596_length_505_cov_11.938614	44	12	1.9	1.8	4.38	1.00E-05	5.00E-04
MSGI1_19978	TC8977	13	0	4.8	4.7	3.74	1.80E-04	5.14E-03
MSGI1_19997	TC12310	7	149	-4.3	-4.3	-12.2	0	0
MSGI1_19999	TC11810	19	54	-1.5	-1.5	-4.15	3.00E-05	1.20E-03
MSGI1_20029	TC9559	0	17	-5.1	-5.1	-4.23	2.00E-05	8.90E-04
MSGI1_20046	TC14594	13	0	4.8	4.7	3.75	1.70E-04	4.87E-03
MSGI1_20075	TC21912	35	85	-1.3	-1.3	-4.68	0	1.40E-04
MSGI1_20076	TC21878	0	25	-6.0	-6.0	-5.25	0	1.00E-05
MSGI1_20088	TC13493	46	13	1.8	1.8	4.41	1.00E-05	4.40E-04
MSGI1_20094	TC11616	12	0	4.0	3.9	3.42	6.10E-04	0.01
MSGI1_20095	TC1112	4	33	-2.7	-2.7	-4.79	0	9.00E-05
MSGI1_20108	NODE_45806_length_502_cov_16.021912	14	0	4.9	4.9	3.93	8.00E-05	2.63E-03
MSGI1_20165	TC6913	20	0	5.4	5.3	4.67	0	1.50E-04
MSGI1_20188	NODE_48383_length_500_cov_6.740000	26	5	2.3	2.3	3.91	9.00E-05	2.83E-03
MSGI1_20193	NODE_30769_length_500_cov_20.818001	15	0	7.3	7.3	4	6.00E-05	2.07E-03
MSGI1_20196	NODE_27630_length_500_cov_30.049999	36	0	6.2	6.2	6.24	0	0
MSGI1_20214	TC42	77	28	1.5	1.5	4.91	0	5.00E-05
MSGI1_20218	TC19933	6	63	-3.2	-3.3	-7.24	0	0
MSGI1_2023	NODE_1194_length_1539_cov_58.738792	76	0	7.3	7.2	8.84	0	0
MSGI1_20261	TC18068	81	30	1.4	1.4	4.93	0	5.00E-05
MSGI1_20267	TC12161	38	11	1.8	1.8	3.9	9.00E-05	2.92E-03
MSGI1_2027	TC262	41	102	-1.3	-1.3	-5.21	0	1.00E-05
MSGI1_20310	TC3638	10	0	4.8	4.8	3.36	7.60E-04	0.01
MSGI1_20356	TC20732	11	0	5.8	5.8	3.44	5.80E-04	0.01
MSGI1_20359	TC18845	2	27	-3.4	-3.4	-4.76	0	1.00E-04
MSGI1_20453	TC7622	97	0	7.6	7.6	9.83	0	0
MSGI1_20511	TC18773	24	1	4.2	4.2	4.86	0	6.00E-05
MSGI1_20514	TC17347	14	61	-2.1	-2.1	-5.68	0	0
MSGI1_20523	TC10795	0	42	-7.1	-7.1	-6.56	0	0
MSGI1_20525	NODE_5610_length_493_cov_267.498993	19	49	-1.4	-1.4	-3.78	1.60E-04	4.53E-03
MSGI1_20567	TC10819	166	22	3.0	2.9	11.12	0	0
MSGI1_20602	TC2362	0	261	-9.0	-9.0	-14.98	0	0
MSGI1_20613	TC11981	2	19	-2.8	-2.8	-3.63	2.70E-04	7.24E-03
MSGI1_20660	TC13824	16	2	2.8	2.8	3.46	5.30E-04	0.01
MSGI1_20673	NODE_45119_length_490_cov_14.473470	13	0	4.8	4.8	3.78	1.50E-04	4.41E-03
MSGI1_20677	NODE_32683_length_490_cov_47.302040	44	91	-1.0	-1.0	-4.07	5.00E-05	1.59E-03
MSGI1_2073	TC17359	0	33	-6.1	-6.1	-6.01	0	0
MSGI1_20733	NODE_2476_length_489_cov_63.214725	113	0	7.8	7.8	10.52	0	0
MSGI1_20742	TC9849	46	96	-1.1	-1.1	-4.28	2.00E-05	7.30E-04
MSGI1_20768	NODE_70713_length_488_cov_20.143442	19	4	2.4	2.4	3.39	6.90E-04	0.01
MSGI1_20792	NODE_13963_length_488_cov_43.717213	31	0	6.0	6.0	5.83	0	0
MSGI1_20795	50319282	40	14	1.5	1.5	3.6	3.20E-04	8.07E-03
MSGI1_20811	TC1722	103	40	1.4	1.3	5.3	0	1.00E-05
MSGI1_2082	TC16363	25	0	5.7	5.7	5.23	0	1.00E-05
MSGI1_20826	NODE_61851_length_487_cov_12.558521	19	0	5.3	5.3	4.55	1.00E-05	2.50E-04
MSGI1_20854	50318892	8	31	-1.9	-1.9	-3.8	1.40E-04	4.12E-03
MSGI1_20886	NODE_5365_length_486_cov_103.020576	184	0	9.9	9.8	11.88	0	0
MSGI1_20889	NODE_43825_length_486_cov_43.666668	39	6	2.8	2.8	5.26	0	1.00E-05
MSGI1_20935	NODE_8680_length_485_cov_59.406185	62	23	1.5	1.4	4.32	2.00E-05	6.20E-04
MSGI1_20936	NODE_6388_length_485_cov_72.004128	43	14	1.6	1.6	3.96	7.00E-05	2.36E-03
MSGI1_20945	NODE_29156_length_485_cov_35.086597	29	4	2.9	2.8	4.62	0	1.80E-04
MSGI1_20963	50321336	0	47	-6.5	-6.6	-7.05	0	0
MSGI1_20980	TC6650	12	0	4.6	4.6	3.5	4.60E-04	0.01
MSGI1_21016	NODE_26552_length_484_cov_15.264462	13	0	4.7	4.7	3.69	2.20E-04	6.00E-03
MSGI1_21034	50318843	20	2	3.2	3.2	4.02	6.00E-05	1.90E-03
MSGI1_21046	157975211	1	23	-4.5	-4.6	-4.92	0	5.00E-05
MSGI1_21055	TC4389	14	0	4.9	4.9	3.95	8.00E-05	2.50E-03
MSGI1_21067	TC14597	0	38	-6.3	-6.3	-6.43	0	0
MSGI1_21133	TC20678	28	1	4.7	4.7	5.38	0	1.00E-05
MSGI1_21142	TC12291	4	35	-2.9	-2.9	-5.12	0	2.00E-05
MSGI1_21179	50318124	32	4	2.9	2.9	4.82	0	7.00E-05
MSGI1_21186	146148989	94	46	1.0	1.0	3.99	6.00E-05	2.14E-03
MSGI1_21189	NODE_9473_length_481_cov_94.336800	73	25	1.6	1.6	4.99	0	3.00E-05
MSGI1_2119	TC16747	23	64	-1.5	-1.5	-4.48	1.00E-05	3.30E-04
MSGI1_21198	NODE_35322_length_481_cov_11.374221	14	0	4.9	4.9	3.92	9.00E-05	2.77E-03
MSGI1_2122	TC8312	176	68	1.4	1.4	7	0	0
MSGI1_21246	TC8356	416	1724	-2.0	-2.1	-29.46	0	0
MSGI1_21256	TC17870	151	10	3.9	3.8	11.88	0	0
MSGI1_21260	TC13403	0	17	-7.4	-7.4	-4.13	4.00E-05	1.29E-03
MSGI1_21301	50320481	44	126	-1.5	-1.5	-6.48	0	0
MSGI1_21304	50318505	82	174	-1.1	-1.1	-5.84	0	0
MSGI1_21311	TC946	84	344	-2.0	-2.0	-13.01	0	0
MSGI1_21333	TC17428	5	68	-3.8	-3.8	-7.97	0	0
MSGI1_21334	TC15569	13	0	4.8	4.7	3.74	1.80E-04	5.14E-03
MSGI1_21382	50319701	198	62	1.7	1.7	8.59	0	0
MSGI1_21387	157973467	21	4	2.3	2.3	3.46	5.30E-04	0.01
MSGI1_21454	50317377	118	46	1.4	1.4	5.75	0	0
MSGI1_21459	TC8148	68	4	4.1	4.1	8.15	0	0
MSGI1_21465	TC3122	0	18	-5.2	-5.2	-4.45	1.00E-05	3.70E-04
MSGI1_21481	TC10197	0	13	-4.7	-4.7	-3.64	2.70E-04	7.14E-03
MSGI1_21548	TC12700	0	25	-7.0	-7.0	-5.09	0	2.00E-05
MSGI1_21575	50320603	102	43	1.2	1.2	4.87	0	6.00E-05
MSGI1_21578	50318137	18	248	-3.8	-3.8	-15.21	0	0
MSGI1_21595	TC17824	34	79	-1.2	-1.2	-4.29	2.00E-05	7.00E-04
MSGI1_21650	50319213	309	0	8.8	8.8	16.49	0	0
MSGI1_21657	50316695	4	31	-2.7	-2.7	-4.57	0	2.20E-04
MSGI1_21691	NODE_7205_length_474_cov_79.297470	140	6	4.5	4.5	11.94	0	0
MSGI1_21734	TC8345	36	80	-1.1	-1.2	-4.13	4.00E-05	1.28E-03
MSGI1_21753	TC11446	70	32	1.2	1.1	3.82	1.30E-04	3.85E-03
MSGI1_21754	NODE_9856_length_473_cov_30.583509	62	6	3.3	3.3	7.17	0	0
MSGI1_21787	50322103	46	131	-1.5	-1.5	-6.51	0	0
MSGI1_21799	50317278	11	48	-2.1	-2.1	-4.96	0	4.00E-05
MSGI1_21804	TC7530	2	20	-3.0	-3.0	-3.93	8.00E-05	2.64E-03
MSGI1_21813	TC279	33	0	6.1	6.1	5.99	0	0
MSGI1_21820	TC18279	19	52	-1.4	-1.4	-3.98	7.00E-05	2.22E-03
MSGI1_21832	NODE_6483_length_472_cov_17.677965	0	56	-8.1	-8.1	-7.29	0	0
MSGI1_21859	50322068	71	196	-1.5	-1.5	-7.85	0	0
MSGI1_21863	50320855	2	31	-3.4	-3.4	-5.14	0	2.00E-05
MSGI1_2188	TC9406	10	42	-2.0	-2.0	-4.45	1.00E-05	3.70E-04
MSGI1_21880	TC255	21	3	2.7	2.7	3.85	1.20E-04	3.59E-03
MSGI1_21930	50320570	4	68	-4.0	-4.0	-8.1	0	0
MSGI1_21931	50319504	8	30	-1.9	-1.9	-3.71	2.10E-04	5.72E-03
MSGI1_21949	TC18990	76	7	3.4	3.4	8.03	0	0
MSGI1_21964	NODE_8322_length_470_cov_76.446808	51	6	3.1	3.1	6.35	0	0
MSGI1_21965	NODE_7954_length_470_cov_16.746809	9	35	-1.9	-1.9	-3.98	7.00E-05	2.19E-03
MSGI1_22012	157974398	64	19	1.7	1.7	5.02	0	3.00E-05
MSGI1_22022	TC20614	1	19	-3.5	-3.6	-4.06	5.00E-05	1.64E-03
MSGI1_22065	50322157	4	41	-3.1	-3.1	-5.7	0	0
MSGI1_22091	TC3803	2	15	-2.7	-2.8	-3.29	9.70E-04	0.02
MSGI1_22111	NODE_4170_length_468_cov_49.814102	0	99	-7.6	-7.6	-9.91	0	0
MSGI1_22143	20381697	28	222	-3.0	-3.0	-13.03	0	0
MSGI1_22193	NODE_13055_length_467_cov_91.803001	27	4	2.7	2.7	4.26	2.00E-05	7.70E-04
MSGI1_22214	170677115	24	55	-1.1	-1.2	-3.46	5.30E-04	0.01
MSGI1_22220	TC7533	5	28	-2.3	-2.3	-4.02	6.00E-05	1.90E-03
MSGI1_22237	TC178	15	0	4.9	4.9	3.96	7.00E-05	2.36E-03
MSGI1_22295	TC4048	18	4	2.4	2.4	3.3	9.60E-04	0.01
MSGI1_22349	50321697	3	24	-2.8	-2.8	-4.19	3.00E-05	1.01E-03
MSGI1_2240	TC1444	7	32	-2.0	-2.0	-3.97	7.00E-05	2.31E-03
MSGI1_22417	NODE_12201_length_464_cov_53.411636	32	1	5.0	5.0	5.85	0	0
MSGI1_2243	TC938	30	69	-1.2	-1.2	-3.9	9.00E-05	2.98E-03
MSGI1_22452	TC8771	734	2067	-1.5	-1.5	-25.95	0	0
MSGI1_2248	TC8931	23	118	-2.3	-2.3	-8.28	0	0
MSGI1_22495	NODE_17845_length_463_cov_35.935204	21	0	5.4	5.4	4.76	0	1.00E-04
MSGI1_22516	50320196	2	52	-4.3	-4.3	-7.25	0	0
MSGI1_22520	50318156	13	0	3.9	3.9	3.6	3.10E-04	7.89E-03
MSGI1_22530	TC5127	21	2	3.2	3.1	4.13	4.00E-05	1.28E-03
MSGI1_22535	TC3400	35	78	-1.2	-1.2	-4.15	3.00E-05	1.19E-03
MSGI1_22545	TC14353	4	24	-2.6	-2.6	-3.97	7.00E-05	2.31E-03
MSGI1_22562	NODE_49035_length_462_cov_7.612554	10	0	6.7	6.7	3.33	8.40E-04	0.01
MSGI1_2258	TC619	26	71	-1.4	-1.5	-4.66	0	1.50E-04
MSGI1_22582	NODE_11439_length_462_cov_97.612556	43	8	2.4	2.4	5.07	0	2.00E-05
MSGI1_22589	50322015	72	17	2.1	2.0	5.94	0	0
MSGI1_22596	50319000	91	289	-1.7	-1.7	-10.51	0	0
MSGI1_22597	50317829	12	38	-1.6	-1.6	-3.6	3.10E-04	7.93E-03
MSGI1_22620	TC11232	22	2	3.7	3.7	4.53	1.00E-05	2.60E-04
MSGI1_22647	NODE_10723_length_461_cov_14.603037	38	7	2.5	2.5	4.87	0	6.00E-05
MSGI1_22661	50319637	170	68	1.3	1.3	6.66	0	0
MSGI1_22664	50318073	0	13	-5.0	-5.0	-3.65	2.60E-04	6.97E-03
MSGI1_22669	136142055	201	98	1.0	1.0	5.96	0	0
MSGI1_22714	NODE_2926_length_460_cov_21.336956	25	0	8.0	8.0	4.89	0	5.00E-05
MSGI1_22723	NODE_13567_length_460_cov_55.549999	30	7	2.0	2.0	3.83	1.20E-04	3.73E-03
MSGI1_22740	50319470	43	94	-1.1	-1.1	-4.43	1.00E-05	4.00E-04
MSGI1_22765	TC179	18	0	6.0	6.0	4.5	1.00E-05	3.00E-04
MSGI1_22789	NODE_25464_length_459_cov_44.470589	107	20	2.4	2.4	8.04	0	0
MSGI1_22832	TC18203	5	22	-2.0	-2.0	-3.31	9.00E-04	0.01
MSGI1_22841	TC10391	20	2	3.3	3.3	4.06	5.00E-05	1.66E-03
MSGI1_22877	50321010	6	34	-2.4	-2.4	-4.5	1.00E-05	3.00E-04
MSGI1_2290	TC8891	48	15	1.7	1.7	4.31	2.00E-05	6.50E-04
MSGI1_2291	TC7956	325	736	-1.2	-1.2	-12.92	0	0
MSGI1_22946	NODE_21744_length_457_cov_7.951860	5	33	-2.7	-2.7	-4.82	0	7.00E-05
MSGI1_22955	NODE_10174_length_457_cov_23.142233	19	0	5.3	5.3	4.55	1.00E-05	2.50E-04
MSGI1_23013	NODE_5051_length_456_cov_29.986841	53	120	-1.2	-1.2	-5.15	0	2.00E-05
MSGI1_23031	NODE_2090_length_456_cov_17.732456	11	0	4.5	4.5	3.45	5.50E-04	0.01
MSGI1_23043	F7SND4004IDIXD	43	16	1.5	1.4	3.62	2.90E-04	7.64E-03
MSGI1_23058	50321715	89	289	-1.7	-1.7	-10.62	0	0
MSGI1_23064	50318848	5	25	-2.2	-2.2	-3.66	2.50E-04	6.63E-03
MSGI1_23081	TC3085	70	8	3.2	3.2	7.58	0	0
MSGI1_23082	TC2622	25	176	-2.8	-2.8	-11.27	0	0
MSGI1_23086	TC19430	46	18	1.4	1.4	3.58	3.40E-04	8.59E-03
MSGI1_23089	TC13543	4	979	-7.7	-7.7	-31.15	0	0
MSGI1_23095	NODE_8573_length_455_cov_13.435164	4	24	-2.3	-2.3	-3.72	1.90E-04	5.42E-03
MSGI1_23102	NODE_5909_length_455_cov_15.298902	0	23	-6.9	-6.9	-4.94	0	4.00E-05
MSGI1_23112	NODE_16345_length_455_cov_41.156044	40	0	6.3	6.3	6.59	0	0
MSGI1_23133	50321557	22	57	-1.4	-1.4	-4.01	6.00E-05	2.00E-03
MSGI1_23145	TC8239	0	56	-7.5	-7.5	-7.47	0	0
MSGI1_23150	TC2623	0	207	-8.4	-8.4	-13.8	0	0
MSGI1_23164	TC12746	51	5	3.3	3.2	6.5	0	0
MSGI1_23197	NODE_19247_length_454_cov_10.715859	0	31	-5.9	-6.0	-5.79	0	0
MSGI1_23198	NODE_1855_length_454_cov_22.048458	31	8	2.0	2.0	3.83	1.30E-04	3.85E-03
MSGI1_23237	TC15175	13	0	4.3	4.3	3.68	2.30E-04	6.20E-03
MSGI1_23238	TC14550	12	0	4.7	4.7	3.63	2.80E-04	7.32E-03
MSGI1_23245	TC1169	29	109	-1.9	-1.9	-7.06	0	0
MSGI1_23268	NODE_11027_length_453_cov_9.236203	3	27	-3.1	-3.1	-4.66	0	1.50E-04
MSGI1_23282	50322112	96	236	-1.3	-1.3	-7.85	0	0
MSGI1_23293	157976839	385	833	-1.1	-1.1	-13.17	0	0
MSGI1_23298	TC5101	35	6	2.5	2.5	4.72	0	1.20E-04
MSGI1_2332	TC2098	42	15	1.5	1.5	3.69	2.20E-04	6.14E-03
MSGI1_23339	F7SND4004J1S7W	18	3	2.6	2.5	3.48	5.00E-04	0.01
MSGI1_23388	NODE_41955_length_451_cov_9.086474	12	0	4.7	4.7	3.63	2.80E-04	7.32E-03
MSGI1_23391	NODE_36876_length_451_cov_10.880266	25	4	2.7	2.7	4.17	3.00E-05	1.11E-03
MSGI1_23404	NODE_16796_length_451_cov_21.261641	80	4	4.4	4.4	9.02	0	0
MSGI1_23418	TC4892	14	0	5.1	5.1	3.85	1.20E-04	3.54E-03
MSGI1_2346	TC13798	19	0	5.3	5.2	4.52	1.00E-05	2.70E-04
MSGI1_23461	NODE_36188_length_450_cov_14.304444	40	12	1.7	1.7	3.98	7.00E-05	2.22E-03
MSGI1_23467	NODE_24014_length_450_cov_10.044444	1	20	-3.9	-3.9	-4.31	2.00E-05	6.50E-04
MSGI1_23472	NODE_10619_length_450_cov_20.946667	1	34	-4.3	-4.3	-5.87	0	0
MSGI1_23482	TC5494	62	7	3.2	3.2	7.13	0	0
MSGI1_235	TC1344	1	54	-5.2	-5.2	-7.6	0	0
MSGI1_23526	NODE_10329_length_449_cov_56.405346	109	43	1.4	1.4	5.49	0	0
MSGI1_23530	TC7862	295	66	2.2	2.1	12.39	0	0
MSGI1_23551	TC12360	22	5	2.3	2.3	3.61	3.00E-04	7.86E-03
MSGI1_23558	NODE_5933_length_448_cov_25.408482	1	13	-3.4	-3.5	-3.38	7.20E-04	0.01
MSGI1_23575	NODE_14741_length_448_cov_38.743305	32	5	2.7	2.7	4.73	0	1.10E-04
MSGI1_23584	TC5049	24	64	-1.4	-1.4	-4.38	1.00E-05	4.90E-04
MSGI1_23587	TC3725	117	51	1.2	1.2	5.09	0	2.00E-05
MSGI1_23624	NODE_2552_length_447_cov_214.655487	33	181	-2.4	-2.5	-10.61	0	0
MSGI1_23633	NODE_12508_length_447_cov_18.319910	0	27	-7.1	-7.1	-5.3	0	1.00E-05
MSGI1_23700	TC21634	0	16	-4.3	-4.3	-3.94	8.00E-05	2.55E-03
MSGI1_23710	TC140	18	0	5.2	5.2	4.41	1.00E-05	4.40E-04
MSGI1_23724	NODE_29871_length_445_cov_10.995505	4	24	-2.4	-2.4	-3.82	1.30E-04	3.92E-03
MSGI1_23737	TC5678	18	0	5.0	4.9	4.43	1.00E-05	4.00E-04
MSGI1_23738	TC5446	11	0	4.5	4.5	3.43	5.90E-04	0.01
MSGI1_23820	TC13487	14	0	4.6	4.6	3.82	1.30E-04	3.92E-03
MSGI1_23840	NODE_3428_length_443_cov_115.246048	203	0	8.7	8.7	13.46	0	0
MSGI1_23869	TC11495	43	6	3.0	3.0	5.75	0	0
MSGI1_23894	NODE_16133_length_442_cov_18.149321	43	14	1.6	1.6	3.89	1.00E-04	3.04E-03
MSGI1_23905	TC981	28	64	-1.2	-1.2	-3.75	1.70E-04	4.96E-03
MSGI1_23920	TC13194	29	3	3.2	3.2	4.86	0	6.00E-05
MSGI1_23925	NODE_8104_length_441_cov_21.832199	0	38	-6.3	-6.3	-6.41	0	0
MSGI1_23955	NODE_22082_length_441_cov_16.564627	2	43	-4.1	-4.2	-6.49	0	0
MSGI1_23961	NODE_11050_length_441_cov_33.362812	13	0	4.7	4.7	3.69	2.20E-04	6.00E-03
MSGI1_23975	50318095	19	256	-3.7	-3.7	-15.33	0	0
MSGI1_23991	TC11194	21	0	4.7	4.7	4.71	0	1.20E-04
MSGI1_23998	NODE_5651_length_440_cov_34.131817	47	0	8.9	8.9	6.42	0	0
MSGI1_24025	50316678	32	82	-1.3	-1.3	-4.72	0	1.20E-04
MSGI1_2403	TC834	38	90	-1.2	-1.2	-4.67	0	1.50E-04
MSGI1_24051	TC11780	26	0	5.7	5.7	5.29	0	1.00E-05
MSGI1_24068	NODE_33476_length_439_cov_18.804100	24	1	4.1	4.1	4.83	0	7.00E-05
MSGI1_24101	TC20325	6	53	-3.0	-3.0	-6.39	0	0
MSGI1_24109	TC14599	11	0	4.6	4.5	3.47	5.20E-04	0.01
MSGI1_24113	TC12071	11	0	5.3	5.3	3.56	3.60E-04	9.03E-03
MSGI1_24153	NODE_16416_length_438_cov_22.196346	36	84	-1.2	-1.2	-4.4	1.00E-05	4.50E-04
MSGI1_24154	NODE_13177_length_438_cov_64.910957	30	0	5.9	5.9	5.71	0	0
MSGI1_24156	NODE_12713_length_438_cov_7.680365	4	23	-2.4	-2.4	-3.74	1.80E-04	5.08E-03
MSGI1_24202	TC10934	26	6	2.1	2.1	3.68	2.20E-04	6.15E-03
MSGI1_24304	NODE_2985_length_436_cov_14.612386	0	28	-5.8	-5.8	-5.47	0	0
MSGI1_24317	NODE_14796_length_436_cov_6.665138	0	13	-4.7	-4.7	-3.67	2.40E-04	6.46E-03
MSGI1_24339	TC4923	12	0	5.9	5.9	3.62	2.90E-04	7.57E-03
MSGI1_24344	TC21186	1	13	-3.6	-3.7	-3.37	7.40E-04	0.01
MSGI1_24387	NODE_16441_length_435_cov_15.898850	14	0	7.2	7.2	3.84	1.20E-04	3.72E-03
MSGI1_24398	50321305	7	33	-2.1	-2.1	-4.1	4.00E-05	1.44E-03
MSGI1_24401	50320713	7	40	-2.4	-2.4	-4.88	0	6.00E-05
MSGI1_24412	TC7991	1	24	-4.0	-4.0	-4.84	0	7.00E-05
MSGI1_24427	TC131	60	11	2.5	2.5	6.15	0	0
MSGI1_24476	50319946	53	12	2.1	2.1	5.19	0	1.00E-05
MSGI1_2448	TC3889	24	1	4.2	4.2	4.86	0	6.00E-05
MSGI1_24487	TC6063	1	18	-3.5	-3.5	-4.04	5.00E-05	1.82E-03
MSGI1_24505	TC13352	0	17	-6.4	-6.4	-4.28	2.00E-05	7.20E-04
MSGI1_24565	136141360	44	12	1.8	1.8	4.33	1.00E-05	6.10E-04
MSGI1_24573	TC3811	22	0	6.2	6.2	4.86	0	6.00E-05
MSGI1_24640	50320070	183	727	-2.0	-2.0	-18.72	0	0
MSGI1_24647	50317660	12	91	-2.8	-2.8	-8.14	0	0
MSGI1_24652	136141831	0	38	-6.2	-6.2	-6.37	0	0
MSGI1_24656	TC6835	42	11	2.0	1.9	4.39	1.00E-05	4.70E-04
MSGI1_24661	TC407	19	0	4.4	4.4	4.44	1.00E-05	3.80E-04
MSGI1_2471	TC128	69	15	2.3	2.2	6.21	0	0
MSGI1_24854	NODE_26742_length_429_cov_17.778555	20	3	2.9	2.9	3.85	1.20E-04	3.57E-03
MSGI1_24881	50320524	610	2107	-1.8	-1.8	-29.76	0	0
MSGI1_24893	TC8284	117	0	7.9	7.9	10.67	0	0
MSGI1_24929	TC11061	13	38	-1.5	-1.5	-3.58	3.40E-04	8.60E-03
MSGI1_24941	NODE_44956_length_428_cov_16.271029	16	0	5.1	5.1	4.23	2.00E-05	8.90E-04
MSGI1_24955	NODE_20113_length_428_cov_112.705605	70	8	3.1	3.1	7.47	0	0
MSGI1_2496	TC19581	20	0	5.4	5.4	4.73	0	1.10E-04
MSGI1_24966	NODE_10846_length_428_cov_51.441589	30	9	1.8	1.8	3.58	3.40E-04	8.49E-03
MSGI1_24975	50320862	1	85	-5.6	-5.7	-9.6	0	0
MSGI1_24979	50319357	174	37	2.2	2.2	9.79	0	0
MSGI1_24989	TC483	1	40	-4.9	-4.9	-6.48	0	0
MSGI1_24993	TC20726	56	16	1.8	1.8	4.79	0	9.00E-05
MSGI1_25044	NODE_19753_length_427_cov_27.302107	27	2	4.0	3.9	5.13	0	2.00E-05
MSGI1_25052	NODE_14223_length_427_cov_7.552693	12	1	3.7	3.7	3.37	7.30E-04	0.01
MSGI1_25076	157975604	205	69	1.6	1.6	8.34	0	0
MSGI1_25096	TC2015	0	35	-6.1	-6.1	-6.13	0	0
MSGI1_2512	TC2341	8	31	-1.9	-1.9	-3.8	1.40E-04	4.12E-03
MSGI1_25121	NODE_4646_length_426_cov_149.612671	91	0	8.8	8.8	8.94	0	0
MSGI1_2513	NODE_1304_length_1429_cov_64.578026	83	28	1.6	1.5	5.29	0	1.00E-05
MSGI1_25166	TC12966	0	20	-6.1	-6.1	-4.64	0	1.60E-04
MSGI1_25202	TC9933	147	58	1.4	1.3	6.28	0	0
MSGI1_25217	TC2852	44	7	2.6	2.6	5.38	0	1.00E-05
MSGI1_25227	TC158	48	7	2.7	2.7	5.74	0	0
MSGI1_25235	NODE_9429_length_424_cov_15.254717	16	0	5.8	5.8	4.21	2.00E-05	9.40E-04
MSGI1_25279	TC7958	51	133	-1.4	-1.4	-6.14	0	0
MSGI1_25289	TC2424	1	19	-4.2	-4.3	-4.36	1.00E-05	5.40E-04
MSGI1_25314	NODE_49194_length_423_cov_11.529551	10	0	6.8	6.7	3.36	7.60E-04	0.01
MSGI1_25353	TC5297	18	0	7.5	7.5	4.27	2.00E-05	7.50E-04
MSGI1_25394	NODE_2960_length_422_cov_153.710907	23	58	-1.3	-1.3	-3.89	1.00E-04	3.08E-03
MSGI1_25395	NODE_23291_length_422_cov_54.170616	33	0	6.1	6.1	6	0	0
MSGI1_25435	NODE_31449_length_421_cov_12.465558	11	0	4.6	4.6	3.48	4.90E-04	0.01
MSGI1_25480	F7SND4003HBMWW	38	306	-3.0	-3.0	-15.37	0	0
MSGI1_25503	TC19222	27	60	-1.1	-1.1	-3.49	4.70E-04	0.01
MSGI1_25534	NODE_33982_length_420_cov_17.657143	12	0	4.6	4.6	3.5	4.60E-04	0.01
MSGI1_25546	NODE_17648_length_420_cov_19.542856	22	0	7.8	7.8	4.66	0	1.50E-04
MSGI1_25555	NODE_10308_length_420_cov_7.354762	19	0	5.3	5.3	4.55	1.00E-05	2.50E-04
MSGI1_25573	TC6583	0	25	-4.8	-4.8	-5.16	0	2.00E-05
MSGI1_25607	NODE_43018_length_419_cov_15.933174	43	0	6.0	5.9	6.82	0	0
MSGI1_25610	NODE_30012_length_419_cov_20.627686	12	42	-1.7	-1.7	-4.07	5.00E-05	1.62E-03
MSGI1_25655	TC156	11	0	4.6	4.6	3.48	4.90E-04	0.01
MSGI1_25663	NODE_8109_length_418_cov_190.724884	134	45	1.6	1.6	6.71	0	0
MSGI1_25665	NODE_7324_length_418_cov_95.729668	49	9	2.5	2.5	5.57	0	0
MSGI1_25693	NODE_12817_length_418_cov_18.978470	0	32	-5.3	-5.3	-5.9	0	0
MSGI1_25695	NODE_11684_length_418_cov_33.842106	41	0	8.7	8.7	6.07	0	0
MSGI1_25747	TC14694	3	19	-2.4	-2.4	-3.35	7.90E-04	0.01
MSGI1_25797	F7SND4003GLE8A	0	12	-4.5	-4.6	-3.46	5.40E-04	0.01
MSGI1_25809	TC59	7	50	-2.8	-2.8	-6.02	0	0
MSGI1_25811	TC4549	16	43	-1.4	-1.4	-3.52	4.20E-04	0.01
MSGI1_25815	TC21865	0	32	-6.0	-6.0	-5.93	0	0
MSGI1_25854	NODE_27663_length_416_cov_164.252411	54	11	2.4	2.4	5.66	0	0
MSGI1_25950	50320665	28	8	1.8	1.8	3.45	5.60E-04	0.01
MSGI1_25954	50317172	59	20	1.6	1.6	4.49	1.00E-05	3.20E-04
MSGI1_25973	TC20578	27	1	4.3	4.3	5.24	0	1.00E-05
MSGI1_25976	TC19491	18	44	-1.3	-1.3	-3.3	9.40E-04	0.01
MSGI1_26002	NODE_46039_length_414_cov_11.248793	11	0	6.8	6.8	3.46	5.30E-04	0.01
MSGI1_26014	NODE_21859_length_414_cov_48.388889	19	0	5.3	5.3	4.55	1.00E-05	2.50E-04
MSGI1_26039	50316590	3	30	-3.2	-3.2	-4.93	0	5.00E-05
MSGI1_26093	NODE_26300_length_413_cov_32.159805	110	15	2.8	2.8	8.92	0	0
MSGI1_26096	NODE_18300_length_413_cov_18.949152	5	26	-2.2	-2.2	-3.74	1.80E-04	5.13E-03
MSGI1_26099	NODE_16714_length_413_cov_7.341404	19	0	4.8	4.8	4.45	1.00E-05	3.70E-04
MSGI1_26107	F7SND4004IPJ52	181	87	1.1	1.1	5.8	0	0
MSGI1_26126	157973920	23	60	-1.3	-1.4	-4.1	4.00E-05	1.45E-03
MSGI1_26134	TC468	0	23	-5.8	-5.8	-4.97	0	4.00E-05
MSGI1_26138	TC3741	61	213	-1.8	-1.8	-9.47	0	0
MSGI1_2614	TC8200	43	97	-1.2	-1.2	-4.63	0	1.80E-04
MSGI1_26140	TC2944	22	2	3.9	3.9	4.62	0	1.80E-04
MSGI1_26146	TC18729	3	33	-3.2	-3.2	-5.15	0	2.00E-05
MSGI1_262	TC281	17	0	5.5	5.5	4.37	1.00E-05	5.20E-04
MSGI1_26204	50319890	22	4	2.7	2.7	3.89	1.00E-04	3.06E-03
MSGI1_26212	TC964	53	0	6.7	6.7	7.48	0	0
MSGI1_26214	TC7938	68	19	1.8	1.8	5.32	0	1.00E-05
MSGI1_26240	TC10475	23	193	-3.0	-3.0	-12.26	0	0
MSGI1_26252	NODE_5201_length_411_cov_129.569336	31	75	-1.3	-1.3	-4.35	1.00E-05	5.60E-04
MSGI1_26253	NODE_49027_length_411_cov_10.523114	14	0	4.4	4.3	3.78	1.60E-04	4.55E-03
MSGI1_26288	TC3024	6	55	-3.1	-3.1	-6.55	0	0
MSGI1_26298	TC17948	14	101	-2.8	-2.8	-8.57	0	0
MSGI1_26342	NODE_15005_length_410_cov_12.624391	63	15	2.1	2.1	5.61	0	0
MSGI1_26350	TC9684	12	44	-1.8	-1.8	-4.22	2.00E-05	9.30E-04
MSGI1_26433	TC19777	20	3	2.8	2.8	3.78	1.50E-04	4.49E-03
MSGI1_26469	NODE_25567_length_408_cov_15.843137	0	23	-5.5	-5.5	-4.98	0	4.00E-05
MSGI1_26502	TC20302	0	38	-6.3	-6.3	-6.42	0	0
MSGI1_26503	TC1937	0	41	-7.7	-7.7	-6.37	0	0
MSGI1_26524	NODE_54100_length_407_cov_9.181818	6	26	-2.0	-2.1	-3.64	2.70E-04	7.19E-03
MSGI1_26565	TC659	40	85	-1.1	-1.1	-4.08	4.00E-05	1.55E-03
MSGI1_2661	TC8520	109	22	2.3	2.3	7.95	0	0
MSGI1_26618	NODE_37588_length_406_cov_12.221675	12	0	4.7	4.6	3.6	3.10E-04	8.07E-03
MSGI1_26625	NODE_32333_length_406_cov_62.965519	79	0	8.1	8.0	8.7	0	0
MSGI1_26637	NODE_17279_length_406_cov_9.100986	16	1	3.6	3.5	3.8	1.40E-04	4.15E-03
MSGI1_26658	50319864	5	25	-2.3	-2.3	-3.81	1.40E-04	4.04E-03
MSGI1_2666	TC8489	30	78	-1.4	-1.4	-4.67	0	1.40E-04
MSGI1_2669	TC1678	59	0	6.9	6.9	7.87	0	0
MSGI1_26699	NODE_4870_length_405_cov_57.182716	28	2	4.1	4.1	5.23	0	1.00E-05
MSGI1_26755	284022817	33	7	2.2	2.2	4.25	2.00E-05	8.10E-04
MSGI1_26773	TC20226	9	49	-2.4	-2.4	-5.47	0	0
MSGI1_26780	TC16124	0	38	-7.6	-7.6	-6.2	0	0
MSGI1_2679	TC19828	0	36	-5.7	-5.7	-6.23	0	0
MSGI1_26807	NODE_5872_length_404_cov_22.398516	34	11	1.7	1.7	3.62	2.90E-04	7.50E-03
MSGI1_26838	NODE_2063_length_404_cov_323.608917	52	108	-1.0	-1.1	-4.51	1.00E-05	2.80E-04
MSGI1_2685	TC479	1	49	-5.2	-5.3	-7.28	0	0
MSGI1_26852	F7SND4003GK46D	0	51	-6.7	-6.7	-7.34	0	0
MSGI1_2686	TC10679	0	14	-4.8	-4.8	-3.81	1.40E-04	4.06E-03
MSGI1_26863	136141330	26	61	-1.2	-1.2	-3.81	1.40E-04	4.07E-03
MSGI1_26979	NODE_8606_length_402_cov_32.146767	2	36	-3.7	-3.8	-5.77	0	0
MSGI1_2699	TC1506	103	28	1.9	1.9	6.78	0	0
MSGI1_27027	50319112	30	93	-1.6	-1.6	-5.78	0	0
MSGI1_27056	TC10070	0	109	-8.1	-8.1	-10.2	0	0
MSGI1_27085	NODE_23491_length_401_cov_84.491272	20	4	2.6	2.5	3.63	2.80E-04	7.43E-03
MSGI1_2718	TC947	59	21	1.5	1.5	4.35	1.00E-05	5.60E-04
MSGI1_27189	50321730	16	46	-1.5	-1.5	-3.88	1.00E-04	3.17E-03
MSGI1_2720	TC2060	228	88	1.4	1.4	7.94	0	0
MSGI1_27202	TC9734	0	14	-4.8	-4.8	-3.81	1.40E-04	4.06E-03
MSGI1_27203	TC945	75	306	-2.0	-2.0	-12.33	0	0
MSGI1_27225	NODE_7939_length_399_cov_33.791981	27	7	2.0	1.9	3.54	3.90E-04	9.54E-03
MSGI1_27265	NODE_10544_length_399_cov_13.877193	0	12	-4.6	-4.6	-3.59	3.20E-04	8.28E-03
[truncated: 2,800 more rows]
