# Supplementary material for: Using RNA-Seq for gene identification, polymorphism detection and transcript profiling in two alfalfa genotypes with divergent cell wall composition in stems
Source: BMC Genomics. 2011 Apr 19;12:199. doi: 10.1186/1471-2164-12-199 (PMC3112146; doi:10.1186/1471-2164-12-199)
Supplement: Additional file 19 — Genes differentially expressed in ES and PES internodes of alfalfa genotypes 708 and 773. A table listing 13,797 genes differentially expressed in ES and PES internodes of alfalfa genotypes 708 and 773 in MSGI 1.0. Genes selected in additional files 15, 16, 17 and 18 were combined together to produce this table. The RPKM-normalized expression counts, MapMan functional class and description for each gene selected are also presented in the table. [file 1471-2164-12-199-S19.TXT]

Unique_ID	MSGI_ID	RPKM_708_ES	RPKM_708_PES	RPKM_773_ES	RPKM_773_PES	708_Log2(PES/ES)	773_Log2(PES/ES)	ES_Log2(708/773)	PES_Log2(708/773)	MapMan_Class	DESCRIPTION
MSGI1_17353	124567560	18.8	26.6	344.6	22.6	0	-3.9	-4.2	0	minor CHO metabolism.myo-inositol.InsP Synthases	inositol-3-phosphate synthase isozyme 2 / myo-inositol-1-phosphate synthase 2 / MI-1-P synthase 2 / IPS 2 Identical to Inositol-3-phosphate synthase isozyme 2 (EC 5.5.1.4) (Myo-inositol-1- phosphate synthase 2) (MI-1-P synthase 2) (IPS 2) [Arabidopsis T
MSGI1_111036	124567563	10	14	46.1	16.7	0	-1.5	-2.2	0	not assigned.unknown	not assigned.unknown
MSGI1_28971	124567581	89.7	112.5	216	115.2	0	0	-1.3	0	not assigned.unknown	not assigned.unknown
MSGI1_86404	136141125	1	2	15.7	2.8	0	0	-4	0	development.unspecified	ripening-responsive protein, putative similar to antiporter [Arabidopsis thaliana] (TAIR:AT5G10420.1); similar to MATE efflux family protein [Arabidopsis thaliana] (TAIR:AT5G44050.1); similar to ripening regulated protein DDTFR18 [Lycopersicon esculentu
MSGI1_56221	136141129	232.8	134.1	96.4	205.4	0	1.1	1.3	0	glycolysis.enolase	LOS2 (Low expression of osmotically responsive genes 1); phosphopyruvate hydratase Involved in light-dependent cold tolerance and encodes an enolase. Identical to Enolase (EC 4.2.1.11) (2-phosphoglycerate dehydratase) (2-phospho-D- glycerate hydro-lyase)
MSGI1_113111	136141162	11.1	22.9	131.9	18.8	0	-2.8	-3.6	0	not assigned.unknown	not assigned.unknown
MSGI1_32600	136141170	1.9	2.7	58.2	2.5	0	-4.5	-4.9	0	minor CHO metabolism.myo-inositol.InsP Synthases	inositol-3-phosphate synthase, putative / myo-inositol-1-phosphate synthase, putative / MI-1-P synthase, putative Identical to Probable inositol-3-phosphate synthase isozyme 3 (EC 5.5.1.4) (Myo- inositol-1-phosphate synthase 3) (MI-1-P synthase 3) (IPS
MSGI1_100601	136141176	4.8	37.3	70.6	54	3	0	-3.9	0	not assigned.unknown	not assigned.unknown
MSGI1_29951	136141179	52.8	28.9	20.4	40.1	0	0	1.4	0	not assigned.unknown	not assigned.unknown
MSGI1_73537	136141193	15.6	21.7	48.2	23	0	0	-1.6	0	transport.calcium	ACA8 (AUTOINHIBITED CA2+ -ATPASE, ISOFORM 8); calcium-transporting ATPase/ calmodulin binding Arabidopsis-autoinhibited Ca2+ -ATPase, isoform 8, contains all of the characteristic motifs of Ca2+ -transporting P-type Ca2+ -ATPases and is localized to the
MSGI1_112868	136141203	2	1.6	20	3.6	0	-2.5	-3.3	0	not assigned.unknown	not assigned.unknown
MSGI1_105073	136141318	27.6	29.8	92.7	49.1	0	0	-1.7	0	redox.ascorbate and glutathione	ATMDAR1 (MONODEHYDROASCORBATE REDUCTASE 1); monodehydroascorbate reductase (NADH) Encodes a peroxisomal monodehydroascorbate reductase, involved in the ascorbate-glutathione cycle which removes toxic H2O2 Identical to Probable monodehydroascorbate reduct
MSGI1_61800	136141319	0.4	0.2	6.6	13.8	0	0	0	-6.1	transport.misc	chloroplast ADP, ATP carrier protein 1 / ADP, ATP translocase 1 / adenine nucleotide translocase 1 (AATP1) Identical to Chloroplast ADP,ATP carrier protein 1, chloroplast precursor (ADP/ATP translocase 1) (Adenine nucleotide translocase 1) (AATP1) [Arab
MSGI1_26863	136141330	52.6	26.5	44.8	61.3	0	0	0	-1.2	C1-metabolism.glycine hydroxymethyltransferase	SHM4 (SERINE HYDROXYMETHYLTRANSFERASE 4); glycine hydroxymethyltransferase Encodes a serine hydroxymethyltransferase maximally expressed in root similar to SHM5 (SERINE HYDROXYMETHYLTRANSFERASE 5), glycine hydroxymethyltransferase [Arabidopsis thaliana]
MSGI1_26863	136141330	52.6	26.5	44.8	61.3	0	0	0	-1.2	amino acid metabolism.synthesis.serine-glycine-cysteine group.glycine.glycine hydroxymethyltransferase	SHM4 (SERINE HYDROXYMETHYLTRANSFERASE 4); glycine hydroxymethyltransferase Encodes a serine hydroxymethyltransferase maximally expressed in root similar to SHM5 (SERINE HYDROXYMETHYLTRANSFERASE 5), glycine hydroxymethyltransferase [Arabidopsis thaliana]
MSGI1_26863	136141330	52.6	26.5	44.8	61.3	0	0	0	-1.2	PS.photorespiration.serine hydroxymethyltransferase	SHM4 (SERINE HYDROXYMETHYLTRANSFERASE 4); glycine hydroxymethyltransferase Encodes a serine hydroxymethyltransferase maximally expressed in root similar to SHM5 (SERINE HYDROXYMETHYLTRANSFERASE 5), glycine hydroxymethyltransferase [Arabidopsis thaliana]
MSGI1_24565	136141360	25.5	44.4	15.1	12.4	0	0	0	1.8	not assigned.unknown	not assigned.unknown
MSGI1_33631	136141368	133.7	74.6	42.3	61.9	0	0	1.7	0	protein.synthesis.misc ribososomal protein	60S ribosomal protein L17 (RPL17A) Identical to 60S ribosomal protein L17-1 (RPL17A) [Arabidopsis Thaliana] (GB:Q93VI3;GB:Q9FZJ5); similar to 60S ribosomal protein L17 (RPL17B) [Arabidopsis thaliana] (TAIR:AT1G67430.1); similar to ribosomal protein [Pet
MSGI1_17972	136141426	5.5	4.2	23.2	8.5	0	0	-2.1	0	RNA.regulation of transcription.C2C2(Zn) CO-like, Constans-like zinc finger family	zinc finger (B-box type) family protein Identical to Zinc finger protein CONSTANS-LIKE 16 (COL16) [Arabidopsis Thaliana] (GB:Q8RWD0;GB:Q9C6L4); similar to zinc finger (B-box type) family protein [Arabidopsis thaliana] (TAIR:AT1G68520.1); similar to zinc
MSGI1_45897	136141429	0.8	1.1	11.2	13.5	0	0	0	-3.6	protein.postranslational modification	protein kinase family protein similar to protein kinase family protein [Arabidopsis thaliana] (TAIR:AT2G25760.1); similar to protein kinase family protein [Arabidopsis thaliana] (TAIR:AT5G18190.2); similar to protein kinase family protein [Arabidopsis th
MSGI1_79059	136141437	4.6	13.8	38	26.3	0	0	-3	0	nodulin_nodulin-like	nodulin_nodulin-like
MSGI1_79059	136141437	4.6	13.8	38	26.3	0	0	-3	0	hormone metabolism.ethylene.induced-regulated-responsive-activated	universal stress protein (USP) family protein similar to ethylene-responsive protein, putative [Arabidopsis thaliana] (TAIR:AT1G09740.1); similar to universal stress protein family [Medicago truncatula] (GB:ABE78101.1); contains InterPro domain Universa
MSGI1_74914	136141451	4.4	2.9	109.8	13.4	0	-3	-4.6	0	major CHO metabolism.degradation.starch.starch cleavage	BMY7/TR-BAMY (beta-amylase 7); beta-amylase similar to CT-BMY (BETA-AMYLASE 8), beta-amylase [Arabidopsis thaliana] (TAIR:AT4G17090.1); similar to beta-amylase 1 [Nicotiana langsdorffii x Nicotiana sanderae] (GB:AAY89374.1); similar to putative chloropl
MSGI1_17971	136141461	17.2	4.6	40.8	9.8	0	-2.1	0	0	protein.targeting	PSB29 (THYLAKOID FORMATION1) Chloroplast-localized Thylakoid formation1 gene product involved in vesicle-mediated formation of thylakoid membranes. Thf1 antisense lines contain abnormal chloroplasts early in leaf development (chloroplasts have loosely s
MSGI1_91238	136141479	115.9	56.3	48.1	125.4	-1	1.4	1.3	-1.2	not assigned.unknown	not assigned.unknown
MSGI1_14225	136141520	75.3	122.2	1.6	0.9	0	0	5.6	7.1	not assigned.unknown	not assigned.unknown
MSGI1_63189	136141526	24.8	7	34.2	10.7	0	-1.7	0	0	not assigned.unknown	not assigned.unknown
MSGI1_22363	136141539	1.7	3	35.2	2.1	0	-4.1	-4.4	0	minor CHO metabolism.myo-inositol.InsP Synthases	inositol-3-phosphate synthase, putative / myo-inositol-1-phosphate synthase, putative / MI-1-P synthase, putative Identical to Probable inositol-3-phosphate synthase isozyme 3 (EC 5.5.1.4) (Myo- inositol-1-phosphate synthase 3) (MI-1-P synthase 3) (IPS
MSGI1_32599	136141548	3.5	1.1	782.9	6.9	0	-6.8	-7.8	0	not assigned.unknown	not assigned.unknown
MSGI1_14564	136141602	7.8	14.1	49.9	16.3	0	-1.6	-2.7	0	major CHO metabolism.degradation.sucrose.Susy	SUS3; UDP-glycosyltransferase/ sucrose synthase/ transferase, transferring glycosyl groups Encodes a protein with sucrose synthase activity (SUS3). similar to SUS1 (SUCROSE SYNTHASE 1), UDP-glycosyltransferase/ sucrose synthase [Arabidopsis thaliana] (TA
MSGI1_14564	136141602	7.8	14.1	49.9	16.3	0	-1.6	-2.7	0	nodulin_nodulin-like	nodulin_nodulin-like
MSGI1_14564	136141602	7.8	14.1	49.9	16.3	0	-1.6	-2.7	0	cell wall	SUS3; UDP-glycosyltransferase/ sucrose synthase/ transferase, transferring glycosyl groups Encodes a protein with sucrose synthase activity (SUS3). similar to SUS1 (SUCROSE SYNTHASE 1), UDP-glycosyltransferase/ sucrose synthase [Arabidopsis thaliana] (TA
MSGI1_95745	136141612	75.3	46.9	218.6	32.3	0	-2.8	-1.5	0	not assigned.unknown	not assigned.unknown
MSGI1_16899	136141624	16.1	210.4	223.9	579.9	3.7	1.4	-3.8	-1.5	nodulin_nodulin-like	nodulin_nodulin-like
MSGI1_26044	136141635	0.3	0.3	11.6	6.5	0	0	-5.3	0	RNA.regulation of transcription.putative transcription regulator	transcription factor-related similar to methionine sulfoxide reductase domain-containing protein / SeIR domain-containing protein [Arabidopsis thaliana] (TAIR:AT4G04830.1); similar to putative methionine sulfoxide reductase B [Oryza sativa (japonica cult
MSGI1_114840	136141636	17.1	12.2	41.6	36.7	0	0	0	-1.6	not assigned.unknown	not assigned.unknown
MSGI1_38511	136141647	42.4	47.3	1.7	10.1	0	0	4.6	2.2	amino acid metabolism.synthesis.aspartate family.methionine.cystathionine beta-lyase	MTO1 (METHIONINE OVERACCUMULATION 1) encodes a cystathionine gamma-synthase, which performs the first committed step in methionine biosynthesis. A conserved motif of 13 amino acids in the first exon is required for posttranscriptional autoregulation. Thi
MSGI1_21873	136141652	7.1	15.1	74.1	17.2	0	-2.1	-3.4	0	not assigned.unknown	not assigned.unknown
MSGI1_27877	136141663	0.7	1.8	19.1	6.2	0	0	-4.8	0	not assigned.unknown	not assigned.unknown
MSGI1_12648	136141667	275.2	87.5	1757.6	157	-1.7	-3.5	-2.7	0	not assigned.unknown	not assigned.unknown
MSGI1_15424	136141669	8	12.6	136.9	10.9	0	-3.7	-4.1	0	minor CHO metabolism.myo-inositol.InsP Synthases	inositol-3-phosphate synthase isozyme 2 / myo-inositol-1-phosphate synthase 2 / MI-1-P synthase 2 / IPS 2 Identical to Inositol-3-phosphate synthase isozyme 2 (EC 5.5.1.4) (Myo-inositol-1- phosphate synthase 2) (MI-1-P synthase 2) (IPS 2) [Arabidopsis T
MSGI1_17820	136141688	7.4	9.9	111.4	7.7	0	-3.9	-3.9	0	minor CHO metabolism.myo-inositol.InsP Synthases	inositol-3-phosphate synthase isozyme 2 / myo-inositol-1-phosphate synthase 2 / MI-1-P synthase 2 / IPS 2 Identical to Inositol-3-phosphate synthase isozyme 2 (EC 5.5.1.4) (Myo-inositol-1- phosphate synthase 2) (MI-1-P synthase 2) (IPS 2) [Arabidopsis T
MSGI1_10984	136141694	47	113.4	205.2	74.8	1.3	-1.5	-2.1	0	stress.abiotic.heat	HSP70 (heat shock protein 70); ATP binding similar to heat shock cognate 70 kDa protein 3 (HSC70-3) (HSP70-3) [Arabidopsis thaliana] (TAIR:AT3G09440.1); similar to heat shock cognate 70 kDa protein 2 (HSC70-2) (HSP70-2) [Arabidopsis thaliana] (TAIR:AT5G
MSGI1_18551	136141703	72.3	104.5	165	143.1	0	0	-1.2	0	protein.degradation.serine protease	CLPC (HEAT SHOCK PROTEIN 93-V); ATP binding / ATPase Encodes a protein that is similar to ATP-dependent Clp protease ATP-binding subunit / ClpC. Involved in protein import into the chloroplast. May provide ATP source that drives the TIC (Translocon at th
MSGI1_19418	136141704	12.3	15.9	48.5	3.3	0	-3.9	-2	0	stress.abiotic.unspecified	SAG21 (SENESCENCE-ASSOCIATED GENE 21) Encodes AtLEA5 (late embryogenesis abundant like protein). Also known as SENESCENCE-ASSOCIATED GENE 21 (SAG21). Has a role on oxidative stress tolerance. mRNA levels are elevated in response to various stresses. sim
MSGI1_19418	136141704	12.3	15.9	48.5	3.3	0	-3.9	-2	0	development.late embryogenesis abundant	SAG21 (SENESCENCE-ASSOCIATED GENE 21) Encodes AtLEA5 (late embryogenesis abundant like protein). Also known as SENESCENCE-ASSOCIATED GENE 21 (SAG21). Has a role on oxidative stress tolerance. mRNA levels are elevated in response to various stresses. sim
MSGI1_10819	136141709	87.3	110.9	73.8	149.9	0	1	0	0	redox.ascorbate and glutathione.ascorbate	VTC2 (VITAMIN C DEFECTIVE 2) a gene encoding a novel protein is involved in ascorbate biosynthesis. recessive mutation has a reduced amount of vitamin C, lower level of non-photochemical quenching, and reduced rate of conversion of violaxanthin to zeaxan
MSGI1_69903	136141731	56.7	25.4	11.5	15.8	-1.2	0	2.3	0	amino acid metabolism.synthesis.serine-glycine-cysteine group.glycine.glycine hydroxymethyltransferase	SHM4 (SERINE HYDROXYMETHYLTRANSFERASE 4); glycine hydroxymethyltransferase Encodes a serine hydroxymethyltransferase maximally expressed in root similar to SHM5 (SERINE HYDROXYMETHYLTRANSFERASE 5), glycine hydroxymethyltransferase [Arabidopsis thaliana]
MSGI1_69903	136141731	56.7	25.4	11.5	15.8	-1.2	0	2.3	0	C1-metabolism.glycine hydroxymethyltransferase	SHM4 (SERINE HYDROXYMETHYLTRANSFERASE 4); glycine hydroxymethyltransferase Encodes a serine hydroxymethyltransferase maximally expressed in root similar to SHM5 (SERINE HYDROXYMETHYLTRANSFERASE 5), glycine hydroxymethyltransferase [Arabidopsis thaliana]
MSGI1_69903	136141731	56.7	25.4	11.5	15.8	-1.2	0	2.3	0	PS.photorespiration.serine hydroxymethyltransferase	SHM4 (SERINE HYDROXYMETHYLTRANSFERASE 4); glycine hydroxymethyltransferase Encodes a serine hydroxymethyltransferase maximally expressed in root similar to SHM5 (SERINE HYDROXYMETHYLTRANSFERASE 5), glycine hydroxymethyltransferase [Arabidopsis thaliana]
MSGI1_10983	136141734	4.9	9.3	27.4	9.9	0	0	-2.5	0	nodulin_nodulin-like	nodulin_nodulin-like
MSGI1_10983	136141734	4.9	9.3	27.4	9.9	0	0	-2.5	0	hormone metabolism.ethylene.synthesis-degradation	2-oxoglutarate-dependent dioxygenase, putative A single copy gene that encodes a protein with sequence similarity to tomato E8 (ACC synthase, the last step in ethylene biosynthesis) involved in ethylene synthesis and fruit ripening in tomato. This gene i
MSGI1_51512	136141752	16.9	16.9	28.2	75.8	0	1.4	0	-2.2	PS.calvin cyle.aldolase	fructose-bisphosphate aldolase, putative similar to fructose-bisphosphate aldolase, cytoplasmic [Arabidopsis thaliana] (TAIR:AT4G26520.1); similar to fructose-bisphosphate aldolase [Pandanus amaryllifolius] (GB:AAR88661.1); contains InterPro domain Fruc
MSGI1_51512	136141752	16.9	16.9	28.2	75.8	0	1.4	0	-2.2	glycolysis.aldolase	fructose-bisphosphate aldolase, putative similar to fructose-bisphosphate aldolase, cytoplasmic [Arabidopsis thaliana] (TAIR:AT4G26520.1); similar to fructose-bisphosphate aldolase [Pandanus amaryllifolius] (GB:AAR88661.1); contains InterPro domain Fruc
MSGI1_21663	136141773	5.1	10.7	31.3	5.9	0	-2.4	-2.6	0	minor CHO metabolism.myo-inositol.InsP Synthases	inositol-3-phosphate synthase, putative / myo-inositol-1-phosphate synthase, putative / MI-1-P synthase, putative Identical to Probable inositol-3-phosphate synthase isozyme 3 (EC 5.5.1.4) (Myo- inositol-1-phosphate synthase 3) (MI-1-P synthase 3) (IPS
MSGI1_13454	136141782	2.3	5	17.8	2.1	0	-3.1	-3	0	minor CHO metabolism.myo-inositol.InsP Synthases	MI-1-P SYNTHASE (Myo-inositol-1-phosphate synthase); inositol-3-phosphate synthase Columbia myo-inositol-1-phosphate synthase mRNA, complete Identical to Inositol-3-phosphate synthase isozyme 1 (EC 5.5.1.4) (Myo-inositol-1- phosphate synthase 1) (MI-1-P
MSGI1_96533	136141788	10.5	4.5	2579.8	15.9	0	-7.3	-7.9	0	not assigned.unknown	not assigned.unknown
MSGI1_14811	136141794	5.2	8.2	119.8	6.3	0	-4.2	-4.5	0	minor CHO metabolism.myo-inositol.InsP Synthases	inositol-3-phosphate synthase isozyme 2 / myo-inositol-1-phosphate synthase 2 / MI-1-P synthase 2 / IPS 2 Identical to Inositol-3-phosphate synthase isozyme 2 (EC 5.5.1.4) (Myo-inositol-1- phosphate synthase 2) (MI-1-P synthase 2) (IPS 2) [Arabidopsis T
MSGI1_21187	136141802	19.1	26.1	99.7	20.5	0	-2.3	-2.4	0	not assigned.unknown	not assigned.unknown
MSGI1_46352	136141809	14.8	11	22.6	42.9	0	0	0	-2	cell.organisation	plastid-lipid associated protein PAP, putative Identical to Probable plastid-lipid-associated protein 3, chloroplast precursor (AtPap3) (Fibrillin-3) (PAP3) [Arabidopsis Thaliana] (GB:O82291;GB:Q94B19); similar to FIB (FIBRILLIN), structural molecule [A
MSGI1_37874	136141813	26.1	12.1	27.8	90.9	0	1.7	0	-2.9	misc.protease inhibitor/seed storage/lipid transfer protein (LTP) family protein	protease inhibitor/seed storage/lipid transfer protein (LTP) family protein similar to protease inhibitor/seed storage/lipid transfer protein (LTP) family protein [Arabidopsis thaliana] (TAIR:AT1G62510.1); similar to 14 kDa polypeptide [Catharanthus rose
MSGI1_16001	136141814	0	0	9.9	18.8	0	0	0	-5.2	not assigned.unknown	not assigned.unknown
MSGI1_24652	136141831	0	0	48.6	37.6	0	0	-6.6	-6.2	not assigned.unknown	not assigned.unknown
MSGI1_17652	136141840	7.3	9.2	27.3	4.9	0	-2.5	-1.9	0	stress.abiotic.drought/salt	ERD7 (EARLY-RESPONSIVE TO DEHYDRATION 7) Identified as drought-inducible gene by differential hybridization. Upregulated by high light, drought, cold and salt stress determined by microarray analysis. similar to senescence/dehydration-associated protein-
MSGI1_17652	136141840	7.3	9.2	27.3	4.9	0	-2.5	-1.9	0	development.unspecified	ERD7 (EARLY-RESPONSIVE TO DEHYDRATION 7) Identified as drought-inducible gene by differential hybridization. Upregulated by high light, drought, cold and salt stress determined by microarray analysis. similar to senescence/dehydration-associated protein-
MSGI1_22361	136141849	1.6	2.9	23.6	2.2	0	-3.4	-3.9	0	minor CHO metabolism.myo-inositol.InsP Synthases	inositol-3-phosphate synthase, putative / myo-inositol-1-phosphate synthase, putative / MI-1-P synthase, putative Identical to Probable inositol-3-phosphate synthase isozyme 3 (EC 5.5.1.4) (Myo- inositol-1-phosphate synthase 3) (MI-1-P synthase 3) (IPS
MSGI1_55414	136141858	67.5	113.4	141.4	110.2	0	0	-1.1	0	not assigned.unknown	not assigned.unknown
MSGI1_76420	136141867	3	3.7	20.7	4.4	0	0	-2.8	0	not assigned.unknown	not assigned.unknown
MSGI1_29731	136141911	32.7	35.9	23.6	67.5	0	1.5	0	0	major CHO metabolism.synthesis.starch.AGPase	ADG1 (ADP GLUCOSE PYROPHOSPHORYLASE SMALL SUBUNIT 1); glucose-1-phosphate adenylyltransferase Encodes the small subunit of ADP-glucose pyrophosphorylase. The small subunit is the catalytic isoform responsible for ADP-glucose pyrophosphorylase activity. T
MSGI1_27790	136142012	15.7	40.4	44.7	16.8	1.4	-1.4	-1.5	0	not assigned.unknown	not assigned.unknown
MSGI1_67336	136142033	40.3	23.2	63.8	5.6	0	-3.5	0	2.1	misc.gluco-, galacto- and mannosidases	BGAL8 (beta-glactosidase 8); beta-galactosidase putative beta-galactosidase (BGAL8 gene) similar to BGAL1 (BETA GALACTOSIDASE 1), beta-galactosidase [Arabidopsis thaliana] (TAIR:AT3G13750.1); similar to BGAL9 (BETA GALACTOSIDASE 9), beta-galactosidase [A
MSGI1_67336	136142033	40.3	23.2	63.8	5.6	0	-3.5	0	2.1	cell wall.degradation.mannan-xylose-arabinose-fucose	BGAL8 (beta-glactosidase 8); beta-galactosidase putative beta-galactosidase (BGAL8 gene) similar to BGAL1 (BETA GALACTOSIDASE 1), beta-galactosidase [Arabidopsis thaliana] (TAIR:AT3G13750.1); similar to BGAL9 (BETA GALACTOSIDASE 9), beta-galactosidase [A
MSGI1_45488	136142050	3.9	4.5	49.2	1.5	0	-5	-3.7	0	minor CHO metabolism.raffinose family.raffinose synthases.putative	DIN10 (DARK INDUCIBLE 10); hydrolase, hydrolyzing O-glycosyl compounds encodes a member of glycosyl hydrolase family 36. Expression is induced within 3 hours of dark treatment, in senescing leaves and treatment with exogenous photosynthesis inhibitor. In
MSGI1_22669	136142055	103	201.9	304.8	98.1	0	-1.6	-1.6	1	not assigned.unknown	not assigned.unknown
MSGI1_28746	136142077	25.7	27.1	47.2	18.8	0	-1.3	0	0	misc.peroxidases	PRXR1 (peroxidase 42); peroxidase Encodes AT4g21960 (AT4g21960/T8O5_170). Identical to Peroxidase 42 precursor (EC 1.11.1.7) (Atperox P42) (PRXR1) (ATP1a/ATP1b) (PER42) [Arabidopsis Thaliana] (GB:Q9SB81;GB:Q41937;GB:Q42579;GB:Q43730); similar to peroxida
MSGI1_28745	136142088	179.6	193.3	757.7	311	0	-1.3	-2.1	0	misc.peroxidases	PRXR1 (peroxidase 42); peroxidase Encodes AT4g21960 (AT4g21960/T8O5_170). Identical to Peroxidase 42 precursor (EC 1.11.1.7) (Atperox P42) (PRXR1) (ATP1a/ATP1b) (PER42) [Arabidopsis Thaliana] (GB:Q9SB81;GB:Q41937;GB:Q42579;GB:Q43730); similar to peroxida
MSGI1_43995	136142164	1.3	2.9	28.4	3.4	0	-3.1	-4.4	0	not assigned.unknown	not assigned.unknown
MSGI1_52785	136142208	235.9	175.2	272.1	470.6	0	0	0	-1.4	PS.photorespiration.glycolate oxydase	(S)-2-hydroxy-acid oxidase, peroxisomal, putative / glycolate oxidase, putative / short chain alpha-hydroxy acid oxidase, putative Identical to Probable peroxisomal (S)-2-hydroxy-acid oxidase 1 (EC 1.1.3.15) (Glycolate oxidase 1) (GOX 1) (Short chain al
MSGI1_88427	146148686	31.9	23.9	63.4	7.2	0	-3.1	0	0	misc.gluco-, galacto- and mannosidases	BGAL8 (beta-glactosidase 8); beta-galactosidase putative beta-galactosidase (BGAL8 gene) similar to BGAL1 (BETA GALACTOSIDASE 1), beta-galactosidase [Arabidopsis thaliana] (TAIR:AT3G13750.1); similar to BGAL9 (BETA GALACTOSIDASE 9), beta-galactosidase [A
MSGI1_88427	146148686	31.9	23.9	63.4	7.2	0	-3.1	0	0	cell wall.degradation.mannan-xylose-arabinose-fucose	BGAL8 (beta-glactosidase 8); beta-galactosidase putative beta-galactosidase (BGAL8 gene) similar to BGAL1 (BETA GALACTOSIDASE 1), beta-galactosidase [Arabidopsis thaliana] (TAIR:AT3G13750.1); similar to BGAL9 (BETA GALACTOSIDASE 9), beta-galactosidase [A
MSGI1_54647	146148689	15.6	19.8	0.7	1.2	0	0	4.5	4	misc.short chain dehydrogenase/reductase (SDR)	short-chain dehydrogenase/reductase (SDR) family protein similar to short-chain dehydrogenase/reductase (SDR) family protein [Arabidopsis thaliana] (TAIR:AT5G04070.1); similar to ALTE [Homo sapiens] (GB:AAQ89208.1); similar to Os09g0346600 [Oryza sativa
MSGI1_22746	146148704	14.2	31.4	102	18.4	0	-2.5	-2.8	0	stress.abiotic.heat	J8; heat shock protein binding / unfolded protein binding J8 mRNA, nuclear gene encoding plastid protein, complete Identical to Chaperone protein dnaJ 8, chloroplast precursor (AtJ8) (AtDjC8) (ATJ8) [Arabidopsis Thaliana] (GB:Q9SAG8;GB:Q9ZSN1); similar t
MSGI1_10026	146148705	156.8	43.1	27.4	35.8	-1.9	0	2.5	0	PS.lightreaction.photosystem II.PSII polypeptide subunits	CAB1 (CHLOROPHYLL A/B BINDING PROTEIN 1); chlorophyll binding Subunit of light-harvesting complex II (LHCII),which absorbs light and transfers energy to the photosynthetic reaction center. Identical to Chlorophyll a-b binding protein 2, chloroplast precu
MSGI1_18873	146148709	121.8	256.6	162.2	199.2	1.1	0	0	0	protein.degradation.ubiquitin.E2	UBC9 (UBIQUITIN CONJUGATING ENZYME 9); ubiquitin-protein ligase ubiquitin conjugating enzyme Identical to SUMO-conjugating enzyme UBC9 (EC 6.3.2.-) (Ubiquitin-conjugating enzyme E2-17 kDa) (Ubiquitin-protein ligase 9) (Ubiquitin carrier protein 9) (UBCAT
MSGI1_94225	146148731	14.7	72.2	46.2	8.7	2.3	-2.4	-1.7	3.1	not assigned.unknown	not assigned.unknown
MSGI1_26757	146148734	20.8	13.9	32.4	7.1	0	-2.2	0	0	transporter.sugars	ATINT1 (INOSITOL TRANSPORTER 1); carbohydrate transporter/ sugar porter Identical to Probable inositol transporter 1 (INT1) [Arabidopsis Thaliana] (GB:Q8VZR6;GB:O22848); similar to ATINT2 (INOSITOL TRANSPORTER 2), carbohydrate transporter/ sugar porter
MSGI1_26756	146148737	17.1	12.6	26.4	7.2	0	-1.9	0	0	transporter.sugars	ATINT1 (INOSITOL TRANSPORTER 1); carbohydrate transporter/ sugar porter Identical to Probable inositol transporter 1 (INT1) [Arabidopsis Thaliana] (GB:Q8VZR6;GB:O22848); similar to ATINT2 (INOSITOL TRANSPORTER 2), carbohydrate transporter/ sugar porter
MSGI1_29466	146148752	65	55.3	32	62.5	0	1	1	0	tetrapyrrole synthesis.magnesium chelatase	GUN5 (GENOMES UNCOUPLED 5) Encodes magnesium chelatase involved in plastid-to-nucleus signal transduction. similar to Mg protoporphyrin IX chelatase [Nicotiana tabacum] (GB:AAB97152.1); similar to protoporphyrin IX:Mg Chelatase [Antirrhinum majus] (GB:CA
MSGI1_39346	146148783	5.2	11.6	31.3	6.5	0	-2.3	-2.6	0	not assigned.unknown	not assigned.unknown
MSGI1_33767	146148785	73.2	39.7	19.8	36.1	0	0	1.9	0	protein.synthesis.misc ribososomal protein	40S ribosomal protein S16 (RPS16A) Identical to 40S ribosomal protein S16-3 (RPS16C) [Arabidopsis Thaliana] (GB:Q42340); Identical to 40S ribosomal protein S16-1 (RPS16A) [Arabidopsis Thaliana] (GB:Q9SK22); similar to 40S ribosomal protein S16 (RPS16C) [
MSGI1_22667	146148788	1.3	2.3	17.2	1.3	0	-3.7	-3.7	0	minor CHO metabolism.myo-inositol.InsP Synthases	inositol-3-phosphate synthase, putative / myo-inositol-1-phosphate synthase, putative / MI-1-P synthase, putative Identical to Probable inositol-3-phosphate synthase isozyme 3 (EC 5.5.1.4) (Myo- inositol-1-phosphate synthase 3) (MI-1-P synthase 3) (IPS
MSGI1_10936	146148803	54.5	76.7	154	64.7	0	-1.3	-1.5	0	not assigned.unknown	not assigned.unknown
MSGI1_17148	146148831	6.2	10.8	105.7	7.5	0	-3.8	-4.1	0	minor CHO metabolism.myo-inositol.InsP Synthases	inositol-3-phosphate synthase isozyme 2 / myo-inositol-1-phosphate synthase 2 / MI-1-P synthase 2 / IPS 2 Identical to Inositol-3-phosphate synthase isozyme 2 (EC 5.5.1.4) (Myo-inositol-1- phosphate synthase 2) (MI-1-P synthase 2) (IPS 2) [Arabidopsis T
MSGI1_79058	146148835	34.2	27.5	10.4	16.5	0	0	1.7	0	tetrapyrrole synthesis.magnesium chelatase	GUN5 (GENOMES UNCOUPLED 5) Encodes magnesium chelatase involved in plastid-to-nucleus signal transduction. similar to Mg protoporphyrin IX chelatase [Nicotiana tabacum] (GB:AAB97152.1); similar to protoporphyrin IX:Mg Chelatase [Antirrhinum majus] (GB:CA
MSGI1_22290	146148836	5.8	8.3	63.9	2.8	0	-4.5	-3.5	0	minor CHO metabolism.myo-inositol.InsP Synthases	inositol-3-phosphate synthase, putative / myo-inositol-1-phosphate synthase, putative / MI-1-P synthase, putative Identical to Probable inositol-3-phosphate synthase isozyme 3 (EC 5.5.1.4) (Myo- inositol-1-phosphate synthase 3) (MI-1-P synthase 3) (IPS
MSGI1_61071	146148840	25.7	35.6	168.1	65.1	0	-1.4	-2.7	0	not assigned.unknown	not assigned.unknown
MSGI1_86403	146148854	0.5	3.6	13.7	8	0	0	-4.8	0	development.unspecified	GI (GIGANTEA) Together with CONSTANTS (CO) and FLOWERING LOCUS T (FT), GIGANTEA promotes flowering under long days in a circadian clock-controlled flowering pathway. GI acts earlier than CO and FT in the pathway by increasing CO and FT mRNA abundance. Lo
MSGI1_58244	146148856	13	3.9	43.1	4.2	0	-3.4	-1.7	0	not assigned.unknown	not assigned.unknown
MSGI1_15567	146148868	7.3	14.1	47.6	5.7	0	-3.1	-2.7	0	minor CHO metabolism.myo-inositol.InsP Synthases	inositol-3-phosphate synthase isozyme 2 / myo-inositol-1-phosphate synthase 2 / MI-1-P synthase 2 / IPS 2 Identical to Inositol-3-phosphate synthase isozyme 2 (EC 5.5.1.4) (Myo-inositol-1- phosphate synthase 2) (MI-1-P synthase 2) (IPS 2) [Arabidopsis T
MSGI1_43805	146148869	29.8	55.9	34.8	24.6	0	0	0	1.2	not assigned.unknown	not assigned.unknown
MSGI1_17770	146148870	7.7	16	66.8	7.3	0	-3.2	-3.1	0	minor CHO metabolism.myo-inositol.InsP Synthases	inositol-3-phosphate synthase isozyme 2 / myo-inositol-1-phosphate synthase 2 / MI-1-P synthase 2 / IPS 2 Identical to Inositol-3-phosphate synthase isozyme 2 (EC 5.5.1.4) (Myo-inositol-1- phosphate synthase 2) (MI-1-P synthase 2) (IPS 2) [Arabidopsis T
MSGI1_25569	146148886	1757.8	2067.1	804	1505.2	0	0	1.1	0	not assigned.unknown	not assigned.unknown
MSGI1_8532	146148894	14.9	7.1	12.6	29.5	0	0	0	-2.1	cell wall	aminomethyltransferase, putative Identical to Aminomethyltransferase, mitochondrial precursor (EC 2.1.2.10) (Glycine cleavage system T protein) (GCVT) (GDCST) [Arabidopsis Thaliana] (GB:O65396;GB:Q42123); similar to unknown protein [Arabidopsis thaliana
MSGI1_8532	146148894	14.9	7.1	12.6	29.5	0	0	0	-2.1	amino acid metabolism.degradation.serine-glycine-cysteine group.glycine	aminomethyltransferase, putative Identical to Aminomethyltransferase, mitochondrial precursor (EC 2.1.2.10) (Glycine cleavage system T protein) (GCVT) (GDCST) [Arabidopsis Thaliana] (GB:O65396;GB:Q42123); similar to unknown protein [Arabidopsis thaliana
MSGI1_22451	146148896	2.7	5.5	63.3	4.6	0	-3.8	-4.6	0	minor CHO metabolism.myo-inositol.InsP Synthases	inositol-3-phosphate synthase, putative / myo-inositol-1-phosphate synthase, putative / MI-1-P synthase, putative Identical to Probable inositol-3-phosphate synthase isozyme 3 (EC 5.5.1.4) (Myo- inositol-1-phosphate synthase 3) (MI-1-P synthase 3) (IPS
MSGI1_17401	146148902	7.2	10.6	115.9	6.9	0	-4.1	-4	0	minor CHO metabolism.myo-inositol.InsP Synthases	inositol-3-phosphate synthase isozyme 2 / myo-inositol-1-phosphate synthase 2 / MI-1-P synthase 2 / IPS 2 Identical to Inositol-3-phosphate synthase isozyme 2 (EC 5.5.1.4) (Myo-inositol-1- phosphate synthase 2) (MI-1-P synthase 2) (IPS 2) [Arabidopsis T
MSGI1_24028	146148921	11.4	19.7	212.8	13.1	0	-4	-4.2	0	minor CHO metabolism.myo-inositol.InsP Synthases	inositol-3-phosphate synthase, putative / myo-inositol-1-phosphate synthase, putative / MI-1-P synthase, putative Identical to Probable inositol-3-phosphate synthase isozyme 3 (EC 5.5.1.4) (Myo- inositol-1-phosphate synthase 3) (MI-1-P synthase 3) (IPS
MSGI1_11196	146148925	200.5	305.3	547.7	147.7	0	-1.9	-1.4	1	not assigned.unknown	not assigned.unknown
MSGI1_21937	146148940	0	0	11.1	0.2	0	-5.8	0	0	not assigned.unknown	not assigned.unknown
MSGI1_18944	146148943	448.9	116.6	63.8	87	-1.9	0	2.8	0	PS.calvin cyle.rubisco small subunit	ribulose bisphosphate carboxylase small chain 1A / RuBisCO small subunit 1A (RBCS-1A) (ATS1A) Identical to Ribulose bisphosphate carboxylase small chain 1A, chloroplast precursor (EC 4.1.1.39) (RuBisCO small subunit 1A) (RBCS-1A) [Arabidopsis Thaliana]
MSGI1_58568	146148954	8.4	1.9	22.1	0.7	0	-5	0	0	not assigned.unknown	not assigned.unknown
MSGI1_56525	146148965	73	133.1	161.1	120.7	0	0	-1.1	0	polyamine metabolism.synthesis.SAM decarboxylase	SAMDC (S-ADENOSYLMETHIONINE DECARBOXYLASE); adenosylmethionine decarboxylase Encodes a S-adenosylmethionine decarboxylase involved in polyamine biosynthesis. Identical to S-adenosylmethionine decarboxylase proenzyme 1 (EC 4.1.1.50) (AdoMetDC 1) (SamDC 1)
MSGI1_87727	146148983	0.4	0.1	281.7	1.7	0	-7.4	-9.5	0	not assigned.unknown	not assigned.unknown
MSGI1_21186	146148989	55.2	94	55	46.4	0	0	0	1	not assigned.unknown	not assigned.unknown
MSGI1_111401	146148998	3.4	6	19.8	9.2	0	0	-2.5	0	not assigned.unknown	not assigned.unknown
MSGI1_22600	146149020	2.7	6.2	50.4	3.2	0	-4	-4.2	0	minor CHO metabolism.myo-inositol.InsP Synthases	inositol-3-phosphate synthase, putative / myo-inositol-1-phosphate synthase, putative / MI-1-P synthase, putative Identical to Probable inositol-3-phosphate synthase isozyme 3 (EC 5.5.1.4) (Myo- inositol-1-phosphate synthase 3) (MI-1-P synthase 3) (IPS
MSGI1_17502	146149024	3.7	5.7	62.3	5.4	0	-3.5	-4.1	0	minor CHO metabolism.myo-inositol.InsP Synthases	inositol-3-phosphate synthase isozyme 2 / myo-inositol-1-phosphate synthase 2 / MI-1-P synthase 2 / IPS 2 Identical to Inositol-3-phosphate synthase isozyme 2 (EC 5.5.1.4) (Myo-inositol-1- phosphate synthase 2) (MI-1-P synthase 2) (IPS 2) [Arabidopsis T
MSGI1_8327	156025101	76.7	33	22.3	23.6	-1.2	0	1.8	0	cell wall.precursor synthesis.UGD	UDP-glucose 6-dehydrogenase, putative similar to ATUGD1/UGD1 (UDP-glucose dehydrogenase 1), UDP-glucose 6-dehydrogenase [Arabidopsis thaliana] (TAIR:AT1G26570.1); similar to UDP-glucose 6-dehydrogenase, putative [Arabidopsis thaliana] (TAIR:AT5G39320.1)
MSGI1_9471	156025107	14.7	20.4	46.4	54	0	0	-1.7	-1.4	TCA / org. transformation.other organic acid transformaitons.malic	ATNADP-ME4 (NADP-MALIC ENZYME 4); malate dehydrogenase (oxaloacetate-decarboxylating) (NADP+)/ malic enzyme/ oxidoreductase, acting on NADH or NADPH, NAD or NADP as acceptor The malic enzyme (EC 1.1.1.40) encoded by AtNADP-ME4 is localized to chloroplast
MSGI1_16997	156025108	2.3	2.3	32.7	0.9	0	-5.2	-3.8	0	amino acid metabolism.synthesis.aspartate family.asparagine.asparagine synthetase	ASN1 (DARK INDUCIBLE 6) encodes a glutamine-dependent asparagine synthetase, the predicted ASN1 peptide contains a purF-type glutamine-binding domain, and is expressed predominantly in shoot tissues, where light has a negative effect on its mRNA accumul
MSGI1_10128	157973294	65	35.5	51	80.1	0	0	0	-1.2	PS.calvin cyle.GAP	GAPA (GLYCERALDEHYDE 3-PHOSPHATE DEHYDROGENASE A SUBUNIT); glyceraldehyde-3-phosphate dehydrogenase Encodes one of the two subunits forming the photosynthetic glyceraldehyde-3-phosphate dehydrogenase (GAPDH) and as such a constituent of the supramolecula
MSGI1_7619	157973306	94.7	55.6	38.2	72.1	0	0	1.3	0	protein.synthesis.misc ribososomal protein	EMB3010 (EMBRYO DEFECTIVE 3010); structural constituent of ribosome Identical to 40S ribosomal protein S6-2 (RPS6B) [Arabidopsis Thaliana] (GB:P51430;GB:O04670;GB:Q9LX91); similar to RPS6 (RIBOSOMAL PROTEIN S6), structural constituent of ribosome [Arabi
MSGI1_11996	157973314	14.4	45.6	5.5	11.7	1.7	0	0	2	not assigned.unknown	not assigned.unknown
MSGI1_7202	157973320	33.3	10	13.3	9.6	-1.7	0	0	0	cell wall.degradation.pectate lyases and polygalacturonases	pectate lyase family protein Identical to Probable pectate lyase 22 precursor (EC 4.2.2.2) [Arabidopsis Thaliana] (GB:Q93Z25;GB:Q9FMK5); similar to pectate lyase family protein [Arabidopsis thaliana] (TAIR:AT4G24780.1); similar to pectate lyase family p
MSGI1_16443	157973321	55.9	23.5	114.6	27	-1.3	-2.1	0	0	cell wall	LP1 (nonspecific lipid transfer protein 1) Non-specific lipid transfer protein. Binds calmodulin in a Ca2+-independent manner. Localized to the cell wall. Specifically expressed in L1 epidermal layer. Identical to Nonspecific lipid-transfer protein 1 pre
MSGI1_16443	157973321	55.9	23.5	114.6	27	-1.3	-2.1	0	0	lipid metabolism.lipid transfer proteins etc	LP1 (nonspecific lipid transfer protein 1) Non-specific lipid transfer protein. Binds calmodulin in a Ca2+-independent manner. Localized to the cell wall. Specifically expressed in L1 epidermal layer. Identical to Nonspecific lipid-transfer protein 1 pre
MSGI1_11810	157973323	30.6	6.2	17.1	20.4	-2.3	0	0	0	PS.calvin cyle.rubisco small subunit	ribulose bisphosphate carboxylase small chain 1A / RuBisCO small subunit 1A (RBCS-1A) (ATS1A) Identical to Ribulose bisphosphate carboxylase small chain 1A, chloroplast precursor (EC 4.1.1.39) (RuBisCO small subunit 1A) (RBCS-1A) [Arabidopsis Thaliana]
MSGI1_17715	157973326	46.8	18.5	94.2	12.5	-1.3	-2.9	0	0	lipid metabolism.lipid transfer proteins etc	LP1 (nonspecific lipid transfer protein 1) Non-specific lipid transfer protein. Binds calmodulin in a Ca2+-independent manner. Localized to the cell wall. Specifically expressed in L1 epidermal layer. Identical to Nonspecific lipid-transfer protein 1 pre
MSGI1_17715	157973326	46.8	18.5	94.2	12.5	-1.3	-2.9	0	0	cell wall	LP1 (nonspecific lipid transfer protein 1) Non-specific lipid transfer protein. Binds calmodulin in a Ca2+-independent manner. Localized to the cell wall. Specifically expressed in L1 epidermal layer. Identical to Nonspecific lipid-transfer protein 1 pre
MSGI1_10868	157973328	34.6	24.9	0.1	0	0	0	8.4	5.6	cell wall.cell wall proteins	extensin family protein similar to 3'-5' exonuclease/ nucleic acid binding [Arabidopsis thaliana] (TAIR:AT3G12430.1); similar to Extensin-like re (GB:ABD65126.1); contains InterPro domain 3&apos; (InterPro:IPR002562); contains InterPro domain Polynucleo
MSGI1_14115	157973329	4	19.7	9.5	13.3	2.3	0	0	0	cell wall.cell wall proteins.LRR	leucine-rich repeat family protein similar to leucine-rich repeat family protein / extensin family protein [Arabidopsis thaliana] (TAIR:AT2G15880.1); similar to leucine-rich repeat family protein / extensin family protein [Arabidopsis thaliana] (TAIR:AT
MSGI1_10417	157973330	0.5	0.5	19.9	33.6	0	0	-5.3	-6.1	protein.synthesis.misc ribososomal protein	40S ribosomal protein S7 (RPS7A) Identical to 40S ribosomal protein S7-1 (RPS7A) [Arabidopsis Thaliana] (GB:Q9C514); similar to 40S ribosomal protein S7 (RPS7B) [Arabidopsis thaliana] (TAIR:AT3G02560.2); similar to 40S ribosomal protein S7-like protein [
MSGI1_14809	157973350	114.1	63.1	31.3	68.3	0	1.1	1.9	0	protein.synthesis.misc ribososomal protein	40S ribosomal protein S9 (RPS9C) Identical to 40S ribosomal protein S9-2 (RPS9C) [Arabidopsis Thaliana] (GB:Q9FLF0); similar to 40S ribosomal protein S9 (RPS9B) [Arabidopsis thaliana] (TAIR:AT5G15200.1); similar to 40S ribosomal protein S9 [Catharanthus
MSGI1_15423	157973376	219.5	124.1	61.8	108	0	0	1.8	0	protein.synthesis.misc ribososomal protein	40S ribosomal protein S16 (RPS16A) Identical to 40S ribosomal protein S16-3 (RPS16C) [Arabidopsis Thaliana] (GB:Q42340); Identical to 40S ribosomal protein S16-1 (RPS16A) [Arabidopsis Thaliana] (GB:Q9SK22); similar to 40S ribosomal protein S16 (RPS16C) [
MSGI1_11258	157973380	26.8	16.1	34.7	61	0	0	0	-1.9	protein.synthesis.misc ribososomal protein	60S ribosomal protein L18 (RPL18C) Identical to 60S ribosomal protein L18-3 (RPL18C) [Arabidopsis Thaliana] (GB:Q940B0); similar to RPL18 (RIBOSOMAL PROTEIN L18), structural constituent of ribosome [Arabidopsis thaliana] (TAIR:AT3G05590.1); similar to c
MSGI1_11710	157973382	3.9	5.8	24.5	19.8	0	0	-2.7	0	not assigned.unknown	not assigned.unknown
MSGI1_10893	157973386	34.8	30.2	215.4	64.2	0	-1.7	-2.6	-1.1	not assigned.unknown	not assigned.unknown
MSGI1_17046	157973399	43.2	11.7	54.9	39.9	-1.9	0	0	-1.8	cell wall	LTP3 (LIPID TRANSFER PROTEIN 3); lipid binding lipid transfer protein 3 Identical to Nonspecific lipid-transfer protein 3 precursor (LTP 3) (LTP3) [Arabidopsis Thaliana] (GB:Q9LLR7;GB:Q9FIE6); similar to LTP4 (LIPID TRANSFER PROTEIN 4), lipid binding [Ar
MSGI1_17046	157973399	43.2	11.7	54.9	39.9	-1.9	0	0	-1.8	lipid metabolism.lipid transfer proteins etc	LTP3 (LIPID TRANSFER PROTEIN 3); lipid binding lipid transfer protein 3 Identical to Nonspecific lipid-transfer protein 3 precursor (LTP 3) (LTP3) [Arabidopsis Thaliana] (GB:Q9LLR7;GB:Q9FIE6); similar to LTP4 (LIPID TRANSFER PROTEIN 4), lipid binding [Ar
MSGI1_9825	157973413	58.4	30.8	16.4	29.8	0	0	1.8	0	protein.synthesis.misc ribososomal protein	40S ribosomal protein S8 (RPS8B) Identical to 40S ribosomal protein S8-2 (RPS8B) [Arabidopsis Thaliana] (GB:Q9FIF3); similar to 40S ribosomal protein S8 (RPS8A) [Arabidopsis thaliana] (TAIR:AT5G20290.1); similar to ribosomal protein S8 [Oryza sativa (jap
MSGI1_15112	157973424	19.6	32.4	95.5	89.2	0	0	-2.3	-1.5	not assigned.unknown	not assigned.unknown
MSGI1_8190	157973425	1	1.4	32.9	106.3	0	1.7	-5	-6.2	not assigned.unknown	not assigned.unknown
MSGI1_7006	157973427	6.6	5.5	31.2	14.5	0	0	-2.2	0	not assigned.unknown	not assigned.unknown
MSGI1_15111	157973428	169.8	90.6	35.3	104.6	0	1.6	2.3	0	protein.synthesis.misc ribososomal protein	EMB2171 (EMBRYO DEFECTIVE 2171); structural constituent of ribosome Identical to 60S ribosomal protein L23 (RPL23C) [Arabidopsis Thaliana] (GB:P49690;GB:Q8L8P0;GB:Q9SDB5); similar to 60S ribosomal protein L23 (RPL23A) [Arabidopsis thaliana] (TAIR:AT1G044
MSGI1_8360	157973431	55	28.5	32.1	77	0	1.3	0	-1.4	protein.synthesis.misc ribososomal protein	40S ribosomal protein S8 (RPS8B) Identical to 40S ribosomal protein S8-2 (RPS8B) [Arabidopsis Thaliana] (GB:Q9FIF3); similar to 40S ribosomal protein S8 (RPS8A) [Arabidopsis thaliana] (TAIR:AT5G20290.1); similar to ribosomal protein S8 [Oryza sativa (jap
MSGI1_12804	157973433	39.1	21	11.8	24	0	0	1.7	0	protein.synthesis.misc ribososomal protein	60S ribosomal protein L21 Identical to 60S ribosomal protein L21-2 (RPL21F) [Arabidopsis Thaliana] (GB:Q9FDZ9); similar to 60S ribosomal protein L21 (RPL21E) [Arabidopsis thaliana] (TAIR:AT1G57660.1); similar to 60S ribosomal protein L21, putative, expr
MSGI1_36494	157973438	7.5	5.8	34.5	19.2	0	0	-2.2	0	amino acid metabolism.synthesis.central amino acid metabolism.GABA.Glutamate decarboxylase	GAD (Glutamate decarboxylase 1); calmodulin binding Encodes one of two isoforms of glutamate decarboxylase. Identical to Glutamate decarboxylase 1 (EC 4.1.1.15) (GAD 1) (GAD1) [Arabidopsis Thaliana] (GB:Q42521;GB:Q9FFH9); similar to glutamate decarboxyla
MSGI1_13296	157973455	86.6	0.5	14.9	0.6	-7.4	-4.6	2.5	0	not assigned.unknown	not assigned.unknown
MSGI1_10331	157973457	29.6	15.3	8.4	17.7	0	0	1.8	0	protein.synthesis.misc ribososomal protein	40S ribosomal protein S8 (RPS8B) Identical to 40S ribosomal protein S8-2 (RPS8B) [Arabidopsis Thaliana] (GB:Q9FIF3); similar to 40S ribosomal protein S8 (RPS8A) [Arabidopsis thaliana] (TAIR:AT5G20290.1); similar to ribosomal protein S8 [Oryza sativa (jap
MSGI1_21387	157973467	35.5	21	3.2	4.2	0	0	3.5	2.3	protein.synthesis.misc ribososomal protein	EMB2171 (EMBRYO DEFECTIVE 2171); structural constituent of ribosome Identical to 60S ribosomal protein L23 (RPL23C) [Arabidopsis Thaliana] (GB:P49690;GB:Q8L8P0;GB:Q9SDB5); similar to 60S ribosomal protein L23 (RPL23A) [Arabidopsis thaliana] (TAIR:AT1G044
MSGI1_11313	157973471	74.5	16.3	22.5	33.7	-2.2	0	1.7	0	PS.calvin cyle.rubisco small subunit	ribulose bisphosphate carboxylase small chain 1A / RuBisCO small subunit 1A (RBCS-1A) (ATS1A) Identical to Ribulose bisphosphate carboxylase small chain 1A, chloroplast precursor (EC 4.1.1.39) (RuBisCO small subunit 1A) (RBCS-1A) [Arabidopsis Thaliana]
MSGI1_11028	157973473	184.9	46.6	91.7	120.7	-2	0	1	-1.4	PS.calvin cyle.rubisco small subunit	ribulose bisphosphate carboxylase small chain 1A / RuBisCO small subunit 1A (RBCS-1A) (ATS1A) Identical to Ribulose bisphosphate carboxylase small chain 1A, chloroplast precursor (EC 4.1.1.39) (RuBisCO small subunit 1A) (RBCS-1A) [Arabidopsis Thaliana]
MSGI1_12678	157973474	179.4	214.2	48.1	79.8	0	0	1.9	1.4	protein.aa activation	UBQ11 (UBIQUITIN 11); protein binding polyubiquitin gene, belongs to a subtype group with UBQ10 and UBQ14. Various ecotypes of Arabidopsis have different numbers of ubiquitin repeats within this gene. Identical to Ubiquitin (UBQ16) [Arabidopsis Thaliana
MSGI1_11788	157973475	99.4	52.7	335.4	91.5	0	-1.9	-1.8	0	secondary metabolism.phenylpropanoids.lignin biosynthesis.CCR1	cinnamoyl-CoA reductase family similar to cinnamoyl-CoA reductase family [Arabidopsis thaliana] (TAIR:AT2G02400.1); similar to NmrA-like family protein [Solanum demissum] (GB:AAT39306.1); contains InterPro domain NAD-dependent epimerase/dehydratase; (Int
MSGI1_17310	157973483	16.1	4.3	33.5	10.9	0	-1.6	0	0	cell wall	LTP3 (LIPID TRANSFER PROTEIN 3); lipid binding lipid transfer protein 3 Identical to Nonspecific lipid-transfer protein 3 precursor (LTP 3) (LTP3) [Arabidopsis Thaliana] (GB:Q9LLR7;GB:Q9FIE6); similar to LTP4 (LIPID TRANSFER PROTEIN 4), lipid binding [Ar
MSGI1_17310	157973483	16.1	4.3	33.5	10.9	0	-1.6	0	0	lipid metabolism.lipid transfer proteins etc	LTP3 (LIPID TRANSFER PROTEIN 3); lipid binding lipid transfer protein 3 Identical to Nonspecific lipid-transfer protein 3 precursor (LTP 3) (LTP3) [Arabidopsis Thaliana] (GB:Q9LLR7;GB:Q9FIE6); similar to LTP4 (LIPID TRANSFER PROTEIN 4), lipid binding [Ar
MSGI1_12846	157973486	68.5	29.9	21.9	24.9	-1.2	0	1.6	0	DNA.synthesis/chromatin structure.histone	histone H2B, putative Identical to Histone H2B.1 (HTB1) [Arabidopsis Thaliana] (GB:Q9LQQ4;GB:Q8L950); similar to histone H2B [Arabidopsis thaliana] (TAIR:AT3G45980.1); similar to Histone H2B (GB:O22582); contains InterPro domain Histone-fold; (InterPro:
MSGI1_9065	157973512	70.6	20	18.6	28.5	-1.8	0	1.9	0	PS.lightreaction.photosystem II.LHC-II	CAB2 (Chlorophyll a/b-binding protein 2); chlorophyll binding Encodes lhcb1.1 a component of the LHCIIb light harvesting complex associated with photosystem II. Identical to Chlorophyll a-b binding protein 2, chloroplast precursor (LHCII type I CAB-2) (C
MSGI1_7050	157973513	26.6	55.6	25.1	63.8	0	1.3	0	0	N-metabolism.ammonia metabolism.glutamine synthase	ATGSR1 (Arabidopsis thaliana glutamine synthase clone R1); glutamate-ammonia ligase encodes a cytosolic glutamine synthetase, the enzyme has high affinity with substrate ammonium Identical to Glutamine synthetase cytosolic isozyme 1-1 (EC 6.3.1.2) (GLN1;
MSGI1_13641	157973523	40.6	21.7	13.1	27.7	0	0	1.6	0	protein.synthesis.misc ribososomal protein	60S ribosomal protein L21 (RPL21C) Identical to 60S ribosomal protein L21-1 (RPL21C) [Arabidopsis Thaliana] (GB:Q43291); similar to 60S ribosomal protein L21 (RPL21A) [Arabidopsis thaliana] (TAIR:AT1G09590.1); similar to 60S ribosomal protein L21, putat
MSGI1_18352	157973530	2.7	1.4	15.5	30	0	0	0	-4.4	protein.degradation.ubiquitin.proteasom	PAD2 (20S proteasome alpha subunit D2); peptidase Encodes alpha5 subunit of 20S proteosome complex involved in protein degradation. Identical to Proteasome subunit alpha type 7-B (EC 3.4.25.1) (Proteasome subunit alpha type 4) (20S proteasome alpha subun
MSGI1_6927	157973540	70.5	42.4	83.6	10.6	0	-3	0	2	cell wall	BXL1 (BETA-XYLOSIDASE 1); hydrolase, hydrolyzing O-glycosyl compounds encodes a beta-xylosidase located in the extracellular matrix. Gene is expressed specifically in tissues undergoing secondary wall thickening. This is a member of glycosyl hydrolase fa
MSGI1_7103	157973544	0.5	0.6	13.9	0.7	0	-4.3	-4.8	0	cell wall	ANAC019 (Arabidopsis NAC domain containing protein 19); transcription factor encodes a NAC transcription factor whose expression is induced by drought, high salt, and abscisic acid. This gene binds to ERD1 promoter in vitro. Identical to NAC domain-conta
MSGI1_7103	157973544	0.5	0.6	13.9	0.7	0	-4.3	-4.8	0	RNA.regulation of transcription.NAC domain transcription factor family	ANAC019 (Arabidopsis NAC domain containing protein 19); transcription factor encodes a NAC transcription factor whose expression is induced by drought, high salt, and abscisic acid. This gene binds to ERD1 promoter in vitro. Identical to NAC domain-conta
MSGI1_7103	157973544	0.5	0.6	13.9	0.7	0	-4.3	-4.8	0	development.unspecified	ANAC019 (Arabidopsis NAC domain containing protein 19); transcription factor encodes a NAC transcription factor whose expression is induced by drought, high salt, and abscisic acid. This gene binds to ERD1 promoter in vitro. Identical to NAC domain-conta
MSGI1_7103	157973544	0.5	0.6	13.9	0.7	0	-4.3	-4.8	0	cell wall	ANAC019 (Arabidopsis NAC domain containing protein 19); transcription factor encodes a NAC transcription factor whose expression is induced by drought, high salt, and abscisic acid. This gene binds to ERD1 promoter in vitro. Identical to NAC domain-conta
MSGI1_10676	157973568	48.3	13.7	42.8	34.2	-1.8	0	0	0	PS.calvin cyle.rubisco small subunit	ribulose bisphosphate carboxylase small chain 1A / RuBisCO small subunit 1A (RBCS-1A) (ATS1A) Identical to Ribulose bisphosphate carboxylase small chain 1A, chloroplast precursor (EC 4.1.1.39) (RuBisCO small subunit 1A) (RBCS-1A) [Arabidopsis Thaliana]
MSGI1_15074	157973571	33.5	10.9	10.6	7.8	-1.6	0	1.7	0	DNA.synthesis/chromatin structure.histone	histone H2A, putative Identical to Probable histone H2AXb (HTA3) [Arabidopsis Thaliana] (GB:Q9S9K7); Identical to Probable histone H2AXa (HTA5) [Arabidopsis Thaliana] (GB:O04848;GB:Q8LAC0); similar to histone H2A, putative [Arabidopsis thaliana] (TAIR:A
MSGI1_15288	157973580	15.3	4.8	1.4	0.2	0	0	3.5	0	cell wall	LP1 (nonspecific lipid transfer protein 1) Non-specific lipid transfer protein. Binds calmodulin in a Ca2+-independent manner. Localized to the cell wall. Specifically expressed in L1 epidermal layer. Identical to Nonspecific lipid-transfer protein 1 pre
MSGI1_15288	157973580	15.3	4.8	1.4	0.2	0	0	3.5	0	lipid metabolism.lipid transfer proteins etc	LP1 (nonspecific lipid transfer protein 1) Non-specific lipid transfer protein. Binds calmodulin in a Ca2+-independent manner. Localized to the cell wall. Specifically expressed in L1 epidermal layer. Identical to Nonspecific lipid-transfer protein 1 pre
MSGI1_15496	157973613	91	67.8	22.6	52.7	0	1.2	2	0	protein.synthesis.misc ribososomal protein	40S ribosomal protein S3 (RPS3A) Identical to 40S ribosomal protein S3-1 (RPS3A) [Arabidopsis Thaliana] (GB:Q9SIP7); similar to 40S ribosomal protein S3 (RPS3B) [Arabidopsis thaliana] (TAIR:AT3G53870.1); similar to ribosomal protein S3 [Medicago truncat
MSGI1_10935	157973628	264.8	72.8	248.5	207	-1.9	0	0	-1.5	PS.calvin cyle.rubisco small subunit	ribulose bisphosphate carboxylase small chain 1A / RuBisCO small subunit 1A (RBCS-1A) (ATS1A) Identical to Ribulose bisphosphate carboxylase small chain 1A, chloroplast precursor (EC 4.1.1.39) (RuBisCO small subunit 1A) (RBCS-1A) [Arabidopsis Thaliana]
MSGI1_11585	157973634	24.2	53.2	232.2	137.7	1.1	0	-3.3	-1.4	not assigned.unknown	not assigned.unknown
MSGI1_8512	157973643	74	38.1	26.9	34.6	0	0	1.5	0	protein.synthesis.misc ribososomal protein	40S ribosomal protein S8 (RPS8B) Identical to 40S ribosomal protein S8-2 (RPS8B) [Arabidopsis Thaliana] (GB:Q9FIF3); similar to 40S ribosomal protein S8 (RPS8A) [Arabidopsis thaliana] (TAIR:AT5G20290.1); similar to ribosomal protein S8 [Oryza sativa (jap
MSGI1_7978	157973653	24.7	6.5	24.7	22.6	-1.9	0	0	0	PS.calvin cyle.rubisco small subunit	ribulose bisphosphate carboxylase small chain 1A / RuBisCO small subunit 1A (RBCS-1A) (ATS1A) Identical to Ribulose bisphosphate carboxylase small chain 1A, chloroplast precursor (EC 4.1.1.39) (RuBisCO small subunit 1A) (RBCS-1A) [Arabidopsis Thaliana]
MSGI1_12203	157973689	28.8	70.2	50.1	51.4	1.3	0	0	0	protein.degradation.ubiquitin.E2	UBC13 (ubiquitin-conjugating enzyme 13); ubiquitin-protein ligase Identical to Ubiquitin-conjugating enzyme E2 13 (EC 6.3.2.19) (Ubiquitin-protein ligase 13) (Ubiquitin carrier protein 13) (UBC13) [Arabidopsis Thaliana] (GB:Q42541); similar to UBC14 (ub
MSGI1_7816	157973692	94	58.5	27.5	67.9	0	1.3	1.8	0	glycolysis.enolase	LOS2 (Low expression of osmotically responsive genes 1); phosphopyruvate hydratase Involved in light-dependent cold tolerance and encodes an enolase. Identical to Enolase (EC 4.2.1.11) (2-phosphoglycerate dehydratase) (2-phospho-D- glycerate hydro-lyase)
MSGI1_7226	157973701	2.5	3.4	51.6	12.2	0	-2.1	-4.4	0	development.unspecified	SEN1 (DARK INDUCIBLE 1) Senescence-associated gene that is strongly induced by phosphate starvation. Transcripts are differentially regulated at the level of mRNA stability at different times of day. mRNAs are targets of the mRNA degradation pathway medi
MSGI1_7226	157973701	2.5	3.4	51.6	12.2	0	-2.1	-4.4	0	RNA.regulation of transcription.unclassified	SEN1 (DARK INDUCIBLE 1) Senescence-associated gene that is strongly induced by phosphate starvation. Transcripts are differentially regulated at the level of mRNA stability at different times of day. mRNAs are targets of the mRNA degradation pathway medi
MSGI1_16949	157973702	53.4	14.4	71.3	35.3	-1.9	0	0	0	cell wall	LTP3 (LIPID TRANSFER PROTEIN 3); lipid binding lipid transfer protein 3 Identical to Nonspecific lipid-transfer protein 3 precursor (LTP 3) (LTP3) [Arabidopsis Thaliana] (GB:Q9LLR7;GB:Q9FIE6); similar to LTP4 (LIPID TRANSFER PROTEIN 4), lipid binding [Ar
MSGI1_16949	157973702	53.4	14.4	71.3	35.3	-1.9	0	0	0	lipid metabolism.lipid transfer proteins etc	LTP3 (LIPID TRANSFER PROTEIN 3); lipid binding lipid transfer protein 3 Identical to Nonspecific lipid-transfer protein 3 precursor (LTP 3) (LTP3) [Arabidopsis Thaliana] (GB:Q9LLR7;GB:Q9FIE6); similar to LTP4 (LIPID TRANSFER PROTEIN 4), lipid binding [Ar
MSGI1_10619	157973727	249.9	65	38.1	33.3	-1.9	0	2.7	0	PS.calvin cyle.rubisco small subunit	ribulose bisphosphate carboxylase small chain 1A / RuBisCO small subunit 1A (RBCS-1A) (ATS1A) Identical to Ribulose bisphosphate carboxylase small chain 1A, chloroplast precursor (EC 4.1.1.39) (RuBisCO small subunit 1A) (RBCS-1A) [Arabidopsis Thaliana]
MSGI1_6725	157973734	450.2	286.8	59.4	72.7	0	0	2.9	2	PS.lightreaction.photosystem II.PSII polypeptide subunits	PSBO-1 (OXYGEN-EVOLVING ENHANCER 33) Encodes a protein which is an extrinsic subunit of photosystem II and which has been proposed to play a central role in stabilization of the catalytic manganese cluster. In <i>Arabidopsis thaliana</i> the PsbO protein
MSGI1_16185	157973735	65.4	23.5	12.9	20.2	-1.5	0	2.3	0	DNA.synthesis/chromatin structure.histone	histone H3 Identical to Histone H3.2 (Histone H3.1) (HTR1) [Arabidopsis Thaliana] (GB:P59226); similar to histone H3 [Arabidopsis thaliana] (TAIR:AT5G10390.1); similar to histone H3 [Arabidopsis thaliana] (TAIR:AT5G65360.1); similar to histone H3 [Arabid
MSGI1_8596	157973738	37.6	25.2	8	13.2	0	0	2.2	0	not assigned.unknown	not assigned.unknown
MSGI1_10934	157973759	8.8	30.7	20.5	22.9	1.8	0	0	0	not assigned.unknown	not assigned.unknown
MSGI1_14001	157973763	1095	1556.8	423.1	1017	0	1.3	1.4	0	not assigned.unknown	not assigned.unknown
MSGI1_10556	157973764	332.1	82.2	217.3	251.5	-2	0	0	-1.6	PS.calvin cyle.rubisco small subunit	ribulose bisphosphate carboxylase small chain 1A / RuBisCO small subunit 1A (RBCS-1A) (ATS1A) Identical to Ribulose bisphosphate carboxylase small chain 1A, chloroplast precursor (EC 4.1.1.39) (RuBisCO small subunit 1A) (RBCS-1A) [Arabidopsis Thaliana]
MSGI1_8284	157973774	0.9	2.7	9.2	25.9	0	0	0	-3.3	not assigned.unknown	not assigned.unknown
MSGI1_13762	157973780	96.3	50	42.8	60.5	0	0	1.2	0	protein.synthesis.misc ribososomal protein	40S ribosomal protein S15 (RPS15D) Identical to 40S ribosomal protein S15-4 (RPS15D) [Arabidopsis Thaliana] (GB:Q9FY64); Identical to 40S ribosomal protein S15-1 (RPS15A) [Arabidopsis Thaliana] (GB:Q08112); similar to RPS15 (RIBOSOMAL PROTEIN S15), stru
MSGI1_13535	157973787	88.3	16.5	22.8	23.1	-2.4	0	2	0	cell wall	LTP3 (LIPID TRANSFER PROTEIN 3); lipid binding lipid transfer protein 3 Identical to Nonspecific lipid-transfer protein 3 precursor (LTP 3) (LTP3) [Arabidopsis Thaliana] (GB:Q9LLR7;GB:Q9FIE6); similar to LTP4 (LIPID TRANSFER PROTEIN 4), lipid binding [Ar
MSGI1_13535	157973787	88.3	16.5	22.8	23.1	-2.4	0	2	0	lipid metabolism.lipid transfer proteins etc	LTP3 (LIPID TRANSFER PROTEIN 3); lipid binding lipid transfer protein 3 Identical to Nonspecific lipid-transfer protein 3 precursor (LTP 3) (LTP3) [Arabidopsis Thaliana] (GB:Q9LLR7;GB:Q9FIE6); similar to LTP4 (LIPID TRANSFER PROTEIN 4), lipid binding [Ar
MSGI1_15606	157973790	30.6	0.2	3	0.1	-7.3	0	3.4	0	not assigned.unknown	not assigned.unknown
MSGI1_15726	157973797	64.2	25.4	12.7	18.9	-1.3	0	2.3	0	DNA.synthesis/chromatin structure.histone	histone H3 Identical to Histone H3.2 (Histone H3.1) (HTR1) [Arabidopsis Thaliana] (GB:P59226); similar to histone H3 [Arabidopsis thaliana] (TAIR:AT5G10390.1); similar to histone H3 [Arabidopsis thaliana] (TAIR:AT5G65360.1); similar to histone H3 [Arabid
MSGI1_18351	157973799	20	9.4	3.7	4.6	0	0	2.4	0	protein.synthesis.misc ribososomal protein	60S ribosomal protein L12 (RPL12C) Identical to 60S ribosomal protein L12-3 (RPL12C) [Arabidopsis Thaliana] (GB:Q9FF52); similar to 60S ribosomal protein L12 (RPL12B) [Arabidopsis thaliana] (TAIR:AT3G53430.1); similar to 60S ribosomal protein L12 [Capsic
MSGI1_11194	157973827	45.6	36.1	41	130.8	0	1.7	0	-1.9	not assigned.unknown	not assigned.unknown
MSGI1_10675	157973845	69.3	18	50.9	54.3	-1.9	0	0	-1.6	PS.calvin cyle.rubisco small subunit	ribulose bisphosphate carboxylase small chain 1A / RuBisCO small subunit 1A (RBCS-1A) (ATS1A) Identical to Ribulose bisphosphate carboxylase small chain 1A, chloroplast precursor (EC 4.1.1.39) (RuBisCO small subunit 1A) (RBCS-1A) [Arabidopsis Thaliana]
MSGI1_12802	157973849	42.5	100.5	46.5	121.4	1.2	1.4	0	0	not assigned.unknown	not assigned.unknown
MSGI1_10415	157973853	7.1	5.3	15.5	24.9	0	0	0	-2.2	protein.synthesis.misc ribososomal protein	40S ribosomal protein S7 (RPS7A) Identical to 40S ribosomal protein S7-1 (RPS7A) [Arabidopsis Thaliana] (GB:Q9C514); similar to 40S ribosomal protein S7 (RPS7B) [Arabidopsis thaliana] (TAIR:AT3G02560.2); similar to 40S ribosomal protein S7-like protein [
MSGI1_8885	157973866	19.6	1.5	10.1	1.1	-3.7	0	0	0	cell wall	GDSL-motif lipase/hydrolase family protein similar to GDSL-motif lipase, putative [Arabidopsis thaliana] (TAIR:AT5G22810.1); similar to Lipolytic enzyme, G-D-S-L [Medicago truncatula] (GB:ABE90349.1); contains InterPro domain Lipolytic enzyme, G-D-S-L;
MSGI1_8885	157973866	19.6	1.5	10.1	1.1	-3.7	0	0	0	misc.GDSL-motif lipase	GDSL-motif lipase/hydrolase family protein similar to GDSL-motif lipase, putative [Arabidopsis thaliana] (TAIR:AT5G22810.1); similar to Lipolytic enzyme, G-D-S-L [Medicago truncatula] (GB:ABE90349.1); contains InterPro domain Lipolytic enzyme, G-D-S-L;
MSGI1_8885	157973866	19.6	1.5	10.1	1.1	-3.7	0	0	0	nodulin_nodulin-like	nodulin_nodulin-like
MSGI1_12945	157973871	28.3	5.7	34.3	19.6	-2.3	0	0	0	cell wall	LTP3 (LIPID TRANSFER PROTEIN 3); lipid binding lipid transfer protein 3 Identical to Nonspecific lipid-transfer protein 3 precursor (LTP 3) (LTP3) [Arabidopsis Thaliana] (GB:Q9LLR7;GB:Q9FIE6); similar to LTP4 (LIPID TRANSFER PROTEIN 4), lipid binding [Ar
MSGI1_12945	157973871	28.3	5.7	34.3	19.6	-2.3	0	0	0	lipid metabolism.lipid transfer proteins etc	LTP3 (LIPID TRANSFER PROTEIN 3); lipid binding lipid transfer protein 3 Identical to Nonspecific lipid-transfer protein 3 precursor (LTP 3) (LTP3) [Arabidopsis Thaliana] (GB:Q9LLR7;GB:Q9FIE6); similar to LTP4 (LIPID TRANSFER PROTEIN 4), lipid binding [Ar
MSGI1_15040	157973877	19.3	12.3	1.7	2.9	0	0	3.5	0	protein.synthesis.misc ribososomal protein	40S ribosomal protein S16 (RPS16A) Identical to 40S ribosomal protein S16-3 (RPS16C) [Arabidopsis Thaliana] (GB:Q42340); Identical to 40S ribosomal protein S16-1 (RPS16A) [Arabidopsis Thaliana] (GB:Q9SK22); similar to 40S ribosomal protein S16 (RPS16C) [
MSGI1_13724	157973883	62.1	17.3	49.3	49	-1.8	0	0	-1.5	cell wall	LTP3 (LIPID TRANSFER PROTEIN 3); lipid binding lipid transfer protein 3 Identical to Nonspecific lipid-transfer protein 3 precursor (LTP 3) (LTP3) [Arabidopsis Thaliana] (GB:Q9LLR7;GB:Q9FIE6); similar to LTP4 (LIPID TRANSFER PROTEIN 4), lipid binding [Ar
MSGI1_13724	157973883	62.1	17.3	49.3	49	-1.8	0	0	-1.5	lipid metabolism.lipid transfer proteins etc	LTP3 (LIPID TRANSFER PROTEIN 3); lipid binding lipid transfer protein 3 Identical to Nonspecific lipid-transfer protein 3 precursor (LTP 3) (LTP3) [Arabidopsis Thaliana] (GB:Q9LLR7;GB:Q9FIE6); similar to LTP4 (LIPID TRANSFER PROTEIN 4), lipid binding [Ar
MSGI1_11380	157973894	11	35	3	7	1.7	0	0	2.3	not assigned.unknown	not assigned.unknown
MSGI1_9298	157973898	418.6	440.5	351.8	685.8	0	1	0	0	PS.calvin cyle.rubisco interacting	RCA (RUBISCO ACTIVASE) Rubisco activase, a nuclear-encoded chloroplast protein that consists of two isoforms arising from alternative splicing in most plants. Required for the light activation of rubisco. Identical to Ribulose bisphosphate carboxylase/ox
MSGI1_16788	157973906	58.6	36.9	21.4	42.6	0	0	1.5	0	protein.targeting.nucleus	NTF2A (NUCLEAR TRANSPORT FACTOR 2A); Ran GTPase binding / protein transporter Encodes an ortholog of yeast NTF2, a nuclear envelop transport protein that functions as the nuclear import receptor for RanGDP, an essential player in nucleocytoplasmic transp
MSGI1_14465	157973914	7.8	7.2	16.1	25.8	0	0	0	-1.8	transport.phosphate	PHT2;1 (phosphate transporter 2;1) low affinity phosphate transporter Identical to Inorganic phosphate transporter 2-1, chloroplast precursor (H(+)/Pi cotransporter) (AtPht2;1) (PHT2-1) [Arabidopsis Thaliana] (GB:Q38954;GB:Q3EAZ6); similar to phosphate h
MSGI1_10584	157973916	12.1	19.3	33.8	48.6	0	0	0	-1.3	not assigned.unknown	not assigned.unknown
MSGI1_26126	157973920	17.9	23.8	18.7	60.4	0	1.7	0	-1.3	not assigned.unknown	not assigned.unknown
MSGI1_14561	157973924	50.9	10.2	20.7	17.9	-2.3	0	1.3	0	lipid metabolism.lipid transfer proteins etc	LTP3 (LIPID TRANSFER PROTEIN 3); lipid binding lipid transfer protein 3 Identical to Nonspecific lipid-transfer protein 3 precursor (LTP 3) (LTP3) [Arabidopsis Thaliana] (GB:Q9LLR7;GB:Q9FIE6); similar to LTP4 (LIPID TRANSFER PROTEIN 4), lipid binding [Ar
MSGI1_14561	157973924	50.9	10.2	20.7	17.9	-2.3	0	1.3	0	cell wall	LTP3 (LIPID TRANSFER PROTEIN 3); lipid binding lipid transfer protein 3 Identical to Nonspecific lipid-transfer protein 3 precursor (LTP 3) (LTP3) [Arabidopsis Thaliana] (GB:Q9LLR7;GB:Q9FIE6); similar to LTP4 (LIPID TRANSFER PROTEIN 4), lipid binding [Ar
MSGI1_9496	157973926	15.7	124.3	52.1	93.2	3	0	-1.7	0	development.unspecified	dormancy/auxin associated family protein similar to dormancy/auxin associated protein-related [Arabidopsis thaliana] (TAIR:AT1G54070.1); similar to Dormancyauxin associated [Medicago truncatula] (GB:ABE80617.1); contains InterPro domain Dormancyauxin ass
MSGI1_12383	157973928	5.1	9.1	25.3	18	0	0	-2.3	0	not assigned.unknown	not assigned.unknown
MSGI1_8570	157973934	168.5	164.1	424.3	281.2	0	0	-1.3	0	cell wall	PRXR1 (peroxidase 42); peroxidase Encodes AT4g21960 (AT4g21960/T8O5_170). Identical to Peroxidase 42 precursor (EC 1.11.1.7) (Atperox P42) (PRXR1) (ATP1a/ATP1b) (PER42) [Arabidopsis Thaliana] (GB:Q9SB81;GB:Q41937;GB:Q42579;GB:Q43730); similar to peroxida
MSGI1_8570	157973934	168.5	164.1	424.3	281.2	0	0	-1.3	0	misc.peroxidases	PRXR1 (peroxidase 42); peroxidase Encodes AT4g21960 (AT4g21960/T8O5_170). Identical to Peroxidase 42 precursor (EC 1.11.1.7) (Atperox P42) (PRXR1) (ATP1a/ATP1b) (PER42) [Arabidopsis Thaliana] (GB:Q9SB81;GB:Q41937;GB:Q42579;GB:Q43730); similar to peroxida
MSGI1_15566	157973939	15.6	33	85.2	193.1	0	1.2	-2.4	-2.5	not assigned.unknown	not assigned.unknown
MSGI1_11257	157973940	45.9	42	16.9	21	0	0	1.4	0	not assigned.unknown	not assigned.unknown
MSGI1_10642	157973959	55.2	13.1	37	40.2	-2.1	0	0	-1.6	PS.calvin cyle.rubisco small subunit	ribulose bisphosphate carboxylase small chain 1A / RuBisCO small subunit 1A (RBCS-1A) (ATS1A) Identical to Ribulose bisphosphate carboxylase small chain 1A, chloroplast precursor (EC 4.1.1.39) (RuBisCO small subunit 1A) (RBCS-1A) [Arabidopsis Thaliana]
MSGI1_7570	157973961	12.7	0.1	2.2	1.3	-7	0	0	0	secondary metabolism.flavonoids.chalcones.naringenin-chalcone synthase	CHS (CHALCONE SYNTHASE); naringenin-chalcone synthase Encodes chalcone synthase (CHS), a key enzyme involved in the biosynthesis of flavonoids. Required for the accumulation of purple anthocyanins in leaves and stems. Also involved in the regulation of
MSGI1_9883	157973963	73.7	18	49.9	40.5	-2	0	0	0	PS.calvin cyle.rubisco small subunit	ribulose bisphosphate carboxylase small chain 1A / RuBisCO small subunit 1A (RBCS-1A) (ATS1A) Identical to Ribulose bisphosphate carboxylase small chain 1A, chloroplast precursor (EC 4.1.1.39) (RuBisCO small subunit 1A) (RBCS-1A) [Arabidopsis Thaliana]
MSGI1_48484	157973975	35	31.6	207.7	373.4	0	0	-2.6	-3.6	not assigned.unknown	not assigned.unknown
MSGI1_16548	157973985	52.8	31.6	20.4	34.4	0	0	1.4	0	protein.synthesis.misc ribososomal protein	60S ribosomal protein L10 (RPL10B) Identical to 60S ribosomal protein L10-2 (Wilms tumor suppressor protein homolog) (RPL10B) [Arabidopsis Thaliana] (GB:Q08770;GB:Q42327;GB:Q9ZVG7); similar to 60S ribosomal protein L10 (RPL10A) / Wilm's tumor suppressor
MSGI1_14730	157974009	1.1	0.6	14.1	25	0	0	-3.7	-5.4	protein.synthesis.misc ribososomal protein	60S ribosomal protein L12 (RPL12C) Identical to 60S ribosomal protein L12-3 (RPL12C) [Arabidopsis Thaliana] (GB:Q9FF52); similar to 60S ribosomal protein L12 (RPL12B) [Arabidopsis thaliana] (TAIR:AT3G53430.1); similar to 60S ribosomal protein L12 [Capsic
MSGI1_7449	157974032	115.4	119.9	41.5	107.5	0	1.4	1.5	0	PS.calvin cyle.rubisco interacting	RCA (RUBISCO ACTIVASE) Rubisco activase, a nuclear-encoded chloroplast protein that consists of two isoforms arising from alternative splicing in most plants. Required for the light activation of rubisco. Identical to Ribulose bisphosphate carboxylase/ox
MSGI1_11897	157974044	9.4	13.4	40.4	38.7	0	0	-2.1	-1.5	not assigned.unknown	not assigned.unknown
MSGI1_10674	157974050	142.2	34.1	82.8	80.1	-2.1	0	0	-1.2	PS.calvin cyle.rubisco small subunit	ribulose bisphosphate carboxylase small chain 1A / RuBisCO small subunit 1A (RBCS-1A) (ATS1A) Identical to Ribulose bisphosphate carboxylase small chain 1A, chloroplast precursor (EC 4.1.1.39) (RuBisCO small subunit 1A) (RBCS-1A) [Arabidopsis Thaliana]
MSGI1_11312	157974060	599.2	126.4	260.9	318.8	-2.2	0	1.2	-1.3	PS.calvin cyle.rubisco small subunit	ribulose bisphosphate carboxylase small chain 1A / RuBisCO small subunit 1A (RBCS-1A) (ATS1A) Identical to Ribulose bisphosphate carboxylase small chain 1A, chloroplast precursor (EC 4.1.1.39) (RuBisCO small subunit 1A) (RBCS-1A) [Arabidopsis Thaliana]
MSGI1_8452	157974074	346.4	213.4	75.7	147.4	0	1	2.2	0	protein.synthesis.elongation	elongation factor 1-alpha / EF-1-alpha Identical to Elongation factor 1-alpha (EF-1-alpha) (eEF-1A) (A4) [Arabidopsis Thaliana] (GB:P13905); similar to calmodulin binding / translation elongation factor [Arabidopsis thaliana] (TAIR:AT1G07940.2); similar
MSGI1_14969	157974079	45.6	28.3	16.1	24.2	0	0	1.5	0	protein.synthesis.misc ribososomal protein	60S ribosomal protein L32 (RPL32A) Identical to 60S ribosomal protein L32-1 (RPL32A) [Arabidopsis Thaliana] (GB:P49211;GB:Q8LC86;GB:Q9SVW1); similar to 60S ribosomal protein L32 (RPL32B) [Arabidopsis thaliana] (TAIR:AT5G46430.2); similar to ly200 protein
MSGI1_11497	157974103	30.2	19.4	2.6	8.2	0	0	3.5	0	not assigned.unknown	not assigned.unknown
MSGI1_10507	157974109	3.7	6.1	72.7	4.9	0	-3.9	-4.3	0	not assigned.unknown	not assigned.unknown
MSGI1_34326	157974123	179.9	127.5	98.4	261.1	0	1.4	0	-1	RNA.RNA binding	ATGRP7 (COLD, CIRCADIAN RHYTHM, AND RNA BINDING 2); RNA binding / double-stranded DNA binding / single-stranded DNA binding Encodes a small glycine-rich RNA binding protein that is part of a negative-feedback loop through which AtGRP7 regulates the circa
MSGI1_11524	157974133	265.4	206.6	108.2	217.1	0	1	1.3	0	stress.abiotic.heat	HSP81-2 (EARLY-RESPONSIVE TO DEHYDRATION 8); ATP binding a member of heat shock protein 90 (HSP90) gene family. Expressed in all tissues and abundant in root apical meristem, pollen and tapetum. Expression is NOT heat-induced but induced by IAA and NaCl.
MSGI1_8650	157974135	174.6	90.4	30.6	56.9	0	0	2.5	0	signalling.calcium	CRT1 (CALRETICULIN 1); calcium ion binding Encodes calreticulin CRT1. Identical to Calreticulin-1 precursor (CRT1) [Arabidopsis Thaliana] (GB:O04151); similar to calreticulin 2 (CRT2) [Arabidopsis thaliana] (TAIR:AT1G09210.1); similar to calreticulin-1 [
MSGI1_11255	157974209	43.3	10.9	30.9	32.2	-2	0	0	-1.6	PS.calvin cyle.rubisco small subunit	ribulose bisphosphate carboxylase small chain 1A / RuBisCO small subunit 1A (RBCS-1A) (ATS1A) Identical to Ribulose bisphosphate carboxylase small chain 1A, chloroplast precursor (EC 4.1.1.39) (RuBisCO small subunit 1A) (RBCS-1A) [Arabidopsis Thaliana]
MSGI1_21527	157974233	15.2	6.9	1	0.6	0	0	3.9	0	not assigned.unknown	not assigned.unknown
MSGI1_17862	157974240	23.3	5.9	23.6	14.5	-2	0	0	0	cell wall	LTP3 (LIPID TRANSFER PROTEIN 3); lipid binding lipid transfer protein 3 Identical to Nonspecific lipid-transfer protein 3 precursor (LTP 3) (LTP3) [Arabidopsis Thaliana] (GB:Q9LLR7;GB:Q9FIE6); similar to LTP4 (LIPID TRANSFER PROTEIN 4), lipid binding [Ar
MSGI1_17862	157974240	23.3	5.9	23.6	14.5	-2	0	0	0	lipid metabolism.lipid transfer proteins etc	LTP3 (LIPID TRANSFER PROTEIN 3); lipid binding lipid transfer protein 3 Identical to Nonspecific lipid-transfer protein 3 precursor (LTP 3) (LTP3) [Arabidopsis Thaliana] (GB:Q9LLR7;GB:Q9FIE6); similar to LTP4 (LIPID TRANSFER PROTEIN 4), lipid binding [Ar
MSGI1_7502	157974255	61.3	133.8	72.6	94	1.1	0	0	0	nodulin_nodulin-like	nodulin_nodulin-like
MSGI1_7502	157974255	61.3	133.8	72.6	94	1.1	0	0	0	major CHO metabolism.degradation.sucrose.Susy	SUS1 (SUCROSE SYNTHASE 1); UDP-glycosyltransferase/ sucrose synthase Encodes a protein with sucrose synthase activity (SUS1). Identical to Sucrose synthase (EC 2.4.1.13) (Sucrose-UDP glucosyltransferase) (SUS1) [Arabidopsis Thaliana] (GB:P49040); similar
MSGI1_13675	157974259	58.3	239.2	23.7	100.9	2	2.1	1.3	1.2	metal handling	auxin/aluminum-responsive protein, putative similar to unknown protein [Arabidopsis thaliana] (TAIR:AT5G43830.1); similar to aluminum-induced [Brassica napus] (GB:BAA25999.1); contains domain ASPARAGINE SYNTHETASE (PTHR11772); contains domain no descrip
MSGI1_13492	157974263	179	97.3	69.3	121.3	0	0	1.4	0	protein.synthesis.misc ribososomal protein	60S ribosomal protein L9 (RPL90A/C) Identical to 60S ribosomal protein L9-1 (RPL9C) [Arabidopsis Thaliana] (GB:P49209;GB:Q9LDX2); similar to 60S ribosomal protein L9 (RPL90B) [Arabidopsis thaliana] (TAIR:AT1G33120.1); similar to unknown [Solanum tuberos
MSGI1_12347	157974277	358.9	489.1	116.1	177.9	0	0	1.6	1.5	RNA.processing.ribonucleases	RNase H domain-containing protein similar to RNase H domain-containing protein [Arabidopsis thaliana] (TAIR:AT1G24090.1); similar to Os08g0177800 [Oryza sativa (japonica cultivar-group)] (GB:NP_001061125.1); similar to putative RNase H domain-containing
MSGI1_9513	157974278	38.9	73	53	108.5	0	1	0	0	OPP.non-reductive PP.transaldolase	transaldolase, putative similar to transaldolase [Solanum tuberosum] (GB:AAB54016.1); similar to transaldolase-like protein [Solanum tuberosum] (GB:ABB17002.1); similar to transaldolase [Lycopersicon esculentum] (GB:AAG16981.1); contains InterPro domain
MSGI1_10816	157974285	127.2	32.9	54.7	76.3	-2	0	1.2	-1.2	PS.calvin cyle.rubisco small subunit	ribulose bisphosphate carboxylase small chain 1A / RuBisCO small subunit 1A (RBCS-1A) (ATS1A) Identical to Ribulose bisphosphate carboxylase small chain 1A, chloroplast precursor (EC 4.1.1.39) (RuBisCO small subunit 1A) (RBCS-1A) [Arabidopsis Thaliana]
MSGI1_15002	157974306	35.5	12.8	9.2	10.5	-1.5	0	1.9	0	DNA.synthesis/chromatin structure.histone	histone H2B, putative Identical to Histone H2B.1 (HTB1) [Arabidopsis Thaliana] (GB:Q9LQQ4;GB:Q8L950); similar to histone H2B [Arabidopsis thaliana] (TAIR:AT3G45980.1); similar to Histone H2B (GB:O22582); contains InterPro domain Histone-fold; (InterPro:
MSGI1_15803	157974309	62.9	17.9	24.4	43.7	-1.8	0	1.4	-1.3	PS.lightreaction.other electron carrier (ox/red).ferredoxin	FED A (FERREDOXIN 2); electron carrier/ iron ion binding encodes a ferredoxin gene Identical to Ferredoxin-1, chloroplast precursor (PETF1) [Arabidopsis Thaliana] (GB:P16972); similar to ATFD1 (FERREDOXIN 1), electron carrier/ iron ion binding [Arabidops
MSGI1_16293	157974314	26.1	8.3	0.3	0.1	0	0	6.4	0	cell wall	LTP3 (LIPID TRANSFER PROTEIN 3); lipid binding lipid transfer protein 3 Identical to Nonspecific lipid-transfer protein 3 precursor (LTP 3) (LTP3) [Arabidopsis Thaliana] (GB:Q9LLR7;GB:Q9FIE6); similar to LTP4 (LIPID TRANSFER PROTEIN 4), lipid binding [Ar
MSGI1_16293	157974314	26.1	8.3	0.3	0.1	0	0	6.4	0	lipid metabolism.lipid transfer proteins etc	LTP3 (LIPID TRANSFER PROTEIN 3); lipid binding lipid transfer protein 3 Identical to Nonspecific lipid-transfer protein 3 precursor (LTP 3) (LTP3) [Arabidopsis Thaliana] (GB:Q9LLR7;GB:Q9FIE6); similar to LTP4 (LIPID TRANSFER PROTEIN 4), lipid binding [Ar
MSGI1_9098	157974319	49.7	62.9	33.3	64.4	0	1	0	0	development.unspecified	senescence-associated protein, putative similar to germination protein-related [Arabidopsis thaliana] (TAIR:AT3G29970.1); similar to HvB12D [Hordeum vulgare subsp. vulgare] (GB:CAA54065.1); contains InterPro domain B12D; (InterPro:IPR010530)
MSGI1_12888	157974331	18.5	0.3	1.3	0	-5.9	0	3.8	0	not assigned.unknown	not assigned.unknown
MSGI1_8884	157974333	73.1	37.3	28.2	15.2	0	0	1.4	0	cell wall	PIP2B (plasma membrane intrinsic protein 2;2); water channel a member of the plasma membrane intrinsic protein subfamily PIP2. localizes to the plasma membrane and exhibits water transport activity in Xenopus oocyte. expressed specifically in the vascula
MSGI1_8884	157974333	73.1	37.3	28.2	15.2	0	0	1.4	0	transport.Major Intrinsic Proteins.PIP	PIP2B (plasma membrane intrinsic protein 2;2); water channel a member of the plasma membrane intrinsic protein subfamily PIP2. localizes to the plasma membrane and exhibits water transport activity in Xenopus oocyte. expressed specifically in the vascula
MSGI1_8884	157974333	73.1	37.3	28.2	15.2	0	0	1.4	0	nodulin_nodulin-like	nodulin_nodulin-like
MSGI1_9644	157974339	40	181.4	56.8	199.6	2.2	1.8	0	0	metal handling	auxin/aluminum-responsive protein, putative similar to unknown protein [Arabidopsis thaliana] (TAIR:AT5G43830.1); similar to aluminum-induced [Brassica napus] (GB:BAA25999.1); contains domain ASPARAGINE SYNTHETASE (PTHR11772); contains domain no descrip
MSGI1_13761	157974342	269.6	354.4	121.8	142.9	0	0	1.1	1.3	RNA.processing.ribonucleases	RNase H domain-containing protein similar to RNase H domain-containing protein [Arabidopsis thaliana] (TAIR:AT1G24090.1); similar to Os08g0177800 [Oryza sativa (japonica cultivar-group)] (GB:NP_001061125.1); similar to putative RNase H domain-containing
MSGI1_13107	157974345	33.5	265	85.1	183.1	3	1.1	-1.3	0	development.unspecified	dormancy/auxin associated family protein similar to dormancy/auxin associated protein-related [Arabidopsis thaliana] (TAIR:AT1G54070.1); similar to Dormancyauxin associated [Medicago truncatula] (GB:ABE80617.1); contains InterPro domain Dormancyauxin ass
MSGI1_19415	157974354	8.7	4.1	32.7	6.4	0	-2.4	-1.9	0	hormone metabolism.auxin.induced-regulated-responsive-activated	similar to unknown protein [Arabidopsis thaliana] (TAIR:AT2G44500.1); similar to Plant protein family, putative [Medicago truncatula] (GB:ABE79402.1); similar to H+-transporting two-sector ATPase, delta (OSCP) subunit; Hypothetical plant protein [Medic
MSGI1_13039	157974360	39.8	17.5	14.8	22.4	0	0	1.4	0	protein.synthesis.mito/plastid ribosomal protein.plastid	RPL15 (ribosomal protein L15) encodes a plastid ribosomal protein CL15, a constituent of the large subunit of the ribosomal complex Identical to 50S ribosomal protein L15, chloroplast precursor (CL15) (RPL15) [Arabidopsis Thaliana] (GB:P25873;GB:Q9LU99);
MSGI1_13491	157974366	12.3	2.4	0.2	0.1	0	0	5.9	0	cell wall	LTP3 (LIPID TRANSFER PROTEIN 3); lipid binding lipid transfer protein 3 Identical to Nonspecific lipid-transfer protein 3 precursor (LTP 3) (LTP3) [Arabidopsis Thaliana] (GB:Q9LLR7;GB:Q9FIE6); similar to LTP4 (LIPID TRANSFER PROTEIN 4), lipid binding [Ar
MSGI1_13491	157974366	12.3	2.4	0.2	0.1	0	0	5.9	0	lipid metabolism.lipid transfer proteins etc	LTP3 (LIPID TRANSFER PROTEIN 3); lipid binding lipid transfer protein 3 Identical to Nonspecific lipid-transfer protein 3 precursor (LTP 3) (LTP3) [Arabidopsis Thaliana] (GB:Q9LLR7;GB:Q9FIE6); similar to LTP4 (LIPID TRANSFER PROTEIN 4), lipid binding [Ar
MSGI1_9946	157974375	19.4	26.9	29.4	57.9	0	0	0	-1.1	not assigned.unknown	not assigned.unknown
MSGI1_19197	157974380	91	46.5	34.7	58	0	0	1.4	0	protein.synthesis.misc ribososomal protein	60S ribosomal protein L31 (RPL31C) Identical to 60S ribosomal protein L31-3 (RPL31C) [Arabidopsis Thaliana] (GB:P51420;GB:Q8LEJ0;GB:Q9FJU1); similar to 60S ribosomal protein L31 (RPL31B) [Arabidopsis thaliana] (TAIR:AT4G26230.1); similar to 60S ribosomal
MSGI1_10865	157974383	179.7	45.1	81.9	121.2	-2	0	1.1	-1.4	PS.calvin cyle.rubisco small subunit	ribulose bisphosphate carboxylase small chain 1A / RuBisCO small subunit 1A (RBCS-1A) (ATS1A) Identical to Ribulose bisphosphate carboxylase small chain 1A, chloroplast precursor (EC 4.1.1.39) (RuBisCO small subunit 1A) (RBCS-1A) [Arabidopsis Thaliana]
MSGI1_12346	157974384	265.8	65.5	93.6	120.7	-2	0	1.5	0	PS.calvin cyle.rubisco small subunit	ribulose bisphosphate carboxylase small chain 1A / RuBisCO small subunit 1A (RBCS-1A) (ATS1A) Identical to Ribulose bisphosphate carboxylase small chain 1A, chloroplast precursor (EC 4.1.1.39) (RuBisCO small subunit 1A) (RBCS-1A) [Arabidopsis Thaliana]
MSGI1_7603	157974387	23.6	24.4	80	111.5	0	0	-1.8	-2.2	not assigned.unknown	not assigned.unknown
MSGI1_18348	157974394	127.2	443.9	140.7	336.1	1.8	1.3	0	0	not assigned.unknown	not assigned.unknown
MSGI1_14293	157974396	15.1	3.8	8.9	32.9	0	1.9	0	-3.1	cell wall	ATOSM34 (OSMOTIN 34) osmotin-like protein Identical to Osmotin-like protein OSM34 precursor (OSM34) [Arabidopsis Thaliana] (GB:P50700;GB:Q9T0D2); similar to unknown protein [Arabidopsis thaliana] (TAIR:AT1G75050.1); similar to osmotin-like protein I [Gos
MSGI1_14293	157974396	15.1	3.8	8.9	32.9	0	1.9	0	-3.1	stress.abiotic	ATOSM34 (OSMOTIN 34) osmotin-like protein Identical to Osmotin-like protein OSM34 precursor (OSM34) [Arabidopsis Thaliana] (GB:P50700;GB:Q9T0D2); similar to unknown protein [Arabidopsis thaliana] (TAIR:AT1G75050.1); similar to osmotin-like protein I [Gos
MSGI1_22012	157974398	15.1	64.4	10.9	19.2	2.1	0	0	1.7	not assigned.unknown	not assigned.unknown
MSGI1_18018	157974410	21.2	4.7	4.4	2.5	-2.2	0	2.3	0	cell wall	LP1 (nonspecific lipid transfer protein 1) Non-specific lipid transfer protein. Binds calmodulin in a Ca2+-independent manner. Localized to the cell wall. Specifically expressed in L1 epidermal layer. Identical to Nonspecific lipid-transfer protein 1 pre
MSGI1_18018	157974410	21.2	4.7	4.4	2.5	-2.2	0	2.3	0	lipid metabolism.lipid transfer proteins etc	LP1 (nonspecific lipid transfer protein 1) Non-specific lipid transfer protein. Binds calmodulin in a Ca2+-independent manner. Localized to the cell wall. Specifically expressed in L1 epidermal layer. Identical to Nonspecific lipid-transfer protein 1 pre
MSGI1_11077	157974433	130.2	53.6	75.5	107.4	-1.3	0	0	-1	stress.abiotic.unspecified	SAH7 Encodes a protein, expressed in leaves, with similarity to pollen allergens. similar to pollen Ole e 1 allergen and extensin family protein [Arabidopsis thaliana] (TAIR:AT1G78040.2); similar to pollen-specific protein [Vitis pseudoreticulata] (GB:AB
MSGI1_10892	157974447	109.3	35	44.6	65.1	-1.6	0	1.3	0	PS.calvin cyle.rubisco small subunit	ribulose bisphosphate carboxylase small chain 1A / RuBisCO small subunit 1A (RBCS-1A) (ATS1A) Identical to Ribulose bisphosphate carboxylase small chain 1A, chloroplast precursor (EC 4.1.1.39) (RuBisCO small subunit 1A) (RBCS-1A) [Arabidopsis Thaliana]
MSGI1_8511	157974461	112.9	76.4	40.1	70.5	0	0	1.5	0	protein.synthesis.elongation	nascent polypeptide associated complex alpha chain protein, putative / alpha-NAC, putative Identical to Nascent polypeptide-associated complex subunit alpha-like protein 1 (NAC-alpha-like protein 1) (Alpha-NAC-like protein 1) [Arabidopsis Thaliana] (GB:
MSGI1_16496	157974462	101.9	85	21.1	21.4	0	0	2.3	2	PS.lightreaction.photosystem II.PSII polypeptide subunits	PSBR (photosystem II subunit R) Encodes for the 10 kDa PsbR subunit of photosystem II (PSII). This subunit appears to be involved in the stable assembly of PSII, particularly that of the oxygen-evolving complex subunit PsbP. Mutants defective in this gen
MSGI1_13490	157974468	40.2	21.8	10.6	25.6	0	0	1.9	0	protein.synthesis.misc ribososomal protein	40S ribosomal protein S26 (RPS26C) Identical to 40S ribosomal protein S26-3 (RPS26C) [Arabidopsis Thaliana] (GB:Q9LYK9); similar to 40S ribosomal protein S26 (RPS26B) [Arabidopsis thaliana] (TAIR:AT2G40590.1); similar to ribosomal protein S26 [Pisum sat
MSGI1_14889	157974470	1.6	4.8	45.7	40.6	0	0	-4.8	-3.1	not assigned.unknown	not assigned.unknown
MSGI1_9062	157974476	44	21.1	13.5	22.9	0	0	1.7	0	stress.abiotic.heat	HSP70 (heat shock protein 70); ATP binding similar to heat shock cognate 70 kDa protein 3 (HSC70-3) (HSP70-3) [Arabidopsis thaliana] (TAIR:AT3G09440.1); similar to heat shock cognate 70 kDa protein 2 (HSC70-2) (HSP70-2) [Arabidopsis thaliana] (TAIR:AT5G
MSGI1_8324	157974488	57.8	19.6	11.9	29.5	-1.6	0	2.3	0	PS.lightreaction.photosystem II.PSII polypeptide subunits	CAB1 (CHLOROPHYLL A/B BINDING PROTEIN 1); chlorophyll binding Subunit of light-harvesting complex II (LHCII),which absorbs light and transfers energy to the photosynthetic reaction center. Identical to Chlorophyll a-b binding protein 2, chloroplast precu
MSGI1_15377	157974498	68.2	56.2	14.3	32.8	0	0	2.3	0	misc.protease inhibitor/seed storage/lipid transfer protein (LTP) family protein	protease inhibitor/seed storage/lipid transfer protein (LTP) family protein similar to lipid binding [Arabidopsis thaliana] (TAIR:AT5G55410.2); similar to MtN5 [Medicago truncatula] (GB:CAA75593.1); contains InterPro domain Plant lipid transfer/seed stor
MSGI1_9512	157974507	107.6	31.4	50.9	19.2	-1.8	-1.4	1.1	0	not assigned.unknown	not assigned.unknown
MSGI1_8304	157974508	178.5	88.7	52.1	91.8	-1	0	1.8	0	protein.synthesis.misc ribososomal protein	60S ribosomal protein L10 (RPL10B) Identical to 60S ribosomal protein L10-2 (Wilms tumor suppressor protein homolog) (RPL10B) [Arabidopsis Thaliana] (GB:Q08770;GB:Q42327;GB:Q9ZVG7); similar to 60S ribosomal protein L10 (RPL10A) / Wilm's tumor suppressor
MSGI1_7864	157974510	45.5	1.4	7.4	0.3	-5	0	2.6	0	cell wall.modification	ATEXPA8 (ARABIDOPSIS THALIANA EXPANSIN A8) member of Alpha-Expansin Gene Family. Naming convention from the Expansin Working Group (Kende et al, 2004. Plant Mol Bio). Involved in the formation of nematode-induced syncytia in roots of Arabidopsis thalian
MSGI1_7997	157974512	45.4	33	171.1	22.8	0	-2.9	-1.9	0	not assigned.unknown	not assigned.unknown
MSGI1_10236	157974531	7.5	9.4	26.6	34.5	0	0	0	-1.9	not assigned.unknown	not assigned.unknown
MSGI1_10673	157974532	21.4	14	0.4	1.3	0	0	5.7	3.4	protein.synthesis.misc ribososomal protein	40S ribosomal protein S14 (RPS14B) Identical to 40S ribosomal protein S14-2 (RPS14B) [Arabidopsis Thaliana] (GB:Q9CAX6); Identical to 40S ribosomal protein S14-1 (RPS14A) [Arabidopsis Thaliana] (GB:Q9SIH0); similar to 40S ribosomal protein S14 (RPS14A) [
MSGI1_13416	157974534	138.9	105.7	70.2	116.6	0	0	1	0	redox.peroxiredoxin	TPX1 (THIOREDOXIN-DEPENDENT PEROXIDASE 1); antioxidant thioredoxin-dependent peroxidase similar to TPX2 (THIOREDOXIN-DEPENDENT PEROXIDASE 2), antioxidant [Arabidopsis thaliana] (TAIR:AT1G65970.1); similar to type 2 peroxiredoxin [Brassica rapa subsp. pek
MSGI1_16181	157974541	29.2	5.5	22.2	10.8	-2.4	0	0	0	lipid metabolism.lipid transfer proteins etc	LTP3 (LIPID TRANSFER PROTEIN 3); lipid binding lipid transfer protein 3 Identical to Nonspecific lipid-transfer protein 3 precursor (LTP 3) (LTP3) [Arabidopsis Thaliana] (GB:Q9LLR7;GB:Q9FIE6); similar to LTP4 (LIPID TRANSFER PROTEIN 4), lipid binding [Ar
MSGI1_16181	157974541	29.2	5.5	22.2	10.8	-2.4	0	0	0	cell wall	LTP3 (LIPID TRANSFER PROTEIN 3); lipid binding lipid transfer protein 3 Identical to Nonspecific lipid-transfer protein 3 precursor (LTP 3) (LTP3) [Arabidopsis Thaliana] (GB:Q9LLR7;GB:Q9FIE6); similar to LTP4 (LIPID TRANSFER PROTEIN 4), lipid binding [Ar
MSGI1_15542	157974543	67.6	35.3	20.5	44.3	0	0	1.7	0	protein.synthesis.misc ribososomal protein	P40 (40S ribosomal protein SA); structural constituent of ribosome acidic protein associated to 40S ribosomal subunit of ribosomes. Involved in polysome formation during active protein synthesis. Expressed in actively growing tissue. Identical to 40S rib
MSGI1_12559	157974559	385.1	342.2	172.7	305.2	0	0	1.2	0	stress.abiotic.heat	HSP81-2 (EARLY-RESPONSIVE TO DEHYDRATION 8); ATP binding a member of heat shock protein 90 (HSP90) gene family. Expressed in all tissues and abundant in root apical meristem, pollen and tapetum. Expression is NOT heat-induced but induced by IAA and NaCl.
MSGI1_14888	157974566	34.3	8.9	31.7	19.3	-1.9	0	0	0	cell wall	LTP3 (LIPID TRANSFER PROTEIN 3); lipid binding lipid transfer protein 3 Identical to Nonspecific lipid-transfer protein 3 precursor (LTP 3) (LTP3) [Arabidopsis Thaliana] (GB:Q9LLR7;GB:Q9FIE6); similar to LTP4 (LIPID TRANSFER PROTEIN 4), lipid binding [Ar
MSGI1_14888	157974566	34.3	8.9	31.7	19.3	-1.9	0	0	0	lipid metabolism.lipid transfer proteins etc	LTP3 (LIPID TRANSFER PROTEIN 3); lipid binding lipid transfer protein 3 Identical to Nonspecific lipid-transfer protein 3 precursor (LTP 3) (LTP3) [Arabidopsis Thaliana] (GB:Q9LLR7;GB:Q9FIE6); similar to LTP4 (LIPID TRANSFER PROTEIN 4), lipid binding [Ar
MSGI1_8763	157974569	182.8	47	96.2	115.8	-2	0	0	-1.3	PS.calvin cyle.rubisco small subunit	ribulose bisphosphate carboxylase small chain 1A / RuBisCO small subunit 1A (RBCS-1A) (ATS1A) Identical to Ribulose bisphosphate carboxylase small chain 1A, chloroplast precursor (EC 4.1.1.39) (RuBisCO small subunit 1A) (RBCS-1A) [Arabidopsis Thaliana]
MSGI1_11945	157974579	14.5	27.4	122.7	81.7	0	0	-3.1	-1.6	not assigned.unknown	not assigned.unknown
MSGI1_15874	157974581	32.8	6.9	33.9	23.2	-2.2	0	0	0	lipid metabolism.lipid transfer proteins etc	LTP3 (LIPID TRANSFER PROTEIN 3); lipid binding lipid transfer protein 3 Identical to Nonspecific lipid-transfer protein 3 precursor (LTP 3) (LTP3) [Arabidopsis Thaliana] (GB:Q9LLR7;GB:Q9FIE6); similar to LTP4 (LIPID TRANSFER PROTEIN 4), lipid binding [Ar
MSGI1_15874	157974581	32.8	6.9	33.9	23.2	-2.2	0	0	0	cell wall	LTP3 (LIPID TRANSFER PROTEIN 3); lipid binding lipid transfer protein 3 Identical to Nonspecific lipid-transfer protein 3 precursor (LTP 3) (LTP3) [Arabidopsis Thaliana] (GB:Q9LLR7;GB:Q9FIE6); similar to LTP4 (LIPID TRANSFER PROTEIN 4), lipid binding [Ar
MSGI1_12110	157974599	0.1	0	12.4	18.7	0	0	-7	-5.2	not assigned.unknown	not assigned.unknown
MSGI1_7316	157974611	26.3	16.5	5.4	8.5	0	0	2.3	0	protein.synthesis.misc ribososomal protein	60S ribosomal protein L6 (RPL6A) Identical to 60S ribosomal protein L6-1 (RPL6A) [Arabidopsis Thaliana] (GB:Q9FZ76); similar to 60S ribosomal protein L6 (RPL6C) [Arabidopsis thaliana] (TAIR:AT1G74050.1); similar to 60S ribosomal protein L6 (YL16-like) (
MSGI1_8807	157974617	15.7	8.1	1.1	1	0	0	3.8	0	protein.synthesis.misc ribososomal protein	40S ribosomal protein S10 (RPS10C) Identical to 40S ribosomal protein S10-3 (RPS10C) [Arabidopsis Thaliana] (GB:Q9LTF2;GB:Q8VZ66); similar to 40S ribosomal protein S10 (RPS10A) [Arabidopsis thaliana] (TAIR:AT4G25740.1); similar to 40S ribosomal protein
MSGI1_17648	157974630	34.9	11.2	20.3	11	-1.6	0	0	0	cell wall	LTP3 (LIPID TRANSFER PROTEIN 3); lipid binding lipid transfer protein 3 Identical to Nonspecific lipid-transfer protein 3 precursor (LTP 3) (LTP3) [Arabidopsis Thaliana] (GB:Q9LLR7;GB:Q9FIE6); similar to LTP4 (LIPID TRANSFER PROTEIN 4), lipid binding [Ar
MSGI1_17648	157974630	34.9	11.2	20.3	11	-1.6	0	0	0	lipid metabolism.lipid transfer proteins etc	LTP3 (LIPID TRANSFER PROTEIN 3); lipid binding lipid transfer protein 3 Identical to Nonspecific lipid-transfer protein 3 precursor (LTP 3) (LTP3) [Arabidopsis Thaliana] (GB:Q9LLR7;GB:Q9FIE6); similar to LTP4 (LIPID TRANSFER PROTEIN 4), lipid binding [Ar
MSGI1_10487	157974660	33.8	7.7	21	25.8	-2.1	0	0	0	PS.calvin cyle.rubisco small subunit	ribulose bisphosphate carboxylase small chain 1A / RuBisCO small subunit 1A (RBCS-1A) (ATS1A) Identical to Ribulose bisphosphate carboxylase small chain 1A, chloroplast precursor (EC 4.1.1.39) (RuBisCO small subunit 1A) (RBCS-1A) [Arabidopsis Thaliana]
MSGI1_12911	157974662	80.3	36.5	41.4	63.2	-1.1	0	1	0	protein.synthesis.misc ribososomal protein	40S ribosomal protein S12 (RPS12C) Identical to 40S ribosomal protein S12-2 (RPS12C) [Arabidopsis Thaliana] (GB:Q9SKZ3); similar to 40S ribosomal protein S12 (RPS12A) [Arabidopsis thaliana] (TAIR:AT1G15930.1); similar to Ribosomal protein L7Ae/L30e/S12e/
MSGI1_13038	157974669	64.1	29.5	27.3	31.7	-1.1	0	1.2	0	protein.synthesis.misc ribososomal protein	STV1 (SHORT VALVE1); structural constituent of ribosome RPL24B encodes ribosomal protein L24, homolog of cytosolic RPL24, found in archaea and higher eukaryotes. Arabidopsis has two RPL24 homologs, RPL24A (AT2G36620) and RPL24B. Mutants showed defects in
MSGI1_10272	157974680	21.2	0.2	4.5	0.5	-6.7	0	2.2	0	misc.protease inhibitor/seed storage/lipid transfer protein (LTP) family protein	ELP (EXTENSIN-LIKE PROTEIN); lipid binding extensin-like protein (ELP) similar to protease inhibitor/seed storage/lipid transfer protein (LTP) family protein [Arabidopsis thaliana] (TAIR:AT1G62510.1); similar to extensin-like protein [Brassica napus] (GB:
MSGI1_15142	157974683	19.9	11.5	4	6.8	0	0	2.3	0	protein.synthesis.misc ribososomal protein	60S ribosomal protein L12 (RPL12C) Identical to 60S ribosomal protein L12-3 (RPL12C) [Arabidopsis Thaliana] (GB:Q9FF52); similar to 60S ribosomal protein L12 (RPL12B) [Arabidopsis thaliana] (TAIR:AT3G53430.1); similar to 60S ribosomal protein L12 [Capsic
MSGI1_16547	157974693	116.8	61.3	11.9	22.3	0	0	3.3	1.5	protein.synthesis.misc ribososomal protein	60S acidic ribosomal protein P3 (RPP3B) Identical to 60S acidic ribosomal protein P3-2 (RPP3B) [Arabidopsis Thaliana] (GB:Q9LVC9); similar to 60S acidic ribosomal protein P3 (RPP3A) [Arabidopsis thaliana] (TAIR:AT4G25890.1); similar to Os06g0701400 [Oryz
MSGI1_16741	157974696	32	8.2	37.6	25.4	-2	0	0	0	cell wall	LTP3 (LIPID TRANSFER PROTEIN 3); lipid binding lipid transfer protein 3 Identical to Nonspecific lipid-transfer protein 3 precursor (LTP 3) (LTP3) [Arabidopsis Thaliana] (GB:Q9LLR7;GB:Q9FIE6); similar to LTP4 (LIPID TRANSFER PROTEIN 4), lipid binding [Ar
MSGI1_16741	157974696	32	8.2	37.6	25.4	-2	0	0	0	lipid metabolism.lipid transfer proteins etc	LTP3 (LIPID TRANSFER PROTEIN 3); lipid binding lipid transfer protein 3 Identical to Nonspecific lipid-transfer protein 3 precursor (LTP 3) (LTP3) [Arabidopsis Thaliana] (GB:Q9LLR7;GB:Q9FIE6); similar to LTP4 (LIPID TRANSFER PROTEIN 4), lipid binding [Ar
MSGI1_10327	157974697	164.7	101.1	56.7	84.5	0	0	1.5	0	protein.synthesis.misc ribososomal protein	60S ribosomal protein L18A (RPL18aB) Identical to 60S ribosomal protein L18a-2 (RPL18AB) [Arabidopsis Thaliana] (GB:P51418;GB:O64699); similar to 60S ribosomal protein L18A (RPL18aC) [Arabidopsis thaliana] (TAIR:AT3G14600.1); similar to unknown [Solanum
MSGI1_17396	157974699	19.3	26.4	59.4	85.4	0	0	-1.6	-1.7	not assigned.unknown	not assigned.unknown
MSGI1_14220	157974700	100.1	45.7	33	36.4	-1.1	0	1.6	0	DNA.synthesis/chromatin structure.histone	histone H2B Identical to Histone H2B.11 (HTB4) [Arabidopsis Thaliana] (GB:P40283;GB:Q5PP00;GB:Q8LDE5;GB:Q9FJE5); similar to histone H2B [Arabidopsis thaliana] (TAIR:AT3G45980.1); similar to Histone H2B (GB:O22582); contains InterPro domain Histone-fold;
MSGI1_10505	157974704	21.6	4.5	27	29.4	-2.3	0	0	-2.7	PS.calvin cyle.rubisco small subunit	ribulose bisphosphate carboxylase small chain 1A / RuBisCO small subunit 1A (RBCS-1A) (ATS1A) Identical to Ribulose bisphosphate carboxylase small chain 1A, chloroplast precursor (EC 4.1.1.39) (RuBisCO small subunit 1A) (RBCS-1A) [Arabidopsis Thaliana]
MSGI1_12079	157974707	372	94.1	185.1	203.7	-2	0	1	-1.1	PS.calvin cyle.rubisco small subunit	ribulose bisphosphate carboxylase small chain 1A / RuBisCO small subunit 1A (RBCS-1A) (ATS1A) Identical to Ribulose bisphosphate carboxylase small chain 1A, chloroplast precursor (EC 4.1.1.39) (RuBisCO small subunit 1A) (RBCS-1A) [Arabidopsis Thaliana]
MSGI1_17096	157974718	2.1	4.8	52.8	33.4	0	0	-4.7	-2.8	cell wall	LTP3 (LIPID TRANSFER PROTEIN 3); lipid binding lipid transfer protein 3 Identical to Nonspecific lipid-transfer protein 3 precursor (LTP 3) (LTP3) [Arabidopsis Thaliana] (GB:Q9LLR7;GB:Q9FIE6); similar to LTP4 (LIPID TRANSFER PROTEIN 4), lipid binding [Ar
MSGI1_17096	157974718	2.1	4.8	52.8	33.4	0	0	-4.7	-2.8	lipid metabolism.lipid transfer proteins etc	LTP3 (LIPID TRANSFER PROTEIN 3); lipid binding lipid transfer protein 3 Identical to Nonspecific lipid-transfer protein 3 precursor (LTP 3) (LTP3) [Arabidopsis Thaliana] (GB:Q9LLR7;GB:Q9FIE6); similar to LTP4 (LIPID TRANSFER PROTEIN 4), lipid binding [Ar
MSGI1_13069	157974721	91.2	49.1	35.9	56.8	0	0	1.3	0	protein.synthesis.misc ribososomal protein	40S ribosomal protein S9 (RPS9C) Identical to 40S ribosomal protein S9-2 (RPS9C) [Arabidopsis Thaliana] (GB:Q9FLF0); similar to 40S ribosomal protein S9 (RPS9B) [Arabidopsis thaliana] (TAIR:AT5G15200.1); similar to 40S ribosomal protein S9 [Catharanthus
MSGI1_11139	157974729	86.6	61.4	28.3	68.6	0	1.3	1.6	0	misc.beta 1,3 glucan hydrolases	glycosyl hydrolase family protein 17 similar to glycosyl hydrolase family protein 17 [Arabidopsis thaliana] (TAIR:AT5G08000.1); similar to glycosyl hydrolase family protein 17 [Arabidopsis thaliana] (TAIR:AT5G61130.1); similar to putative glycosyl hydrol
MSGI1_11139	157974729	86.6	61.4	28.3	68.6	0	1.3	1.6	0	cell wall	glycosyl hydrolase family protein 17 similar to glycosyl hydrolase family protein 17 [Arabidopsis thaliana] (TAIR:AT5G08000.1); similar to glycosyl hydrolase family protein 17 [Arabidopsis thaliana] (TAIR:AT5G61130.1); similar to putative glycosyl hydrol
MSGI1_9551	157974731	3.4	2.1	20.8	28.8	0	0	-2.6	-3.8	protein.synthesis.misc ribososomal protein	40S ribosomal protein S7 (RPS7A) Identical to 40S ribosomal protein S7-1 (RPS7A) [Arabidopsis Thaliana] (GB:Q9C514); similar to 40S ribosomal protein S7 (RPS7B) [Arabidopsis thaliana] (TAIR:AT3G02560.2); similar to 40S ribosomal protein S7-like protein [
MSGI1_10641	157974744	410.7	100.3	244	361.2	-2	0	0	-1.8	PS.calvin cyle.rubisco small subunit	ribulose bisphosphate carboxylase small chain 1A / RuBisCO small subunit 1A (RBCS-1A) (ATS1A) Identical to Ribulose bisphosphate carboxylase small chain 1A, chloroplast precursor (EC 4.1.1.39) (RuBisCO small subunit 1A) (RBCS-1A) [Arabidopsis Thaliana]
MSGI1_16583	157974753	41.3	10.3	30.6	31.1	-2	0	0	-1.6	lipid metabolism.lipid transfer proteins etc	LTP3 (LIPID TRANSFER PROTEIN 3); lipid binding lipid transfer protein 3 Identical to Nonspecific lipid-transfer protein 3 precursor (LTP 3) (LTP3) [Arabidopsis Thaliana] (GB:Q9LLR7;GB:Q9FIE6); similar to LTP4 (LIPID TRANSFER PROTEIN 4), lipid binding [Ar
MSGI1_16583	157974753	41.3	10.3	30.6	31.1	-2	0	0	-1.6	cell wall	LTP3 (LIPID TRANSFER PROTEIN 3); lipid binding lipid transfer protein 3 Identical to Nonspecific lipid-transfer protein 3 precursor (LTP 3) (LTP3) [Arabidopsis Thaliana] (GB:Q9LLR7;GB:Q9FIE6); similar to LTP4 (LIPID TRANSFER PROTEIN 4), lipid binding [Ar
MSGI1_10555	157974764	52.8	14.8	81.3	75	-1.8	0	0	-2.3	PS.calvin cyle.rubisco small subunit	ribulose bisphosphate carboxylase small chain 1A / RuBisCO small subunit 1A (RBCS-1A) (ATS1A) Identical to Ribulose bisphosphate carboxylase small chain 1A, chloroplast precursor (EC 4.1.1.39) (RuBisCO small subunit 1A) (RBCS-1A) [Arabidopsis Thaliana]
MSGI1_15541	157974769	129.7	30.4	74	83.2	-2.1	0	0	-1.5	PS.calvin cyle.rubisco small subunit	ribulose bisphosphate carboxylase small chain 1A / RuBisCO small subunit 1A (RBCS-1A) (ATS1A) Identical to Ribulose bisphosphate carboxylase small chain 1A, chloroplast precursor (EC 4.1.1.39) (RuBisCO small subunit 1A) (RBCS-1A) [Arabidopsis Thaliana]
MSGI1_12910	157974796	23.1	3.7	19.8	15.6	-2.6	0	0	0	lipid metabolism.lipid transfer proteins etc	LTP3 (LIPID TRANSFER PROTEIN 3); lipid binding lipid transfer protein 3 Identical to Nonspecific lipid-transfer protein 3 precursor (LTP 3) (LTP3) [Arabidopsis Thaliana] (GB:Q9LLR7;GB:Q9FIE6); similar to LTP4 (LIPID TRANSFER PROTEIN 4), lipid binding [Ar
MSGI1_12910	157974796	23.1	3.7	19.8	15.6	-2.6	0	0	0	cell wall	LTP3 (LIPID TRANSFER PROTEIN 3); lipid binding lipid transfer protein 3 Identical to Nonspecific lipid-transfer protein 3 precursor (LTP 3) (LTP3) [Arabidopsis Thaliana] (GB:Q9LLR7;GB:Q9FIE6); similar to LTP4 (LIPID TRANSFER PROTEIN 4), lipid binding [Ar
MSGI1_11679	157974826	14.1	15	24.1	39.4	0	0	0	-1.4	not assigned.unknown	not assigned.unknown
MSGI1_8976	157974832	22.2	35.6	52.3	38.4	0	0	-1.2	0	not assigned.unknown	not assigned.unknown
MSGI1_12199	157974839	16.1	16.5	34.6	7.6	0	-2.2	0	0	signalling.calcium	calcium-binding protein, putative similar to calcium-binding protein, putative [Arabidopsis thaliana] (TAIR:AT1G73630.1); similar to Calcium-binding EF-hand [Medicago truncatula] (GB:ABE81417.1); contains InterPro domain EF-Hand type; (InterPro:IPR01199
MSGI1_7004	157974843	19.9	24.2	63.1	105	0	0	-1.7	-2.1	not assigned.unknown	not assigned.unknown
MSGI1_10152	157974851	83.5	22.5	38.1	42.8	-1.9	0	1.1	0	PS.calvin cyle.rubisco small subunit	ribulose bisphosphate carboxylase small chain 1A / RuBisCO small subunit 1A (RBCS-1A) (ATS1A) Identical to Ribulose bisphosphate carboxylase small chain 1A, chloroplast precursor (EC 4.1.1.39) (RuBisCO small subunit 1A) (RBCS-1A) [Arabidopsis Thaliana]
MSGI1_17395	157974861	13.7	3.2	0	0	0	0	4.8	0	cell wall	LTP3 (LIPID TRANSFER PROTEIN 3); lipid binding lipid transfer protein 3 Identical to Nonspecific lipid-transfer protein 3 precursor (LTP 3) (LTP3) [Arabidopsis Thaliana] (GB:Q9LLR7;GB:Q9FIE6); similar to LTP4 (LIPID TRANSFER PROTEIN 4), lipid binding [Ar
MSGI1_17395	157974861	13.7	3.2	0	0	0	0	4.8	0	lipid metabolism.lipid transfer proteins etc	LTP3 (LIPID TRANSFER PROTEIN 3); lipid binding lipid transfer protein 3 Identical to Nonspecific lipid-transfer protein 3 precursor (LTP 3) (LTP3) [Arabidopsis Thaliana] (GB:Q9LLR7;GB:Q9FIE6); similar to LTP4 (LIPID TRANSFER PROTEIN 4), lipid binding [Ar
MSGI1_15913	157974879	26	6.5	12.5	14	-2	0	0	0	cell wall	LTP3 (LIPID TRANSFER PROTEIN 3); lipid binding lipid transfer protein 3 Identical to Nonspecific lipid-transfer protein 3 precursor (LTP 3) (LTP3) [Arabidopsis Thaliana] (GB:Q9LLR7;GB:Q9FIE6); similar to LTP4 (LIPID TRANSFER PROTEIN 4), lipid binding [Ar
MSGI1_15913	157974879	26	6.5	12.5	14	-2	0	0	0	lipid metabolism.lipid transfer proteins etc	LTP3 (LIPID TRANSFER PROTEIN 3); lipid binding lipid transfer protein 3 Identical to Nonspecific lipid-transfer protein 3 precursor (LTP 3) (LTP3) [Arabidopsis Thaliana] (GB:Q9LLR7;GB:Q9FIE6); similar to LTP4 (LIPID TRANSFER PROTEIN 4), lipid binding [Ar
MSGI1_15419	157974880	27.8	7	13.5	7.5	-2	0	0	0	cell wall	LTP3 (LIPID TRANSFER PROTEIN 3); lipid binding lipid transfer protein 3 Identical to Nonspecific lipid-transfer protein 3 precursor (LTP 3) (LTP3) [Arabidopsis Thaliana] (GB:Q9LLR7;GB:Q9FIE6); similar to LTP4 (LIPID TRANSFER PROTEIN 4), lipid binding [Ar
MSGI1_15419	157974880	27.8	7	13.5	7.5	-2	0	0	0	lipid metabolism.lipid transfer proteins etc	LTP3 (LIPID TRANSFER PROTEIN 3); lipid binding lipid transfer protein 3 Identical to Nonspecific lipid-transfer protein 3 precursor (LTP 3) (LTP3) [Arabidopsis Thaliana] (GB:Q9LLR7;GB:Q9FIE6); similar to LTP4 (LIPID TRANSFER PROTEIN 4), lipid binding [Ar
MSGI1_11868	157974888	43.6	72.5	227.4	191.8	0	0	-2.4	-1.4	not assigned.unknown	not assigned.unknown
MSGI1_8471	157974896	345.9	160.6	176.5	309.7	-1.1	0	1	0	PS.calvin cyle.GAP	GAPA (GLYCERALDEHYDE 3-PHOSPHATE DEHYDROGENASE A SUBUNIT); glyceraldehyde-3-phosphate dehydrogenase Encodes one of the two subunits forming the photosynthetic glyceraldehyde-3-phosphate dehydrogenase (GAPDH) and as such a constituent of the supramolecula
MSGI1_13451	157974899	10.6	0.1	0	0	-6.7	0	0	0	not assigned.unknown	not assigned.unknown
MSGI1_7767	157974903	5.5	5.1	27.6	3.8	0	-2.9	-2.3	0	not assigned.unknown	not assigned.unknown
MSGI1_7225	157974907	42.3	23.5	16.2	20.1	0	0	1.4	0	secondary metabolism.phenylpropanoids.lignin biosynthesis.CAD	ELI3-2 (ELICITOR-ACTIVATED GENE 3) Encodes an aromatic alcohol:NADP+ oxidoreductase whose mRNA levels are increased in response to treatment with a variety of phytopathogenic bacteria. Though similar to mannitol dehydrogenases, this enzyme does not have
MSGI1_7675	157974911	19	53.7	37.7	30.4	1.5	0	0	0	not assigned.unknown	not assigned.unknown
MSGI1_8097	157974922	45.8	211.7	63.8	150.4	2.2	1.2	0	0	metal handling	auxin/aluminum-responsive protein, putative similar to unknown protein [Arabidopsis thaliana] (TAIR:AT5G43830.1); similar to aluminum-induced [Brassica napus] (GB:BAA25999.1); contains domain ASPARAGINE SYNTHETASE (PTHR11772); contains domain no descrip
MSGI1_16947	157974940	30.1	7.8	47.6	21.6	-1.9	0	0	0	lipid metabolism.lipid transfer proteins etc	LTP3 (LIPID TRANSFER PROTEIN 3); lipid binding lipid transfer protein 3 Identical to Nonspecific lipid-transfer protein 3 precursor (LTP 3) (LTP3) [Arabidopsis Thaliana] (GB:Q9LLR7;GB:Q9FIE6); similar to LTP4 (LIPID TRANSFER PROTEIN 4), lipid binding [Ar
MSGI1_16947	157974940	30.1	7.8	47.6	21.6	-1.9	0	0	0	cell wall	LTP3 (LIPID TRANSFER PROTEIN 3); lipid binding lipid transfer protein 3 Identical to Nonspecific lipid-transfer protein 3 precursor (LTP 3) (LTP3) [Arabidopsis Thaliana] (GB:Q9LLR7;GB:Q9FIE6); similar to LTP4 (LIPID TRANSFER PROTEIN 4), lipid binding [Ar
MSGI1_7923	157974960	37.4	79.6	66.5	61.4	1.1	0	0	0	not assigned.unknown	not assigned.unknown
MSGI1_7169	157974970	30.1	20.2	36.4	49.3	0	0	0	-1.3	cell.cycle.peptidylprolyl isomerase	ROC7 (rotamase CyP 7); peptidyl-prolyl cis-trans isomerase Encodes cyclophilin ROC7. Identical to Peptidyl-prolyl cis-trans isomerase CYP20-1 precursor (EC 5.2.1.8) (PPIase CYP20-1) (Rotamase cyclophilin-7) (Cyclophilin of 20 kDa 1) (CYP20-1) [Arabidopsi
MSGI1_10838	157974976	13.8	22.2	76.2	55.6	0	0	-2.5	-1.3	not assigned.unknown	not assigned.unknown
MSGI1_11759	157974977	61.4	88.5	90.9	248.9	0	1.5	0	-1.5	not assigned.unknown	not assigned.unknown
MSGI1_7281	157974984	32.8	17.3	9.7	11.4	0	0	1.8	0	DNA.synthesis/chromatin structure	high-mobility-group protein / HMG-I/Y protein Encodes a protein belonging to the subgroup of HMGA (high mobility group A) proteins that interact with A/T-rich stretches of DNA. similar to histone H1/H5 family protein [Arabidopsis thaliana] (TAIR:AT1G4862
MSGI1_12198	157974993	62.6	30.9	19.2	23.9	-1	0	1.7	0	protein.synthesis.misc ribososomal protein	EMB1080 (EMBRYO DEFECTIVE 1080); structural constituent of ribosome Identical to 40S ribosomal protein S11-1 (RPS11A) [Arabidopsis Thaliana] (GB:P16181); similar to RPS11-BETA (RIBOSOMAL PROTEIN S11-BETA), structural constituent of ribosome [Arabidopsis
MSGI1_6977	157974995	69.7	28.1	23.6	42	-1.3	0	1.6	0	cell wall	aspartyl protease family protein similar to aspartyl protease family protein [Arabidopsis thaliana] (TAIR:AT3G61820.1); similar to Os01g0598600 [Oryza sativa (japonica cultivar-group)] (GB:NP_001043485.1); similar to unknow protein [Oryza sativa (japoni
MSGI1_6977	157974995	69.7	28.1	23.6	42	-1.3	0	1.6	0	protein.degradation.aspartate protease	aspartyl protease family protein similar to aspartyl protease family protein [Arabidopsis thaliana] (TAIR:AT3G61820.1); similar to Os01g0598600 [Oryza sativa (japonica cultivar-group)] (GB:NP_001043485.1); similar to unknow protein [Oryza sativa (japoni
MSGI1_10385	157975004	12.4	104.9	41.3	71	3.1	0	-1.7	0	development.unspecified	dormancy/auxin associated family protein similar to dormancy/auxin associated protein-related [Arabidopsis thaliana] (TAIR:AT1G54070.1); similar to Dormancyauxin associated [Medicago truncatula] (GB:ABE80617.1); contains InterPro domain Dormancyauxin ass
MSGI1_8422	157975035	30.7	15.5	5	11.1	0	0	2.6	0	protein.synthesis.misc ribososomal protein	40S ribosomal protein S8 (RPS8B) Identical to 40S ribosomal protein S8-2 (RPS8B) [Arabidopsis Thaliana] (GB:Q9FIF3); similar to 40S ribosomal protein S8 (RPS8A) [Arabidopsis thaliana] (TAIR:AT5G20290.1); similar to ribosomal protein S8 [Oryza sativa (jap
MSGI1_10815	157975039	56.1	8.3	17.1	12.5	-2.8	0	1.7	0	cell wall	LTP3 (LIPID TRANSFER PROTEIN 3); lipid binding lipid transfer protein 3 Identical to Nonspecific lipid-transfer protein 3 precursor (LTP 3) (LTP3) [Arabidopsis Thaliana] (GB:Q9LLR7;GB:Q9FIE6); similar to LTP4 (LIPID TRANSFER PROTEIN 4), lipid binding [Ar
MSGI1_10815	157975039	56.1	8.3	17.1	12.5	-2.8	0	1.7	0	lipid metabolism.lipid transfer proteins etc	LTP3 (LIPID TRANSFER PROTEIN 3); lipid binding lipid transfer protein 3 Identical to Nonspecific lipid-transfer protein 3 precursor (LTP 3) (LTP3) [Arabidopsis Thaliana] (GB:Q9LLR7;GB:Q9FIE6); similar to LTP4 (LIPID TRANSFER PROTEIN 4), lipid binding [Ar
MSGI1_14692	157975040	0.7	0.6	60.3	61.9	0	0	-6.4	-6.7	not assigned.unknown	not assigned.unknown
MSGI1_11808	157975056	56.5	78.3	90.7	250.1	0	1.5	0	-1.7	not assigned.unknown	not assigned.unknown
MSGI1_10025	157975059	20.8	16.6	0.2	0	0	0	6.7	5.1	cell wall.cell wall proteins	extensin family protein similar to 3'-5' exonuclease/ nucleic acid binding [Arabidopsis thaliana] (TAIR:AT3G12430.1); similar to Extensin-like re (GB:ABD65126.1); contains InterPro domain 3&apos; (InterPro:IPR002562); contains InterPro domain Polynucleo
MSGI1_10151	157975069	68.3	15.6	20.8	14.6	-2.1	0	1.7	0	not assigned.unknown	not assigned.unknown
MSGI1_11559	157975085	14.9	20.1	41.7	67.5	0	0	-1.5	-1.7	not assigned.unknown	not assigned.unknown
MSGI1_12973	157975101	14.8	0.1	0.9	0	-7.2	0	4	0	not assigned.unknown	not assigned.unknown
MSGI1_12775	157975102	15.1	3.3	0.1	0	0	0	7.2	0	cell wall	LTP3 (LIPID TRANSFER PROTEIN 3); lipid binding lipid transfer protein 3 Identical to Nonspecific lipid-transfer protein 3 precursor (LTP 3) (LTP3) [Arabidopsis Thaliana] (GB:Q9LLR7;GB:Q9FIE6); similar to LTP4 (LIPID TRANSFER PROTEIN 4), lipid binding [Ar
MSGI1_12775	157975102	15.1	3.3	0.1	0	0	0	7.2	0	lipid metabolism.lipid transfer proteins etc	LTP3 (LIPID TRANSFER PROTEIN 3); lipid binding lipid transfer protein 3 Identical to Nonspecific lipid-transfer protein 3 precursor (LTP 3) (LTP3) [Arabidopsis Thaliana] (GB:Q9LLR7;GB:Q9FIE6); similar to LTP4 (LIPID TRANSFER PROTEIN 4), lipid binding [Ar
MSGI1_11706	157975110	172.2	72.8	49.6	68	-1.2	0	1.8	0	cell.organisation	TUB1 (tubulin beta-1 chain); structural molecule beta tubulin gene downregulated by phytochrome A (phyA)-mediated far-red light high-irradiance and the phytochrome B (phyB)-mediated red light high-irradiance responses Identical to Tubulin beta-1 chain (B
MSGI1_9470	157975121	145.9	39.7	149.5	203.1	-1.9	0	0	-2.4	PS.calvin cyle.rubisco small subunit	ribulose bisphosphate carboxylase small chain 1A / RuBisCO small subunit 1A (RBCS-1A) (ATS1A) Identical to Ribulose bisphosphate carboxylase small chain 1A, chloroplast precursor (EC 4.1.1.39) (RuBisCO small subunit 1A) (RBCS-1A) [Arabidopsis Thaliana]
MSGI1_8073	157975130	95.9	63.6	81.2	185	0	1.2	0	-1.5	PS.calvin cyle.aldolase	fructose-bisphosphate aldolase, putative similar to fructose-bisphosphate aldolase, putative [Arabidopsis thaliana] (TAIR:AT4G38970.1); similar to plastidic aldolase NPALDP1 [Nicotiana paniculata] (GB:BAA77604.1); similar to latex plastidic aldolase-lik
MSGI1_11618	157975136	7.4	12.5	69.4	27.3	0	-1.3	-3.2	0	not assigned.unknown	not assigned.unknown
MSGI1_9779	157975151	60.9	14.2	36	52.9	-2.1	0	0	-1.9	PS.calvin cyle.rubisco small subunit	ribulose bisphosphate carboxylase small chain 1A / RuBisCO small subunit 1A (RBCS-1A) (ATS1A) Identical to Ribulose bisphosphate carboxylase small chain 1A, chloroplast precursor (EC 4.1.1.39) (RuBisCO small subunit 1A) (RBCS-1A) [Arabidopsis Thaliana]
MSGI1_11649	157975154	46.2	72.8	253.7	216	0	0	-2.5	-1.6	not assigned.unknown	not assigned.unknown
MSGI1_18733	157975170	57.4	18.4	45.9	19.6	-1.6	0	0	0	lipid metabolism.lipid transfer proteins etc	LTP3 (LIPID TRANSFER PROTEIN 3); lipid binding lipid transfer protein 3 Identical to Nonspecific lipid-transfer protein 3 precursor (LTP 3) (LTP3) [Arabidopsis Thaliana] (GB:Q9LLR7;GB:Q9FIE6); similar to LTP4 (LIPID TRANSFER PROTEIN 4), lipid binding [Ar
MSGI1_18733	157975170	57.4	18.4	45.9	19.6	-1.6	0	0	0	cell wall	LTP3 (LIPID TRANSFER PROTEIN 3); lipid binding lipid transfer protein 3 Identical to Nonspecific lipid-transfer protein 3 precursor (LTP 3) (LTP3) [Arabidopsis Thaliana] (GB:Q9LLR7;GB:Q9FIE6); similar to LTP4 (LIPID TRANSFER PROTEIN 4), lipid binding [Ar
MSGI1_12774	157975185	14	0.1	0.3	0	-7.1	0	5.5	0	not assigned.unknown	not assigned.unknown
MSGI1_11339	157975189	149.8	37.5	109.1	148	-2	0	0	-2	PS.calvin cyle.rubisco small subunit	ribulose bisphosphate carboxylase small chain 1A / RuBisCO small subunit 1A (RBCS-1A) (ATS1A) Identical to Ribulose bisphosphate carboxylase small chain 1A, chloroplast precursor (EC 4.1.1.39) (RuBisCO small subunit 1A) (RBCS-1A) [Arabidopsis Thaliana]
MSGI1_16677	157975191	25.1	5.1	15.9	14.6	-2.3	0	0	0	cell wall	LTP3 (LIPID TRANSFER PROTEIN 3); lipid binding lipid transfer protein 3 Identical to Nonspecific lipid-transfer protein 3 precursor (LTP 3) (LTP3) [Arabidopsis Thaliana] (GB:Q9LLR7;GB:Q9FIE6); similar to LTP4 (LIPID TRANSFER PROTEIN 4), lipid binding [Ar
MSGI1_16677	157975191	25.1	5.1	15.9	14.6	-2.3	0	0	0	lipid metabolism.lipid transfer proteins etc	LTP3 (LIPID TRANSFER PROTEIN 3); lipid binding lipid transfer protein 3 Identical to Nonspecific lipid-transfer protein 3 precursor (LTP 3) (LTP3) [Arabidopsis Thaliana] (GB:Q9LLR7;GB:Q9FIE6); similar to LTP4 (LIPID TRANSFER PROTEIN 4), lipid binding [Ar
MSGI1_13450	157975195	19	10.2	1.9	3.7	0	0	3.3	0	protein.synthesis.misc ribososomal protein	60S ribosomal protein L12 (RPL12C) Identical to 60S ribosomal protein L12-3 (RPL12C) [Arabidopsis Thaliana] (GB:Q9FF52); similar to 60S ribosomal protein L12 (RPL12B) [Arabidopsis thaliana] (TAIR:AT3G53430.1); similar to 60S ribosomal protein L12 [Capsic
MSGI1_7994	157975201	1.5	0.6	26.7	22.5	0	0	-4.2	-5.2	redox.peroxiredoxin	peroxiredoxin type 2, putative similar to TPX1 (THIOREDOXIN-DEPENDENT PEROXIDASE 1), antioxidant [Arabidopsis thaliana] (TAIR:AT1G65980.1); similar to Os06g0625500 [Oryza sativa (japonica cultivar-group)] (GB:NP_001058113.1); similar to peroxiredoxin [H
MSGI1_14072	157975202	52.7	18.3	31	17.5	-1.5	0	0	0	cell wall.cell wall proteins.RGP	RGP2 (Reversibly glycosylated polypeptide-3); DNA binding / alpha-1,4-glucan-protein synthase (UDP-forming) Reversibly Glycosylated Polypeptide-2 similar to RGP1 (REVERSIBLY GLYCOSYLATED POLYPEPTIDE 1) [Arabidopsis thaliana] (TAIR:AT3G02230.1); similar t
MSGI1_21046	157975211	1.2	1	18.5	23.4	0	0	-3.9	-4.5	not assigned.unknown	not assigned.unknown
MSGI1_12078	157975213	13.2	23.4	49.6	57	0	0	-1.9	-1.3	not assigned.unknown	not assigned.unknown
MSGI1_14557	157975221	172.2	94.5	70	111.9	0	0	1.3	0	protein.degradation.ubiquitin	UBQ6 (ubiquitin 6); protein binding polyubiquitin gene Identical to Ubiquitin (UBQ16) [Arabidopsis Thaliana] (GB:P59263;GB:O80715;GB:Q38875;GB:Q9LDJ2;GB:Q9LYW1;GB:Q9M1P9;GB:Q9S7X3); Identical to 40S ribosomal protein S27a-2 (UBQ6) [Arabidopsis Thaliana]
MSGI1_16440	157975235	23.3	5.7	19.8	14.4	-2	0	0	0	cell wall	LTP3 (LIPID TRANSFER PROTEIN 3); lipid binding lipid transfer protein 3 Identical to Nonspecific lipid-transfer protein 3 precursor (LTP 3) (LTP3) [Arabidopsis Thaliana] (GB:Q9LLR7;GB:Q9FIE6); similar to LTP4 (LIPID TRANSFER PROTEIN 4), lipid binding [Ar
MSGI1_16440	157975235	23.3	5.7	19.8	14.4	-2	0	0	0	lipid metabolism.lipid transfer proteins etc	LTP3 (LIPID TRANSFER PROTEIN 3); lipid binding lipid transfer protein 3 Identical to Nonspecific lipid-transfer protein 3 precursor (LTP 3) (LTP3) [Arabidopsis Thaliana] (GB:Q9LLR7;GB:Q9FIE6); similar to LTP4 (LIPID TRANSFER PROTEIN 4), lipid binding [Ar
MSGI1_13723	157975257	90.4	27.3	466	37.4	-1.7	-3.6	-2.4	0	not assigned.unknown	not assigned.unknown
MSGI1_8118	157975263	60	73.3	197.5	313.4	0	0	-1.7	-2.1	not assigned.unknown	not assigned.unknown
MSGI1_10583	157975282	0.6	0.5	72.5	0.3	0	-7.9	-6.9	0	amino acid metabolism.synthesis.branched chain group.common	ATBCAT-2; branched-chain-amino-acid transaminase/ catalytic Encodes a chloroplast branched-chain amino acid aminotransferase. Complements the yeast leu/iso-leu/val auxotrophy mutant. Identical to Branched-chain-amino-acid aminotransferase 2, chloroplast
MSGI1_6406	157975293	39.6	61.3	85.6	144.6	0	0	-1.1	-1.2	not assigned.unknown	not assigned.unknown
MSGI1_9257	157975299	77.6	16.3	25.9	21.5	-2.3	0	1.6	0	not assigned.unknown	not assigned.unknown
MSGI1_14292	157975300	13.8	3.4	10.1	44.4	0	2.1	0	-3.7	cell wall	ATOSM34 (OSMOTIN 34) osmotin-like protein Identical to Osmotin-like protein OSM34 precursor (OSM34) [Arabidopsis Thaliana] (GB:P50700;GB:Q9T0D2); similar to unknown protein [Arabidopsis thaliana] (TAIR:AT1G75050.1); similar to osmotin-like protein I [Gos
MSGI1_14292	157975300	13.8	3.4	10.1	44.4	0	2.1	0	-3.7	stress.abiotic	ATOSM34 (OSMOTIN 34) osmotin-like protein Identical to Osmotin-like protein OSM34 precursor (OSM34) [Arabidopsis Thaliana] (GB:P50700;GB:Q9T0D2); similar to unknown protein [Arabidopsis thaliana] (TAIR:AT1G75050.1); similar to osmotin-like protein I [Gos
MSGI1_13759	157975313	50	27.5	20.4	34	0	0	1.3	0	protein.synthesis.misc ribososomal protein	40S ribosomal protein S14 (RPS14B) Identical to 40S ribosomal protein S14-2 (RPS14B) [Arabidopsis Thaliana] (GB:Q9CAX6); Identical to 40S ribosomal protein S14-1 (RPS14A) [Arabidopsis Thaliana] (GB:Q9SIH0); similar to 40S ribosomal protein S14 (RPS14A) [
MSGI1_10582	157975322	17.3	21.2	66.5	40.9	0	0	-1.9	0	not assigned.unknown	not assigned.unknown
MSGI1_7027	157975328	186.7	98.8	82.5	103	0	0	1.2	0	stress.abiotic.heat	HSP70 (heat shock protein 70); ATP binding similar to heat shock cognate 70 kDa protein 3 (HSC70-3) (HSP70-3) [Arabidopsis thaliana] (TAIR:AT3G09440.1); similar to heat shock cognate 70 kDa protein 2 (HSC70-2) (HSP70-2) [Arabidopsis thaliana] (TAIR:AT5G
MSGI1_14034	157975338	43.3	9.7	7.4	4.7	-2.2	0	2.5	0	DNA.synthesis/chromatin structure.histone	histone H3 Identical to Histone H3.2 (Histone H3.1) (HTR1) [Arabidopsis Thaliana] (GB:P59226); similar to histone H3 [Arabidopsis thaliana] (TAIR:AT5G10390.1); similar to histone H3 [Arabidopsis thaliana] (TAIR:AT5G65360.1); similar to histone H3 [Arabid
MSGI1_62439	157975352	18.5	21.2	2	4.8	0	0	3.2	2.1	not assigned.unknown	not assigned.unknown
MSGI1_16049	157975357	14.5	3.3	32.2	8.9	0	-1.9	0	0	cell wall	LTP3 (LIPID TRANSFER PROTEIN 3); lipid binding lipid transfer protein 3 Identical to Nonspecific lipid-transfer protein 3 precursor (LTP 3) (LTP3) [Arabidopsis Thaliana] (GB:Q9LLR7;GB:Q9FIE6); similar to LTP4 (LIPID TRANSFER PROTEIN 4), lipid binding [Ar
MSGI1_16049	157975357	14.5	3.3	32.2	8.9	0	-1.9	0	0	lipid metabolism.lipid transfer proteins etc	LTP3 (LIPID TRANSFER PROTEIN 3); lipid binding lipid transfer protein 3 Identical to Nonspecific lipid-transfer protein 3 precursor (LTP 3) (LTP3) [Arabidopsis Thaliana] (GB:Q9LLR7;GB:Q9FIE6); similar to LTP4 (LIPID TRANSFER PROTEIN 4), lipid binding [Ar
MSGI1_10210	157975368	50.8	42.1	21.2	41	0	0	1.3	0	TCA / org. transformation.TCA.2-oxoglutarate dehydrogenase	2-oxoglutarate dehydrogenase E1 component, putative / oxoglutarate decarboxylase, putative / alpha-ketoglutaric dehydrogenase, putative similar to 2-oxoglutarate dehydrogenase E1 component, putative / oxoglutarate decarboxylase, putative / alpha-ketoglu
MSGI1_7003	157975372	43.4	59.4	0.6	0.4	0	0	6.2	7.2	not assigned.unknown	not assigned.unknown
MSGI1_10581	157975375	94	67.6	42.1	74.2	0	0	1.2	0	protein.synthesis.misc ribososomal protein	60S ribosomal protein L17 (RPL17B) Identical to 60S ribosomal protein L17-2 (RPL17B) [Arabidopsis Thaliana] (GB:P51413;GB:O64803); similar to 60S ribosomal protein L17 (RPL17A) [Arabidopsis thaliana] (TAIR:AT1G27400.1); similar to ribosomal protein [Pet
MSGI1_7315	157975381	68.4	87.3	213.9	340.4	0	0	-1.6	-2	not assigned.unknown	not assigned.unknown
MSGI1_12944	157975384	9.2	14.2	38.5	39.2	0	0	-2.1	-1.5	not assigned.unknown	not assigned.unknown
MSGI1_11582	157975395	21.8	27.1	33.3	63.4	0	0	0	-1.2	not assigned.unknown	not assigned.unknown
MSGI1_19073	157975408	117.6	108.3	52.7	150.7	0	1.5	1.2	0	RNA.regulation of transcription.C2H2 zinc finger family	zinc finger (C2H2 type) family protein similar to zinc finger (C2H2 type) family protein [Arabidopsis thaliana] (TAIR:AT3G02790.1); similar to hypothetical protein MtrDRAFT_AC148171g28v1 [Medicago truncatula] (GB:ABE89815.1)
MSGI1_7385	157975419	27.9	18.3	6.6	16.2	0	0	2.1	0	protein.synthesis.misc ribososomal protein	40S ribosomal protein S3 (RPS3C) Identical to 40S ribosomal protein S3-3 (RPS3C) [Arabidopsis Thaliana] (GB:Q9FJA6); similar to 40S ribosomal protein S3 (RPS3A) [Arabidopsis thaliana] (TAIR:AT2G31610.1); similar to ribosomal protein S3 [Medicago truncat
MSGI1_13998	157975427	18.8	35.5	7.7	10.8	0	0	0	1.7	secondary metabolism.phenylpropanoids.lignin biosynthesis.PAL	PAL1 (PHE AMMONIA LYASE 1); phenylalanine ammonia-lyase encodes a protein similar to phenylalanine ammonia-lyase Identical to Phenylalanine ammonia-lyase 1 (EC 4.3.1.5) (PAL1) [Arabidopsis Thaliana] (GB:P35510;GB:Q94AN1;GB:Q9ZQD6); similar to PAL2 (pheny
MSGI1_15001	157975429	46.8	12.8	32.5	27.3	-1.9	0	0	0	cell wall	LTP3 (LIPID TRANSFER PROTEIN 3); lipid binding lipid transfer protein 3 Identical to Nonspecific lipid-transfer protein 3 precursor (LTP 3) (LTP3) [Arabidopsis Thaliana] (GB:Q9LLR7;GB:Q9FIE6); similar to LTP4 (LIPID TRANSFER PROTEIN 4), lipid binding [Ar
MSGI1_15001	157975429	46.8	12.8	32.5	27.3	-1.9	0	0	0	lipid metabolism.lipid transfer proteins etc	LTP3 (LIPID TRANSFER PROTEIN 3); lipid binding lipid transfer protein 3 Identical to Nonspecific lipid-transfer protein 3 precursor (LTP 3) (LTP3) [Arabidopsis Thaliana] (GB:Q9LLR7;GB:Q9FIE6); similar to LTP4 (LIPID TRANSFER PROTEIN 4), lipid binding [Ar
MSGI1_27114	157975430	152.1	54.8	47.3	89.2	-1.5	0	1.7	0	protein.synthesis.misc ribososomal protein	60S ribosomal protein L39 (RPL39C) Identical to 60S ribosomal protein L39-1 (RPL39C) [Arabidopsis Thaliana] (GB:P51424;GB:Q541X1;GB:Q93VI7;GB:Q9SIS1); similar to 60S ribosomal protein L39 (RPL39B) [Arabidopsis thaliana] (TAIR:AT3G02190.1); similar to put
MSGI1_10024	157975433	29.3	46.1	20.9	16.3	0	0	0	1.5	RNA.regulation of transcription.unclassified	zinc finger (AN1-like) family protein Identical to Zinc finger A20 and AN1 domain-containing stress-associated protein 4 (AtSAP4) (SAP4) [Arabidopsis Thaliana] (GB:Q9SJM6;GB:Q0IGN9); similar to zinc finger (AN1-like) family protein [Arabidopsis thaliana
MSGI1_7314	157975439	56.8	23.5	29.6	19.7	-1.3	0	0	0	stress.abiotic.unspecified	SAH7 Encodes a protein, expressed in leaves, with similarity to pollen allergens. similar to pollen Ole e 1 allergen and extensin family protein [Arabidopsis thaliana] (TAIR:AT1G78040.2); similar to pollen-specific protein [Vitis pseudoreticulata] (GB:AB
MSGI1_7401	157975442	4.5	4.5	105.7	4.2	0	-4.7	-4.6	0	hormone metabolism.abscisic acid.induced-regulated-responsive-activated	ATHVA22E (Arabidopsis thaliana HVA22 homologue E) Encodes one of five HVA22 homologs in Arabidopsis. HVA22 is an ABA- and stress-inducible gene first isolated from barley. Members of this gene family have only been found in eukaryotes. AtHVA22e mRNA is
MSGI1_7583	157975445	75.2	81.1	168.3	104.2	0	0	-1.2	0	not assigned.unknown	not assigned.unknown
MSGI1_14691	157975458	30.8	6.1	27.7	18.2	-2.3	0	0	0	lipid metabolism.lipid transfer proteins etc	LTP3 (LIPID TRANSFER PROTEIN 3); lipid binding lipid transfer protein 3 Identical to Nonspecific lipid-transfer protein 3 precursor (LTP 3) (LTP3) [Arabidopsis Thaliana] (GB:Q9LLR7;GB:Q9FIE6); similar to LTP4 (LIPID TRANSFER PROTEIN 4), lipid binding [Ar
MSGI1_14691	157975458	30.8	6.1	27.7	18.2	-2.3	0	0	0	cell wall	LTP3 (LIPID TRANSFER PROTEIN 3); lipid binding lipid transfer protein 3 Identical to Nonspecific lipid-transfer protein 3 precursor (LTP 3) (LTP3) [Arabidopsis Thaliana] (GB:Q9LLR7;GB:Q9FIE6); similar to LTP4 (LIPID TRANSFER PROTEIN 4), lipid binding [Ar
MSGI1_16544	157975475	0.3	1.2	16.8	17.1	0	0	-5.8	-3.8	not assigned.unknown	not assigned.unknown
MSGI1_9494	157975477	71.8	25	14.8	22.2	-1.5	0	2.3	0	cell.organisation	ACT11 (ACTIN-11); structural constituent of cytoskeleton Encodes an actin that is expressed predominantly during reproductive development. Identical to Actin-11 (ACT11) [Arabidopsis Thaliana] (GB:P53496); similar to ACT3 (ACTIN 3), structural constituent
MSGI1_10534	157975505	83.4	23.1	152.6	128.3	-1.9	0	0	-2.5	PS.calvin cyle.rubisco small subunit	ribulose bisphosphate carboxylase small chain 1A / RuBisCO small subunit 1A (RBCS-1A) (ATS1A) Identical to Ribulose bisphosphate carboxylase small chain 1A, chloroplast precursor (EC 4.1.1.39) (RuBisCO small subunit 1A) (RBCS-1A) [Arabidopsis Thaliana]
MSGI1_11495	157975506	65.8	39.5	28.4	40	0	0	1.2	0	protein.synthesis.misc ribososomal protein	40S ribosomal protein S10 (RPS10C) Identical to 40S ribosomal protein S10-3 (RPS10C) [Arabidopsis Thaliana] (GB:Q9LTF2;GB:Q8VZ66); similar to 40S ribosomal protein S10 (RPS10A) [Arabidopsis thaliana] (TAIR:AT4G25740.1); similar to 40S ribosomal protein
MSGI1_7384	157975524	890.9	612.3	412.3	1021.3	0	1.3	1.1	0	PS.lightreaction.photosystem II.LHC-II	CAB2 (Chlorophyll a/b-binding protein 2); chlorophyll binding Encodes lhcb1.1 a component of the LHCIIb light harvesting complex associated with photosystem II. Identical to Chlorophyll a-b binding protein 2, chloroplast precursor (LHCII type I CAB-2) (C
MSGI1_14966	157975527	32.3	99.3	65.5	28.7	1.6	-1.2	0	1.8	not assigned.unknown	not assigned.unknown
MSGI1_6172	157975533	38.5	0.2	5.8	0.5	-7.6	0	2.7	0	nodulin_nodulin-like	nodulin_nodulin-like
MSGI1_6172	157975533	38.5	0.2	5.8	0.5	-7.6	0	2.7	0	misc.GDSL-motif lipase	GDSL-motif lipase/hydrolase family protein similar to ATLTL1/LTL1 (LI-TOLERANT LIPASE 1), carboxylic ester hydrolase [Arabidopsis thaliana] (TAIR:AT3G04290.1); similar to GSDL-motif lipase [Agave americana] (GB:AAS75127.1); contains InterPro domain Lipo
MSGI1_9778	157975534	36.7	9.7	18.6	11.6	-1.9	0	0	0	not assigned.unknown	not assigned.unknown
MSGI1_12842	157975535	72.9	18.3	54.5	44.8	-2	0	0	-1.3	PS.calvin cyle.rubisco small subunit	ribulose bisphosphate carboxylase small chain 3B / RuBisCO small subunit 3B (RBCS-3B) (ATS3B) Identical to Ribulose bisphosphate carboxylase small chain 3B, chloroplast precursor (EC 4.1.1.39) (RuBisCO small subunit 3B) (RBCS-3B) [Arabidopsis Thaliana]
MSGI1_11944	157975546	43.5	33.6	49.4	87.4	0	0	0	-1.4	not assigned.unknown	not assigned.unknown
MSGI1_13860	157975560	54.3	12.4	37.6	35.3	-2.1	0	0	-1.5	cell wall	LTP3 (LIPID TRANSFER PROTEIN 3); lipid binding lipid transfer protein 3 Identical to Nonspecific lipid-transfer protein 3 precursor (LTP 3) (LTP3) [Arabidopsis Thaliana] (GB:Q9LLR7;GB:Q9FIE6); similar to LTP4 (LIPID TRANSFER PROTEIN 4), lipid binding [Ar
MSGI1_13860	157975560	54.3	12.4	37.6	35.3	-2.1	0	0	-1.5	lipid metabolism.lipid transfer proteins etc	LTP3 (LIPID TRANSFER PROTEIN 3); lipid binding lipid transfer protein 3 Identical to Nonspecific lipid-transfer protein 3 precursor (LTP 3) (LTP3) [Arabidopsis Thaliana] (GB:Q9LLR7;GB:Q9FIE6); similar to LTP4 (LIPID TRANSFER PROTEIN 4), lipid binding [Ar
MSGI1_12887	157975565	31.8	8.5	31.3	24.1	-1.9	0	0	0	cell wall	LTP3 (LIPID TRANSFER PROTEIN 3); lipid binding lipid transfer protein 3 Identical to Nonspecific lipid-transfer protein 3 precursor (LTP 3) (LTP3) [Arabidopsis Thaliana] (GB:Q9LLR7;GB:Q9FIE6); similar to LTP4 (LIPID TRANSFER PROTEIN 4), lipid binding [Ar
MSGI1_12887	157975565	31.8	8.5	31.3	24.1	-1.9	0	0	0	lipid metabolism.lipid transfer proteins etc	LTP3 (LIPID TRANSFER PROTEIN 3); lipid binding lipid transfer protein 3 Identical to Nonspecific lipid-transfer protein 3 precursor (LTP 3) (LTP3) [Arabidopsis Thaliana] (GB:Q9LLR7;GB:Q9FIE6); similar to LTP4 (LIPID TRANSFER PROTEIN 4), lipid binding [Ar
MSGI1_11048	157975567	153.5	122.7	150	265.3	0	0	0	-1.1	PS.lightreaction.photosystem II.PSII polypeptide subunits	PSBY (photosystem II BY) PsbY precursor (psbY) mRNA. This single nuclear gene is imported into the chloroplasts where it is processed into two integral membrane proteins with identical topology (PsbY-1 and PsbY-2). The protein appears to bind manganese b
MSGI1_10814	157975573	12.4	17.6	40.5	42.1	0	0	-1.7	0	not assigned.unknown	not assigned.unknown
MSGI1_25076	157975604	65.4	205.6	113.2	69	1.7	0	0	1.6	hormone metabolism.ethylene.signal transduction	ERF5 (ETHYLENE RESPONSIVE ELEMENT BINDING FACTOR 5); DNA binding / transcription factor/ transcriptional activator encodes a member of the ERF (ethylene response factor) subfamily B-3 of ERF/AP2 transcription factor family (ATERF-5). The protein contains
MSGI1_25076	157975604	65.4	205.6	113.2	69	1.7	0	0	1.6	RNA.regulation of transcription.AP2/EREBP, APETALA2/Ethylene-responsive element binding protein family	ERF5 (ETHYLENE RESPONSIVE ELEMENT BINDING FACTOR 5); DNA binding / transcription factor/ transcriptional activator encodes a member of the ERF (ethylene response factor) subfamily B-3 of ERF/AP2 transcription factor family (ATERF-5). The protein contains
MSGI1_10188	157975611	96.3	52.2	48.2	40.3	0	0	1	0	PS.lightreaction.photosystem II.LHC-II	LHCB6 (LIGHT HARVESTING COMPLEX PSII); chlorophyll binding Lhcb6 protein (Lhcb6), light harvesting complex of photosystem II. similar to LHCA6 (Photosystem I light harvesting complex gene 6), chlorophyll binding [Arabidopsis thaliana] (TAIR:AT1G19150.1);
MSGI1_9447	157975613	30.6	15.5	8.2	15	0	0	1.9	0	DNA.synthesis/chromatin structure	high-mobility-group protein / HMG-I/Y protein Encodes a protein belonging to the subgroup of HMGA (high mobility group A) proteins that interact with A/T-rich stretches of DNA. similar to histone H1/H5 family protein [Arabidopsis thaliana] (TAIR:AT1G4862
MSGI1_37221	157975617	164.3	132.5	91	317.7	0	1.8	0	-1.3	RNA.RNA binding	ATGRP7 (COLD, CIRCADIAN RHYTHM, AND RNA BINDING 2); RNA binding / double-stranded DNA binding / single-stranded DNA binding Encodes a small glycine-rich RNA binding protein that is part of a negative-feedback loop through which AtGRP7 regulates the circa
MSGI1_11991	157975618	11.4	16.6	29.5	44.5	0	0	0	-1.4	not assigned.unknown	not assigned.unknown
MSGI1_11522	157975626	13.7	33.7	11.2	31.8	0	1.5	0	0	not assigned.unknown	not assigned.unknown
MSGI1_11440	157975638	66.5	36.6	28.8	45.5	0	0	1.2	0	protein.synthesis.misc ribososomal protein	60S ribosomal protein L12 (RPL12C) Identical to 60S ribosomal protein L12-3 (RPL12C) [Arabidopsis Thaliana] (GB:Q9FF52); similar to 60S ribosomal protein L12 (RPL12B) [Arabidopsis thaliana] (TAIR:AT3G53430.1); similar to 60S ribosomal protein L12 [Capsic
MSGI1_17446	157975649	30.1	6.3	44	20.8	-2.3	0	0	0	cell wall	LTP3 (LIPID TRANSFER PROTEIN 3); lipid binding lipid transfer protein 3 Identical to Nonspecific lipid-transfer protein 3 precursor (LTP 3) (LTP3) [Arabidopsis Thaliana] (GB:Q9LLR7;GB:Q9FIE6); similar to LTP4 (LIPID TRANSFER PROTEIN 4), lipid binding [Ar
MSGI1_17446	157975649	30.1	6.3	44	20.8	-2.3	0	0	0	lipid metabolism.lipid transfer proteins etc	LTP3 (LIPID TRANSFER PROTEIN 3); lipid binding lipid transfer protein 3 Identical to Nonspecific lipid-transfer protein 3 precursor (LTP 3) (LTP3) [Arabidopsis Thaliana] (GB:Q9LLR7;GB:Q9FIE6); similar to LTP4 (LIPID TRANSFER PROTEIN 4), lipid binding [Ar
MSGI1_12141	157975666	97.6	20.3	67.3	78.5	-2.3	0	0	-2	PS.calvin cyle.rubisco small subunit	ribulose bisphosphate carboxylase small chain 1A / RuBisCO small subunit 1A (RBCS-1A) (ATS1A) Identical to Ribulose bisphosphate carboxylase small chain 1A, chloroplast precursor (EC 4.1.1.39) (RuBisCO small subunit 1A) (RBCS-1A) [Arabidopsis Thaliana]
MSGI1_10149	157975669	52.1	20.7	24.7	24.3	-1.3	0	0	0	stress.abiotic.unspecified	SAH7 Encodes a protein, expressed in leaves, with similarity to pollen allergens. similar to pollen Ole e 1 allergen and extensin family protein [Arabidopsis thaliana] (TAIR:AT1G78040.2); similar to pollen-specific protein [Vitis pseudoreticulata] (GB:AB
MSGI1_14854	157975685	37	8.4	33.5	19.4	-2.1	0	0	0	cell wall	LTP3 (LIPID TRANSFER PROTEIN 3); lipid binding lipid transfer protein 3 Identical to Nonspecific lipid-transfer protein 3 precursor (LTP 3) (LTP3) [Arabidopsis Thaliana] (GB:Q9LLR7;GB:Q9FIE6); similar to LTP4 (LIPID TRANSFER PROTEIN 4), lipid binding [Ar
MSGI1_14854	157975685	37	8.4	33.5	19.4	-2.1	0	0	0	lipid metabolism.lipid transfer proteins etc	LTP3 (LIPID TRANSFER PROTEIN 3); lipid binding lipid transfer protein 3 Identical to Nonspecific lipid-transfer protein 3 precursor (LTP 3) (LTP3) [Arabidopsis Thaliana] (GB:Q9LLR7;GB:Q9FIE6); similar to LTP4 (LIPID TRANSFER PROTEIN 4), lipid binding [Ar
MSGI1_13896	157975695	95.1	35.2	24.2	37.6	-1.4	0	2	0	not assigned.unknown	not assigned.unknown
MSGI1_16391	157975698	21.6	5.1	23.2	10.1	-2.1	0	0	0	cell wall	LTP3 (LIPID TRANSFER PROTEIN 3); lipid binding lipid transfer protein 3 Identical to Nonspecific lipid-transfer protein 3 precursor (LTP 3) (LTP3) [Arabidopsis Thaliana] (GB:Q9LLR7;GB:Q9FIE6); similar to LTP4 (LIPID TRANSFER PROTEIN 4), lipid binding [Ar
MSGI1_16391	157975698	21.6	5.1	23.2	10.1	-2.1	0	0	0	lipid metabolism.lipid transfer proteins etc	LTP3 (LIPID TRANSFER PROTEIN 3); lipid binding lipid transfer protein 3 Identical to Nonspecific lipid-transfer protein 3 precursor (LTP 3) (LTP3) [Arabidopsis Thaliana] (GB:Q9LLR7;GB:Q9FIE6); similar to LTP4 (LIPID TRANSFER PROTEIN 4), lipid binding [Ar
MSGI1_14604	157975701	23.8	4.6	16	11.5	-2.4	0	0	0	cell wall	LTP3 (LIPID TRANSFER PROTEIN 3); lipid binding lipid transfer protein 3 Identical to Nonspecific lipid-transfer protein 3 precursor (LTP 3) (LTP3) [Arabidopsis Thaliana] (GB:Q9LLR7;GB:Q9FIE6); similar to LTP4 (LIPID TRANSFER PROTEIN 4), lipid binding [Ar
MSGI1_14604	157975701	23.8	4.6	16	11.5	-2.4	0	0	0	lipid metabolism.lipid transfer proteins etc	LTP3 (LIPID TRANSFER PROTEIN 3); lipid binding lipid transfer protein 3 Identical to Nonspecific lipid-transfer protein 3 precursor (LTP 3) (LTP3) [Arabidopsis Thaliana] (GB:Q9LLR7;GB:Q9FIE6); similar to LTP4 (LIPID TRANSFER PROTEIN 4), lipid binding [Ar
MSGI1_12591	157975723	98.2	51.3	38.1	56.4	0	0	1.4	0	stress.abiotic.heat	BIP (LUMINAL BINDING PROTEIN); ATP binding luminal binding protein (BiP) Identical to Luminal-binding protein 2 precursor (BiP2) (AtBP2) [Arabidopsis Thaliana] (GB:Q39043;GB:Q39042); Identical to Luminal-binding protein 1 precursor (BiP1) (AtBP1) [Arabido
MSGI1_7248	157975724	347.2	228.3	117.3	200.7	0	0	1.6	0	nodulin_nodulin-like	nodulin_nodulin-like
MSGI1_7248	157975724	347.2	228.3	117.3	200.7	0	0	1.6	0	cell wall	GAMMA-TIP (Tonoplast intrinsic protein (TIP) gamma); water channel encodes a tonoplast intrinsic protein, which functions as water channel. highly expressed in root, stem, cauline leaves and flowers. Identical to Aquaporin TIP1.1 (Tonoplast intrinsic pro
MSGI1_7248	157975724	347.2	228.3	117.3	200.7	0	0	1.6	0	transport.Major Intrinsic Proteins.TIP	GAMMA-TIP (Tonoplast intrinsic protein (TIP) gamma); water channel encodes a tonoplast intrinsic protein, which functions as water channel. highly expressed in root, stem, cauline leaves and flowers. Identical to Aquaporin TIP1.1 (Tonoplast intrinsic pro
MSGI1_11521	157975742	52.6	10.2	41.2	36.9	-2.4	0	0	-1.9	PS.calvin cyle.rubisco small subunit	ribulose bisphosphate carboxylase small chain 1A / RuBisCO small subunit 1A (RBCS-1A) (ATS1A) Identical to Ribulose bisphosphate carboxylase small chain 1A, chloroplast precursor (EC 4.1.1.39) (RuBisCO small subunit 1A) (RBCS-1A) [Arabidopsis Thaliana]
MSGI1_7121	157975753	38.7	15.3	33.5	42.6	0	0	0	-1.5	stress.abiotic.unspecified	SAH7 Encodes a protein, expressed in leaves, with similarity to pollen allergens. similar to pollen Ole e 1 allergen and extensin family protein [Arabidopsis thaliana] (TAIR:AT1G78040.2); similar to pollen-specific protein [Vitis pseudoreticulata] (GB:AB
MSGI1_12197	157975798	5.1	7.1	23.3	14.6	0	0	-2.2	0	not assigned.unknown	not assigned.unknown
MSGI1_12590	157975800	491	268.8	192.4	192.5	0	0	1.4	0	cell.organisation	TUB6 (BETA-6 TUBULIN) Encodes a beta-tubulin. Expression of TUB6 has been shown to decrease in response to cold treatment. Identical to Tubulin beta-6 chain (Beta-6 tubulin) (TUBB6) [Arabidopsis Thaliana] (GB:P29514); similar to TUB3 (Tubulin beta-3), st
MSGI1_12590	157975800	491	268.8	192.4	192.5	0	0	1.4	0	cell wall	TUB6 (BETA-6 TUBULIN) Encodes a beta-tubulin. Expression of TUB6 has been shown to decrease in response to cold treatment. Identical to Tubulin beta-6 chain (Beta-6 tubulin) (TUBB6) [Arabidopsis Thaliana] (GB:P29514); similar to TUB3 (Tubulin beta-3), st
MSGI1_7063	157975809	2.3	2.6	17.4	2.7	0	-2.7	-2.9	0	hormone metabolism.ethylene.signal transduction	ATERF-9/ATERF9/ERF9 (ERF domain protein 9); DNA binding / transcription factor/ transcriptional repressor encodes a member of the ERF (ethylene response factor) subfamily B-1 of ERF/AP2 transcription factor family (ATERF-9). The protein contains one AP2
MSGI1_7063	157975809	2.3	2.6	17.4	2.7	0	-2.7	-2.9	0	RNA.regulation of transcription.AP2/EREBP, APETALA2/Ethylene-responsive element binding protein family	ATERF-9/ATERF9/ERF9 (ERF domain protein 9); DNA binding / transcription factor/ transcriptional repressor encodes a member of the ERF (ethylene response factor) subfamily B-1 of ERF/AP2 transcription factor family (ATERF-9). The protein contains one AP2
MSGI1_19328	157975818	138	34.9	190	108	-2	0	0	-1.6	PS.calvin cyle.rubisco small subunit	ribulose bisphosphate carboxylase small chain 1A / RuBisCO small subunit 1A (RBCS-1A) (ATS1A) Identical to Ribulose bisphosphate carboxylase small chain 1A, chloroplast precursor (EC 4.1.1.39) (RuBisCO small subunit 1A) (RBCS-1A) [Arabidopsis Thaliana]
MSGI1_10932	157975830	74.1	31.9	16.4	17.5	-1.2	0	2.2	0	cell wall.cell wall proteins.AGPs	FLA10 (fasciclin-like arabinogalactan-protein 10) Identical to Fasciclin-like arabinogalactan protein 10 precursor (FLA10) [Arabidopsis Thaliana] (GB:Q9LZX4;GB:Q94JM1); similar to FLA8 (Arabinogalactan protein 8) [Arabidopsis thaliana] (TAIR:AT2G45470.1)
MSGI1_6365	157975837	0.1	0	10.1	17.3	0	0	0	-5.1	not assigned.unknown	not assigned.unknown
MSGI1_11943	157975838	45.2	20.9	12	13.4	0	0	1.9	0	TCA / org. transformation.TCA.malate DH	malate dehydrogenase (NAD), mitochondrial, putative Identical to Malate dehydrogenase 2, mitochondrial precursor (EC 1.1.1.37) (mNAD- MDH 2) [Arabidopsis Thaliana] (GB:Q9LKA3); similar to malate dehydrogenase (NAD), mitochondrial [Arabidopsis thaliana]
MSGI1_8223	157975843	4.2	3.4	20.1	30.5	0	0	0	-3.2	protein.synthesis.misc ribososomal protein	40S ribosomal protein S7 (RPS7A) Identical to 40S ribosomal protein S7-1 (RPS7A) [Arabidopsis Thaliana] (GB:Q9C514); similar to 40S ribosomal protein S7 (RPS7B) [Arabidopsis thaliana] (TAIR:AT3G02560.2); similar to 40S ribosomal protein S7-like protein [
MSGI1_10504	157975846	106.5	27.6	147.7	221.4	-1.9	0	0	-3	PS.calvin cyle.rubisco small subunit	ribulose bisphosphate carboxylase small chain 1A / RuBisCO small subunit 1A (RBCS-1A) (ATS1A) Identical to Ribulose bisphosphate carboxylase small chain 1A, chloroplast precursor (EC 4.1.1.39) (RuBisCO small subunit 1A) (RBCS-1A) [Arabidopsis Thaliana]
MSGI1_16945	157975851	71.1	30.7	7.3	13.9	-1.2	0	3.3	0	protein.synthesis.misc ribososomal protein	60S acidic ribosomal protein P2 (RPP2B) Identical to 60S acidic ribosomal protein P2-2 (RPP2B) [Arabidopsis Thaliana] (GB:Q9SLF7;GB:Q8LB03); similar to 60S acidic ribosomal protein P2 (RPP2A) [Arabidopsis thaliana] (TAIR:AT2G27720.1); similar to 60s acid
MSGI1_10701	157975866	2	2.1	23.7	19	0	0	-3.6	-3.2	not assigned.unknown	not assigned.unknown
MSGI1_7136	157975884	68.2	53.5	39.6	81.6	0	1	0	0	redox.thioredoxin	ATPDIL1-1 (PDI-LIKE 1-1); protein disulfide isomerase Encodes a protein disulfide isomerase-like (PDIL) protein, a member of a multigene family within the thioredoxin (TRX) superfamily; isoform contains non-consensus GA donor splice site at intron 9 Iden
MSGI1_7136	157975884	68.2	53.5	39.6	81.6	0	1	0	0	cell wall	ATPDIL1-1 (PDI-LIKE 1-1); protein disulfide isomerase Encodes a protein disulfide isomerase-like (PDIL) protein, a member of a multigene family within the thioredoxin (TRX) superfamily; isoform contains non-consensus GA donor splice site at intron 9 Iden
MSGI1_10296	157975893	5.4	4.5	24.6	39.8	0	0	-2.2	-3.1	protein.synthesis.misc ribososomal protein	40S ribosomal protein S7 (RPS7A) Identical to 40S ribosomal protein S7-1 (RPS7A) [Arabidopsis Thaliana] (GB:Q9C514); similar to 40S ribosomal protein S7 (RPS7B) [Arabidopsis thaliana] (TAIR:AT3G02560.2); similar to 40S ribosomal protein S7-like protein [
MSGI1_7945	157975900	16.4	7.5	19.4	29.8	0	0	0	-2	protein.synthesis.misc ribososomal protein	40S ribosomal protein S7 (RPS7A) Identical to 40S ribosomal protein S7-1 (RPS7A) [Arabidopsis Thaliana] (GB:Q9C514); similar to 40S ribosomal protein S7 (RPS7B) [Arabidopsis thaliana] (TAIR:AT3G02560.2); similar to 40S ribosomal protein S7-like protein [
MSGI1_9427	157975915	86.9	51.3	22.2	33.8	0	0	2	0	protein.synthesis.misc ribososomal protein	60S ribosomal protein L18 (RPL18C) Identical to 60S ribosomal protein L18-3 (RPL18C) [Arabidopsis Thaliana] (GB:Q940B0); similar to RPL18 (RIBOSOMAL PROTEIN L18), structural constituent of ribosome [Arabidopsis thaliana] (TAIR:AT3G05590.1); similar to c
MSGI1_12739	157975925	3.6	5.2	28.3	13.8	0	0	-3	0	not assigned.unknown	not assigned.unknown
MSGI1_8357	157975928	8	6.2	15.8	23.6	0	0	0	-1.9	not assigned.unknown	not assigned.unknown
MSGI1_10813	157975930	12	18.7	76.5	44.9	0	0	-2.7	-1.3	not assigned.unknown	not assigned.unknown
MSGI1_10383	157975957	41.2	23.2	15.5	17.6	0	0	1.4	0	DNA.synthesis/chromatin structure.histone	histone H2B Identical to Histone H2B.11 (HTB4) [Arabidopsis Thaliana] (GB:P40283;GB:Q5PP00;GB:Q8LDE5;GB:Q9FJE5); similar to histone H2B [Arabidopsis thaliana] (TAIR:AT3G45980.1); similar to Histone H2B (GB:O22582); contains InterPro domain Histone-fold;
MSGI1_15685	157976006	148.6	79.2	55	88.3	0	0	1.4	0	protein.synthesis.misc ribososomal protein	40S ribosomal protein S26 (RPS26C) Identical to 40S ribosomal protein S26-3 (RPS26C) [Arabidopsis Thaliana] (GB:Q9LYK9); similar to 40S ribosomal protein S26 (RPS26B) [Arabidopsis thaliana] (TAIR:AT2G40590.1); similar to ribosomal protein S26 [Pisum sat
MSGI1_11731	157976007	102.4	139.7	42.6	28.1	0	0	1.3	2.3	signalling.calcium	calmodulin, putative similar to calmodulin, putative [Arabidopsis thaliana] (TAIR:AT2G41410.1); similar to Calcium-binding EF-hand [Medicago truncatula] (GB:ABE94192.1); contains InterPro domain EF-Hand type; (InterPro:IPR011992); contains InterPro doma
MSGI1_12379	157976020	75.7	42.3	33	67.4	0	1	1.2	0	protein.synthesis.misc ribososomal protein	60S ribosomal protein L12 (RPL12C) Identical to 60S ribosomal protein L12-3 (RPL12C) [Arabidopsis Thaliana] (GB:Q9FF52); similar to 60S ribosomal protein L12 (RPL12B) [Arabidopsis thaliana] (TAIR:AT3G53430.1); similar to 60S ribosomal protein L12 [Capsic
MSGI1_10023	157976021	32	258.4	130.3	232.5	3	0	-2	0	development.unspecified	dormancy/auxin associated family protein similar to dormancy/auxin associated protein-related [Arabidopsis thaliana] (TAIR:AT1G54070.1); similar to Dormancyauxin associated [Medicago truncatula] (GB:ABE80617.1); contains InterPro domain Dormancyauxin ass
MSGI1_16291	157976026	25.6	13.6	3.5	9.4	0	0	2.9	0	not assigned.unknown	not assigned.unknown
MSGI1_25567	157976029	121.2	147.4	74.6	166.3	0	1.2	0	0	RNA.transcription	DNA-directed RNA polymerase II, putative similar to DNA-directed RNA polymerase II, putative [Arabidopsis thaliana] (TAIR:AT2G04630.1); similar to Os07g0463100 [Oryza sativa (japonica cultivar-group)] (GB:NP_001059582.1); similar to Os03g0586600 [Oryza
MSGI1_9386	157976037	54.8	43.2	1.9	5.6	0	0	4.9	2.9	protein.synthesis.misc ribososomal protein	40S ribosomal protein S7 (RPS7A) Identical to 40S ribosomal protein S7-1 (RPS7A) [Arabidopsis Thaliana] (GB:Q9C514); similar to 40S ribosomal protein S7 (RPS7B) [Arabidopsis thaliana] (TAIR:AT3G02560.2); similar to 40S ribosomal protein S7-like protein [
MSGI1_13488	157976042	7.7	12.1	31.3	7.4	0	-2.1	-2	0	cell wall.modification	XTR4 (XYLOGLUCAN ENDOTRANSGLYCOSYLASE 4); hydrolase, acting on glycosyl bonds xyloglucan endotransglycosylase-related protein (XTR4) Identical to Probable xyloglucan endotransglucosylase/hydrolase protein 30 precursor (EC 2.4.1.207) (At-XTH30) (XTH-30) (
MSGI1_114838	157976044	41.4	40.2	11	51.3	0	2.2	1.9	0	not assigned.unknown	not assigned.unknown
MSGI1_16348	157976050	12.2	6.9	12.9	36.5	0	1.5	0	-2.4	protein.synthesis.misc ribososomal protein	60S ribosomal protein L27A (RPL27aC) Identical to 60S ribosomal protein L27a-3 (RPL27AC) [Arabidopsis Thaliana] (GB:P49637;GB:Q8LE80); similar to RPL27A (RIBOSOMAL PROTEIN L27A), structural constituent of ribosome [Arabidopsis thaliana] (TAIR:AT1G23290.
MSGI1_16132	157976051	22.3	5.9	3.4	2.7	0	0	2.7	0	cell wall	LTP3 (LIPID TRANSFER PROTEIN 3); lipid binding lipid transfer protein 3 Identical to Nonspecific lipid-transfer protein 3 precursor (LTP 3) (LTP3) [Arabidopsis Thaliana] (GB:Q9LLR7;GB:Q9FIE6); similar to LTP4 (LIPID TRANSFER PROTEIN 4), lipid binding [Ar
MSGI1_16132	157976051	22.3	5.9	3.4	2.7	0	0	2.7	0	lipid metabolism.lipid transfer proteins etc	LTP3 (LIPID TRANSFER PROTEIN 3); lipid binding lipid transfer protein 3 Identical to Nonspecific lipid-transfer protein 3 precursor (LTP 3) (LTP3) [Arabidopsis Thaliana] (GB:Q9LLR7;GB:Q9FIE6); similar to LTP4 (LIPID TRANSFER PROTEIN 4), lipid binding [Ar
MSGI1_10729	157976060	144.5	69.2	144.7	95.8	-1.1	0	0	0	not assigned.unknown	not assigned.unknown
MSGI1_8510	157976061	51.1	26.6	20.2	41.2	0	0	1.3	0	protein.synthesis.misc ribososomal protein	60S ribosomal protein L15 (RPL15A) Identical to 60S ribosomal protein L15-2 (RPL15B) [Arabidopsis Thaliana] (GB:Q8VYF1;GB:O23582); Identical to 60S ribosomal protein L15-1 (RPL15A) [Arabidopsis Thaliana] (GB:O23515); similar to 60S ribosomal protein L15
MSGI1_15871	157976097	63.5	13	15.1	20.9	-2.3	0	2.1	0	cell wall	LTP3 (LIPID TRANSFER PROTEIN 3); lipid binding lipid transfer protein 3 Identical to Nonspecific lipid-transfer protein 3 precursor (LTP 3) (LTP3) [Arabidopsis Thaliana] (GB:Q9LLR7;GB:Q9FIE6); similar to LTP4 (LIPID TRANSFER PROTEIN 4), lipid binding [Ar
MSGI1_15871	157976097	63.5	13	15.1	20.9	-2.3	0	2.1	0	lipid metabolism.lipid transfer proteins etc	LTP3 (LIPID TRANSFER PROTEIN 3); lipid binding lipid transfer protein 3 Identical to Nonspecific lipid-transfer protein 3 precursor (LTP 3) (LTP3) [Arabidopsis Thaliana] (GB:Q9LLR7;GB:Q9FIE6); similar to LTP4 (LIPID TRANSFER PROTEIN 4), lipid binding [Ar
MSGI1_10553	157976101	167.1	37.6	144	129.8	-2.2	0	0	-1.8	PS.calvin cyle.rubisco small subunit	ribulose bisphosphate carboxylase small chain 1A / RuBisCO small subunit 1A (RBCS-1A) (ATS1A) Identical to Ribulose bisphosphate carboxylase small chain 1A, chloroplast precursor (EC 4.1.1.39) (RuBisCO small subunit 1A) (RBCS-1A) [Arabidopsis Thaliana]
MSGI1_11000	157976111	7	11.5	28.4	34	0	0	-2	-1.6	not assigned.unknown	not assigned.unknown
MSGI1_18671	157976145	79.6	118.7	279	793.4	0	1.5	-1.8	-2.7	not assigned.unknown	not assigned.unknown
MSGI1_7615	157976154	133.6	1.2	33.7	0.4	-6.8	-6.4	2	0	cell wall.modification	ATEXPA8 (ARABIDOPSIS THALIANA EXPANSIN A8) member of Alpha-Expansin Gene Family. Naming convention from the Expansin Working Group (Kende et al, 2004. Plant Mol Bio). Involved in the formation of nematode-induced syncytia in roots of Arabidopsis thalian
MSGI1_11989	157976157	2315.4	2573.7	1170.9	2387.3	0	1	1	0	not assigned.unknown	not assigned.unknown
MSGI1_8016	157976158	34.4	8.3	23.1	33	-2.1	0	0	-2	PS.calvin cyle.rubisco small subunit	ribulose bisphosphate carboxylase small chain 1A / RuBisCO small subunit 1A (RBCS-1A) (ATS1A) Identical to Ribulose bisphosphate carboxylase small chain 1A, chloroplast precursor (EC 4.1.1.39) (RuBisCO small subunit 1A) (RBCS-1A) [Arabidopsis Thaliana]
MSGI1_12108	157976171	41.6	14	15.7	20.4	-1.6	0	1.4	0	PS.lightreaction.photosystem II.PSII polypeptide subunits	CAB1 (CHLOROPHYLL A/B BINDING PROTEIN 1); chlorophyll binding Subunit of light-harvesting complex II (LHCII),which absorbs light and transfers energy to the photosynthetic reaction center. Identical to Chlorophyll a-b binding protein 2, chloroplast precu
MSGI1_15071	157976180	69.4	25.1	23.3	45.5	-1.5	0	1.6	0	protein.synthesis.misc ribososomal protein	60S ribosomal protein L27 (RPL27C) Identical to 60S ribosomal protein L27-3 (RPL27C) [Arabidopsis Thaliana] (GB:P51419;GB:O23354); similar to 60S ribosomal protein L27 (RPL27B) [Arabidopsis thaliana] (TAIR:AT3G22230.1); similar to Ribosomal protein L27e;
MSGI1_17094	157976182	38.8	7.9	28.9	26.5	-2.3	0	0	0	cell wall	LTP3 (LIPID TRANSFER PROTEIN 3); lipid binding lipid transfer protein 3 Identical to Nonspecific lipid-transfer protein 3 precursor (LTP 3) (LTP3) [Arabidopsis Thaliana] (GB:Q9LLR7;GB:Q9FIE6); similar to LTP4 (LIPID TRANSFER PROTEIN 4), lipid binding [Ar
MSGI1_17094	157976182	38.8	7.9	28.9	26.5	-2.3	0	0	0	lipid metabolism.lipid transfer proteins etc	LTP3 (LIPID TRANSFER PROTEIN 3); lipid binding lipid transfer protein 3 Identical to Nonspecific lipid-transfer protein 3 precursor (LTP 3) (LTP3) [Arabidopsis Thaliana] (GB:Q9LLR7;GB:Q9FIE6); similar to LTP4 (LIPID TRANSFER PROTEIN 4), lipid binding [Ar
MSGI1_11439	157976195	16.8	8.5	2.4	2.5	0	0	2.8	0	protein.synthesis.misc ribososomal protein	40S ribosomal protein S10 (RPS10C) Identical to 40S ribosomal protein S10-3 (RPS10C) [Arabidopsis Thaliana] (GB:Q9LTF2;GB:Q8VZ66); similar to 40S ribosomal protein S10 (RPS10A) [Arabidopsis thaliana] (TAIR:AT4G25740.1); similar to 40S ribosomal protein
MSGI1_12022	157976200	18.4	24.6	87.1	54.5	0	0	-2.2	-1.1	not assigned.unknown	not assigned.unknown
MSGI1_7152	157976207	54.5	18.7	5.5	11.1	-1.5	0	3.3	0	PS.lightreaction.photosystem II.PSII polypeptide subunits	CAB1 (CHLOROPHYLL A/B BINDING PROTEIN 1); chlorophyll binding Subunit of light-harvesting complex II (LHCII),which absorbs light and transfers energy to the photosynthetic reaction center. Identical to Chlorophyll a-b binding protein 2, chloroplast precu
MSGI1_13345	157976210	52.4	36.5	20	45.8	0	1.2	1.4	0	protein.synthesis.misc ribososomal protein	40S ribosomal protein S14 (RPS14B) Identical to 40S ribosomal protein S14-2 (RPS14B) [Arabidopsis Thaliana] (GB:Q9CAX6); Identical to 40S ribosomal protein S14-1 (RPS14A) [Arabidopsis Thaliana] (GB:Q9SIH0); similar to 40S ribosomal protein S14 (RPS14A) [
MSGI1_8990	157976216	24.4	0.1	7.4	1.2	-7.9	0	0	0	cell wall	GLP3 (GERMIN-LIKE PROTEIN 3); manganese ion binding / metal ion binding / nutrient reservoir Encodes a germin-like protein. Identical to Germin-like protein subfamily 3 member 3 precursor (AtGER3) (AtGLP2) (GER3) [Arabidopsis Thaliana] (GB:P94072;GB:P940
MSGI1_8990	157976216	24.4	0.1	7.4	1.2	-7.9	0	0	0	stress.abiotic.unspecified	GLP3 (GERMIN-LIKE PROTEIN 3); manganese ion binding / metal ion binding / nutrient reservoir Encodes a germin-like protein. Identical to Germin-like protein subfamily 3 member 3 precursor (AtGER3) (AtGLP2) (GER3) [Arabidopsis Thaliana] (GB:P94072;GB:P940
MSGI1_14389	157976227	83.6	46	27.4	50.9	0	0	1.6	0	protein.synthesis.misc ribososomal protein	60S ribosomal protein L21 (RPL21C) Identical to 60S ribosomal protein L21-1 (RPL21C) [Arabidopsis Thaliana] (GB:Q43291); similar to 60S ribosomal protein L21 (RPL21A) [Arabidopsis thaliana] (TAIR:AT1G09590.1); similar to 60S ribosomal protein L21, putat
MSGI1_12268	157976236	15.4	24.8	40.8	62.3	0	0	-1.4	-1.3	not assigned.unknown	not assigned.unknown
MSGI1_16045	157976270	31.6	5.9	17.4	18.3	-2.4	0	0	0	cell wall	LTP3 (LIPID TRANSFER PROTEIN 3); lipid binding lipid transfer protein 3 Identical to Nonspecific lipid-transfer protein 3 precursor (LTP 3) (LTP3) [Arabidopsis Thaliana] (GB:Q9LLR7;GB:Q9FIE6); similar to LTP4 (LIPID TRANSFER PROTEIN 4), lipid binding [Ar
MSGI1_16045	157976270	31.6	5.9	17.4	18.3	-2.4	0	0	0	lipid metabolism.lipid transfer proteins etc	LTP3 (LIPID TRANSFER PROTEIN 3); lipid binding lipid transfer protein 3 Identical to Nonspecific lipid-transfer protein 3 precursor (LTP 3) (LTP3) [Arabidopsis Thaliana] (GB:Q9LLR7;GB:Q9FIE6); similar to LTP4 (LIPID TRANSFER PROTEIN 4), lipid binding [Ar
MSGI1_7280	157976271	24.5	77.1	23	138	1.7	2.6	0	0	not assigned.unknown	not assigned.unknown
MSGI1_14726	157976280	48.2	32.1	24.1	52.4	0	1.1	0	0	not assigned.unknown	not assigned.unknown
MSGI1_13722	157976282	24.2	0	2.1	0	-5.6	0	3.5	0	not assigned.unknown	not assigned.unknown
MSGI1_11307	157976303	24.3	46.3	56.7	41.8	0	0	-1.2	0	protein.degradation.ubiquitin	ubiquitin-associated (UBA)/TS-N domain-containing protein / octicosapeptide/Phox/Bemp1 (PB1) domain-containing protein similar to Os04g0476800 [Oryza sativa (japonica cultivar-group)] (GB:NP_001053083.1); similar to Os02g0593700 [Oryza sativa (japonica
MSGI1_16542	157976307	75.4	19.2	71.9	50.3	-2	0	0	-1.4	cell wall	LTP3 (LIPID TRANSFER PROTEIN 3); lipid binding lipid transfer protein 3 Identical to Nonspecific lipid-transfer protein 3 precursor (LTP 3) (LTP3) [Arabidopsis Thaliana] (GB:Q9LLR7;GB:Q9FIE6); similar to LTP4 (LIPID TRANSFER PROTEIN 4), lipid binding [Ar
MSGI1_16542	157976307	75.4	19.2	71.9	50.3	-2	0	0	-1.4	lipid metabolism.lipid transfer proteins etc	LTP3 (LIPID TRANSFER PROTEIN 3); lipid binding lipid transfer protein 3 Identical to Nonspecific lipid-transfer protein 3 precursor (LTP 3) (LTP3) [Arabidopsis Thaliana] (GB:Q9LLR7;GB:Q9FIE6); similar to LTP4 (LIPID TRANSFER PROTEIN 4), lipid binding [Ar
MSGI1_16091	157976319	85.7	58.6	33.5	68.5	0	1	1.4	0	not assigned.unknown	not assigned.unknown
MSGI1_17394	157976342	35.8	8.7	40.3	29.2	-2	0	0	-1.7	cell wall	LTP3 (LIPID TRANSFER PROTEIN 3); lipid binding lipid transfer protein 3 Identical to Nonspecific lipid-transfer protein 3 precursor (LTP 3) (LTP3) [Arabidopsis Thaliana] (GB:Q9LLR7;GB:Q9FIE6); similar to LTP4 (LIPID TRANSFER PROTEIN 4), lipid binding [Ar
MSGI1_17394	157976342	35.8	8.7	40.3	29.2	-2	0	0	-1.7	lipid metabolism.lipid transfer proteins etc	LTP3 (LIPID TRANSFER PROTEIN 3); lipid binding lipid transfer protein 3 Identical to Nonspecific lipid-transfer protein 3 precursor (LTP 3) (LTP3) [Arabidopsis Thaliana] (GB:Q9LLR7;GB:Q9FIE6); similar to LTP4 (LIPID TRANSFER PROTEIN 4), lipid binding [Ar
MSGI1_10862	157976360	125	72.8	48.2	89.2	0	0	1.4	0	glycolysis.glyceraldehyde 3-phosphate dehydrogenase	GAPC (GLYCERALDEHYDE-3-PHOSPHATE DEHYDROGENASE C SUBUNIT); glyceraldehyde-3-phosphate dehydrogenase encodes cytosolic GADPH (C subunit) involved in the glycolytic pathway but also interacts with H2O2 potentially placing it in a signalling cascade induced
MSGI1_14154	157976361	74.3	16.8	45.8	25.4	-2.1	0	0	0	cell wall	LTP3 (LIPID TRANSFER PROTEIN 3); lipid binding lipid transfer protein 3 Identical to Nonspecific lipid-transfer protein 3 precursor (LTP 3) (LTP3) [Arabidopsis Thaliana] (GB:Q9LLR7;GB:Q9FIE6); similar to LTP4 (LIPID TRANSFER PROTEIN 4), lipid binding [Ar
MSGI1_14154	157976361	74.3	16.8	45.8	25.4	-2.1	0	0	0	lipid metabolism.lipid transfer proteins etc	LTP3 (LIPID TRANSFER PROTEIN 3); lipid binding lipid transfer protein 3 Identical to Nonspecific lipid-transfer protein 3 precursor (LTP 3) (LTP3) [Arabidopsis Thaliana] (GB:Q9LLR7;GB:Q9FIE6); similar to LTP4 (LIPID TRANSFER PROTEIN 4), lipid binding [Ar
MSGI1_14555	157976381	28.2	243.8	93.6	110.2	3.1	0	-1.7	1.1	development.unspecified	dormancy/auxin associated family protein similar to dormancy/auxin associated protein-related [Arabidopsis thaliana] (TAIR:AT1G54070.1); similar to Dormancyauxin associated [Medicago truncatula] (GB:ABE80617.1); contains InterPro domain Dormancyauxin ass
MSGI1_7024	157976405	24.1	19.4	32.8	73.7	0	1.2	0	-1.9	not assigned.unknown	not assigned.unknown
MSGI1_19137	157976408	67.1	66.7	28	44.7	0	0	1.3	0	DNA.synthesis/chromatin structure.histone	histone H3 Identical to Histone H3.3 (HTR8) [Arabidopsis Thaliana] (GB:P59169;GB:Q6NR95); similar to histone H3.2 [Arabidopsis thaliana] (TAIR:AT4G40030.3); similar to DNA binding [Arabidopsis thaliana] (TAIR:AT4G40040.2); similar to disease-resistent-re
MSGI1_12885	157976410	0	0	12.3	14.7	0	0	-4.6	-4.9	not assigned.unknown	not assigned.unknown
MSGI1_12267	157976432	13.7	18.8	33.9	62.6	0	0	0	-1.7	not assigned.unknown	not assigned.unknown
MSGI1_16736	157976442	12.1	3.9	0.1	0.1	0	0	6.9	0	cell wall	LTP3 (LIPID TRANSFER PROTEIN 3); lipid binding lipid transfer protein 3 Identical to Nonspecific lipid-transfer protein 3 precursor (LTP 3) (LTP3) [Arabidopsis Thaliana] (GB:Q9LLR7;GB:Q9FIE6); similar to LTP4 (LIPID TRANSFER PROTEIN 4), lipid binding [Ar
MSGI1_16736	157976442	12.1	3.9	0.1	0.1	0	0	6.9	0	lipid metabolism.lipid transfer proteins etc	LTP3 (LIPID TRANSFER PROTEIN 3); lipid binding lipid transfer protein 3 Identical to Nonspecific lipid-transfer protein 3 precursor (LTP 3) (LTP3) [Arabidopsis Thaliana] (GB:Q9LLR7;GB:Q9FIE6); similar to LTP4 (LIPID TRANSFER PROTEIN 4), lipid binding [Ar
MSGI1_10580	157976450	92.1	24.4	125.9	95.6	-1.9	0	0	-2	PS.calvin cyle.rubisco small subunit	ribulose bisphosphate carboxylase small chain 1A / RuBisCO small subunit 1A (RBCS-1A) (ATS1A) Identical to Ribulose bisphosphate carboxylase small chain 1A, chloroplast precursor (EC 4.1.1.39) (RuBisCO small subunit 1A) (RBCS-1A) [Arabidopsis Thaliana]
MSGI1_15799	157976458	7.3	16.4	50.4	49.3	0	0	-2.8	-1.6	cell wall	LTP3 (LIPID TRANSFER PROTEIN 3); lipid binding lipid transfer protein 3 Identical to Nonspecific lipid-transfer protein 3 precursor (LTP 3) (LTP3) [Arabidopsis Thaliana] (GB:Q9LLR7;GB:Q9FIE6); similar to LTP4 (LIPID TRANSFER PROTEIN 4), lipid binding [Ar
MSGI1_15799	157976458	7.3	16.4	50.4	49.3	0	0	-2.8	-1.6	lipid metabolism.lipid transfer proteins etc	LTP3 (LIPID TRANSFER PROTEIN 3); lipid binding lipid transfer protein 3 Identical to Nonspecific lipid-transfer protein 3 precursor (LTP 3) (LTP3) [Arabidopsis Thaliana] (GB:Q9LLR7;GB:Q9FIE6); similar to LTP4 (LIPID TRANSFER PROTEIN 4), lipid binding [Ar
MSGI1_12531	157976468	111.4	65.1	28.3	46.9	0	0	2	0	not assigned.unknown	not assigned.unknown
MSGI1_9159	157976491	8.6	15.8	31.7	21.8	0	0	-1.9	0	not assigned.unknown	not assigned.unknown
MSGI1_15070	157976501	86	46.6	28.5	59	0	1	1.6	0	protein.synthesis.misc ribososomal protein	EMB2171 (EMBRYO DEFECTIVE 2171); structural constituent of ribosome Identical to 60S ribosomal protein L23 (RPL23C) [Arabidopsis Thaliana] (GB:P49690;GB:Q8L8P0;GB:Q9SDB5); similar to 60S ribosomal protein L23 (RPL23A) [Arabidopsis thaliana] (TAIR:AT1G044
MSGI1_13592	157976504	4.1	4.2	12.6	22	0	0	0	-2.4	not assigned.unknown	not assigned.unknown
MSGI1_12378	157976525	28.8	38	99.8	85	0	0	-1.8	-1.2	not assigned.unknown	not assigned.unknown
MSGI1_10382	157976528	18.5	22.3	29.5	60	0	1	0	-1.4	not assigned.unknown	not assigned.unknown
MSGI1_41691	157976533	9.8	15.6	49.1	26	0	0	-2.3	0	secondary metabolism.phenylpropanoids.lignin biosynthesis.CAD	CAD4 (CINNAMYL ALCOHOL DEHYDROGENASE 4); cinnamyl-alcohol dehydrogenase Encodes a catalytically active cinnamyl alcohol dehydrogenase which uses p-coumaryl aldehyde as a preferred substrate. It can also use caffeyl, coniferyl and d-hydroxyconiferyl alde
MSGI1_8336	157976535	53.9	22	16.4	18	-1.3	0	1.7	0	not assigned.unknown	not assigned.unknown
MSGI1_8141	157976546	70.3	72.5	65.8	159.6	0	1.3	0	-1.1	major CHO metabolism.synthesis.starch.starch synthase	starch synthase, putative Identical to Probable granule-bound starch synthase 1, chloroplast precursor (EC 2.4.1.242) (Granule-bound starch synthase I) (GBSS-I) (WAXY) [Arabidopsis Thaliana] (GB:Q9MAQ0); similar to glycogen synthase, putative [Arabidops
MSGI1_7582	157976549	62.6	16.2	20.2	18.3	-2	0	1.6	0	not assigned.unknown	not assigned.unknown
MSGI1_7246	157976561	37.2	42.4	120.4	178.1	0	0	-1.7	-2.1	not assigned.unknown	not assigned.unknown
MSGI1_10269	157976581	4.9	2.4	7.8	16.1	0	0	0	-2.7	protein.synthesis.misc ribososomal protein	40S ribosomal protein S15 (RPS15D) Identical to 40S ribosomal protein S15-4 (RPS15D) [Arabidopsis Thaliana] (GB:Q9FY64); Identical to 40S ribosomal protein S15-1 (RPS15A) [Arabidopsis Thaliana] (GB:Q08112); similar to RPS15 (RIBOSOMAL PROTEIN S15), stru
MSGI1_10532	157976592	9.3	13.3	40.5	34.1	0	0	-2.1	0	not assigned.unknown	not assigned.unknown
MSGI1_8907	157976618	34.7	8.5	12.6	13.2	-2	0	1.5	0	not assigned.unknown	not assigned.unknown
MSGI1_10381	157976626	26.9	30	30.9	103.7	0	1.7	0	-1.8	not assigned.unknown	not assigned.unknown
MSGI1_31908	157976630	11.6	13.1	0.4	0.2	0	0	4.9	6	not assigned.unknown	not assigned.unknown
MSGI1_29730	157976647	77.3	103.9	240	116.9	0	0	-1.6	0	protein.aa activation	UBQ11 (UBIQUITIN 11); protein binding polyubiquitin gene, belongs to a subtype group with UBQ10 and UBQ14. Various ecotypes of Arabidopsis have different numbers of ubiquitin repeats within this gene. Identical to Ubiquitin (UBQ16) [Arabidopsis Thaliana
MSGI1_9096	157976650	192.7	87.7	117	197.9	-1.1	0	0	-1.2	PS.calvin cyle.GAP	GAPA-2; glyceraldehyde-3-phosphate dehydrogenase similar to GAPA (GLYCERALDEHYDE 3-PHOSPHATE DEHYDROGENASE A SUBUNIT), glyceraldehyde-3-phosphate dehydrogenase [Arabidopsis thaliana] (TAIR:AT3G26650.1); similar to glyceraldehyde-3-phosphate dehydrogenas
MSGI1_13137	157976664	23	13	5.2	8.7	0	0	2.1	0	not assigned.unknown	not assigned.unknown
MSGI1_7862	157976667	140.1	32.3	42.6	41.2	-2.1	0	1.7	0	not assigned.unknown	not assigned.unknown
MSGI1_15107	157976675	30.2	6.6	26.5	21.5	-2.2	0	0	0	lipid metabolism.lipid transfer proteins etc	LP1 (nonspecific lipid transfer protein 1) Non-specific lipid transfer protein. Binds calmodulin in a Ca2+-independent manner. Localized to the cell wall. Specifically expressed in L1 epidermal layer. Identical to Nonspecific lipid-transfer protein 1 pre
MSGI1_15107	157976675	30.2	6.6	26.5	21.5	-2.2	0	0	0	cell wall	LP1 (nonspecific lipid transfer protein 1) Non-specific lipid transfer protein. Binds calmodulin in a Ca2+-independent manner. Localized to the cell wall. Specifically expressed in L1 epidermal layer. Identical to Nonspecific lipid-transfer protein 1 pre
MSGI1_10121	157976684	7.5	6.2	14.1	34.2	0	0	0	-2.5	protein.synthesis.misc ribososomal protein	40S ribosomal protein S7 (RPS7A) Identical to 40S ribosomal protein S7-1 (RPS7A) [Arabidopsis Thaliana] (GB:Q9C514); similar to 40S ribosomal protein S7 (RPS7B) [Arabidopsis thaliana] (TAIR:AT3G02560.2); similar to 40S ribosomal protein S7-like protein [
MSGI1_13210	157976693	38.1	20.2	4.3	13.2	0	0	3.1	0	protein.synthesis.misc ribososomal protein	60S ribosomal protein L12 (RPL12C) Identical to 60S ribosomal protein L12-3 (RPL12C) [Arabidopsis Thaliana] (GB:Q9FF52); similar to 60S ribosomal protein L12 (RPL12B) [Arabidopsis thaliana] (TAIR:AT3G53430.1); similar to 60S ribosomal protein L12 [Capsic
MSGI1_11677	157976707	39.4	54.6	114.4	155.4	0	0	-1.5	-1.5	not assigned.unknown	not assigned.unknown
MSGI1_10638	157976711	562.7	115.3	218.8	254	-2.3	0	1.4	-1.1	PS.calvin cyle.rubisco small subunit	ribulose bisphosphate carboxylase small chain 1A / RuBisCO small subunit 1A (RBCS-1A) (ATS1A) Identical to Ribulose bisphosphate carboxylase small chain 1A, chloroplast precursor (EC 4.1.1.39) (RuBisCO small subunit 1A) (RBCS-1A) [Arabidopsis Thaliana]
MSGI1_7614	157976712	64	75.3	207.3	303.2	0	0	-1.7	-2	not assigned.unknown	not assigned.unknown
MSGI1_10616	157976723	17.1	24.7	63	63.8	0	0	-1.9	-1.4	not assigned.unknown	not assigned.unknown
MSGI1_16289	157976728	22.9	5.1	29.5	19.7	-2.2	0	0	0	lipid metabolism.lipid transfer proteins etc	LTP3 (LIPID TRANSFER PROTEIN 3); lipid binding lipid transfer protein 3 Identical to Nonspecific lipid-transfer protein 3 precursor (LTP 3) (LTP3) [Arabidopsis Thaliana] (GB:Q9LLR7;GB:Q9FIE6); similar to LTP4 (LIPID TRANSFER PROTEIN 4), lipid binding [Ar
MSGI1_16289	157976728	22.9	5.1	29.5	19.7	-2.2	0	0	0	cell wall	LTP3 (LIPID TRANSFER PROTEIN 3); lipid binding lipid transfer protein 3 Identical to Nonspecific lipid-transfer protein 3 precursor (LTP 3) (LTP3) [Arabidopsis Thaliana] (GB:Q9LLR7;GB:Q9FIE6); similar to LTP4 (LIPID TRANSFER PROTEIN 4), lipid binding [Ar
MSGI1_10637	157976733	62.8	12.7	27.3	34	-2.3	0	1.2	0	PS.calvin cyle.rubisco small subunit	ribulose bisphosphate carboxylase small chain 1A / RuBisCO small subunit 1A (RBCS-1A) (ATS1A) Identical to Ribulose bisphosphate carboxylase small chain 1A, chloroplast precursor (EC 4.1.1.39) (RuBisCO small subunit 1A) (RBCS-1A) [Arabidopsis Thaliana]
MSGI1_12377	157976750	12.6	15.1	16.7	53.4	0	1.7	0	-1.8	transport.Major Intrinsic Proteins.TIP	TIP4;1 (tonoplast intrinsic protein 4;1); water channel Identical to Aquaporin TIP4.1 (Tonoplast intrinsic protein 4.1) (Epsilon-tonoplast intrinsic protein) (Epsilon-TIP) (TIP4.1) [Arabidopsis Thaliana] (GB:O82316;GB:Q53XD1); similar to GAMMA-TIP (Tono
MSGI1_12377	157976750	12.6	15.1	16.7	53.4	0	1.7	0	-1.8	nodulin_nodulin-like	nodulin_nodulin-like
MSGI1_12377	157976750	12.6	15.1	16.7	53.4	0	1.7	0	-1.8	cell wall	TIP4;1 (tonoplast intrinsic protein 4;1); water channel Identical to Aquaporin TIP4.1 (Tonoplast intrinsic protein 4.1) (Epsilon-tonoplast intrinsic protein) (Epsilon-TIP) (TIP4.1) [Arabidopsis Thaliana] (GB:O82316;GB:Q53XD1); similar to GAMMA-TIP (Tono
MSGI1_13929	157976752	18.1	2.7	20.3	9.7	-2.7	0	0	0	cell wall	LTP3 (LIPID TRANSFER PROTEIN 3); lipid binding lipid transfer protein 3 Identical to Nonspecific lipid-transfer protein 3 precursor (LTP 3) (LTP3) [Arabidopsis Thaliana] (GB:Q9LLR7;GB:Q9FIE6); similar to LTP4 (LIPID TRANSFER PROTEIN 4), lipid binding [Ar
MSGI1_13929	157976752	18.1	2.7	20.3	9.7	-2.7	0	0	0	lipid metabolism.lipid transfer proteins etc	LTP3 (LIPID TRANSFER PROTEIN 3); lipid binding lipid transfer protein 3 Identical to Nonspecific lipid-transfer protein 3 precursor (LTP 3) (LTP3) [Arabidopsis Thaliana] (GB:Q9LLR7;GB:Q9FIE6); similar to LTP4 (LIPID TRANSFER PROTEIN 4), lipid binding [Ar
MSGI1_15137	157976756	6.4	19.2	68.3	74.7	0	0	-3.4	-2	cell wall	LTP3 (LIPID TRANSFER PROTEIN 3); lipid binding lipid transfer protein 3 Identical to Nonspecific lipid-transfer protein 3 precursor (LTP 3) (LTP3) [Arabidopsis Thaliana] (GB:Q9LLR7;GB:Q9FIE6); similar to LTP4 (LIPID TRANSFER PROTEIN 4), lipid binding [Ar
MSGI1_15137	157976756	6.4	19.2	68.3	74.7	0	0	-3.4	-2	lipid metabolism.lipid transfer proteins etc	LTP3 (LIPID TRANSFER PROTEIN 3); lipid binding lipid transfer protein 3 Identical to Nonspecific lipid-transfer protein 3 precursor (LTP 3) (LTP3) [Arabidopsis Thaliana] (GB:Q9LLR7;GB:Q9FIE6); similar to LTP4 (LIPID TRANSFER PROTEIN 4), lipid binding [Ar
MSGI1_15754	157976764	21.4	49.4	79.8	134.6	1.2	0	-1.9	-1.4	cell wall	LTP3 (LIPID TRANSFER PROTEIN 3); lipid binding lipid transfer protein 3 Identical to Nonspecific lipid-transfer protein 3 precursor (LTP 3) (LTP3) [Arabidopsis Thaliana] (GB:Q9LLR7;GB:Q9FIE6); similar to LTP4 (LIPID TRANSFER PROTEIN 4), lipid binding [Ar
MSGI1_15754	157976764	21.4	49.4	79.8	134.6	1.2	0	-1.9	-1.4	lipid metabolism.lipid transfer proteins etc	LTP3 (LIPID TRANSFER PROTEIN 3); lipid binding lipid transfer protein 3 Identical to Nonspecific lipid-transfer protein 3 precursor (LTP 3) (LTP3) [Arabidopsis Thaliana] (GB:Q9LLR7;GB:Q9FIE6); similar to LTP4 (LIPID TRANSFER PROTEIN 4), lipid binding [Ar
MSGI1_8302	157976766	56.9	73.6	30.3	35.4	0	0	0	1.1	DNA.synthesis/chromatin structure.histone	histone H3 Identical to Histone H3.3 (HTR8) [Arabidopsis Thaliana] (GB:P59169;GB:Q6NR95); similar to histone H3.2 [Arabidopsis thaliana] (TAIR:AT4G40030.3); similar to DNA binding [Arabidopsis thaliana] (TAIR:AT4G40040.2); similar to disease-resistent-re
MSGI1_11520	157976782	1124.2	254.3	148.4	176.6	-2.1	0	2.9	0	PS.calvin cyle.rubisco small subunit	ribulose bisphosphate carboxylase small chain 1A / RuBisCO small subunit 1A (RBCS-1A) (ATS1A) Identical to Ribulose bisphosphate carboxylase small chain 1A, chloroplast precursor (EC 4.1.1.39) (RuBisCO small subunit 1A) (RBCS-1A) [Arabidopsis Thaliana]
MSGI1_18797	157976784	19.3	45.6	37.4	23.5	1.2	0	0	0	RNA.regulation of transcription.unclassified	zinc finger (AN1-like) family protein Identical to Zinc finger A20 and AN1 domain-containing stress-associated protein 3 (AtSAP3) (SAP3) [Arabidopsis Thaliana] (GB:Q9ZNU9); similar to zinc finger (AN1-like) family protein [Arabidopsis thaliana] (TAIR:AT
MSGI1_17597	157976786	185.8	734.4	354.1	596	2	0	0	0	not assigned.unknown	not assigned.unknown
MSGI1_6900	157976790	12.3	0.4	4.3	0.8	-4.9	0	0	0	misc.cytochrome P450	CYP86A2 (ABERRANT INDUCTION OF TYPE THREE GENES 1); oxygen binding Encodes a member of the CYP86A subfamily of cytochrome p450 genes. Expressed at moderate levels in flowers, leaves, roots and stems. Identical to Cytochrome P450 86A2 (EC 1.14.-.-) (CYP86
MSGI1_12162	157976799	46	29.8	1041.4	152.8	0	-2.8	-4.5	-2.4	not assigned.unknown	not assigned.unknown
MSGI1_30880	157976823	117.8	183.5	559.4	707.8	0	0	-2.2	-1.9	not assigned.unknown	not assigned.unknown
MSGI1_10356	157976826	394.6	98.2	230.3	360.6	-2	0	0	-1.9	PS.calvin cyle.rubisco small subunit	ribulose bisphosphate carboxylase small chain 1A / RuBisCO small subunit 1A (RBCS-1A) (ATS1A) Identical to Ribulose bisphosphate carboxylase small chain 1A, chloroplast precursor (EC 4.1.1.39) (RuBisCO small subunit 1A) (RBCS-1A) [Arabidopsis Thaliana]
MSGI1_23293	157976839	295.3	385.1	333.8	833.2	0	1.3	0	-1.1	not assigned.unknown	not assigned.unknown
MSGI1_13412	157976851	23.4	26	101.4	30.8	0	-1.7	-2.1	0	minor CHO metabolism.galactose.alpha-galactosidases	alpha-galactosidase, putative / melibiase, putative / alpha-D-galactoside galactohydrolase, putative similar to ATAGAL2 (ARABIDOPSIS THALIANA ALPHA-GALACTOSIDASE 2), alpha-galactosidase [Arabidopsis thaliana] (TAIR:AT5G08370.2); similar to glycosyl hydr
MSGI1_13412	157976851	23.4	26	101.4	30.8	0	-1.7	-2.1	0	cell wall	alpha-galactosidase, putative / melibiase, putative / alpha-D-galactoside galactohydrolase, putative similar to ATAGAL2 (ARABIDOPSIS THALIANA ALPHA-GALACTOSIDASE 2), alpha-galactosidase [Arabidopsis thaliana] (TAIR:AT5G08370.2); similar to glycosyl hydr
MSGI1_7485	157976852	70.7	39.1	55.3	122.9	0	1.2	0	-1.7	protein.synthesis.misc ribososomal protein	40S ribosomal protein S8 (RPS8B) Identical to 40S ribosomal protein S8-2 (RPS8B) [Arabidopsis Thaliana] (GB:Q9FIF3); similar to 40S ribosomal protein S8 (RPS8A) [Arabidopsis thaliana] (TAIR:AT5G20290.1); similar to ribosomal protein S8 [Oryza sativa (jap
MSGI1_8784	157976854	15.7	18.9	33.8	53.4	0	0	0	-1.5	RNA.regulation of transcription.SNF7	SNF7 family protein similar to SNF7 family protein [Arabidopsis thaliana] (TAIR:AT1G73030.1); similar to putative developmental protein [Nicotiana benthamiana] (GB:AAO59435.1); contains InterPro domain Snf7; (InterPro:IPR005024)
MSGI1_7749	157976860	15.7	9.6	82.3	10.2	0	-3	-2.4	0	redox.ascorbate and glutathione.glutathione	ATGPX6 (GLUTATHIONE PEROXIDASE 6); glutathione peroxidase Encodes glutathione peroxidase. Identical to Probable phospholipid hydroperoxide glutathione peroxidase 6, mitochondrial precursor (EC 1.11.1.12) (PHGPx) (AtGPX1) (GPX6) [Arabidopsis Thaliana] (GB
MSGI1_12161	157976864	149.3	85.7	38.9	86.1	0	1.1	1.9	0	protein.synthesis.misc ribososomal protein	40S ribosomal protein S19 (RPS19A) Identical to 40S ribosomal protein S19-1 (RPS19A) [Arabidopsis Thaliana] (GB:Q9SGA6); similar to 40S ribosomal protein S19 (RPS19B) [Arabidopsis thaliana] (TAIR:AT5G15520.1); similar to Ribosomal protein S19e [Medicago
MSGI1_10891	157976866	23.3	6.3	17.3	42.4	0	1.3	0	-2.8	PS.calvin cyle.rubisco small subunit	ribulose bisphosphate carboxylase small chain 1A / RuBisCO small subunit 1A (RBCS-1A) (ATS1A) Identical to Ribulose bisphosphate carboxylase small chain 1A, chloroplast precursor (EC 4.1.1.39) (RuBisCO small subunit 1A) (RBCS-1A) [Arabidopsis Thaliana]
MSGI1_11438	157976868	71	41	30.7	34.2	0	0	1.2	0	RNA.regulation of transcription.General Transcription	nascent polypeptide-associated complex (NAC) domain-containing protein / BTF3b-like transcription factor, putative similar to nascent polypeptide-associated complex (NAC) domain-containing protein [Arabidopsis thaliana] (TAIR:AT1G73230.1); similar to tr
MSGI1_13529	157976872	24.3	99.1	24	76.9	2	1.7	0	0	metal handling	auxin/aluminum-responsive protein, putative similar to unknown protein [Arabidopsis thaliana] (TAIR:AT5G43830.1); similar to aluminum-induced [Brassica napus] (GB:BAA25999.1); contains domain ASPARAGINE SYNTHETASE (PTHR11772); contains domain no descrip
MSGI1_8840	157976875	6.1	2.5	44.3	4.6	0	-3.3	-2.9	0	redox.ascorbate and glutathione.glutathione	ATGPX6 (GLUTATHIONE PEROXIDASE 6); glutathione peroxidase Encodes glutathione peroxidase. Identical to Probable phospholipid hydroperoxide glutathione peroxidase 6, mitochondrial precursor (EC 1.11.1.12) (PHGPx) (AtGPX1) (GPX6) [Arabidopsis Thaliana] (GB
MSGI1_12107	157976884	13	6.8	10.9	28.9	0	0	0	-2.1	protein.synthesis.misc ribososomal protein	60S ribosomal protein L12 (RPL12C) Identical to 60S ribosomal protein L12-3 (RPL12C) [Arabidopsis Thaliana] (GB:Q9FF52); similar to 60S ribosomal protein L12 (RPL12B) [Arabidopsis thaliana] (TAIR:AT3G53430.1); similar to 60S ribosomal protein L12 [Capsic
MSGI1_10614	157976888	263.1	68.7	199.9	171.5	-1.9	0	0	-1.3	PS.calvin cyle.rubisco small subunit	ribulose bisphosphate carboxylase small chain 1A / RuBisCO small subunit 1A (RBCS-1A) (ATS1A) Identical to Ribulose bisphosphate carboxylase small chain 1A, chloroplast precursor (EC 4.1.1.39) (RuBisCO small subunit 1A) (RBCS-1A) [Arabidopsis Thaliana]
MSGI1_14069	157976900	33.1	23.4	11.8	24.1	0	0	1.5	0	protein.synthesis.misc ribososomal protein	40S ribosomal protein S17 (RPS17A) Identical to 40S ribosomal protein S17-1 (RPS17A) [Arabidopsis Thaliana] (GB:P49205;GB:Q9SJD0); similar to structural constituent of ribosome [Arabidopsis thaliana] (TAIR:AT5G04800.4); similar to 40S ribosomal protein S
MSGI1_15752	157976911	85.6	20.1	13.1	15.3	-2.1	0	2.7	0	DNA.synthesis/chromatin structure.histone	histone H3 Identical to Histone H3.2 (Histone H3.1) (HTR1) [Arabidopsis Thaliana] (GB:P59226); similar to histone H3 [Arabidopsis thaliana] (TAIR:AT5G10390.1); similar to histone H3 [Arabidopsis thaliana] (TAIR:AT5G65360.1); similar to histone H3 [Arabid
MSGI1_11135	157976920	122	59.6	133.2	79.7	-1	0	0	0	not assigned.unknown	not assigned.unknown
MSGI1_14686	157976924	47.2	13.7	6.8	5.6	-1.8	0	2.8	0	cell wall	LTP3 (LIPID TRANSFER PROTEIN 3); lipid binding lipid transfer protein 3 Identical to Nonspecific lipid-transfer protein 3 precursor (LTP 3) (LTP3) [Arabidopsis Thaliana] (GB:Q9LLR7;GB:Q9FIE6); similar to LTP4 (LIPID TRANSFER PROTEIN 4), lipid binding [Ar
MSGI1_14686	157976924	47.2	13.7	6.8	5.6	-1.8	0	2.8	0	lipid metabolism.lipid transfer proteins etc	LTP3 (LIPID TRANSFER PROTEIN 3); lipid binding lipid transfer protein 3 Identical to Nonspecific lipid-transfer protein 3 precursor (LTP 3) (LTP3) [Arabidopsis Thaliana] (GB:Q9LLR7;GB:Q9FIE6); similar to LTP4 (LIPID TRANSFER PROTEIN 4), lipid binding [Ar
MSGI1_15536	157976928	23.1	5.7	26.7	13	-2	0	0	0	cell wall	LTP3 (LIPID TRANSFER PROTEIN 3); lipid binding lipid transfer protein 3 Identical to Nonspecific lipid-transfer protein 3 precursor (LTP 3) (LTP3) [Arabidopsis Thaliana] (GB:Q9LLR7;GB:Q9FIE6); similar to LTP4 (LIPID TRANSFER PROTEIN 4), lipid binding [Ar
MSGI1_15536	157976928	23.1	5.7	26.7	13	-2	0	0	0	lipid metabolism.lipid transfer proteins etc	LTP3 (LIPID TRANSFER PROTEIN 3); lipid binding lipid transfer protein 3 Identical to Nonspecific lipid-transfer protein 3 precursor (LTP 3) (LTP3) [Arabidopsis Thaliana] (GB:Q9LLR7;GB:Q9FIE6); similar to LTP4 (LIPID TRANSFER PROTEIN 4), lipid binding [Ar
MSGI1_13343	157976947	13.7	0	0.3	0	-4.8	0	5.5	0	not assigned.unknown	not assigned.unknown
MSGI1_9294	157976948	2.9	2.4	13.8	28.9	0	0	0	-3.6	protein.synthesis.misc ribososomal protein	40S ribosomal protein S7 (RPS7A) Identical to 40S ribosomal protein S7-1 (RPS7A) [Arabidopsis Thaliana] (GB:Q9C514); similar to 40S ribosomal protein S7 (RPS7B) [Arabidopsis thaliana] (TAIR:AT3G02560.2); similar to 40S ribosomal protein S7-like protein [
MSGI1_12619	157976958	5	8.8	28.2	21.2	0	0	-2.5	0	not assigned.unknown	not assigned.unknown
MSGI1_16175	157976960	3.8	4.6	35.1	3.9	0	-3.2	-3.2	0	stress.abiotic.unspecified	SAG21 (SENESCENCE-ASSOCIATED GENE 21) Encodes AtLEA5 (late embryogenesis abundant like protein). Also known as SENESCENCE-ASSOCIATED GENE 21 (SAG21). Has a role on oxidative stress tolerance. mRNA levels are elevated in response to various stresses. sim
MSGI1_16175	157976960	3.8	4.6	35.1	3.9	0	-3.2	-3.2	0	development.late embryogenesis abundant	SAG21 (SENESCENCE-ASSOCIATED GENE 21) Encodes AtLEA5 (late embryogenesis abundant like protein). Also known as SENESCENCE-ASSOCIATED GENE 21 (SAG21). Has a role on oxidative stress tolerance. mRNA levels are elevated in response to various stresses. sim
MSGI1_8393	157976966	6.6	31.5	11.7	11.2	2.3	0	0	0	not assigned.unknown	not assigned.unknown
MSGI1_8056	157976968	52.1	61.6	32.6	68.2	0	1.1	0	0	not assigned.unknown	not assigned.unknown
MSGI1_7448	157976983	0	0	87.9	193.7	0	1.1	-7.5	-8.6	not assigned.unknown	not assigned.unknown
MSGI1_9663	157977001	51	21.5	27.7	28.1	-1.2	0	0	0	stress.abiotic.unspecified	SAH7 Encodes a protein, expressed in leaves, with similarity to pollen allergens. similar to pollen Ole e 1 allergen and extensin family protein [Arabidopsis thaliana] (TAIR:AT1G78040.2); similar to pollen-specific protein [Vitis pseudoreticulata] (GB:AB
MSGI1_12234	157977006	75.7	43.1	14.2	26.9	0	0	2.4	0	protein.synthesis.misc ribososomal protein	60S ribosomal protein L12 (RPL12C) Identical to 60S ribosomal protein L12-3 (RPL12C) [Arabidopsis Thaliana] (GB:Q9FF52); similar to 60S ribosomal protein L12 (RPL12B) [Arabidopsis thaliana] (TAIR:AT3G53430.1); similar to 60S ribosomal protein L12 [Capsic
MSGI1_11581	157977011	238.7	125.9	83.3	106.4	0	0	1.5	0	PS.lightreaction.photosystem I.PSI polypeptide subunits	PSAF (photosystem I subunit F) Encodes subunit F of photosystem I. similar to photosystem I reaction center subunit III [Vigna radiata] (GB:AAD27880.2); contains InterPro domain Photosystem I reaction center protein PsaF, subunit III; (InterPro:IPR003666
MSGI1_13859	157977016	49.2	15.5	44.4	24.9	-1.7	0	0	0	PS.lightreaction.photosystem II.PSII polypeptide subunits	photosystem II family protein similar to photosystem II 11 kD protein [Thermosynechococcus elongatus BP-1] (GB:NP_683253.1); similar to Os03g0333400 [Oryza sativa (japonica cultivar-group)] (GB:NP_001050024.1)
MSGI1_6956	157977024	7.7	14.9	28.7	15.2	0	0	-1.9	0	not assigned.unknown	not assigned.unknown
MSGI1_8687	157977026	100.7	38.5	49.1	37.3	-1.4	0	1	0	DNA.synthesis/chromatin structure.histone	histone H1, putative Identical to Histone H1.1 [Arabidopsis Thaliana] (GB:P26568); similar to histone H1.2 [Arabidopsis thaliana] (TAIR:AT2G30620.1); similar to histone H1 [Lathyrus sativus] (GB:AAK29452.1); similar to histone H1 (GB:AAC41651.1); simila
MSGI1_17246	157977027	29.6	6.7	30.4	18.9	-2.1	0	0	0	cell wall	LTP3 (LIPID TRANSFER PROTEIN 3); lipid binding lipid transfer protein 3 Identical to Nonspecific lipid-transfer protein 3 precursor (LTP 3) (LTP3) [Arabidopsis Thaliana] (GB:Q9LLR7;GB:Q9FIE6); similar to LTP4 (LIPID TRANSFER PROTEIN 4), lipid binding [Ar
MSGI1_17246	157977027	29.6	6.7	30.4	18.9	-2.1	0	0	0	lipid metabolism.lipid transfer proteins etc	LTP3 (LIPID TRANSFER PROTEIN 3); lipid binding lipid transfer protein 3 Identical to Nonspecific lipid-transfer protein 3 precursor (LTP 3) (LTP3) [Arabidopsis Thaliana] (GB:Q9LLR7;GB:Q9FIE6); similar to LTP4 (LIPID TRANSFER PROTEIN 4), lipid binding [Ar
MSGI1_8709	157977036	41.7	44.9	29.9	60.7	0	1	0	0	not assigned.unknown	not assigned.unknown
MSGI1_13756	157977040	87.4	47.6	28	53.2	0	0	1.6	0	protein.synthesis.misc ribososomal protein	40S ribosomal protein S15 (RPS15D) Identical to 40S ribosomal protein S15-4 (RPS15D) [Arabidopsis Thaliana] (GB:Q9FY64); Identical to 40S ribosomal protein S15-1 (RPS15A) [Arabidopsis Thaliana] (GB:Q08112); similar to RPS15 (RIBOSOMAL PROTEIN S15), stru
MSGI1_24732	157977041	76.4	55.8	27.8	45.3	0	0	1.5	0	cell wall	ACBP (ACYL-COA-BINDING PROTEIN); acyl-CoA binding Acyl-CoA-binding protein. Bind acyl-CoA esters and protect acyl-CoAs from degradation by microsomal acyl-hydrolases. Identical to Acyl-CoA-binding protein (ACBP) [Arabidopsis Thaliana] (GB:P57752); simila
MSGI1_24732	157977041	76.4	55.8	27.8	45.3	0	0	1.5	0	lipid metabolism.FA synthesis and FA elongation.acyl-CoA binding protein	ACBP (ACYL-COA-BINDING PROTEIN); acyl-CoA binding Acyl-CoA-binding protein. Bind acyl-CoA esters and protect acyl-CoAs from degradation by microsomal acyl-hydrolases. Identical to Acyl-CoA-binding protein (ACBP) [Arabidopsis Thaliana] (GB:P57752); simila
MSGI1_10096	157977042	20.2	9.3	2.7	4.1	0	0	2.9	0	protein.synthesis.misc ribososomal protein	EMB2386 (EMBRYO DEFECTIVE 2386); structural constituent of ribosome Identical to 60S ribosomal protein L19-1 (RPL19A) [Arabidopsis Thaliana] (GB:Q9SRX2); similar to 60S ribosomal protein L19 (RPL19C) [Arabidopsis thaliana] (TAIR:AT4G02230.1); similar to
MSGI1_9753	157977054	38	19.9	12	21	0	0	1.7	0	protein.synthesis.misc ribososomal protein	40S ribosomal protein S8 (RPS8B) Identical to 40S ribosomal protein S8-2 (RPS8B) [Arabidopsis Thaliana] (GB:Q9FIF3); similar to 40S ribosomal protein S8 (RPS8A) [Arabidopsis thaliana] (TAIR:AT5G20290.1); similar to ribosomal protein S8 [Oryza sativa (jap
MSGI1_13485	157977055	24.9	5.6	41.7	15.2	-2.2	-1.5	0	0	cell wall	LTP3 (LIPID TRANSFER PROTEIN 3); lipid binding lipid transfer protein 3 Identical to Nonspecific lipid-transfer protein 3 precursor (LTP 3) (LTP3) [Arabidopsis Thaliana] (GB:Q9LLR7;GB:Q9FIE6); similar to LTP4 (LIPID TRANSFER PROTEIN 4), lipid binding [Ar
MSGI1_13485	157977055	24.9	5.6	41.7	15.2	-2.2	-1.5	0	0	lipid metabolism.lipid transfer proteins etc	LTP3 (LIPID TRANSFER PROTEIN 3); lipid binding lipid transfer protein 3 Identical to Nonspecific lipid-transfer protein 3 precursor (LTP 3) (LTP3) [Arabidopsis Thaliana] (GB:Q9LLR7;GB:Q9FIE6); similar to LTP4 (LIPID TRANSFER PROTEIN 4), lipid binding [Ar
MSGI1_10812	157977058	7.8	8.9	13.9	36.3	0	1.4	0	-2	not assigned.unknown	not assigned.unknown
MSGI1_13342	157977075	6.2	7	19.5	29.4	0	0	0	-2.1	not assigned.unknown	not assigned.unknown
MSGI1_18276	157977106	100.5	66.7	37.3	80.7	0	1.1	1.4	0	protein.synthesis.misc ribososomal protein	60S ribosomal protein L26 (RPL26B) Identical to 60S ribosomal protein L26-2 (RPL26B) [Arabidopsis Thaliana] (GB:Q9FJX2); similar to 60S ribosomal protein L26 (RPL26A) [Arabidopsis thaliana] (TAIR:AT3G49910.1); similar to Ribosomal protein L24/L26 [Medic
MSGI1_10355	157977125	21.4	9.7	3.3	6.1	0	0	2.7	0	not assigned.unknown	not assigned.unknown
MSGI1_15037	157977132	1.8	2.2	34	26.5	0	0	-4.2	-3.6	not assigned.unknown	not assigned.unknown
MSGI1_12196	157977147	49.3	67.7	199.1	119.8	0	0	-2	0	not assigned.unknown	not assigned.unknown
MSGI1_22522	157977154	50.4	21.1	18.9	20.7	-1.3	0	1.4	0	not assigned.unknown	not assigned.unknown
MSGI1_15751	157977157	35.4	18.8	8.9	10.9	0	0	2	0	not assigned.unknown	not assigned.unknown
MSGI1_15637	157977179	39.8	43.9	242.1	51.3	0	-2.2	-2.6	0	nodulin_nodulin-like	nodulin_nodulin-like
MSGI1_15637	157977179	39.8	43.9	242.1	51.3	0	-2.2	-2.6	0	stress.abiotic.drought/salt	similar to nodulin-related [Arabidopsis thaliana] (TAIR:AT2G03440.1); similar to drought-induced protein SDi-6 - common sunflower (fragment) (GB:S71562)
MSGI1_13755	157977195	61.5	25.1	16.6	12.4	-1.3	0	1.9	0	DNA.synthesis/chromatin structure.histone	histone H2B, putative Identical to Histone H2B.1 (HTB1) [Arabidopsis Thaliana] (GB:Q9LQQ4;GB:Q8L950); similar to histone H2B [Arabidopsis thaliana] (TAIR:AT3G45980.1); similar to Histone H2B (GB:O22582); contains InterPro domain Histone-fold; (InterPro:
MSGI1_10752	157977215	10.6	12.7	16.8	41.1	0	1.3	0	-1.7	not assigned.unknown	not assigned.unknown
MSGI1_7716	157977226	41	20.2	11.9	23.6	0	0	1.8	0	protein.synthesis.misc ribososomal protein	40S ribosomal protein S8 (RPS8B) Identical to 40S ribosomal protein S8-2 (RPS8B) [Arabidopsis Thaliana] (GB:Q9FIF3); similar to 40S ribosomal protein S8 (RPS8A) [Arabidopsis thaliana] (TAIR:AT5G20290.1); similar to ribosomal protein S8 [Oryza sativa (jap
MSGI1_9881	157977232	40.9	53.9	40.5	88.2	0	1.1	0	0	RNA.regulation of transcription.SNF7	SNF7 family protein similar to SNF7 family protein [Arabidopsis thaliana] (TAIR:AT1G73030.1); similar to putative developmental protein [Nicotiana benthamiana] (GB:AAO59435.1); contains InterPro domain Snf7; (InterPro:IPR005024)
MSGI1_13928	157977238	20.3	8.6	129.9	27	0	-2.3	-2.7	0	cell wall	LP1 (nonspecific lipid transfer protein 1) Non-specific lipid transfer protein. Binds calmodulin in a Ca2+-independent manner. Localized to the cell wall. Specifically expressed in L1 epidermal layer. Identical to Nonspecific lipid-transfer protein 1 pre
MSGI1_13928	157977238	20.3	8.6	129.9	27	0	-2.3	-2.7	0	lipid metabolism.lipid transfer proteins etc	LP1 (nonspecific lipid transfer protein 1) Non-specific lipid transfer protein. Binds calmodulin in a Ca2+-independent manner. Localized to the cell wall. Specifically expressed in L1 epidermal layer. Identical to Nonspecific lipid-transfer protein 1 pre
MSGI1_8645	157977239	58.4	24.9	16.1	32.8	-1.2	0	1.9	0	protein.synthesis.misc ribososomal protein	40S ribosomal protein S9 (RPS9C) Identical to 40S ribosomal protein S9-2 (RPS9C) [Arabidopsis Thaliana] (GB:Q9FLF0); similar to 40S ribosomal protein S9 (RPS9B) [Arabidopsis thaliana] (TAIR:AT5G15200.1); similar to 40S ribosomal protein S9 [Catharanthus
MSGI1_15724	157977245	36.9	11	35.4	31.6	-1.7	0	0	0	cell wall	LTP3 (LIPID TRANSFER PROTEIN 3); lipid binding lipid transfer protein 3 Identical to Nonspecific lipid-transfer protein 3 precursor (LTP 3) (LTP3) [Arabidopsis Thaliana] (GB:Q9LLR7;GB:Q9FIE6); similar to LTP4 (LIPID TRANSFER PROTEIN 4), lipid binding [Ar
MSGI1_15724	157977245	36.9	11	35.4	31.6	-1.7	0	0	0	lipid metabolism.lipid transfer proteins etc	LTP3 (LIPID TRANSFER PROTEIN 3); lipid binding lipid transfer protein 3 Identical to Nonspecific lipid-transfer protein 3 precursor (LTP 3) (LTP3) [Arabidopsis Thaliana] (GB:Q9LLR7;GB:Q9FIE6); similar to LTP4 (LIPID TRANSFER PROTEIN 4), lipid binding [Ar
MSGI1_11306	157977253	46.1	68.4	12.1	20.1	0	0	1.9	1.8	redox.dismutases and catalases	CSD1 (copper/zinc superoxide dismutase 1); copper, zinc superoxide dismutase Encodes a cytosolic copper/zinc superoxide dismutase CSD1 that can detoxify superoxide radicals. Identical to Superoxide dismutase [Cu-Zn] (EC 1.15.1.1) (SODCC) [Arabidopsis Tha
MSGI1_11217	157977263	20.8	24.2	25.1	88.7	0	1.8	0	-1.9	not assigned.unknown	not assigned.unknown
MSGI1_13970	157977269	39.7	142.3	36.8	283.1	1.8	2.9	0	-1	not assigned.unknown	not assigned.unknown
MSGI1_11024	157977276	28.8	12.8	8.7	18	0	0	1.7	0	protein.synthesis.misc ribososomal protein	60S ribosomal protein L10 (RPL10B) Identical to 60S ribosomal protein L10-2 (Wilms tumor suppressor protein homolog) (RPL10B) [Arabidopsis Thaliana] (GB:Q08770;GB:Q42327;GB:Q9ZVG7); similar to 60S ribosomal protein L10 (RPL10A) / Wilm's tumor suppressor
MSGI1_19135	157977288	111.5	77.2	59.3	26.9	0	-1.1	0	1.5	not assigned.unknown	not assigned.unknown
MSGI1_7519	157977289	10.4	12.3	25.3	40.2	0	0	0	-1.7	not assigned.unknown	not assigned.unknown
MSGI1_10811	157977296	108.1	48.5	32.7	66.5	-1.2	1	1.7	0	protein.synthesis.misc ribososomal protein	EMB2386 (EMBRYO DEFECTIVE 2386); structural constituent of ribosome Identical to 60S ribosomal protein L19-1 (RPL19A) [Arabidopsis Thaliana] (GB:Q9SRX2); similar to 60S ribosomal protein L19 (RPL19C) [Arabidopsis thaliana] (TAIR:AT4G02230.1); similar to
MSGI1_9058	157977297	341.1	372.6	902.7	628.6	0	0	-1.4	0	misc.peroxidases	PRXR1 (peroxidase 42); peroxidase Encodes AT4g21960 (AT4g21960/T8O5_170). Identical to Peroxidase 42 precursor (EC 1.11.1.7) (Atperox P42) (PRXR1) (ATP1a/ATP1b) (PER42) [Arabidopsis Thaliana] (GB:Q9SB81;GB:Q41937;GB:Q42579;GB:Q43730); similar to peroxida
MSGI1_9058	157977297	341.1	372.6	902.7	628.6	0	0	-1.4	0	cell wall	PRXR1 (peroxidase 42); peroxidase Encodes AT4g21960 (AT4g21960/T8O5_170). Identical to Peroxidase 42 precursor (EC 1.11.1.7) (Atperox P42) (PRXR1) (ATP1a/ATP1b) (PER42) [Arabidopsis Thaliana] (GB:Q9SB81;GB:Q41937;GB:Q42579;GB:Q43730); similar to peroxida
MSGI1_12471	157977339	173	141.6	88.7	156.5	0	0	1	0	PS.lightreaction.photosystem II.PSII polypeptide subunits	PSBY (photosystem II BY) PsbY precursor (psbY) mRNA. This single nuclear gene is imported into the chloroplasts where it is processed into two integral membrane proteins with identical topology (PsbY-1 and PsbY-2). The protein appears to bind manganese b
MSGI1_22599	157977357	47.7	17.9	26.8	40.6	-1.4	0	0	0	protein.synthesis.misc ribososomal protein	60S acidic ribosomal protein P2 (RPP2B) Identical to 60S acidic ribosomal protein P2-2 (RPP2B) [Arabidopsis Thaliana] (GB:Q9SLF7;GB:Q8LB03); similar to 60S acidic ribosomal protein P2 (RPP2A) [Arabidopsis thaliana] (TAIR:AT2G27720.1); similar to 60s acid
MSGI1_16343	157977364	40.8	12.4	20.6	10.7	-1.7	0	0	0	not assigned.unknown	not assigned.unknown
MSGI1_10466	157977372	50.8	13.4	25.8	34.2	-1.9	0	0	0	PS.calvin cyle.rubisco small subunit	ribulose bisphosphate carboxylase small chain 1A / RuBisCO small subunit 1A (RBCS-1A) (ATS1A) Identical to Ribulose bisphosphate carboxylase small chain 1A, chloroplast precursor (EC 4.1.1.39) (RuBisCO small subunit 1A) (RBCS-1A) [Arabidopsis Thaliana]
MSGI1_7880	157977376	152.2	67.5	74.1	129.5	-1.2	0	1	0	PS.calvin cyle.GAP	GAPA-2; glyceraldehyde-3-phosphate dehydrogenase similar to GAPA (GLYCERALDEHYDE 3-PHOSPHATE DEHYDROGENASE A SUBUNIT), glyceraldehyde-3-phosphate dehydrogenase [Arabidopsis thaliana] (TAIR:AT3G26650.1); similar to glyceraldehyde-3-phosphate dehydrogenas
MSGI1_9681	157977403	19.1	26.9	48	68.7	0	0	-1.3	-1.4	not assigned.unknown	not assigned.unknown
MSGI1_12021	157977406	18.8	21.9	78.9	11.4	0	-2.8	-2.1	0	stress.abiotic.drought/salt	similar to nodulin-related [Arabidopsis thaliana] (TAIR:AT2G03440.1); similar to drought-induced protein SDi-6 - common sunflower (fragment) (GB:S71562)
MSGI1_12021	157977406	18.8	21.9	78.9	11.4	0	-2.8	-2.1	0	nodulin_nodulin-like	nodulin_nodulin-like
MSGI1_8187	157977407	79.6	33.5	31	60.6	-1.2	1	1.4	0	cell wall	aspartyl protease family protein similar to aspartyl protease family protein [Arabidopsis thaliana] (TAIR:AT3G61820.1); similar to Os01g0598600 [Oryza sativa (japonica cultivar-group)] (GB:NP_001043485.1); similar to unknow protein [Oryza sativa (japoni
MSGI1_8187	157977407	79.6	33.5	31	60.6	-1.2	1	1.4	0	protein.degradation.aspartate protease	aspartyl protease family protein similar to aspartyl protease family protein [Arabidopsis thaliana] (TAIR:AT3G61820.1); similar to Os01g0598600 [Oryza sativa (japonica cultivar-group)] (GB:NP_001043485.1); similar to unknow protein [Oryza sativa (japoni
MSGI1_11841	157977409	3.6	0.9	2.7	13.5	0	0	0	-3.9	cell wall	ATOSM34 (OSMOTIN 34) osmotin-like protein Identical to Osmotin-like protein OSM34 precursor (OSM34) [Arabidopsis Thaliana] (GB:P50700;GB:Q9T0D2); similar to unknown protein [Arabidopsis thaliana] (TAIR:AT1G75050.1); similar to osmotin-like protein I [Gos
MSGI1_11841	157977409	3.6	0.9	2.7	13.5	0	0	0	-3.9	stress.abiotic	ATOSM34 (OSMOTIN 34) osmotin-like protein Identical to Osmotin-like protein OSM34 precursor (OSM34) [Arabidopsis Thaliana] (GB:P50700;GB:Q9T0D2); similar to unknown protein [Arabidopsis thaliana] (TAIR:AT1G75050.1); similar to osmotin-like protein I [Gos
MSGI1_15179	157977428	0.2	0.2	21.5	17.6	0	0	-6.7	-6.5	not assigned.unknown	not assigned.unknown
MSGI1_18548	157977436	78.2	43.4	26.1	37.5	0	0	1.6	0	protein.synthesis.misc ribososomal protein	40S ribosomal protein S16 (RPS16A) Identical to 40S ribosomal protein S16-3 (RPS16C) [Arabidopsis Thaliana] (GB:Q42340); Identical to 40S ribosomal protein S16-1 (RPS16A) [Arabidopsis Thaliana] (GB:Q9SK22); similar to 40S ribosomal protein S16 (RPS16C) [
MSGI1_8882	157977437	142.8	91	68.6	112.6	0	0	1.1	0	cell wall	calnexin 1 (CNX1) Identical to Calnexin homolog 1 precursor (CNX1) [Arabidopsis Thaliana] (GB:P29402); similar to calnexin, putative [Arabidopsis thaliana] (TAIR:AT5G07340.1); similar to calnexin homolog (GB:AAA17742.1); similar to Concanavalin A-like l
MSGI1_8882	157977437	142.8	91	68.6	112.6	0	0	1.1	0	signalling.calcium	calnexin 1 (CNX1) Identical to Calnexin homolog 1 precursor (CNX1) [Arabidopsis Thaliana] (GB:P29402); similar to calnexin, putative [Arabidopsis thaliana] (TAIR:AT5G07340.1); similar to calnexin homolog (GB:AAA17742.1); similar to Concanavalin A-like l
MSGI1_7652	157977445	58.7	43.3	24	43.9	0	0	1.3	0	not assigned.unknown	not assigned.unknown
MSGI1_7429	157977449	13.1	36.4	38.7	20.9	1.5	0	-1.6	0	not assigned.unknown	not assigned.unknown
MSGI1_15677	157977458	107	54.3	21.9	51.7	0	1.2	2.3	0	protein.synthesis.misc ribososomal protein	EMB2171 (EMBRYO DEFECTIVE 2171); structural constituent of ribosome Identical to 60S ribosomal protein L23 (RPL23C) [Arabidopsis Thaliana] (GB:P49690;GB:Q8L8P0;GB:Q9SDB5); similar to 60S ribosomal protein L23 (RPL23A) [Arabidopsis thaliana] (TAIR:AT1G044
MSGI1_8053	157977468	96.4	26	27.6	37.9	-1.9	0	1.8	0	PS.lightreaction.photosystem II.LHC-II	CAB2 (Chlorophyll a/b-binding protein 2); chlorophyll binding Encodes lhcb1.1 a component of the LHCIIb light harvesting complex associated with photosystem II. Identical to Chlorophyll a-b binding protein 2, chloroplast precursor (LHCII type I CAB-2) (C
MSGI1_27875	157977490	29	40.2	77.9	79.1	0	0	-1.4	0	not assigned.unknown	not assigned.unknown
MSGI1_9547	157977499	11.1	12.8	0.3	0.4	0	0	5.2	5	not assigned.unknown	not assigned.unknown
MSGI1_8242	157977500	55.6	19.2	24.2	16.5	-1.5	0	1.2	0	cell wall.degradation.pectate lyases and polygalacturonases	pectate lyase family protein Identical to Probable pectate lyase 22 precursor (EC 4.2.2.2) [Arabidopsis Thaliana] (GB:Q93Z25;GB:Q9FMK5); similar to pectate lyase family protein [Arabidopsis thaliana] (TAIR:AT4G24780.1); similar to pectate lyase family p
MSGI1_14462	157977502	143.6	86.8	54.3	127.1	0	1.2	1.4	0	glycolysis.enolase	LOS2 (Low expression of osmotically responsive genes 1); phosphopyruvate hydratase Involved in light-dependent cold tolerance and encodes an enolase. Identical to Enolase (EC 4.2.1.11) (2-phosphoglycerate dehydratase) (2-phospho-D- glycerate hydro-lyase)
MSGI1_7483	157977506	43.3	16.2	21.8	26.9	-1.4	0	0	0	protein.synthesis.mito/plastid ribosomal protein.plastid	50S ribosomal protein L21, chloroplast / CL21 (RPL21) Identical to 50S ribosomal protein L21, chloroplast precursor (CL21) (RPL21) [Arabidopsis Thaliana] (GB:P51412;GB:Q9SMM2); similar to NFD1 (NUCLEAR FUSION DEFECTIVE 1), structural constituent of ribo
MSGI1_16342	157977512	100.9	55.3	26.3	32.6	0	0	1.9	0	protein.synthesis.misc ribososomal protein	40S ribosomal protein S16 (RPS16A) Identical to 40S ribosomal protein S16-3 (RPS16C) [Arabidopsis Thaliana] (GB:Q42340); Identical to 40S ribosomal protein S16-1 (RPS16A) [Arabidopsis Thaliana] (GB:Q9SK22); similar to 40S ribosomal protein S16 (RPS16C) [
MSGI1_14684	157977527	62.7	14.7	50.8	36.3	-2.1	0	0	0	cell wall	LTP3 (LIPID TRANSFER PROTEIN 3); lipid binding lipid transfer protein 3 Identical to Nonspecific lipid-transfer protein 3 precursor (LTP 3) (LTP3) [Arabidopsis Thaliana] (GB:Q9LLR7;GB:Q9FIE6); similar to LTP4 (LIPID TRANSFER PROTEIN 4), lipid binding [Ar
MSGI1_14684	157977527	62.7	14.7	50.8	36.3	-2.1	0	0	0	lipid metabolism.lipid transfer proteins etc	LTP3 (LIPID TRANSFER PROTEIN 3); lipid binding lipid transfer protein 3 Identical to Nonspecific lipid-transfer protein 3 precursor (LTP 3) (LTP3) [Arabidopsis Thaliana] (GB:Q9LLR7;GB:Q9FIE6); similar to LTP4 (LIPID TRANSFER PROTEIN 4), lipid binding [Ar
MSGI1_10669	157977533	521.9	129.2	346.6	342.7	-2	0	0	-1.4	PS.calvin cyle.rubisco small subunit	ribulose bisphosphate carboxylase small chain 1A / RuBisCO small subunit 1A (RBCS-1A) (ATS1A) Identical to Ribulose bisphosphate carboxylase small chain 1A, chloroplast precursor (EC 4.1.1.39) (RuBisCO small subunit 1A) (RBCS-1A) [Arabidopsis Thaliana]
MSGI1_12020	157977538	64.6	78.3	223.8	314	0	0	-1.8	-2	not assigned.unknown	not assigned.unknown
MSGI1_10465	157977562	8.8	12.7	66.6	25.5	0	-1.4	-2.9	0	not assigned.unknown	not assigned.unknown
MSGI1_8904	157977597	27	34.1	88.9	139.4	0	0	-1.7	-2	not assigned.unknown	not assigned.unknown
MSGI1_8783	157977598	70.8	70.3	30.5	12.8	0	0	1.2	2.5	cell.organisation	ANNAT1 (ANNEXIN ARABIDOPSIS 1); calcium ion binding / calcium-dependent phospholipid binding Encodes a member of the annexin gene family, a diverse, multigene family of calcium-dependent, membrane-binding proteins. The protein was determined to have pero
MSGI1_15797	157977599	53.3	33	14.8	50.6	0	1.8	1.8	0	protein.synthesis.misc ribososomal protein	EMB2171 (EMBRYO DEFECTIVE 2171); structural constituent of ribosome Identical to 60S ribosomal protein L23 (RPL23C) [Arabidopsis Thaliana] (GB:P49690;GB:Q8L8P0;GB:Q9SDB5); similar to 60S ribosomal protein L23 (RPL23A) [Arabidopsis thaliana] (TAIR:AT1G044
MSGI1_8989	157977601	62.5	29.2	29.8	55.6	-1.1	0	1.1	0	protein.synthesis.misc ribososomal protein	60S ribosomal protein L10 (RPL10B) Identical to 60S ribosomal protein L10-2 (Wilms tumor suppressor protein homolog) (RPL10B) [Arabidopsis Thaliana] (GB:Q08770;GB:Q42327;GB:Q9ZVG7); similar to 60S ribosomal protein L10 (RPL10A) / Wilm's tumor suppressor
MSGI1_12972	157977608	19.5	24.5	40	65.6	0	0	0	-1.4	not assigned.unknown	not assigned.unknown
MSGI1_10808	157977613	5.4	4.8	46.1	70.9	0	0	-3.1	-3.9	protein.synthesis.initiation	EIF-5A (eukaryotic translation initiation factor 5A-1); translation initiation factor Encodes eukaryotic translation initiation factor 5A (EIF-5A). Identical to Eukaryotic translation initiation factor 5A-1 (eIF-5A-1) [Arabidopsis Thaliana] (GB:Q9XI91;GB
MSGI1_13136	157977616	0	0.1	25.7	57.8	0	1.2	-5.7	-9.2	not assigned.unknown	not assigned.unknown
MSGI1_17552	157977624	7.7	11.3	82.8	251.3	0	1.6	-3.4	-4.5	not assigned.unknown	not assigned.unknown
MSGI1_13969	157977625	5.5	8.4	12.9	28.9	0	0	0	-1.8	not assigned.unknown	not assigned.unknown
MSGI1_13380	157977640	46.7	22.9	52.1	63.1	0	0	0	-1.5	PS.lightreaction.other electron carrier (ox/red).ferredoxin	FED A (FERREDOXIN 2); electron carrier/ iron ion binding encodes a ferredoxin gene Identical to Ferredoxin-1, chloroplast precursor (PETF1) [Arabidopsis Thaliana] (GB:P16972); similar to ATFD1 (FERREDOXIN 1), electron carrier/ iron ion binding [Arabidops
MSGI1_11134	157977653	134.1	76.4	47.2	120.8	0	1.4	1.5	0	protein.synthesis.misc ribososomal protein	60S ribosomal protein L15 (RPL15A) Identical to 60S ribosomal protein L15-2 (RPL15B) [Arabidopsis Thaliana] (GB:Q8VYF1;GB:O23582); Identical to 60S ribosomal protein L15-1 (RPL15A) [Arabidopsis Thaliana] (GB:O23515); similar to 60S ribosomal protein L15
MSGI1_10728	157977655	746.4	147.8	264.4	352.3	-2.3	0	1.5	-1.3	PS.calvin cyle.rubisco small subunit	ribulose bisphosphate carboxylase small chain 1A / RuBisCO small subunit 1A (RBCS-1A) (ATS1A) Identical to Ribulose bisphosphate carboxylase small chain 1A, chloroplast precursor (EC 4.1.1.39) (RuBisCO small subunit 1A) (RBCS-1A) [Arabidopsis Thaliana]
MSGI1_8160	157977674	18.4	15.1	43.4	15.2	0	-1.5	0	0	cell wall	glucan endo-1,3-beta-glucosidase-related similar to unknown protein [Arabidopsis thaliana] (TAIR:AT1G29380.1); similar to expressed protein [Oryza sativa (japonica cultivar-group)] (GB:ABF99730.1); similar to expressed protein [Oryza sativa (japonica cu
MSGI1_8160	157977674	18.4	15.1	43.4	15.2	0	-1.5	0	0	misc.gluco-, galacto- and mannosidases	glucan endo-1,3-beta-glucosidase-related similar to unknown protein [Arabidopsis thaliana] (TAIR:AT1G29380.1); similar to expressed protein [Oryza sativa (japonica cultivar-group)] (GB:ABF99730.1); similar to expressed protein [Oryza sativa (japonica cu
MSGI1_8160	157977674	18.4	15.1	43.4	15.2	0	-1.5	0	0	misc.beta 1,3 glucan hydrolases	glucan endo-1,3-beta-glucosidase-related similar to unknown protein [Arabidopsis thaliana] (TAIR:AT1G29380.1); similar to expressed protein [Oryza sativa (japonica cultivar-group)] (GB:ABF99730.1); similar to expressed protein [Oryza sativa (japonica cu
MSGI1_8160	157977674	18.4	15.1	43.4	15.2	0	-1.5	0	0	cell wall	glucan endo-1,3-beta-glucosidase-related similar to unknown protein [Arabidopsis thaliana] (TAIR:AT1G29380.1); similar to expressed protein [Oryza sativa (japonica cultivar-group)] (GB:ABF99730.1); similar to expressed protein [Oryza sativa (japonica cu
MSGI1_13171	161610781	111.1	50.4	30.2	42.9	-1.1	0	1.9	0	protein.synthesis.misc ribososomal protein	ATRPS5B (RIBOSOMAL PROTEIN 5B); structural constituent of ribosome One of two genes encoding the ribosomal protein S5. Expressed at a lower level compared to ATRPS5A. Identical to 40S ribosomal protein S5-1 (RPS5A) [Arabidopsis Thaliana] (GB:Q9ZUT9;GB:Q8
MSGI1_17139	161610791	2.1	3.1	50.5	1.3	0	-5.3	-4.6	0	amino acid metabolism.synthesis.aspartate family.asparagine.asparagine synthetase	ASN1 (DARK INDUCIBLE 6) encodes a glutamine-dependent asparagine synthetase, the predicted ASN1 peptide contains a purF-type glutamine-binding domain, and is expressed predominantly in shoot tissues, where light has a negative effect on its mRNA accumul
MSGI1_24174	161610798	78	39.9	32.6	51.6	0	0	1.3	0	protein.synthesis.misc ribososomal protein	ATL5 (A. THALIANA RIBOSOMAL PROTEIN L5); structural constituent of ribosome Encodes ribosomal protein L5 that binds to 5S ribosomal RNA and in involved in its export from the nucleus to the cytoplasm. Identical to 60S ribosomal protein L5-1 (ATL5) [Arabid
MSGI1_18145	170677085	3858.7	979	2554.8	3399.8	-2	0	0	-1.8	PS.calvin cyle.rubisco small subunit	ribulose bisphosphate carboxylase small chain 1A / RuBisCO small subunit 1A (RBCS-1A) (ATS1A) Identical to Ribulose bisphosphate carboxylase small chain 1A, chloroplast precursor (EC 4.1.1.39) (RuBisCO small subunit 1A) (RBCS-1A) [Arabidopsis Thaliana]
MSGI1_34145	170677096	4	5.8	457.6	11.8	0	-5.3	-6.8	0	not assigned.unknown	not assigned.unknown
MSGI1_17712	170677102	36.4	8	19.4	17.4	-2.2	0	0	0	PS.calvin cyle.rubisco small subunit	ribulose bisphosphate carboxylase small chain 1A / RuBisCO small subunit 1A (RBCS-1A) (ATS1A) Identical to Ribulose bisphosphate carboxylase small chain 1A, chloroplast precursor (EC 4.1.1.39) (RuBisCO small subunit 1A) (RBCS-1A) [Arabidopsis Thaliana]
MSGI1_54644	170677106	18.2	15.8	109.6	19.3	0	-2.5	-2.6	0	major CHO metabolism.degradation.starch.starch cleavage	BMY7/TR-BAMY (beta-amylase 7); beta-amylase similar to CT-BMY (BETA-AMYLASE 8), beta-amylase [Arabidopsis thaliana] (TAIR:AT4G17090.1); similar to beta-amylase 1 [Nicotiana langsdorffii x Nicotiana sanderae] (GB:AAY89374.1); similar to putative chloropl
MSGI1_43382	170677107	47	101.9	103.3	67.2	1.1	0	-1.1	0	not assigned.unknown	not assigned.unknown
MSGI1_46146	170677109	105.8	118.8	244.3	157.2	0	0	-1.2	0	PS.aminotransferases peroxisomal	AGT (ALANINE:GLYOXYLATE AMINOTRANSFERASE) Encodes a peroxisomal photorespiratory enzyme that catalyzes transamination reactions with multiple substrates. It is involved in photorespiration. Identical to Serine--glyoxylate aminotransferase (EC 2.6.1.45) (
MSGI1_46146	170677109	105.8	118.8	244.3	157.2	0	0	-1.2	0	amino acid metabolism.synthesis.central amino acid metabolism.alanine.alanine-glyoxylate aminotransferase	AGT (ALANINE:GLYOXYLATE AMINOTRANSFERASE) Encodes a peroxisomal photorespiratory enzyme that catalyzes transamination reactions with multiple substrates. It is involved in photorespiration. Identical to Serine--glyoxylate aminotransferase (EC 2.6.1.45) (
MSGI1_57348	170677110	0	0	32.5	0	0	-6	-6	0	not assigned.unknown	not assigned.unknown
MSGI1_31670	170677114	105	47.7	394.1	37.5	-1.1	-3.4	-1.9	0	redox.ascorbate and glutathione.glutathione	ATGPX6 (GLUTATHIONE PEROXIDASE 6); glutathione peroxidase Encodes glutathione peroxidase. Identical to Probable phospholipid hydroperoxide glutathione peroxidase 6, mitochondrial precursor (EC 1.11.1.12) (PHGPx) (AtGPX1) (GPX6) [Arabidopsis Thaliana] (GB
MSGI1_22214	170677115	59.3	24.7	22.7	54.8	-1.3	1.3	1.4	-1.1	PS.calvin cyle.GAP	GAPA (GLYCERALDEHYDE 3-PHOSPHATE DEHYDROGENASE A SUBUNIT); glyceraldehyde-3-phosphate dehydrogenase Encodes one of the two subunits forming the photosynthetic glyceraldehyde-3-phosphate dehydrogenase (GAPDH) and as such a constituent of the supramolecula
MSGI1_31090	170677118	0.5	0.5	26.2	65.1	0	1.3	-5.7	-7	not assigned.unknown	not assigned.unknown
MSGI1_96532	170677119	4.9	2.4	1033.3	8.6	0	-6.9	-7.7	0	not assigned.unknown	not assigned.unknown
MSGI1_46776	170677130	64.9	63.8	17.3	34.3	0	0	1.9	0	minor CHO metabolism.myo-inositol.InsP Synthases	MI-1-P SYNTHASE (Myo-inositol-1-phosphate synthase); inositol-3-phosphate synthase Columbia myo-inositol-1-phosphate synthase mRNA, complete Identical to Inositol-3-phosphate synthase isozyme 1 (EC 5.5.1.4) (Myo-inositol-1- phosphate synthase 1) (MI-1-P
MSGI1_37873	170677136	0.2	0.5	12.9	0.3	0	-5.4	-6	0	minor CHO metabolism.raffinose family.galactinol synthases.known	ATGOLS1 (ARABIDOPSIS THALIANA GALACTINOL SYNTHASE 1); transferase, transferring hexosyl groups similar to ATGOLS2 (ARABIDOPSIS THALIANA GALACTINOL SYNTHASE 2), transferase, transferring glycosyl groups / transferase, transferring hexosyl groups [Arabido
MSGI1_68158	170677139	1.5	2.1	78.6	0.2	0	-8.6	-5.7	0	minor CHO metabolism.raffinose family.galactinol synthases.known	ATGOLS2 (ARABIDOPSIS THALIANA GALACTINOL SYNTHASE 2); transferase, transferring glycosyl groups / transferase, transferring hexosyl groups similar to ATGOLS3 (ARABIDOPSIS THALIANA GALACTINOL SYNTHASE 3), transferase, transferring glycosyl groups / trans
MSGI1_57347	170677160	0	0.2	62.5	0	0	-7	-7	0	not assigned.unknown	not assigned.unknown
MSGI1_11305	20381681	542.4	167.9	311.9	220.8	-1.7	0	0	0	stress.abiotic.unspecified	major latex protein-related / MLP-related Identical to MLP-like protein 43 (MLP43) [Arabidopsis Thaliana] (GB:Q9SSK5); similar to MLP28 (MLP-LIKE PROTEIN 28) [Arabidopsis thaliana] (TAIR:AT1G70830.3); similar to major latex-like protein [Prunus persica]
MSGI1_30339	20381690	144.8	78	66	115.8	0	0	1.1	0	protein.synthesis.misc ribososomal protein	ATRPS13A (RIBOSOMAL PROTEIN S13A); structural constituent of ribosome Encodes a cytoplasmic ribosomal protein S13 homologue involved in early leaf development Identical to 40S ribosomal protein S13-1 (RPS13A) [Arabidopsis Thaliana] (GB:P59223;GB:P49203;G
MSGI1_22143	20381697	96.2	28.4	337.6	222.3	-1.8	0	-1.8	-3	TCA / org. transformation.carbonic anhydrases	CA1 (CARBONIC ANHYDRASE 1); carbonate dehydratase/ zinc ion binding Identical to Carbonic anhydrase, chloroplast precursor (EC 4.2.1.1) (Carbonate dehydratase) (CA1) [Arabidopsis Thaliana] (GB:P27140;GB:Q8RWW2;GB:Q93VR8); similar to CA2 (BETA CARBONIC A
MSGI1_8402	20381698	2.9	1.4	90.2	114.2	0	0	-5	-6.3	PS.lightreaction.other electron carrier (ox/red).ferredoxin reductase	ATLFNR1 (LEAF FNR 1); NADPH dehydrogenase/ oxidoreductase Encodes a leaf-type ferredoxin:NADP(H) oxidoreductase. It is present in both chloroplast stroma and thylakoid membranes but is more abundant in the thylakoid. The affinity of this enzyme for fer
MSGI1_18478	20381703	22.5	29	15.6	47.7	0	1.6	0	0	stress.abiotic.unspecified	allergen V5/Tpx-1-related family protein similar to allergen V5/Tpx-1-related family protein [Arabidopsis thaliana] (TAIR:AT5G57625.1); similar to Pathogenesis-related protein PR-1 precursor (GB:Q40374); contains InterPro domain Ves allergen; (InterPro:I
MSGI1_13447	20381710	14.1	7.3	48.3	5	0	-3.3	-1.8	0	redox.ascorbate and glutathione.glutathione	ATGPX6 (GLUTATHIONE PEROXIDASE 6); glutathione peroxidase Encodes glutathione peroxidase. Identical to Probable phospholipid hydroperoxide glutathione peroxidase 6, mitochondrial precursor (EC 1.11.1.12) (PHGPx) (AtGPX1) (GPX6) [Arabidopsis Thaliana] (GB
MSGI1_13590	20381714	15.5	1.1	4.1	0.8	-3.8	0	0	0	lipid metabolism.Phospholipid synthesis	ATGPAT6/GPAT6 (GLYCEROL-3-PHOSPHATE ACYLTRANSFERASE 6); 1-acylglycerol-3-phosphate O-acyltransferase/ acyltransferase Encodes a protein with glycerol-3-phosphate acyltransferase activity. Identical to Glycerol-3-phosphate acyltransferase 6 (EC 2.3.1.15)
MSGI1_8545	20381717	34.7	23.8	106.4	145.4	0	0	-1.6	-2.6	PS.lightreaction.photosystem II.LHC-II	chlorophyll A-B binding protein CP29 (LHCB4) Identical to Chlorophyll a-b binding protein CP29.1, chloroplast precursor (LHCII protein 4.1) (LHCB4.1) (LHCB4.1) [Arabidopsis Thaliana] (GB:Q07473;GB:Q8RWN1;GB:Q94AD5;GB:Q94K17); similar to LHCB4.2 (LIGHT H
MSGI1_14638	20381721	176.2	2.9	53.4	14.2	-5.9	-1.9	1.7	0	hormone metabolism.gibberelin.induced-regulated-responsive-activated	GASA4 (GAST1 PROTEIN HOMOLOG 4) gibberellin-regulated (GASA4) Identical to Gibberellin-regulated protein 4 precursor (GASA4) [Arabidopsis Thaliana] (GB:P46690;GB:O49593); similar to gibberellin-responsive protein, putative [Arabidopsis thaliana] (TAIR:AT
MSGI1_22744	20381724	29.7	22.7	7.3	24.1	0	0	2	0	redox.ascorbate and glutathione	ATMAPR2 (ARABIDOPSIS THALIANA MEMBRANE-ASSOCIATED PROGESTERONE BINDING PROTEIN 2); heme binding / transition metal ion binding Identical to Putative steroid-binding protein 3 (AtMP3) (MP3) [Arabidopsis Thaliana] (GB:Q9SK39); similar to MSBP1 (ARABIDOPSIS
MSGI1_15211	20381727	113.8	2.4	23.1	1.1	-5.6	-4.4	2.3	0	stress.abiotic.unspecified	Bet v I allergen family protein Identical to MLP-like protein 423 (MLP423) [Arabidopsis Thaliana] (GB:Q93VR4;GB:Q8L9L8;GB:Q9LR93); similar to MLP34 (MLP-LIKE PROTEIN 34) [Arabidopsis thaliana] (TAIR:AT1G70850.3); similar to Bet v I allergen [Medicago tru
MSGI1_8629	20381734	505.4	343.5	258.8	454	0	0	1	0	PS.lightreaction.photosystem II.LHC-II	LHCB5 (LIGHT HARVESTING COMPLEX OF PHOTOSYSTEM II 5); chlorophyll binding photosystem II encoding the light-harvesting chlorophyll a/b binding protein CP26 of the antenna system of the photosynthetic apparatus Identical to Chlorophyll a-b binding protein
MSGI1_15244	20381735	60.4	14.5	32.4	40.3	-2.1	0	0	-1.5	PS.calvin cyle.rubisco small subunit	ribulose bisphosphate carboxylase small chain 1A / RuBisCO small subunit 1A (RBCS-1A) (ATS1A) Identical to Ribulose bisphosphate carboxylase small chain 1A, chloroplast precursor (EC 4.1.1.39) (RuBisCO small subunit 1A) (RBCS-1A) [Arabidopsis Thaliana]
MSGI1_9212	20381752	40.2	86.5	69.4	81.7	1.1	0	0	0	not assigned.unknown	not assigned.unknown
MSGI1_40941	28151200	24.8	31.2	20.2	65.2	0	1.7	0	-1.1	not assigned.unknown	not assigned.unknown
MSGI1_37703	283574867	237.4	111.3	112.1	147.4	-1.1	0	1.1	0	not assigned.unknown	not assigned.unknown
MSGI1_16939	283574868	19.8	13.8	45.3	8.4	0	-2.4	0	0	signalling.phosphinositides.phosphoinositide phospholipase C	ATPLC2 (PHOSPHOLIPASE C 2); phospholipase C Phosphoinositide-specific phospholipase C (PI-PLC), catalyzes hydrolysis of phosphatidylinositol 4,5-bisphosphate into inositol 1,4,5-trisphosphate and diacylglycerol. similar to phosphoinositide-specific phosp
MSGI1_16939	283574868	19.8	13.8	45.3	8.4	0	-2.4	0	0	lipid metabolism.lipid degradation.lysophospholipases.phosphoinositide phospholipase C	ATPLC2 (PHOSPHOLIPASE C 2); phospholipase C Phosphoinositide-specific phospholipase C (PI-PLC), catalyzes hydrolysis of phosphatidylinositol 4,5-bisphosphate into inositol 1,4,5-trisphosphate and diacylglycerol. similar to phosphoinositide-specific phosp
MSGI1_40940	283574913	205.1	867.4	199.3	553.8	2.1	1.5	0	0	not assigned.unknown	not assigned.unknown
MSGI1_34144	283574925	1.9	33.5	8	19	4.1	0	0	0	protein.degradation.subtilases	subtilase family protein similar to subtilase family protein [Arabidopsis thaliana] (TAIR:AT1G20150.1); similar to subtilisin-like protein [Glycine max] (GB:AAK53589.1); similar to subtilisin-type protease precursor [Glycine max] (GB:AAK53065.1); simila
MSGI1_34143	283574926	0.7	13	0.7	0.9	4.2	0	0	3.9	protein.degradation.subtilases	subtilase family protein similar to subtilase family protein [Arabidopsis thaliana] (TAIR:AT1G20150.1); similar to subtilisin-like protein [Glycine max] (GB:AAK53589.1); similar to subtilisin-type protease precursor [Glycine max] (GB:AAK53065.1); simila
MSGI1_11275	283574927	83.6	43.9	20	55	0	1.5	2.1	0	stress.biotic	trypsin and protease inhibitor family protein / Kunitz family protein similar to trypsin and protease inhibitor family protein / Kunitz family protein [Arabidopsis thaliana] (TAIR:AT1G73260.1); similar to Lemir [Lycopersicon esculentum] (GB:AAC63057.1);
MSGI1_55970	283574932	2.2	15.3	2.9	15.7	2.8	0	0	0	not assigned.unknown	not assigned.unknown
MSGI1_10019	283574934	13.9	56.6	75.5	18.2	2	-2.1	-2.4	1.6	major CHO metabolism.degradation.starch.starch cleavage	BMY3 (beta-amylase 3); beta-amylase putative beta-amylase BMY3 (BMY3) similar to CT-BMY (BETA-AMYLASE 8), beta-amylase [Arabidopsis thaliana] (TAIR:AT4G17090.1); similar to beta-amylase [Glycine max] (GB:CAI39245.1); contains InterPro domain Glycoside hy
MSGI1_11250	284022783	85.3	120.8	177.6	55.5	0	-1.7	-1.1	1.1	not assigned.unknown	not assigned.unknown
MSGI1_16938	284022796	3.5	2.5	43.6	120.2	0	1.5	-3.6	-5.6	misc.short chain dehydrogenase/reductase (SDR)	short-chain dehydrogenase/reductase (SDR) family protein similar to short-chain dehydrogenase/reductase (SDR) family protein [Arabidopsis thaliana] (TAIR:AT3G03980.1); similar to short chain dehydrogenase [Solanum tuberosum] (GB:BAE46415.1); contains Int
MSGI1_12675	284022815	1.3	12	23.3	4.4	0	-2.4	-4.2	0	RNA.regulation of transcription.C3H zinc finger family	zinc finger (CCCH-type) family protein similar to zinc finger (CCCH-type) family protein [Arabidopsis thaliana] (TAIR:AT4G29190.1); similar to Zinc finger, CCCH-type [Medicago truncatula] (GB:ABE91976.1); contains InterPro domain Zinc finger, CCCH-type;
MSGI1_26755	284022817	32.3	33.1	6	7	0	0	2.4	2.2	RNA.transcription	RPB15.9 (RNA polymerase II 15.9) 15.9 kDa subunit of RNA polymerase II similar to 4D11_3 [Brassica rapa subsp. pekinensis] (GB:AAZ67517.1); contains InterPro domain HRDC-like; (InterPro:IPR010997); contains InterPro domain RNA polymerase II, RPB4; (Inter
MSGI1_9136	284022818	2	2.4	17.8	27.5	0	0	-3.2	-3.5	protein.degradation.ubiquitin.E3.RING	zinc finger (C3HC4-type RING finger) family protein similar to zinc finger (C3HC4-type RING finger) family protein [Arabidopsis thaliana] (TAIR:AT1G04790.1); similar to zinc finger family protein, putative, expressed [Oryza sativa (japonica cultivar-gro
MSGI1_37702	284022827	125.3	59.9	67.1	66.6	-1.1	0	0	0	not assigned.unknown	not assigned.unknown
MSGI1_33766	284022830	65.7	49.1	28.2	29.2	0	0	1.2	0	protein.synthesis.misc ribososomal protein	40S ribosomal protein S29 (RPS29C) Identical to 40S ribosomal protein S29 (RPS29C) [Arabidopsis Thaliana] (GB:Q680P8;GB:Q9LDT9); similar to 40S ribosomal protein S29 (RPS29B) [Arabidopsis thaliana] (TAIR:AT3G44010.1); similar to 40S ribosomal protein S29
MSGI1_24481	284022831	3.5	59.3	20.1	77	4.1	1.9	-2.5	0	protein.degradation.subtilases	subtilase family protein similar to subtilase family protein [Arabidopsis thaliana] (TAIR:AT1G20150.1); similar to subtilisin-like protein [Glycine max] (GB:AAK53589.1); similar to subtilisin-type protease precursor [Glycine max] (GB:AAK53065.1); simila
MSGI1_24481	284022831	3.5	59.3	20.1	77	4.1	1.9	-2.5	0	cell wall	subtilase family protein similar to subtilase family protein [Arabidopsis thaliana] (TAIR:AT1G20150.1); similar to subtilisin-like protein [Glycine max] (GB:AAK53589.1); similar to subtilisin-type protease precursor [Glycine max] (GB:AAK53065.1); simila
MSGI1_41279	284022835	278.3	141.4	82	133.3	0	0	1.8	0	protein.synthesis.misc ribososomal protein	60S ribosomal protein L36 (RPL36C) Identical to 60S ribosomal protein L36-3 (RPL36C) [Arabidopsis Thaliana] (GB:Q9LZ57); similar to 60S ribosomal protein L36 (RPL36B) [Arabidopsis thaliana] (TAIR:AT3G53740.4); similar to ribosomal protein L36 [Triticum a
MSGI1_12306	284022836	39.5	19.5	12.1	23.6	0	0	1.7	0	protein.synthesis.misc ribososomal protein	40S ribosomal protein S14 (RPS14B) Identical to 40S ribosomal protein S14-2 (RPS14B) [Arabidopsis Thaliana] (GB:Q9CAX6); Identical to 40S ribosomal protein S14-1 (RPS14A) [Arabidopsis Thaliana] (GB:Q9SIH0); similar to 40S ribosomal protein S14 (RPS14A) [
MSGI1_10323	284022839	96.2	54.6	47.7	74.8	0	0	1	0	protein.synthesis.misc ribososomal protein	40S ribosomal protein S3A (RPS3aB) Identical to 40S ribosomal protein S3a-2 (RPS3AB) [Arabidopsis Thaliana] (GB:Q42262;GB:O82816;GB:Q42293); similar to 40S ribosomal protein S3A (RPS3aA) [Arabidopsis thaliana] (TAIR:AT3G04840.1); similar to 40S ribosomal
MSGI1_47579	284022845	60.1	41.5	21.5	41.5	0	0	1.5	0	RNA.regulation of transcription.putative transcription regulator	ATG2 (G2p-related protein); metalloexopeptidase putative nuclear DNA-binding protein G2p (AtG2) mRNA, similar to MAP2A (METHIONINE AMINOPEPTIDASE 2A), methionyl aminopeptidase [Arabidopsis thaliana] (TAIR:AT2G44180.1); similar to cold-induced cell cycle-
MSGI1_27874	284022855	14.2	7	42.3	11.5	0	-1.9	-1.6	0	transporter.sugars	ATINT1 (INOSITOL TRANSPORTER 1); carbohydrate transporter/ sugar porter Identical to Probable inositol transporter 1 (INT1) [Arabidopsis Thaliana] (GB:Q8VZR6;GB:O22848); similar to ATINT2 (INOSITOL TRANSPORTER 2), carbohydrate transporter/ sugar porter
MSGI1_25957	284022860	5.1	1.9	22.9	7.8	0	0	-2.2	0	transporter.sugars	ATINT1 (INOSITOL TRANSPORTER 1); carbohydrate transporter/ sugar porter Identical to Probable inositol transporter 1 (INT1) [Arabidopsis Thaliana] (GB:Q8VZR6;GB:O22848); similar to ATINT2 (INOSITOL TRANSPORTER 2), carbohydrate transporter/ sugar porter
MSGI1_8278	284022867	31.2	39	22.7	59.4	0	1.4	0	0	redox.ascorbate and glutathione.ascorbate	VTC2 (VITAMIN C DEFECTIVE 2) a gene encoding a novel protein is involved in ascorbate biosynthesis. recessive mutation has a reduced amount of vitamin C, lower level of non-photochemical quenching, and reduced rate of conversion of violaxanthin to zeaxan
MSGI1_15243	284022870	13.4	33.1	21.3	3.9	0	-2.4	0	3.1	not assigned.unknown	not assigned.unknown
MSGI1_20975	284022885	18.6	10.5	35.5	12.2	0	-1.5	0	0	not assigned.unknown	not assigned.unknown
MSGI1_53584	284022890	3.2	3.1	25.2	28.1	0	0	-3	-3.2	not assigned.unknown	not assigned.unknown
MSGI1_10806	284022897	10	29.1	37.4	8.6	0	-2.1	-1.9	1.8	not assigned.unknown	not assigned.unknown
MSGI1_44784	284022919	0.5	0.1	11.4	2.7	0	0	-4.5	0	not assigned.unknown	not assigned.unknown
MSGI1_48058	30052652	9.5	15.4	55	9.5	0	-2.5	-2.5	0	not assigned.unknown	not assigned.unknown
MSGI1_44401	30052653	8.6	16.7	58.2	49.2	0	0	-2.8	-1.6	transport.amino acids	AAP8 (amino acid permease 8); amino acid permease Encodes a high affinity amino acid transporter that is probably responsible for import of organic nitrogen into developing seeds. One of eight gene family members that encode amino acid permeases. Most c
MSGI1_46774	3297887	14	76.2	34.8	13.8	2.4	0	0	2.5	RNA.regulation of transcription.C2H2 zinc finger family	AZF2 (ARABIDOPSIS ZINC-FINGER PROTEIN 2); nucleic acid binding / transcription factor/ zinc ion binding Encodes zinc finger protein. mRNA levels are upregulated in response to ABA, high salt, and mild dessication. The protein is localized to the nucleus
MSGI1_28743	3421501	160.9	425.7	55.7	322.6	1.4	2.5	1.5	0	not assigned.unknown	not assigned.unknown
MSGI1_111283	50316582	47.9	28.9	18.1	42.3	0	1.2	1.4	0	not assigned.unknown	not assigned.unknown
MSGI1_26039	50316590	7.6	3.2	27.7	29.6	0	0	-1.9	-3.2	PS.lightreaction.photosystem II.PSII polypeptide subunits	photosystem II 5 kD protein similar to PSBTN (photosystem II subunit T) [Arabidopsis thaliana] (TAIR:AT3G21055.1); similar to unknown [Brassica rapa] (GB:ABD91572.1)
MSGI1_18274	50316594	10.8	0.1	4.6	0	-6.8	0	0	0	not assigned.unknown	not assigned.unknown
MSGI1_34468	50316595	10.1	5.8	196.4	18.8	0	-3.4	-4.3	0	major CHO metabolism.degradation.starch.starch cleavage	BMY7/TR-BAMY (beta-amylase 7); beta-amylase similar to CT-BMY (BETA-AMYLASE 8), beta-amylase [Arabidopsis thaliana] (TAIR:AT4G17090.1); similar to beta-amylase 1 [Nicotiana langsdorffii x Nicotiana sanderae] (GB:AAY89374.1); similar to putative chloropl
MSGI1_17199	50316604	246.3	71	394.3	383.3	-1.8	0	0	-2.4	TCA / org. transformation.carbonic anhydrases	CA1 (CARBONIC ANHYDRASE 1); carbonate dehydratase/ zinc ion binding Identical to Carbonic anhydrase, chloroplast precursor (EC 4.2.1.1) (Carbonate dehydratase) (CA1) [Arabidopsis Thaliana] (GB:P27140;GB:Q8RWW2;GB:Q93VR8); similar to CA2 (BETA CARBONIC A
MSGI1_16734	50316605	100.5	23.1	58.1	37.4	-2.1	0	0	0	misc.invertase/pectin methylesterase inhibitor family protein	invertase/pectin methylesterase inhibitor family protein / DC 1.2 homolog (FL5-2I22) similar to invertase/pectin methylesterase inhibitor family protein [Arabidopsis thaliana] (TAIR:AT3G47380.1); similar to putative ripening-related protein [Vitis vinife
MSGI1_16734	50316605	100.5	23.1	58.1	37.4	-2.1	0	0	0	cell wall	invertase/pectin methylesterase inhibitor family protein / DC 1.2 homolog (FL5-2I22) similar to invertase/pectin methylesterase inhibitor family protein [Arabidopsis thaliana] (TAIR:AT3G47380.1); similar to putative ripening-related protein [Vitis vinife
MSGI1_25955	50316623	5.9	5.8	25.7	5.8	0	-2.1	-2.1	0	not assigned.unknown	not assigned.unknown
MSGI1_39905	50316628	76.1	23.2	38.5	26.8	-1.7	0	1	0	not assigned.unknown	not assigned.unknown
MSGI1_18078	50316644	0	0	403.3	495	0	0	-9.7	-10	not assigned.unknown	not assigned.unknown
MSGI1_18669	50316650	39.5	94.9	43.5	119.5	1.3	1.5	0	0	not assigned.unknown	not assigned.unknown
MSGI1_17910	50316665	150.6	147.3	388	260.2	0	0	-1.4	0	PS.lightreaction.photosystem II.PSII polypeptide subunits	PSBR (photosystem II subunit R) Encodes for the 10 kDa PsbR subunit of photosystem II (PSII). This subunit appears to be involved in the stable assembly of PSII, particularly that of the oxygen-evolving complex subunit PsbP. Mutants defective in this gen
MSGI1_24025	50316678	33.1	32.6	62.6	81.7	0	0	0	-1.3	not assigned.unknown	not assigned.unknown
MSGI1_37521	50316691	35.4	19.9	85.3	13.7	0	-2.6	-1.3	0	not assigned.unknown	not assigned.unknown
MSGI1_21657	50316695	1	4.8	14.9	30.5	0	0	-3.9	-2.7	misc.GDSL-motif lipase	GDSL-motif lipase/hydrolase family protein similar to GDSL-motif lipase/hydrolase family protein [Arabidopsis thaliana] (TAIR:AT2G38180.1); similar to Lipolytic enzyme, G-D-S-L [Medicago truncatula] (GB:ABE91665.1); contains InterPro domain Lipolytic en
MSGI1_16581	50316698	3.9	12.4	37.2	8.4	0	-2.1	-3.3	0	RNA.regulation of transcription.AP2/EREBP, APETALA2/Ethylene-responsive element binding protein family	AP2 domain-containing transcription factor, putative encodes a member of the DREB subfamily A-5 of ERF/AP2 transcription factor family. The protein contains one AP2 domain. There are 16 members in this subfamily including RAP2.1, RAP2.9 and RAP2.10. simi
MSGI1_16937	50316710	27.5	17.8	57.2	17	0	-1.8	0	0	not assigned.unknown	not assigned.unknown
MSGI1_21243	50316736	0.6	0.1	13.9	0.7	0	-4.3	-4.5	0	not assigned.unknown	not assigned.unknown
MSGI1_17859	50316745	124.1	1.5	21.2	2.4	-6.4	-3.1	2.5	0	not assigned.unknown	not assigned.unknown
MSGI1_19013	50316756	12.9	12.4	89.6	18.1	0	-2.3	-2.8	0	not assigned.unknown	not assigned.unknown
MSGI1_19324	50316760	22.2	14.4	1.9	1.8	0	0	3.5	3	mitochondrial electron transport / ATP synthesis.cytochrome c oxidase	cytochrome c oxidase subunit Vc family protein / COX5C family protein Identical to Probable cytochrome c oxidase polypeptide Vc-1 (EC 1.9.3.1) (Cytochrome c oxidase subunit 5c-1) [Arabidopsis Thaliana] (GB:O22912); similar to cytochrome-c oxidase [Arabid
MSGI1_17760	50316764	67.9	34.7	48.4	80.2	0	0	0	-1.2	PS.calvin cyle.rubisco interacting	CPN60B (CHAPERONIN 60 BETA); ATP binding / protein binding / unfolded protein binding encodes the beta subunit of the chloroplast chaperonin 60, a homologue of bacterial GroEL. Mutants in this gene develops lesions on its leaves, expresses systemic acqui
MSGI1_19323	50316776	38.1	60.8	51.2	25.2	0	0	0	1.3	cell wall.precursor synthesis.GAE	GAE1 (UDP-D-GLUCURONATE 4-EPIMERASE 1); UDP-glucuronate 4-epimerase/ catalytic UDP-D-glucuronate 4-epimerase similar to GAE2 (UDP-D-GLUCURONATE 4-EPIMERASE 2), catalytic [Arabidopsis thaliana] (TAIR:AT1G02000.1); similar to UDP-glucuronic acid 4-epimeras
MSGI1_18272	50316785	8	12.5	27.9	6.1	0	-2.2	0	0	not assigned.unknown	not assigned.unknown
MSGI1_17908	50316789	15.3	1.1	8.2	1	-3.8	0	0	0	misc.GDSL-motif lipase	GDSL-motif lipase/hydrolase family protein similar to GDSL-motif lipase, putative [Arabidopsis thaliana] (TAIR:AT5G22810.1); similar to Lipolytic enzyme, G-D-S-L [Medicago truncatula] (GB:ABE90349.1); contains InterPro domain Lipolytic enzyme, G-D-S-L;
MSGI1_17908	50316789	15.3	1.1	8.2	1	-3.8	0	0	0	nodulin_nodulin-like	nodulin_nodulin-like
MSGI1_26754	50316805	74.6	36.8	30.4	39.2	-1	0	1.3	0	protein.synthesis.misc ribososomal protein	60S ribosomal protein L29 (RPL29B) Identical to 60S ribosomal protein L29-2 (RPL29B) [Arabidopsis Thaliana] (GB:Q84WM0;GB:Q9M7X5); similar to structural constituent of ribosome [Arabidopsis thaliana] (TAIR:AT3G06700.3); similar to Ribosomal L29e protein
MSGI1_24173	50316837	1	1.1	14.2	8.8	0	0	-3.8	0	not assigned.unknown	not assigned.unknown
MSGI1_17549	50316839	43.1	11.2	32	27.7	-1.9	0	0	0	lipid metabolism.lipid transfer proteins etc	LP1 (nonspecific lipid transfer protein 1) Non-specific lipid transfer protein. Binds calmodulin in a Ca2+-independent manner. Localized to the cell wall. Specifically expressed in L1 epidermal layer. Identical to Nonspecific lipid-transfer protein 1 pre
MSGI1_17549	50316839	43.1	11.2	32	27.7	-1.9	0	0	0	cell wall	LP1 (nonspecific lipid transfer protein 1) Non-specific lipid transfer protein. Binds calmodulin in a Ca2+-independent manner. Localized to the cell wall. Specifically expressed in L1 epidermal layer. Identical to Nonspecific lipid-transfer protein 1 pre
MSGI1_24407	50316852	21.8	5.2	27.5	3.5	-2.1	-3	0	0	stress.abiotic.cold	COR413-PM1 (cold regulated 413 plasma membrane 1) encodes an alpha form of a protein similar to the cold acclimation protein WCOR413 in wheat. Expression is induced by short-term cold-treatment, water deprivation, and abscisic acid treatment. similar to
MSGI1_17305	50316859	38	15	11	11	0	0	1.8	0	DNA.synthesis/chromatin structure.histone	histone H2A, putative Identical to Probable histone H2AXb (HTA3) [Arabidopsis Thaliana] (GB:Q9S9K7); Identical to Probable histone H2AXa (HTA5) [Arabidopsis Thaliana] (GB:O04848;GB:Q8LAC0); similar to histone H2A, putative [Arabidopsis thaliana] (TAIR:A
MSGI1_18344	50316892	8.7	17.7	207.4	50.1	0	-2	-4.6	-1.5	not assigned.unknown	not assigned.unknown
MSGI1_17038	50316897	71.5	27.6	74.9	67.8	-1.4	0	0	-1.3	PS.lightreaction.other electron carrier (ox/red).ferredoxin	FED A (FERREDOXIN 2); electron carrier/ iron ion binding encodes a ferredoxin gene Identical to Ferredoxin-1, chloroplast precursor (PETF1) [Arabidopsis Thaliana] (GB:P16972); similar to ATFD1 (FERREDOXIN 1), electron carrier/ iron ion binding [Arabidops
MSGI1_16935	50316898	248.4	48.6	49.5	43.4	-2.4	0	2.3	0	cell wall	invertase/pectin methylesterase inhibitor family protein / DC 1.2 homolog (FL5-2I22) similar to invertase/pectin methylesterase inhibitor family protein [Arabidopsis thaliana] (TAIR:AT3G47380.1); similar to putative ripening-related protein [Vitis vinife
MSGI1_16935	50316898	248.4	48.6	49.5	43.4	-2.4	0	2.3	0	misc.invertase/pectin methylesterase inhibitor family protein	invertase/pectin methylesterase inhibitor family protein / DC 1.2 homolog (FL5-2I22) similar to invertase/pectin methylesterase inhibitor family protein [Arabidopsis thaliana] (TAIR:AT3G47380.1); similar to putative ripening-related protein [Vitis vinife
MSGI1_19412	50316900	0	0	477.1	637.1	0	0	-9.9	-10.3	not assigned.unknown	not assigned.unknown
MSGI1_17709	50316907	92.2	0.6	13.1	0.7	-7.3	-4.2	2.8	0	not assigned.unknown	not assigned.unknown
MSGI1_23142	50316910	17.3	45.8	42.6	27.5	1.4	0	0	0	stress.abiotic.touch/wounding	wound-responsive protein-related
MSGI1_18667	50316913	460.4	187	79.2	114.3	-1.3	0	2.5	0	stress.abiotic.unspecified	SAH7 Encodes a protein, expressed in leaves, with similarity to pollen allergens. similar to pollen Ole e 1 allergen and extensin family protein [Arabidopsis thaliana] (TAIR:AT1G78040.2); similar to pollen-specific protein [Vitis pseudoreticulata] (GB:AB
MSGI1_19269	50316928	14.6	0.4	4.3	0.3	-5.2	0	0	0	RNA.regulation of transcription.AP2/EREBP, APETALA2/Ethylene-responsive element binding protein family	SHN3 (SHINE3); DNA binding / transcription factor encodes a member of the ERF (ethylene response factor) subfamily B-6 of ERF/AP2 transcription factor family. The protein contains one AP2 domain. There are 12 members in this subfamily including RAP2.11.
MSGI1_17197	50316929	13.9	49.8	37.5	90.5	1.8	1.3	0	0	nodulin_nodulin-like	nodulin_nodulin-like
MSGI1_18206	50316933	2	4	27.9	4.3	0	-2.7	-3.8	0	cell wall.precursor synthesis.UGE	UGE5 (UDP-D-glucose/UDP-D-galactose 4-epimerase 5); UDP-glucose 4-epimerase/ protein dimerization Encodes a protein with UDP-D-glucose 4-epimerase activity. Identical to Probable UDP-glucose 4-epimerase At4g10960 (EC 5.1.3.2) (Galactowaldenase) (UDP-gala
MSGI1_19320	50316945	125.7	2.8	27.8	1.8	-5.5	-3.9	2.2	0	stress.abiotic.unspecified	Bet v I allergen family protein Identical to MLP-like protein 423 (MLP423) [Arabidopsis Thaliana] (GB:Q93VR4;GB:Q8L9L8;GB:Q9LR93); similar to MLP34 (MLP-LIKE PROTEIN 34) [Arabidopsis thaliana] (TAIR:AT1G70850.3); similar to Bet v I allergen [Medicago tru
MSGI1_19195	50316946	57.3	36.1	20	61.9	0	1.6	1.5	0	protein.synthesis.misc ribososomal protein	EMB2171 (EMBRYO DEFECTIVE 2171); structural constituent of ribosome Identical to 60S ribosomal protein L23 (RPL23C) [Arabidopsis Thaliana] (GB:P49690;GB:Q8L8P0;GB:Q9SDB5); similar to 60S ribosomal protein L23 (RPL23A) [Arabidopsis thaliana] (TAIR:AT1G044
MSGI1_18205	50316955	25.3	0.2	13	0.2	-7	-6	0	0	not assigned.unknown	not assigned.unknown
MSGI1_17707	50316960	72.4	85.9	24.2	81.4	0	1.8	1.6	0	protein.synthesis.elongation	elongation factor 1-alpha / EF-1-alpha Identical to Elongation factor 1-alpha (EF-1-alpha) (eEF-1A) (A4) [Arabidopsis Thaliana] (GB:P13905); similar to calmodulin binding / translation elongation factor [Arabidopsis thaliana] (TAIR:AT1G07940.2); similar
MSGI1_18014	50316971	161.1	166.4	835.2	139	0	-2.6	-2.4	0	signalling.light	CCL (CCR-LIKE) transcripts are differentially regulated at the level of mRNA stability at different times of day controlled by the circadian clock. mRNAs are targets of the mRNA degradation pathway mediated by the downstream (DST) instability determinant
MSGI1_18343	50316988	129.3	76.9	43.1	113	0	1.4	1.6	0	glycolysis.enolase	LOS2 (Low expression of osmotically responsive genes 1); phosphopyruvate hydratase Involved in light-dependent cold tolerance and encodes an enolase. Identical to Enolase (EC 4.2.1.11) (2-phosphoglycerate dehydratase) (2-phospho-D- glycerate hydro-lyase)
MSGI1_19319	50316992	25.1	78	73.6	167.9	1.6	1.2	-1.6	-1.1	nodulin_nodulin-like	nodulin_nodulin-like
MSGI1_18204	50316996	82	112.2	235.4	178.1	0	0	-1.5	0	amino acid metabolism.synthesis.central amino acid metabolism.alanine.alanine-glyoxylate aminotransferase	AGT (ALANINE:GLYOXYLATE AMINOTRANSFERASE) Encodes a peroxisomal photorespiratory enzyme that catalyzes transamination reactions with multiple substrates. It is involved in photorespiration. Identical to Serine--glyoxylate aminotransferase (EC 2.6.1.45) (
MSGI1_18204	50316996	82	112.2	235.4	178.1	0	0	-1.5	0	PS.aminotransferases peroxisomal	AGT (ALANINE:GLYOXYLATE AMINOTRANSFERASE) Encodes a peroxisomal photorespiratory enzyme that catalyzes transamination reactions with multiple substrates. It is involved in photorespiration. Identical to Serine--glyoxylate aminotransferase (EC 2.6.1.45) (
MSGI1_18203	50317010	12.1	45.5	13.6	35.2	1.9	0	0	0	not assigned.unknown	not assigned.unknown
MSGI1_18936	50317012	5.3	5.1	31.4	3.3	0	-3.3	-2.6	0	not assigned.unknown	not assigned.unknown
MSGI1_18865	50317019	46	25.7	17.6	28.3	0	0	1.4	0	mitochondrial electron transport / ATP synthesis.cytochrome c reductase	ubiquinol-cytochrome C reductase complex 14 kDa protein, putative similar to ubiquinol-cytochrome C reductase complex 14 kDa protein, putative [Arabidopsis thaliana] (TAIR:AT4G32470.1); similar to Ubiquinol-cytochrome c reductase complex 14 kDa protein
MSGI1_18342	50317021	9.5	3.5	35.2	2.8	0	-3.7	-1.9	0	stress.abiotic.cold	RCI2B (RARE-COLD-INDUCIBLE 2B) Identical to Hydrophobic protein RCI2B (Low temperature and salt-responsive protein LTI6B) (RCI2B) [Arabidopsis Thaliana] (GB:Q9ZNS6;GB:Q9M9K9); similar to RCI2A (RARE-COLD-INDUCIBLE 2A) [Arabidopsis thaliana] (TAIR:AT3G05
MSGI1_18342	50317021	9.5	3.5	35.2	2.8	0	-3.7	-1.9	0	stress.abiotic.drought/salt	RCI2B (RARE-COLD-INDUCIBLE 2B) Identical to Hydrophobic protein RCI2B (Low temperature and salt-responsive protein LTI6B) (RCI2B) [Arabidopsis Thaliana] (GB:Q9ZNS6;GB:Q9M9K9); similar to RCI2A (RARE-COLD-INDUCIBLE 2A) [Arabidopsis thaliana] (TAIR:AT3G05
MSGI1_22011	50317028	0.6	5.6	15.9	6.1	0	0	-4.7	0	cell wall.degradation	peptidoglycan-binding LysM domain-containing protein similar to peptidoglycan-binding LysM domain-containing protein [Arabidopsis thaliana] (TAIR:AT4G25433.1); similar to Os10g0524300 [Oryza sativa (japonica cultivar-group)] (GB:NP_001065106.1); similar
MSGI1_17494	50317038	56.1	13.9	40.4	33.9	-2	0	0	0	lipid metabolism.lipid transfer proteins etc	LTP3 (LIPID TRANSFER PROTEIN 3); lipid binding lipid transfer protein 3 Identical to Nonspecific lipid-transfer protein 3 precursor (LTP 3) (LTP3) [Arabidopsis Thaliana] (GB:Q9LLR7;GB:Q9FIE6); similar to LTP4 (LIPID TRANSFER PROTEIN 4), lipid binding [Ar
MSGI1_17494	50317038	56.1	13.9	40.4	33.9	-2	0	0	0	cell wall	LTP3 (LIPID TRANSFER PROTEIN 3); lipid binding lipid transfer protein 3 Identical to Nonspecific lipid-transfer protein 3 precursor (LTP 3) (LTP3) [Arabidopsis Thaliana] (GB:Q9LLR7;GB:Q9FIE6); similar to LTP4 (LIPID TRANSFER PROTEIN 4), lipid binding [Ar
MSGI1_18547	50317039	0	0	631.6	904.9	0	0	-10.3	-10.8	not assigned.unknown	not assigned.unknown
MSGI1_19411	50317041	323.3	69.5	49.2	53.2	-2.2	0	2.7	0	PS.calvin cyle.rubisco small subunit	ribulose bisphosphate carboxylase small chain 1A / RuBisCO small subunit 1A (RBCS-1A) (ATS1A) Identical to Ribulose bisphosphate carboxylase small chain 1A, chloroplast precursor (EC 4.1.1.39) (RuBisCO small subunit 1A) (RBCS-1A) [Arabidopsis Thaliana]
MSGI1_22357	50317045	128.7	60.5	31.9	63.4	-1.1	1	2	0	protein.synthesis.misc ribososomal protein	40S ribosomal protein S17 (RPS17D) Identical to 40S ribosomal protein S17-2 (RPS17B) [Arabidopsis Thaliana] (GB:Q9SJ36;GB:Q94K44); Identical to 40S ribosomal protein S17-4 (RPS17D) [Arabidopsis Thaliana] (GB:Q9LZ17;GB:Q8LAE8); similar to 40S ribosomal pr
MSGI1_18201	50317056	7.4	6.5	42.3	6.5	0	-2.7	-2.5	0	not assigned.unknown	not assigned.unknown
MSGI1_82597	50317079	3.1	9.6	22	8.5	0	0	-2.8	0	not assigned.unknown	not assigned.unknown
MSGI1_17813	50317080	52.1	9.4	5.5	3.4	-2.5	0	3.2	0	lipid metabolism.lipid transfer proteins etc	LTP3 (LIPID TRANSFER PROTEIN 3); lipid binding lipid transfer protein 3 Identical to Nonspecific lipid-transfer protein 3 precursor (LTP 3) (LTP3) [Arabidopsis Thaliana] (GB:Q9LLR7;GB:Q9FIE6); similar to LTP4 (LIPID TRANSFER PROTEIN 4), lipid binding [Ar
MSGI1_17813	50317080	52.1	9.4	5.5	3.4	-2.5	0	3.2	0	cell wall	LTP3 (LIPID TRANSFER PROTEIN 3); lipid binding lipid transfer protein 3 Identical to Nonspecific lipid-transfer protein 3 precursor (LTP 3) (LTP3) [Arabidopsis Thaliana] (GB:Q9LLR7;GB:Q9FIE6); similar to LTP4 (LIPID TRANSFER PROTEIN 4), lipid binding [Ar
MSGI1_17907	50317086	218.9	147.4	571.9	200.4	0	-1.5	-1.4	0	not assigned.unknown	not assigned.unknown
MSGI1_17906	50317104	72.7	54.4	26.6	56.3	0	1.1	1.5	0	transport.p- and v-ATPases.H+-transporting two-sector ATPase	AVA-P1 (vacuolar H+-pumping ATPase 16 kDa proteolipid subunit 1); ATPase/ hydrogen ion transporting ATPase, rotational mechanism vacuolar H+-pumping ATPase 16 kDa proteolipid (ava-p1) Identical to Vacuolar ATP synthase 16 kDa proteolipid subunit 4 (EC 3.
MSGI1_19454	50317105	405.2	214.2	201.6	247.6	0	0	1	0	PS.lightreaction.photosystem II.PSII polypeptide subunits	PSBX (photosystem II subunit X) Encodes a protein with sequence similarity to the spinach photosystem II subunit PsbX. similar to ultraviolet-B-repressible protein [Gossypium hirsutum] (GB:AAS58469.1); contains InterPro domain Photosystem II protein PsbX;
MSGI1_18473	50317114	92.5	22.4	10.6	11.2	-2	0	3.1	0	PS.calvin cyle.rubisco small subunit	ribulose bisphosphate carboxylase small chain 1A / RuBisCO small subunit 1A (RBCS-1A) (ATS1A) Identical to Ribulose bisphosphate carboxylase small chain 1A, chloroplast precursor (EC 4.1.1.39) (RuBisCO small subunit 1A) (RBCS-1A) [Arabidopsis Thaliana]
MSGI1_18935	50317115	32.3	0.6	16.5	0.3	-5.8	-5.8	0	0	not assigned.unknown	not assigned.unknown
MSGI1_17645	50317118	1.9	3.9	31.8	10.8	0	0	-4.1	0	not assigned.unknown	not assigned.unknown
MSGI1_17905	50317126	0	0	225.6	373.9	0	0	-8.8	-9.5	not assigned.unknown	not assigned.unknown
MSGI1_18934	50317143	43.2	26.1	17.9	26.7	0	0	1.3	0	PS.lightreaction.photosystem I.PSI polypeptide subunits	PSAL (photosystem I subunit L) Encodes subunit L of photosystem I reaction center. Identical to Photosystem I reaction center subunit XI, chloroplast precursor (PSI- L) (PSI subunit V) (PSAL) [Arabidopsis Thaliana] (GB:Q9SUI4;GB:Q9ST32;GB:Q9SU06); simila
MSGI1_23412	50317151	1.1	0.7	63.8	0.3	0	-7.7	-5.9	0	not assigned.unknown	not assigned.unknown
MSGI1_31337	50317161	0	0	17.5	13.7	0	0	-5.1	-4.8	not assigned.unknown	not assigned.unknown
MSGI1_25954	50317172	103.4	59.1	8.9	19.7	0	0	3.5	1.6	protein.synthesis.misc ribososomal protein	60s acidic ribosomal protein P1, putative similar to 60S acidic ribosomal protein P1 (RPP1B) [Arabidopsis thaliana] (TAIR:AT4G00810.2); similar to ribosomal protein P1 [Triticum aestivum] (GB:AAW50990.1); contains InterPro domain Ribosomal protein 60S;
MSGI1_22078	50317202	113.9	64.5	41.9	79.7	0	0	1.4	0	protein.synthesis.misc ribososomal protein	ATRPS5B (RIBOSOMAL PROTEIN 5B); structural constituent of ribosome One of two genes encoding the ribosomal protein S5. Expressed at a lower level compared to ATRPS5A. Identical to 40S ribosomal protein S5-1 (RPS5A) [Arabidopsis Thaliana] (GB:Q9ZUT9;GB:Q8
MSGI1_18665	50317205	21.7	33.9	64.3	44	0	0	-1.6	0	not assigned.unknown	not assigned.unknown
MSGI1_18664	50317208	30.7	1.6	12.7	1.4	-4.3	0	0	0	misc.GDSL-motif lipase	GDSL-motif lipase/hydrolase family protein similar to GDSL-motif lipase, putative [Arabidopsis thaliana] (TAIR:AT5G22810.1); similar to Lipolytic enzyme, G-D-S-L [Medicago truncatula] (GB:ABE90349.1); contains InterPro domain Lipolytic enzyme, G-D-S-L;
MSGI1_18664	50317208	30.7	1.6	12.7	1.4	-4.3	0	0	0	nodulin_nodulin-like	nodulin_nodulin-like
MSGI1_18862	50317223	5.2	3.3	21.7	4.2	0	-2.4	0	0	not assigned.unknown	not assigned.unknown
MSGI1_19318	50317254	140.9	171.3	266.6	81.3	0	-1.7	0	1.1	stress.abiotic.drought/salt	similar to nodulin-related [Arabidopsis thaliana] (TAIR:AT2G03440.1); similar to drought-induced protein SDi-6 - common sunflower (fragment) (GB:S71562)
MSGI1_19318	50317254	140.9	171.3	266.6	81.3	0	-1.7	0	1.1	nodulin_nodulin-like	nodulin_nodulin-like
MSGI1_18663	50317269	28.2	1.3	14.8	1.6	-4.4	-3.2	0	0	nodulin_nodulin-like	nodulin_nodulin-like
MSGI1_18663	50317269	28.2	1.3	14.8	1.6	-4.4	-3.2	0	0	misc.GDSL-motif lipase	GDSL-motif lipase/hydrolase family protein similar to GDSL-motif lipase, putative [Arabidopsis thaliana] (TAIR:AT5G22810.1); similar to Lipolytic enzyme, G-D-S-L [Medicago truncatula] (GB:ABE90349.1); contains InterPro domain Lipolytic enzyme, G-D-S-L;
MSGI1_18663	50317269	28.2	1.3	14.8	1.6	-4.4	-3.2	0	0	cell wall	GDSL-motif lipase/hydrolase family protein similar to GDSL-motif lipase, putative [Arabidopsis thaliana] (TAIR:AT5G22810.1); similar to Lipolytic enzyme, G-D-S-L [Medicago truncatula] (GB:ABE90349.1); contains InterPro domain Lipolytic enzyme, G-D-S-L;
MSGI1_22977	50317273	485.6	570.2	213.9	377.3	0	0	1.2	0	not assigned.unknown	not assigned.unknown
MSGI1_21799	50317278	100.8	11.4	79.4	48.1	-3.1	0	0	-2.1	not assigned.unknown	not assigned.unknown
MSGI1_19194	50317280	37.6	7.2	25.6	12.6	-2.4	0	0	0	lipid metabolism.lipid transfer proteins etc	LTP3 (LIPID TRANSFER PROTEIN 3); lipid binding lipid transfer protein 3 Identical to Nonspecific lipid-transfer protein 3 precursor (LTP 3) (LTP3) [Arabidopsis Thaliana] (GB:Q9LLR7;GB:Q9FIE6); similar to LTP4 (LIPID TRANSFER PROTEIN 4), lipid binding [Ar
MSGI1_19194	50317280	37.6	7.2	25.6	12.6	-2.4	0	0	0	cell wall	LTP3 (LIPID TRANSFER PROTEIN 3); lipid binding lipid transfer protein 3 Identical to Nonspecific lipid-transfer protein 3 precursor (LTP 3) (LTP3) [Arabidopsis Thaliana] (GB:Q9LLR7;GB:Q9FIE6); similar to LTP4 (LIPID TRANSFER PROTEIN 4), lipid binding [Ar
MSGI1_19193	50317281	77.2	29.4	50.7	73.4	-1.4	0	0	-1.3	stress.abiotic.unspecified	SAH7 Encodes a protein, expressed in leaves, with similarity to pollen allergens. similar to pollen Ole e 1 allergen and extensin family protein [Arabidopsis thaliana] (TAIR:AT1G78040.2); similar to pollen-specific protein [Vitis pseudoreticulata] (GB:AB
MSGI1_19267	50317285	2.1	0.4	18.3	2.8	0	-2.7	-3.1	0	misc.glutathione S transferases	ATGSTU19 (GLUTATHIONE TRANSFERASE 8); glutathione transferase Encodes a glutathione transferase that is a member of Tau GST gene family. Expression is induced by drought stress, oxidative stress, and high doses of auxin and cytokinin. naming convention a
MSGI1_18603	50317296	11	35.5	25.8	7.6	1.7	0	0	2.2	hormone metabolism.ethylene.signal transduction	ATERF6 (ETHYLENE RESPONSIVE ELEMENT BINDING FACTOR 6); DNA binding / transcription factor Encodes a member of the ERF (ethylene response factor) subfamily B-3 of ERF/AP2 transcription factor family (ATERF-6). The protein contains one AP2 domain. There ar
MSGI1_18603	50317296	11	35.5	25.8	7.6	1.7	0	0	2.2	RNA.regulation of transcription.AP2/EREBP, APETALA2/Ethylene-responsive element binding protein family	ATERF6 (ETHYLENE RESPONSIVE ELEMENT BINDING FACTOR 6); DNA binding / transcription factor Encodes a member of the ERF (ethylene response factor) subfamily B-3 of ERF/AP2 transcription factor family (ATERF-6). The protein contains one AP2 domain. There ar
MSGI1_19266	50317320	29.7	33.9	597.3	166.3	0	-1.8	-4.3	-2.3	stress.abiotic.drought/salt	similar to nodulin-related [Arabidopsis thaliana] (TAIR:AT2G03440.1); similar to drought-induced protein SDi-6 - common sunflower (fragment) (GB:S71562)
MSGI1_19266	50317320	29.7	33.9	597.3	166.3	0	-1.8	-4.3	-2.3	nodulin_nodulin-like	nodulin_nodulin-like
MSGI1_18471	50317329	115.4	129.7	433.4	93.6	0	-2.2	-1.9	0	nodulin_nodulin-like	nodulin_nodulin-like
MSGI1_18471	50317329	115.4	129.7	433.4	93.6	0	-2.2	-1.9	0	stress.abiotic.drought/salt	similar to nodulin-related [Arabidopsis thaliana] (TAIR:AT2G03440.1); similar to drought-induced protein SDi-6 - common sunflower (fragment) (GB:S71562)
MSGI1_21869	50317330	37.5	11.6	9	10.2	-1.7	0	2.1	0	protein.synthesis.misc ribososomal protein	60S ribosomal protein L38 (RPL38B) Identical to 60S ribosomal protein L38 (RPL38B) [Arabidopsis Thaliana] (GB:O22860;GB:Q1WW90); similar to 60S ribosomal protein L38 (RPL38A) [Arabidopsis thaliana] (TAIR:AT2G43460.1); similar to Ribosomal L38e protein [M
MSGI1_17643	50317336	0	0	73.1	21.2	0	-1.8	-7.2	-5.4	not assigned.unknown	not assigned.unknown
MSGI1_17904	50317342	17.3	0.1	11	0	-7.4	-4.5	0	0	not assigned.unknown	not assigned.unknown
MSGI1_21454	50317377	89.2	118.8	237.2	45.5	0	-2.4	-1.4	1.4	not assigned.unknown	not assigned.unknown
MSGI1_18264	50317379	24.7	0.4	14.1	0.2	-5.9	-6.1	0	0	not assigned.unknown	not assigned.unknown
MSGI1_18789	50317383	27.3	19	87.9	9.3	0	-3.2	-1.7	0	not assigned.unknown	not assigned.unknown
MSGI1_19192	50317406	124	68.9	39.5	61.6	0	0	1.7	0	cell wall	calreticulin 2 (CRT2) Identical to Calreticulin-2 precursor (CRT2) [Arabidopsis Thaliana] (GB:Q38858;GB:O04152;GB:O80486); similar to CRT1 (CALRETICULIN 1), calcium ion binding [Arabidopsis thaliana] (TAIR:AT1G56340.1); similar to calreticulin-1 [Glycin
MSGI1_19192	50317406	124	68.9	39.5	61.6	0	0	1.7	0	signalling.calcium	calreticulin 2 (CRT2) Identical to Calreticulin-2 precursor (CRT2) [Arabidopsis Thaliana] (GB:Q38858;GB:O04152;GB:O80486); similar to CRT1 (CALRETICULIN 1), calcium ion binding [Arabidopsis thaliana] (TAIR:AT1G56340.1); similar to calreticulin-1 [Glycin
MSGI1_18469	50317430	68.7	17.7	53.9	63.9	-2	0	0	-1.9	PS.calvin cyle.rubisco small subunit	ribulose bisphosphate carboxylase small chain 1A / RuBisCO small subunit 1A (RBCS-1A) (ATS1A) Identical to Ribulose bisphosphate carboxylase small chain 1A, chloroplast precursor (EC 4.1.1.39) (RuBisCO small subunit 1A) (RBCS-1A) [Arabidopsis Thaliana]
MSGI1_18138	50317431	157.1	26.2	48.4	34.2	-2.6	0	1.7	0	cell wall	LTP3 (LIPID TRANSFER PROTEIN 3); lipid binding lipid transfer protein 3 Identical to Nonspecific lipid-transfer protein 3 precursor (LTP 3) (LTP3) [Arabidopsis Thaliana] (GB:Q9LLR7;GB:Q9FIE6); similar to LTP4 (LIPID TRANSFER PROTEIN 4), lipid binding [Ar
MSGI1_18138	50317431	157.1	26.2	48.4	34.2	-2.6	0	1.7	0	lipid metabolism.lipid transfer proteins etc	LTP3 (LIPID TRANSFER PROTEIN 3); lipid binding lipid transfer protein 3 Identical to Nonspecific lipid-transfer protein 3 precursor (LTP 3) (LTP3) [Arabidopsis Thaliana] (GB:Q9LLR7;GB:Q9FIE6); similar to LTP4 (LIPID TRANSFER PROTEIN 4), lipid binding [Ar
MSGI1_18546	50317441	84.1	197	30.7	26	1.2	0	1.5	2.9	stress.abiotic.touch/wounding	wound-responsive protein-related similar to unknown protein [Arabidopsis thaliana] (TAIR:AT5G01740.1); similar to wound-induced protein WI12 [Mesembryanthemum crystallinum] (GB:AAD23999.1); contains InterPro domain Wound-induced WI12; (InterPro:IPR009798
MSGI1_17755	50317451	24.5	0.1	6.5	0.1	-7.9	0	1.9	0	nodulin_nodulin-like	nodulin_nodulin-like
MSGI1_17755	50317451	24.5	0.1	6.5	0.1	-7.9	0	1.9	0	misc.GDSL-motif lipase	GDSL-motif lipase/hydrolase family protein similar to ATLTL1/LTL1 (LI-TOLERANT LIPASE 1), carboxylic ester hydrolase [Arabidopsis thaliana] (TAIR:AT3G04290.1); similar to GSDL-motif lipase [Agave americana] (GB:AAS75127.1); contains InterPro domain Lipo
MSGI1_18263	50317456	29	54.9	3.7	1	0	0	3	5.8	not assigned.unknown	not assigned.unknown
MSGI1_18660	50317489	54.7	29.6	231.9	31.6	0	-2.9	-2.1	0	redox.ascorbate and glutathione.glutathione	ATGPX6 (GLUTATHIONE PEROXIDASE 6); glutathione peroxidase Encodes glutathione peroxidase. Identical to Probable phospholipid hydroperoxide glutathione peroxidase 6, mitochondrial precursor (EC 1.11.1.12) (PHGPx) (AtGPX1) (GPX6) [Arabidopsis Thaliana] (GB
MSGI1_17391	50317494	37.3	21.9	212.5	19.9	0	-3.4	-2.5	0	not assigned.unknown	not assigned.unknown
MSGI1_17903	50317495	45.7	36.8	69.3	14.7	0	-2.2	0	0	nodulin_nodulin-like	nodulin_nodulin-like
MSGI1_17702	50317502	729.9	282.3	343.5	550.2	-1.4	0	1.1	0	PS.lightreaction.other electron carrier (ox/red).plastocyanin	DRT112 (DNA-damage-repair/toleration protein 112); copper ion binding / electron carrier recombination and DNA-damage resistance protein (DRT112) Identical to Plastocyanin major isoform, chloroplast precursor (DNA-damage- repair/toleration protein DRT112
MSGI1_23358	50317525	16.2	7.1	0.9	0.8	0	0	4.2	0	not assigned.unknown	not assigned.unknown
MSGI1_68559	50317526	0.3	0	31	4.5	0	-2.8	-6.7	0	not assigned.unknown	not assigned.unknown
MSGI1_18261	50317538	15.2	20.7	48.6	23.4	0	0	-1.7	0	stress.abiotic.drought/salt	RD22 (RESPONSIVE TO DESSICATION 22) responsive to dehydration 22 (RD22) mediated by ABA Identical to Dehydration-responsive protein RD22 precursor (RD22) [Arabidopsis Thaliana] (GB:Q08298); similar to BURP domain-containing protein [Arabidopsis thaliana]
MSGI1_18410	50317553	12.6	0.2	8.2	0	-6	0	0	0	not assigned.unknown	not assigned.unknown
MSGI1_18602	50317574	4.7	7.1	146	106.6	0	0	-5	-3.9	stress.abiotic.drought/salt	RD22 (RESPONSIVE TO DESSICATION 22) responsive to dehydration 22 (RD22) mediated by ABA Identical to Dehydration-responsive protein RD22 precursor (RD22) [Arabidopsis Thaliana] (GB:Q08298); similar to BURP domain-containing protein [Arabidopsis thaliana]
MSGI1_21042	50317586	23.4	45.5	155.7	19.9	0	-3	-2.7	0	stress.abiotic.heat	J8; heat shock protein binding / unfolded protein binding J8 mRNA, nuclear gene encoding plastid protein, complete Identical to Chaperone protein dnaJ 8, chloroplast precursor (AtJ8) (AtDjC8) (ATJ8) [Arabidopsis Thaliana] (GB:Q9SAG8;GB:Q9ZSN1); similar t
MSGI1_20912	50317588	13.7	9.9	31.5	8.7	0	-1.9	0	0	lipid metabolism.lipid degradation.lysophospholipases.phosphoinositide phospholipase C	ATPLC2 (PHOSPHOLIPASE C 2); phospholipase C Phosphoinositide-specific phospholipase C (PI-PLC), catalyzes hydrolysis of phosphatidylinositol 4,5-bisphosphate into inositol 1,4,5-trisphosphate and diacylglycerol. similar to phosphoinositide-specific phosp
MSGI1_20912	50317588	13.7	9.9	31.5	8.7	0	-1.9	0	0	signalling.phosphinositides.phosphoinositide phospholipase C	ATPLC2 (PHOSPHOLIPASE C 2); phospholipase C Phosphoinositide-specific phospholipase C (PI-PLC), catalyzes hydrolysis of phosphatidylinositol 4,5-bisphosphate into inositol 1,4,5-trisphosphate and diacylglycerol. similar to phosphoinositide-specific phosp
MSGI1_32597	50317602	111.7	39	31.2	48.2	-1.5	0	1.8	0	protein.synthesis.misc ribososomal protein	60S ribosomal protein L39 (RPL39C) Identical to 60S ribosomal protein L39-1 (RPL39C) [Arabidopsis Thaliana] (GB:P51424;GB:Q541X1;GB:Q93VI7;GB:Q9SIS1); similar to 60S ribosomal protein L39 (RPL39B) [Arabidopsis thaliana] (TAIR:AT3G02190.1); similar to put
MSGI1_18545	50317603	18.8	0.3	8.4	0.1	-6	0	0	0	not assigned.unknown	not assigned.unknown
MSGI1_18197	50317607	36.6	48	74.5	124.9	0	0	0	-1.4	not assigned.unknown	not assigned.unknown
MSGI1_21654	50317617	59.4	94.4	428.4	75.3	0	-2.5	-2.9	0	not assigned.unknown	not assigned.unknown
MSGI1_19128	50317621	47.7	33.2	3.8	6.5	0	0	3.6	2.4	nodulin_nodulin-like	nodulin_nodulin-like
MSGI1_19128	50317621	47.7	33.2	3.8	6.5	0	0	3.6	2.4	misc.plastocyanin-like	plastocyanin-like domain-containing protein similar to plastocyanin-like domain-containing protein [Arabidopsis thaliana] (TAIR:AT5G07475.1); similar to blue copper-binding protein homolog [Triticum aestivum] (GB:AAD10251.1); contains InterPro domain Cup
MSGI1_18137	50317622	26.9	1.6	8.7	1.1	-4.1	0	0	0	cell wall	GDSL-motif lipase/hydrolase family protein similar to GDSL-motif lipase, putative [Arabidopsis thaliana] (TAIR:AT5G22810.1); similar to Lipolytic enzyme, G-D-S-L [Medicago truncatula] (GB:ABE90349.1); contains InterPro domain Lipolytic enzyme, G-D-S-L;
MSGI1_18137	50317622	26.9	1.6	8.7	1.1	-4.1	0	0	0	nodulin_nodulin-like	nodulin_nodulin-like
MSGI1_18137	50317622	26.9	1.6	8.7	1.1	-4.1	0	0	0	misc.GDSL-motif lipase	GDSL-motif lipase/hydrolase family protein similar to GDSL-motif lipase, putative [Arabidopsis thaliana] (TAIR:AT5G22810.1); similar to Lipolytic enzyme, G-D-S-L [Medicago truncatula] (GB:ABE90349.1); contains InterPro domain Lipolytic enzyme, G-D-S-L;
MSGI1_18336	50317629	21.4	0.1	8.7	0.2	-7.7	0	0	0	not assigned.unknown	not assigned.unknown
MSGI1_116651	50317636	99.9	2.9	33.6	3	-5.1	-3.5	1.6	0	not assigned.unknown	not assigned.unknown
MSGI1_18468	50317642	37.9	15.3	7.7	15.1	0	0	2.3	0	mitochondrial electron transport / ATP synthesis.cytochrome c oxidase	cytochrome c oxidase family protein similar to cytochrome c oxidase family protein [Arabidopsis thaliana] (TAIR:AT3G15640.1); similar to cytochrome c oxidase subunit Vb [Pisum sativum] (GB:BAF30483.1); contains InterPro domain Cytochrome c oxidase, subu
MSGI1_21453	50317645	252.9	139.4	99.5	106.4	0	0	1.3	0	cell.organisation	TUB6 (BETA-6 TUBULIN) Encodes a beta-tubulin. Expression of TUB6 has been shown to decrease in response to cold treatment. Identical to Tubulin beta-6 chain (Beta-6 tubulin) (TUBB6) [Arabidopsis Thaliana] (GB:P29514); similar to TUB3 (Tubulin beta-3), st
MSGI1_21453	50317645	252.9	139.4	99.5	106.4	0	0	1.3	0	cell wall	TUB6 (BETA-6 TUBULIN) Encodes a beta-tubulin. Expression of TUB6 has been shown to decrease in response to cold treatment. Identical to Tubulin beta-6 chain (Beta-6 tubulin) (TUBB6) [Arabidopsis Thaliana] (GB:P29514); similar to TUB3 (Tubulin beta-3), st
MSGI1_19317	50317648	6.4	5.5	25.4	9.3	0	0	-2	0	redox.ascorbate and glutathione	ACYB-2 (Arabidopsis cytochrome b561 -2); carbon-monoxide oxygenase Encodes cytochrome b561. similar to ACYB-1 (Arabidopsis cytochrome b561 -1), carbon-monoxide oxygenase [Arabidopsis thaliana] (TAIR:AT5G38630.1); similar to cytochrome b561 [Citrullus lan
MSGI1_24647	50317660	10.1	12.9	145.3	91.2	0	0	-3.8	-2.8	not assigned.unknown	not assigned.unknown
MSGI1_18196	50317665	20.2	74.6	60.8	181.6	1.9	1.6	-1.6	-1.3	nodulin_nodulin-like	nodulin_nodulin-like
MSGI1_18657	50317671	36	153.2	105	75.7	2.1	0	-1.5	1	RNA.regulation of transcription.C3H zinc finger family	CZF1/ZFAR1; transcription factor similar to zinc finger (CCCH-type) family protein [Arabidopsis thaliana] (TAIR:AT3G55980.1); similar to Cys-3-His zinc finger protein [Capsicum annuum] (GB:ABI30334.1); contains InterPro domain Ankyrin; (InterPro:IPR0021
MSGI1_18072	50317708	63	80.7	194.8	82.3	0	-1.2	-1.6	0	metal handling.binding, chelation and storage	ATFER2 (FERRITIN 2); ferric iron binding Identical to Ferritin-2, chloroplast precursor (EC 1.16.3.1) (FER2) [Arabidopsis Thaliana] (GB:Q9SRL5;GB:Q42288;GB:Q8L9N6;GB:Q8WHW4); similar to ATFER4 (FERRITIN 4), ferric iron binding [Arabidopsis thaliana] (TA
MSGI1_33467	50317724	444.2	386.8	252.2	702.3	0	1.5	0	0	RNA.RNA binding	ATGRP7 (COLD, CIRCADIAN RHYTHM, AND RNA BINDING 2); RNA binding / double-stranded DNA binding / single-stranded DNA binding Encodes a small glycine-rich RNA binding protein that is part of a negative-feedback loop through which AtGRP7 regulates the circa
MSGI1_111034	50317732	7.8	44	10.9	12.3	2.5	0	0	1.8	protein.degradation.ubiquitin.E2	PHO2/UBC24 (PHOSPHATE 2); ubiquitin-protein ligase Encodes a ubiquitin-conjugating E2 enzyme. UBC24 mRNA accumulation is suppressed by miR399f, miR399b and miR399c. Involved in phosphate starvation response. similar to UBC23 (ubiquitin-conjugating enzyme
MSGI1_28542	50317738	7.9	2.7	22.9	4	0	-2.5	0	0	not assigned.unknown	not assigned.unknown
MSGI1_18544	50317739	33.7	1	4.8	1	-5.1	0	2.8	0	nodulin_nodulin-like	nodulin_nodulin-like
MSGI1_18544	50317739	33.7	1	4.8	1	-5.1	0	2.8	0	misc.GDSL-motif lipase	GDSL-motif lipase/hydrolase family protein similar to GDSL-motif lipase/hydrolase family protein [Arabidopsis thaliana] (TAIR:AT1G29670.1); similar to GDSL-lipase 1 [Capsicum annuum] (GB:AAZ23955.1); contains InterPro domain Lipolytic enzyme, G-D-S-L; (
MSGI1_28816	50317745	58.3	87.7	42.7	35.4	0	0	0	1.3	redox.ascorbate and glutathione	B5 #4 (cytochrome b5 family protein #4); heme binding / transition metal ion binding member of Cytochromes b5 Identical to Probable cytochrome b5 isoform 2 [Arabidopsis Thaliana] (GB:O48845); similar to ATB5-B (Cytochrome b5 B) [Arabidopsis thaliana] (TAI
MSGI1_19126	50317753	0.1	0.1	36.8	31.9	0	0	-8.5	-8.3	not assigned.unknown	not assigned.unknown
MSGI1_18861	50317774	2	0.6	683.2	6.7	0	-6.7	-8.4	0	not assigned.unknown	not assigned.unknown
MSGI1_21728	50317775	1.5	0.3	23.5	1.8	0	-3.7	-4	0	not assigned.unknown	not assigned.unknown
MSGI1_18783	50317802	34.2	90.1	62.4	95.2	1.4	0	0	0	lipid metabolism.lipid transfer proteins etc	LTP3 (LIPID TRANSFER PROTEIN 3); lipid binding lipid transfer protein 3 Identical to Nonspecific lipid-transfer protein 3 precursor (LTP 3) (LTP3) [Arabidopsis Thaliana] (GB:Q9LLR7;GB:Q9FIE6); similar to LTP4 (LIPID TRANSFER PROTEIN 4), lipid binding [Ar
MSGI1_18783	50317802	34.2	90.1	62.4	95.2	1.4	0	0	0	cell wall	LTP3 (LIPID TRANSFER PROTEIN 3); lipid binding lipid transfer protein 3 Identical to Nonspecific lipid-transfer protein 3 precursor (LTP 3) (LTP3) [Arabidopsis Thaliana] (GB:Q9LLR7;GB:Q9FIE6); similar to LTP4 (LIPID TRANSFER PROTEIN 4), lipid binding [Ar
MSGI1_18260	50317816	2.7	4.4	19	38.4	0	0	-2.8	-3.1	not assigned.unknown	not assigned.unknown
MSGI1_17857	50317824	125	65	61.3	80.4	0	0	1	0	protein.synthesis.misc ribososomal protein	40S ribosomal protein S23 (RPS23B) Identical to 40S ribosomal protein S23-2 (S12) (RPS23B) [Arabidopsis Thaliana] (GB:P49201;GB:Q9LYY9); similar to 40S ribosomal protein S23 (RPS23A) [Arabidopsis thaliana] (TAIR:AT3G09680.1); similar to Ribosomal protei
MSGI1_24804	50317825	59.5	21.6	16.3	22	-1.5	0	1.9	0	not assigned.unknown	not assigned.unknown
MSGI1_22597	50317829	35.8	12.9	30.6	37.8	-1.5	0	0	-1.6	PS.calvin cyle.phosphoglycerate kinase	phosphoglycerate kinase, putative similar to PGK (PHOSPHOGLYCERATE KINASE) [Arabidopsis thaliana] (TAIR:AT1G79550.2); similar to PGK1 (PHOSPHOGLYCERATE KINASE 1), phosphoglycerate kinase [Arabidopsis thaliana] (TAIR:AT3G12780.1); similar to chloroplast
MSGI1_21934	50317832	93.2	60.9	29.9	78.2	0	1.4	1.6	0	protein.synthesis.misc ribososomal protein	40S ribosomal protein S29 (RPS29C) Identical to 40S ribosomal protein S29 (RPS29C) [Arabidopsis Thaliana] (GB:Q680P8;GB:Q9LDT9); similar to 40S ribosomal protein S29 (RPS29B) [Arabidopsis thaliana] (TAIR:AT3G44010.1); similar to 40S ribosomal protein S29
MSGI1_19883	50317840	382.1	439.4	1274.1	1961.1	0	0	-1.7	-2.2	not assigned.unknown	not assigned.unknown
MSGI1_18778	50317847	39.2	41.1	210.2	61.6	0	-1.8	-2.4	0	stress.abiotic.drought/salt	similar to nodulin-related [Arabidopsis thaliana] (TAIR:AT2G03440.1); similar to drought-induced protein SDi-6 - common sunflower (fragment) (GB:S71562)
MSGI1_18778	50317847	39.2	41.1	210.2	61.6	0	-1.8	-2.4	0	nodulin_nodulin-like	nodulin_nodulin-like
MSGI1_19260	50317860	26.5	4.6	22	12.5	-2.5	0	0	0	lipid metabolism.lipid transfer proteins etc	LTP3 (LIPID TRANSFER PROTEIN 3); lipid binding lipid transfer protein 3 Identical to Nonspecific lipid-transfer protein 3 precursor (LTP 3) (LTP3) [Arabidopsis Thaliana] (GB:Q9LLR7;GB:Q9FIE6); similar to LTP4 (LIPID TRANSFER PROTEIN 4), lipid binding [Ar
MSGI1_19260	50317860	26.5	4.6	22	12.5	-2.5	0	0	0	cell wall	LTP3 (LIPID TRANSFER PROTEIN 3); lipid binding lipid transfer protein 3 Identical to Nonspecific lipid-transfer protein 3 precursor (LTP 3) (LTP3) [Arabidopsis Thaliana] (GB:Q9LLR7;GB:Q9FIE6); similar to LTP4 (LIPID TRANSFER PROTEIN 4), lipid binding [Ar
MSGI1_19314	50317865	38.6	57	144.4	31.2	0	-2.2	-1.9	0	not assigned.unknown	not assigned.unknown
MSGI1_17345	50317876	52.2	62.3	130.1	55	0	-1.2	-1.3	0	not assigned.unknown	not assigned.unknown
MSGI1_21933	50317897	75.6	43.9	32.5	40.5	0	0	1.2	0	protein.synthesis.misc ribososomal protein	60S ribosomal protein L31 (RPL31C) Identical to 60S ribosomal protein L31-3 (RPL31C) [Arabidopsis Thaliana] (GB:P51420;GB:Q8LEJ0;GB:Q9FJU1); similar to 60S ribosomal protein L31 (RPL31B) [Arabidopsis thaliana] (TAIR:AT4G26230.1); similar to 60S ribosomal
MSGI1_20910	50317903	102.4	47.5	51.2	47.1	-1.1	0	1	0	protein.synthesis.misc ribososomal protein	40S ribosomal protein S25 (RPS25B) Identical to 40S ribosomal protein S25-2 (RPS25B) [Arabidopsis Thaliana] (GB:Q9SIK2); similar to 40S ribosomal protein S25 (RPS25E) [Arabidopsis thaliana] (TAIR:AT4G39200.1); similar to S25 ribosomal protein [Medicago t
MSGI1_17037	50317913	56.8	43.8	133.2	34.8	0	-1.9	-1.2	0	RNA.regulation of transcription.C2C2(Zn) GATA transcription factor family	similar to unknown protein [Arabidopsis thaliana] (TAIR:AT1G19180.1); similar to PnFL-2 [Ipomoea nil] (GB:AAG49896.1); contains InterPro domain ZIM; (InterPro:IPR010399)
MSGI1_18599	50317933	26.9	65.5	36.6	104.8	1.3	1.5	0	0	not assigned.unknown	not assigned.unknown
MSGI1_19403	50317934	69.2	33.7	48.6	28.8	-1	0	0	0	not assigned.unknown	not assigned.unknown
MSGI1_22521	50317948	3.8	16	67.1	7	0	-3.3	-4.1	0	protein.postranslational modification	protein phosphatase 2C, putative / PP2C, putative similar to protein phosphatase 2C, putative / PP2C, putative [Arabidopsis thaliana] (TAIR:AT2G30020.1); similar to protein phosphatase 2C [Medicago sativa] (GB:CAA72341.1); contains InterPro domain Prote
MSGI1_17961	50317957	38	42.8	125	21.7	0	-2.5	-1.7	0	signalling.calcium	MSS3 (MULTICOPY SUPPRESSORS OF SNF4 DEFICIENCY IN YEAST 3); calcium ion binding Encodes calmodulin-like MSS3. similar to calcium-binding protein, putative [Arabidopsis thaliana] (TAIR:AT3G59440.1); similar to calcium-binding protein [Lotus japonicus] (GB
MSGI1_18070	50317959	13.4	0.1	6.2	0.2	-7.1	0	0	0	not assigned.unknown	not assigned.unknown
MSGI1_18193	50317960	104.1	61.9	40	77	0	0.9	1.4	0	protein.synthesis.misc ribososomal protein	60s acidic ribosomal protein P1, putative similar to 60S acidic ribosomal protein P1 (RPP1B) [Arabidopsis thaliana] (TAIR:AT4G00810.2); similar to ribosomal protein P1 [Triticum aestivum] (GB:AAW50990.1); contains InterPro domain Ribosomal protein 60S;
MSGI1_18134	50317964	16.9	11.6	2.6	4	0	0	2.7	0	signalling.misc	RALFL33 (RALF-LIKE 33) Member of a diversely expressed predicted peptide family showing sequence similarity to tobacco Rapid Alkalinization Factor (RALF), and is believed to play an essential role in the physiology of Arabidopsis. Consists of a single e
MSGI1_18134	50317964	16.9	11.6	2.6	4	0	0	2.7	0	cell wall	RALFL33 (RALF-LIKE 33) Member of a diversely expressed predicted peptide family showing sequence similarity to tobacco Rapid Alkalinization Factor (RALF), and is believed to play an essential role in the physiology of Arabidopsis. Consists of a single e
MSGI1_17811	50317968	15.3	0.1	12.4	0.2	-7.3	-6	0	0	not assigned.unknown	not assigned.unknown
MSGI1_18406	50317983	14.8	0.1	9	0.1	-7.2	0	0	0	not assigned.unknown	not assigned.unknown
MSGI1_17699	50317990	38.1	50.6	98.5	43.8	0	-1.2	-1.4	0	protein.degradation.autophagy	ATG8C (AUTOPHAGY 8C); microtubule binding similar to ATG8D (autophagy gene 8-related), microtubule binding [Arabidopsis thaliana] (TAIR:AT2G05630.1); similar to microtubule-associated protein 1 light chain 3 [Gossypium hirsutum] (GB:AAQ76706.1); similar
MSGI1_18405	50317997	29.8	6.5	23.8	14.5	-2.2	0	0	0	cell wall	LTP3 (LIPID TRANSFER PROTEIN 3); lipid binding lipid transfer protein 3 Identical to Nonspecific lipid-transfer protein 3 precursor (LTP 3) (LTP3) [Arabidopsis Thaliana] (GB:Q9LLR7;GB:Q9FIE6); similar to LTP4 (LIPID TRANSFER PROTEIN 4), lipid binding [Ar
MSGI1_18405	50317997	29.8	6.5	23.8	14.5	-2.2	0	0	0	lipid metabolism.lipid transfer proteins etc	LTP3 (LIPID TRANSFER PROTEIN 3); lipid binding lipid transfer protein 3 Identical to Nonspecific lipid-transfer protein 3 precursor (LTP 3) (LTP3) [Arabidopsis Thaliana] (GB:Q9LLR7;GB:Q9FIE6); similar to LTP4 (LIPID TRANSFER PROTEIN 4), lipid binding [Ar
MSGI1_21727	50317999	10.8	11.9	42.9	15.6	0	-1.5	-2	0	protein.synthesis.release	ERF1-1 (EUKARYOTIC RELEASE FACTOR 1-1); translation release factor Encodes a eukaryotic release factor 1 homolog. Cosuppression of the gene's expression results affects cell elongation of the inflorescence stem, specifically the internodes, and radial c
MSGI1_19402	50318002	0.1	0	530.5	804.3	0	0	-12.4	-10.7	not assigned.unknown	not assigned.unknown
MSGI1_18597	50318015	24.9	63.8	170.3	170.7	1.4	0	-2.8	-1.4	not assigned.unknown	not assigned.unknown
MSGI1_17492	50318033	3.3	4.3	161.4	143.9	0	0	-5.6	-5.1	stress.abiotic.drought/salt	RD22 (RESPONSIVE TO DESSICATION 22) responsive to dehydration 22 (RD22) mediated by ABA Identical to Dehydration-responsive protein RD22 precursor (RD22) [Arabidopsis Thaliana] (GB:Q08298); similar to BURP domain-containing protein [Arabidopsis thaliana]
MSGI1_19185	50318059	1.6	1.7	30.4	4.4	0	-2.8	-4.2	0	stress.abiotic.drought/salt	similar to nodulin-related [Arabidopsis thaliana] (TAIR:AT2G03440.1); similar to drought-induced protein SDi-6 - common sunflower (fragment) (GB:S71562)
MSGI1_19185	50318059	1.6	1.7	30.4	4.4	0	-2.8	-4.2	0	nodulin_nodulin-like	nodulin_nodulin-like
MSGI1_22664	50318073	1.6	0.4	20.9	12.5	0	0	-3.7	-5	not assigned.unknown	not assigned.unknown
MSGI1_38993	50318074	58.3	45.6	15.7	30.7	0	0	1.9	0	stress.biotic	CHAT (ACETYL COA:(Z)-3-HEXEN-1-OL ACETYLTRANSFERASE); acetyl CoA:(Z)-3-hexen-1-ol acetyltransferase similar to transferase family protein [Arabidopsis thaliana] (TAIR:AT5G17540.1); similar to benzoyl coenzyme A: benzyl alcohol benzoyl transferase [Petuni
MSGI1_19063	50318076	57.1	10.6	36.2	23.6	-2.4	0	0	0	misc.invertase/pectin methylesterase inhibitor family protein	invertase/pectin methylesterase inhibitor family protein / DC 1.2 homolog (FL5-2I22) similar to invertase/pectin methylesterase inhibitor family protein [Arabidopsis thaliana] (TAIR:AT3G47380.1); similar to putative ripening-related protein [Vitis vinife
MSGI1_19063	50318076	57.1	10.6	36.2	23.6	-2.4	0	0	0	cell wall	invertase/pectin methylesterase inhibitor family protein / DC 1.2 homolog (FL5-2I22) similar to invertase/pectin methylesterase inhibitor family protein [Arabidopsis thaliana] (TAIR:AT3G47380.1); similar to putative ripening-related protein [Vitis vinife
MSGI1_18329	50318079	107.2	37.5	48.7	136.2	-1.5	1.5	1.1	-1.9	cell wall.modification	ATEXPA15 (ARABIDOPSIS THALIANA EXPANSIN A15) member of Alpha-Expansin Gene Family. Naming convention from the Expansin Working Group (Kende et al, 2004. Plant Mol Bio). Involved in the formation of nematode-induced syncytia in roots of Arabidopsis thali
MSGI1_23975	50318095	2.3	19.9	100.5	256.2	3.1	1.4	-5.4	-3.7	not assigned.unknown	not assigned.unknown
MSGI1_19005	50318108	53.7	83.2	26.1	25.9	0	0	0	1.7	not assigned.unknown	not assigned.unknown
MSGI1_21179	50318124	6	32.2	25.4	4.4	2.4	-2.5	-2.1	2.9	stress.biotic	immediate-early fungal elicitor family protein similar to U-box domain-containing protein [Arabidopsis thaliana] (TAIR:AT5G37490.1); similar to immediate-early fungal elicitor protein CMPG1 [Petroselinum crispum] (GB:AAK69401.1); contains InterPro domain
MSGI1_17697	50318130	4.1	2.5	38	4.1	0	-3.2	-3.2	0	development.late embryogenesis abundant	LEA14 (LATE EMBRYOGENESIS ABUNDANT 14) Encodes late-embryogenesis abundant protein whose mRNA levels are induced in response to wounding and light stress. Might be involved in protection against dessication. Identical to Putative desiccation-related prot
MSGI1_21578	50318137	19.9	18	1619.9	247.7	0	-2.7	-6.3	-3.8	not assigned.unknown	not assigned.unknown
MSGI1_18596	50318139	2.7	2.1	18.9	3.9	0	0	-2.8	0	RNA.regulation of transcription.AP2/EREBP, APETALA2/Ethylene-responsive element binding protein family	AP2 domain-containing transcription factor, putative similar to RAV1 (Related to ABI3/VP1 1), DNA binding / transcription factor [Arabidopsis thaliana] (TAIR:AT1G13260.1); similar to DNA binding protein Rav [Capsicum annuum] (GB:AAQ05799.1); contains In
MSGI1_22520	50318156	11.9	13.8	0.6	0.9	0	0	4.3	3.9	not assigned.unknown	not assigned.unknown
MSGI1_22210	50318178	81.8	42.5	36.2	32.4	0	0	1.2	0	DNA.synthesis/chromatin structure.histone	histone H2A, putative Identical to Probable histone H2A.4 (HTA12) [Arabidopsis Thaliana] (GB:Q9LZ46); similar to histone H2A, putative [Arabidopsis thaliana] (TAIR:AT5G59870.1); similar to Histone H2A (GB:Q9M531); contains InterPro domain Histone-fold;
MSGI1_18721	50318182	25.2	116.2	74.9	12.9	2.2	-2.5	-1.6	3.2	not assigned.unknown	not assigned.unknown
MSGI1_22287	50318197	6.9	12.2	21.4	1.3	0	-4	0	0	not assigned.unknown	not assigned.unknown
MSGI1_18595	50318204	11.9	0.8	9.1	0.8	-3.9	0	0	0	nodulin_nodulin-like	nodulin_nodulin-like
MSGI1_18595	50318204	11.9	0.8	9.1	0.8	-3.9	0	0	0	cell wall	GDSL-motif lipase/hydrolase family protein similar to GDSL-motif lipase, putative [Arabidopsis thaliana] (TAIR:AT5G22810.1); similar to Lipolytic enzyme, G-D-S-L [Medicago truncatula] (GB:ABE90349.1); contains InterPro domain Lipolytic enzyme, G-D-S-L;
MSGI1_18595	50318204	11.9	0.8	9.1	0.8	-3.9	0	0	0	misc.GDSL-motif lipase	GDSL-motif lipase/hydrolase family protein similar to GDSL-motif lipase, putative [Arabidopsis thaliana] (TAIR:AT5G22810.1); similar to Lipolytic enzyme, G-D-S-L [Medicago truncatula] (GB:ABE90349.1); contains InterPro domain Lipolytic enzyme, G-D-S-L;
MSGI1_18540	50318210	62.7	65.6	230.9	57.5	0	-2	-1.9	0	stress.abiotic.drought/salt	similar to nodulin-related [Arabidopsis thaliana] (TAIR:AT2G03440.1); similar to drought-induced protein SDi-6 - common sunflower (fragment) (GB:S71562)
MSGI1_18540	50318210	62.7	65.6	230.9	57.5	0	-2	-1.9	0	nodulin_nodulin-like	nodulin_nodulin-like
MSGI1_19254	50318219	24.9	6.1	22.1	16.5	-2	0	0	0	cell wall	LTP3 (LIPID TRANSFER PROTEIN 3); lipid binding lipid transfer protein 3 Identical to Nonspecific lipid-transfer protein 3 precursor (LTP 3) (LTP3) [Arabidopsis Thaliana] (GB:Q9LLR7;GB:Q9FIE6); similar to LTP4 (LIPID TRANSFER PROTEIN 4), lipid binding [Ar
MSGI1_19254	50318219	24.9	6.1	22.1	16.5	-2	0	0	0	lipid metabolism.lipid transfer proteins etc	LTP3 (LIPID TRANSFER PROTEIN 3); lipid binding lipid transfer protein 3 Identical to Nonspecific lipid-transfer protein 3 precursor (LTP 3) (LTP3) [Arabidopsis Thaliana] (GB:Q9LLR7;GB:Q9FIE6); similar to LTP4 (LIPID TRANSFER PROTEIN 4), lipid binding [Ar
MSGI1_24803	50318239	103.8	58.4	44.7	86.3	0	0.9	1.2	0	protein.synthesis.misc ribososomal protein	60S ribosomal protein L32 (RPL32A) Identical to 60S ribosomal protein L32-1 (RPL32A) [Arabidopsis Thaliana] (GB:P49211;GB:Q8LC86;GB:Q9SVW1); similar to 60S ribosomal protein L32 (RPL32B) [Arabidopsis thaliana] (TAIR:AT5G46430.2); similar to ly200 protein
MSGI1_27606	50318294	10.1	19.3	5.5	1.3	0	0	0	3.9	not assigned.unknown	not assigned.unknown
MSGI1_111282	50318308	0	0	17	21.4	0	0	-5.1	-5.4	not assigned.unknown	not assigned.unknown
MSGI1_19398	50318309	21.4	0.2	3.9	0	-6.7	0	2.5	0	not assigned.unknown	not assigned.unknown
MSGI1_18594	50318315	154.6	32.5	104.5	169.2	-2.3	0	0	-2.4	PS.calvin cyle.rubisco small subunit	ribulose bisphosphate carboxylase small chain 1A / RuBisCO small subunit 1A (RBCS-1A) (ATS1A) Identical to Ribulose bisphosphate carboxylase small chain 1A, chloroplast precursor (EC 4.1.1.39) (RuBisCO small subunit 1A) (RBCS-1A) [Arabidopsis Thaliana]
MSGI1_18190	50318320	29.8	42.1	70.2	103.5	0	0	-1.2	-1.3	not assigned.unknown	not assigned.unknown
MSGI1_19004	50318351	84.5	15.2	58.7	23.9	-2.5	-1.3	0	0	lipid metabolism.lipid transfer proteins etc	LTP3 (LIPID TRANSFER PROTEIN 3); lipid binding lipid transfer protein 3 Identical to Nonspecific lipid-transfer protein 3 precursor (LTP 3) (LTP3) [Arabidopsis Thaliana] (GB:Q9LLR7;GB:Q9FIE6); similar to LTP4 (LIPID TRANSFER PROTEIN 4), lipid binding [Ar
MSGI1_19004	50318351	84.5	15.2	58.7	23.9	-2.5	-1.3	0	0	cell wall	LTP3 (LIPID TRANSFER PROTEIN 3); lipid binding lipid transfer protein 3 Identical to Nonspecific lipid-transfer protein 3 precursor (LTP 3) (LTP3) [Arabidopsis Thaliana] (GB:Q9LLR7;GB:Q9FIE6); similar to LTP4 (LIPID TRANSFER PROTEIN 4), lipid binding [Ar
MSGI1_18402	50318352	31.8	0.4	20.3	0.3	-6.3	-6.1	0	0	not assigned.unknown	not assigned.unknown
MSGI1_17389	50318356	4.8	12.6	27.3	1.3	0	-4.4	-2.5	0	stress	STZ (SALT TOLERANCE ZINC FINGER); nucleic acid binding / transcription factor/ zinc ion binding Related to Cys2/His2-type zinc-finger proteins found in higher plants. Compensated for a subset of calcineurin deficiency in yeast. Salt tolerance produced by
MSGI1_17389	50318356	4.8	12.6	27.3	1.3	0	-4.4	-2.5	0	RNA.regulation of transcription.C2H2 zinc finger family	STZ (SALT TOLERANCE ZINC FINGER); nucleic acid binding / transcription factor/ zinc ion binding Related to Cys2/His2-type zinc-finger proteins found in higher plants. Compensated for a subset of calcineurin deficiency in yeast. Salt tolerance produced by
MSGI1_18069	50318360	18.9	0.2	9.8	0.2	-6.6	0	0	0	not assigned.unknown	not assigned.unknown
MSGI1_22285	50318361	223.5	86.1	43.2	95	-1.4	1.1	2.4	0	protein.synthesis.misc ribososomal protein	60S acidic ribosomal protein P2 (RPP2B) Identical to 60S acidic ribosomal protein P2-2 (RPP2B) [Arabidopsis Thaliana] (GB:Q9SLF7;GB:Q8LB03); similar to 60S acidic ribosomal protein P2 (RPP2A) [Arabidopsis thaliana] (TAIR:AT2G27720.1); similar to 60s acid
MSGI1_115464	50318372	7.7	16.5	0.3	0	0	0	0	5	not assigned.unknown	not assigned.unknown
MSGI1_18462	50318380	8.8	11	38.1	5.5	0	-2.8	-2.1	0	hormone metabolism.ethylene.signal transduction	ATERF-9/ATERF9/ERF9 (ERF domain protein 9); DNA binding / transcription factor/ transcriptional repressor encodes a member of the ERF (ethylene response factor) subfamily B-1 of ERF/AP2 transcription factor family (ATERF-9). The protein contains one AP2
MSGI1_18462	50318380	8.8	11	38.1	5.5	0	-2.8	-2.1	0	RNA.regulation of transcription.AP2/EREBP, APETALA2/Ethylene-responsive element binding protein family	ATERF-9/ATERF9/ERF9 (ERF domain protein 9); DNA binding / transcription factor/ transcriptional repressor encodes a member of the ERF (ethylene response factor) subfamily B-1 of ERF/AP2 transcription factor family (ATERF-9). The protein contains one AP2
MSGI1_19394	50318388	16.1	25.7	63.9	60.9	0	0	-2	-1.2	not assigned.unknown	not assigned.unknown
MSGI1_18770	50318432	58.3	72.8	117.7	48.4	0	-1.3	0	0	stress.abiotic.drought/salt	RD22 (RESPONSIVE TO DESSICATION 22) responsive to dehydration 22 (RD22) mediated by ABA Identical to Dehydration-responsive protein RD22 precursor (RD22) [Arabidopsis Thaliana] (GB:Q08298); similar to BURP domain-containing protein [Arabidopsis thaliana]
MSGI1_19182	50318457	0	0	1113.6	971.9	0	0	-11.1	-10.9	not assigned.unknown	not assigned.unknown
MSGI1_17642	50318473	16.3	18.6	9.3	1.1	0	0	0	4.1	stress.abiotic.drought/salt	similar to nodulin-related [Arabidopsis thaliana] (TAIR:AT2G03440.1); similar to drought-induced protein SDi-6 - common sunflower (fragment) (GB:S71562)
MSGI1_17642	50318473	16.3	18.6	9.3	1.1	0	0	0	4.1	nodulin_nodulin-like	nodulin_nodulin-like
MSGI1_17088	50318484	15.5	38	59.8	81.6	0	0	-1.9	-1.1	lipid metabolism.lipid transfer proteins etc	LTP3 (LIPID TRANSFER PROTEIN 3); lipid binding lipid transfer protein 3 Identical to Nonspecific lipid-transfer protein 3 precursor (LTP 3) (LTP3) [Arabidopsis Thaliana] (GB:Q9LLR7;GB:Q9FIE6); similar to LTP4 (LIPID TRANSFER PROTEIN 4), lipid binding [Ar
MSGI1_17088	50318484	15.5	38	59.8	81.6	0	0	-1.9	-1.1	cell wall	LTP3 (LIPID TRANSFER PROTEIN 3); lipid binding lipid transfer protein 3 Identical to Nonspecific lipid-transfer protein 3 precursor (LTP 3) (LTP3) [Arabidopsis Thaliana] (GB:Q9LLR7;GB:Q9FIE6); similar to LTP4 (LIPID TRANSFER PROTEIN 4), lipid binding [Ar
MSGI1_17899	50318491	99.3	39.8	43.5	62.6	-1.3	0	1.2	0	PS.lightreaction.other electron carrier (ox/red).ferredoxin	FED A (FERREDOXIN 2); electron carrier/ iron ion binding encodes a ferredoxin gene Identical to Ferredoxin-1, chloroplast precursor (PETF1) [Arabidopsis Thaliana] (GB:P16972); similar to ATFD1 (FERREDOXIN 1), electron carrier/ iron ion binding [Arabidops
MSGI1_18068	50318502	5.3	7.8	245.8	102.1	0	-1.3	-5.5	-3.7	stress.abiotic.drought/salt	RD22 (RESPONSIVE TO DESSICATION 22) responsive to dehydration 22 (RD22) mediated by ABA Identical to Dehydration-responsive protein RD22 precursor (RD22) [Arabidopsis Thaliana] (GB:Q08298); similar to BURP domain-containing protein [Arabidopsis thaliana]
MSGI1_21304	50318505	219.9	82.4	119.4	173.5	-1.4	0	0	-1.1	PS.lightreaction.other electron carrier (ox/red).plastocyanin	DRT112 (DNA-damage-repair/toleration protein 112); copper ion binding / electron carrier recombination and DNA-damage resistance protein (DRT112) Identical to Plastocyanin major isoform, chloroplast precursor (DNA-damage- repair/toleration protein DRT112
MSGI1_32237	50318524	13.7	50.7	78.7	8.7	1.9	-3.2	-2.5	2.5	not assigned.unknown	not assigned.unknown
MSGI1_21384	50318569	18.4	1.4	9.1	2.4	-3.7	0	0	0	lipid metabolism.Phospholipid synthesis	ATGPAT6/GPAT6 (GLYCEROL-3-PHOSPHATE ACYLTRANSFERASE 6); 1-acylglycerol-3-phosphate O-acyltransferase/ acyltransferase Encodes a protein with glycerol-3-phosphate acyltransferase activity. Identical to Glycerol-3-phosphate acyltransferase 6 (EC 2.3.1.15)
MSGI1_33628	50318600	42.8	39.4	96.8	65.4	0	0	-1.2	0	amino acid metabolism.synthesis.central amino acid metabolism.GABA.Glutamate decarboxylase	GAD (Glutamate decarboxylase 1); calmodulin binding Encodes one of two isoforms of glutamate decarboxylase. Identical to Glutamate decarboxylase 1 (EC 4.1.1.15) (GAD 1) (GAD1) [Arabidopsis Thaliana] (GB:Q42521;GB:Q9FFH9); similar to glutamate decarboxyla
MSGI1_117006	50318615	59.7	64.5	37.6	95.2	0	1.3	0	0	not assigned.unknown	not assigned.unknown
MSGI1_31795	50318628	32.8	19.2	8.3	4.1	0	0	2	0	not assigned.unknown	not assigned.unknown
MSGI1_124020	50318630	2	3.5	15.4	23.3	0	0	-2.9	-2.7	not assigned.unknown	not assigned.unknown
MSGI1_25803	50318638	12.1	15.1	57.4	22.9	0	-1.3	-2.2	0	not assigned.unknown	not assigned.unknown
MSGI1_21035	50318660	54.9	23.7	248.4	37.9	-1.2	-2.7	-2.2	0	cell wall	LP1 (nonspecific lipid transfer protein 1) Non-specific lipid transfer protein. Binds calmodulin in a Ca2+-independent manner. Localized to the cell wall. Specifically expressed in L1 epidermal layer. Identical to Nonspecific lipid-transfer protein 1 pre
MSGI1_21035	50318660	54.9	23.7	248.4	37.9	-1.2	-2.7	-2.2	0	lipid metabolism.lipid transfer proteins etc	LP1 (nonspecific lipid transfer protein 1) Non-specific lipid transfer protein. Binds calmodulin in a Ca2+-independent manner. Localized to the cell wall. Specifically expressed in L1 epidermal layer. Identical to Nonspecific lipid-transfer protein 1 pre
MSGI1_38326	50318662	10.4	13.4	42.3	21.2	0	0	-2	0	not assigned.unknown	not assigned.unknown
MSGI1_22004	50318679	1.7	1.6	15.9	0.8	0	-4.3	-3.2	0	RNA.regulation of transcription.AP2/EREBP, APETALA2/Ethylene-responsive element binding protein family	CBF4/DREB1D (C- REPEAT-BINDING FACTOR 4); DNA binding / transcription factor/ transcriptional activator encodes a member of the DREB subfamily A-1 of ERF/AP2 transcription factor family (CBF4). The protein contains one AP2 domain. There are six members i
MSGI1_59798	50318684	63.4	49.5	22.9	56.9	0	1.3	1.5	0	protein.synthesis.misc ribososomal protein	60S ribosomal protein L17 (RPL17A) Identical to 60S ribosomal protein L17-1 (RPL17A) [Arabidopsis Thaliana] (GB:Q93VI3;GB:Q9FZJ5); similar to 60S ribosomal protein L17 (RPL17B) [Arabidopsis thaliana] (TAIR:AT1G67430.1); similar to ribosomal protein [Pet
MSGI1_18399	50318701	12.8	0.3	6.2	0.2	-5.4	0	0	0	not assigned.unknown	not assigned.unknown
MSGI1_17854	50318731	0	0	777.1	1122.3	0	0	-10.6	-11.1	not assigned.unknown	not assigned.unknown
MSGI1_17136	50318733	12.9	17.4	45.9	32.3	0	0	-1.8	0	misc.protease inhibitor/seed storage/lipid transfer protein (LTP) family protein	protease inhibitor/seed storage/lipid transfer protein (LTP) family protein similar to protease inhibitor/seed storage/lipid transfer protein (LTP) family protein [Arabidopsis thaliana] (TAIR:AT1G48750.1); similar to TED4 [Zinnia elegans] (GB:BAA06462.1)
MSGI1_17547	50318739	39	0.6	8	6.2	-6	0	2.3	0	RNA.regulation of transcription.C2C2(Zn) GATA transcription factor family	similar to unknown protein [Arabidopsis thaliana] (TAIR:AT1G19180.1); similar to PnFL-2 [Ipomoea nil] (GB:AAG49896.1); contains InterPro domain ZIM; (InterPro:IPR010399)
MSGI1_79672	50318741	54.9	10.4	6.3	11.2	-2.4	0	3.1	0	not assigned.unknown	not assigned.unknown
MSGI1_18717	50318744	1.9	1.3	29.2	11.4	0	0	-3.9	0	lipid metabolism.'exotics' (steroids, squalene etc)	sterol carrier protein 2 (SCP-2) family protein similar to Sterol-binding [Medicago truncatula] (GB:ABE88913.1); contains InterPro domain Sterol-binding; (InterPro:IPR003033)
MSGI1_18007	50318767	96.3	94.2	31.4	51.5	0	0	1.6	0	protein.synthesis.misc ribososomal protein	RPS18C (S18 RIBOSOMAL PROTEIN); structural constituent of ribosome encodes a ribosomal protein S18C, a constituent of the small subunit of the ribosomal complex Identical to 40S ribosomal protein S18 (RPS18C) [Arabidopsis Thaliana] (GB:P34788;GB:Q94K22);
MSGI1_19392	50318769	80.8	128.4	195.5	198.8	0	0	-1.3	0	protein.synthesis.initiation	EIF-5A (eukaryotic translation initiation factor 5A-1); translation initiation factor Encodes eukaryotic translation initiation factor 5A (EIF-5A). Identical to Eukaryotic translation initiation factor 5A-1 (eIF-5A-1) [Arabidopsis Thaliana] (GB:Q9XI91;GB
MSGI1_17852	50318778	60.4	139.1	127.4	35.3	1.2	-1.9	-1.1	2	not assigned.unknown	not assigned.unknown
MSGI1_16341	50318787	19.9	24.4	97.4	46.5	0	-1.1	-2.3	0	stress.abiotic.drought/salt	RD22 (RESPONSIVE TO DESSICATION 22) responsive to dehydration 22 (RD22) mediated by ABA Identical to Dehydration-responsive protein RD22 precursor (RD22) [Arabidopsis Thaliana] (GB:Q08298); similar to BURP domain-containing protein [Arabidopsis thaliana]
MSGI1_29840	50318799	174.8	63.9	92.5	171.6	-1.5	0	0	-1.4	PS.calvin cyle.phosphoglycerate kinase	phosphoglycerate kinase, putative similar to PGK (PHOSPHOGLYCERATE KINASE) [Arabidopsis thaliana] (TAIR:AT1G79550.2); similar to PGK1 (PHOSPHOGLYCERATE KINASE 1), phosphoglycerate kinase [Arabidopsis thaliana] (TAIR:AT3G12780.1); similar to chloroplast
MSGI1_17587	50318813	16.4	64.7	34.6	12.7	2	0	0	2.3	stress	STZ (SALT TOLERANCE ZINC FINGER); nucleic acid binding / transcription factor/ zinc ion binding Related to Cys2/His2-type zinc-finger proteins found in higher plants. Compensated for a subset of calcineurin deficiency in yeast. Salt tolerance produced by
MSGI1_17587	50318813	16.4	64.7	34.6	12.7	2	0	0	2.3	RNA.regulation of transcription.C2H2 zinc finger family	STZ (SALT TOLERANCE ZINC FINGER); nucleic acid binding / transcription factor/ zinc ion binding Related to Cys2/His2-type zinc-finger proteins found in higher plants. Compensated for a subset of calcineurin deficiency in yeast. Salt tolerance produced by
MSGI1_17435	50318814	65.2	45.9	24.1	34.7	0	0	1.4	0	cell.cycle.peptidylprolyl isomerase	ROC7 (rotamase CyP 7); peptidyl-prolyl cis-trans isomerase Encodes cyclophilin ROC7. Identical to Peptidyl-prolyl cis-trans isomerase CYP20-1 precursor (EC 5.2.1.8) (PPIase CYP20-1) (Rotamase cyclophilin-7) (Cyclophilin of 20 kDa 1) (CYP20-1) [Arabidopsi
MSGI1_67744	50318842	69.5	97.4	29	44.8	0	0	1.3	1.1	not assigned.unknown	not assigned.unknown
MSGI1_21034	50318843	17.2	20.2	29.1	2.2	0	-3.7	0	3.2	DNA.repair	heavy-metal-associated domain-containing protein similar to heavy-metal-associated domain-containing protein [Arabidopsis thaliana] (TAIR:AT5G23760.1); similar to Unknown (protein for MGC:78286) [Mus musculus] (GB:AAH71252.1); contains InterPro domain He
MSGI1_23064	50318848	1.1	5.4	68.9	24.6	0	-1.5	-6	-2.2	not assigned.unknown	not assigned.unknown
MSGI1_19391	50318856	22.7	27.6	136.3	13.8	0	-3.3	-2.6	0	development.unspecified	nodulin-related similar to unknown protein [Arabidopsis thaliana] (TAIR:AT1G13930.1); similar to drought-induced protein SDi-6 - common sunflower (fragment) (GB:S71562)
MSGI1_19391	50318856	22.7	27.6	136.3	13.8	0	-3.3	-2.6	0	nodulin_nodulin-like	nodulin_nodulin-like
MSGI1_28629	50318864	64.4	51.8	176	22.7	0	-3	-1.5	1.2	not assigned.unknown	not assigned.unknown
MSGI1_29727	50318882	65.5	120.9	198.4	158.9	0	0	-1.6	0	protein.degradation.cysteine protease	RD19 (RESPONSIVE TO DEHYDRATION 19); cysteine-type peptidase Similar to cysteine proteinases, induced by desiccation but not abscisic acid. Identical to Cysteine proteinase RD19a precursor (EC 3.4.22.-) (RD19) (RD19A) [Arabidopsis Thaliana] (GB:P43296);
MSGI1_20854	50318892	35.7	8.2	33.9	31.2	-2.1	0	0	-1.9	misc.invertase/pectin methylesterase inhibitor family protein	invertase/pectin methylesterase inhibitor family protein / DC 1.2 homolog (FL5-2I22) similar to invertase/pectin methylesterase inhibitor family protein [Arabidopsis thaliana] (TAIR:AT3G47380.1); similar to putative ripening-related protein [Vitis vinife
MSGI1_20854	50318892	35.7	8.2	33.9	31.2	-2.1	0	0	-1.9	cell wall	invertase/pectin methylesterase inhibitor family protein / DC 1.2 homolog (FL5-2I22) similar to invertase/pectin methylesterase inhibitor family protein [Arabidopsis thaliana] (TAIR:AT3G47380.1); similar to putative ripening-related protein [Vitis vinife
MSGI1_96531	50318901	63.1	38.9	32	37.3	0	0	1	0	stress.abiotic.heat	SHD (SHEPHERD); ATP binding encodes an ortholog of GRP94, an ER-resident HSP90-like protein and is involved in regulation of meristem size and organization. Single and double mutant analyses suggest that SHD may be required for the correct folding and/or
MSGI1_22741	50318913	0.3	0.4	54.1	9.2	0	-2.6	-7.5	0	development.late embryogenesis abundant	late embryogenesis abundant group 1 domain-containing protein / LEA group 1 domain-containing protein similar to jacalin lectin family protein [Arabidopsis thaliana] (TAIR:AT3G16460.2); similar to group 1 LEA protein [Sisymbrium irio] (GB:AAY26119.1); co
MSGI1_19308	50318924	39.5	13.1	105.2	2.8	-1.6	-5.2	-1.4	0	stress.abiotic.cold	RCI2B (RARE-COLD-INDUCIBLE 2B) Identical to Hydrophobic protein RCI2B (Low temperature and salt-responsive protein LTI6B) (RCI2B) [Arabidopsis Thaliana] (GB:Q9ZNS6;GB:Q9M9K9); similar to RCI2A (RARE-COLD-INDUCIBLE 2A) [Arabidopsis thaliana] (TAIR:AT3G05
MSGI1_19308	50318924	39.5	13.1	105.2	2.8	-1.6	-5.2	-1.4	0	stress.abiotic.drought/salt	RCI2B (RARE-COLD-INDUCIBLE 2B) Identical to Hydrophobic protein RCI2B (Low temperature and salt-responsive protein LTI6B) (RCI2B) [Arabidopsis Thaliana] (GB:Q9ZNS6;GB:Q9M9K9); similar to RCI2A (RARE-COLD-INDUCIBLE 2A) [Arabidopsis thaliana] (TAIR:AT3G05
MSGI1_21033	50318939	273.2	128	71.8	106.8	-1.1	0	1.9	0	PS.lightreaction.photosystem I.PSI polypeptide subunits	PSAK (PHOTOSYSTEM I SUBUNIT K) Encodes subunit K of photosystem I reaction center. Identical to Photosystem I reaction center subunit psaK, chloroplast precursor (Photosystem I subunit X) (PSI-K) (PSAK) [Arabidopsis Thaliana] (GB:Q9SUI5;GB:Q9C8G7); simil
MSGI1_22972	50318941	4	1	19	2.9	0	-2.7	0	0	lipid metabolism.lipid transfer proteins etc	LP1 (nonspecific lipid transfer protein 1) Non-specific lipid transfer protein. Binds calmodulin in a Ca2+-independent manner. Localized to the cell wall. Specifically expressed in L1 epidermal layer. Identical to Nonspecific lipid-transfer protein 1 pre
MSGI1_22972	50318941	4	1	19	2.9	0	-2.7	0	0	cell wall	LP1 (nonspecific lipid transfer protein 1) Non-specific lipid transfer protein. Binds calmodulin in a Ca2+-independent manner. Localized to the cell wall. Specifically expressed in L1 epidermal layer. Identical to Nonspecific lipid-transfer protein 1 pre
MSGI1_19003	50318945	0.3	0.1	53.2	45.5	0	0	-7.5	-8.8	transport.p- and v-ATPases.H+-transporting two-sector ATPase	AVA-P4 (vacuolar H+-pumping ATPase 16 kDa proteolipid subunit 4); ATPase vacuolar H+-pumping ATPase 16 kD proteolipid (ava-p) mRNA, Identical to Vacuolar ATP synthase 16 kDa proteolipid subunit 4 (EC 3.6.3.14) (V- ATPase 16 kDa proteolipid subunit 4) (AV
MSGI1_36198	50318966	0	0	12.7	0	0	-4.7	-4.7	0	not assigned.unknown	not assigned.unknown
MSGI1_17898	50318979	37.9	10.3	12.4	10.6	-1.9	0	1.6	0	DNA.synthesis/chromatin structure.histone	histone H3 Identical to Histone H3.2 (Histone H3.1) (HTR1) [Arabidopsis Thaliana] (GB:P59226); similar to histone H3 [Arabidopsis thaliana] (TAIR:AT5G10390.1); similar to histone H3 [Arabidopsis thaliana] (TAIR:AT5G65360.1); similar to histone H3 [Arabid
MSGI1_29283	50318994	20.7	83.3	42.7	23.3	2	0	0	1.8	not assigned.unknown	not assigned.unknown
MSGI1_22596	50319000	35.2	91	252.3	289.2	1.4	0	-2.8	-1.7	not assigned.unknown	not assigned.unknown
MSGI1_28344	50319021	16.6	48.8	25.2	64.8	1.6	1.4	0	0	not assigned.unknown	not assigned.unknown
MSGI1_28540	50319037	68.3	29	36	55.7	-1.2	0	0	0	PS.lightreaction.other electron carrier (ox/red).ferredoxin	FED A (FERREDOXIN 2); electron carrier/ iron ion binding encodes a ferredoxin gene Identical to Ferredoxin-1, chloroplast precursor (PETF1) [Arabidopsis Thaliana] (GB:P16972); similar to ATFD1 (FERREDOXIN 1), electron carrier/ iron ion binding [Arabidops
MSGI1_30335	50319060	79.5	171.4	185.6	202.4	1.1	0	-1.2	0	not assigned.unknown	not assigned.unknown
MSGI1_20969	50319079	1.5	3.4	17.2	3.7	0	0	-3.5	0	minor CHO metabolism.trehalose.potential TPS/TPP	ATTPS11 (Arabidopsis thaliana trehalose phosphatase/synthase 11); transferase, transferring glycosyl groups Encodes an enzyme putatively involved in trehalose biosynthesis. The protein has a trehalose synthase (TPS)-like domain that may or may not be ac
MSGI1_27027	50319112	62.8	30.6	190.6	92.8	-1	0	-1.6	-1.6	not assigned.unknown	not assigned.unknown
MSGI1_27026	50319117	2.2	17.2	31.6	14.6	3	0	-3.8	0	cell wall.degradation	peptidoglycan-binding LysM domain-containing protein similar to peptidoglycan-binding LysM domain-containing protein [Arabidopsis thaliana] (TAIR:AT4G25433.1); similar to Os10g0524300 [Oryza sativa (japonica cultivar-group)] (GB:NP_001065106.1); similar
MSGI1_38807	50319164	98.1	62.1	32.9	52.7	0	0	1.6	0	protein.synthesis.misc ribososomal protein	60S ribosomal protein L31 (RPL31C) Identical to 60S ribosomal protein L31-3 (RPL31C) [Arabidopsis Thaliana] (GB:P51420;GB:Q8LEJ0;GB:Q9FJU1); similar to 60S ribosomal protein L31 (RPL31B) [Arabidopsis thaliana] (TAIR:AT4G26230.1); similar to 60S ribosomal
MSGI1_18851	50319173	89.5	282.7	60.5	441.4	1.7	2.9	0	0	not assigned.unknown	not assigned.unknown
MSGI1_47804	50319182	2.4	5.4	16.8	4.6	0	0	-2.8	0	not assigned.unknown	not assigned.unknown
MSGI1_21650	50319213	315.8	309.4	1.6	0.7	0	0	7.6	8.8	not assigned.unknown	not assigned.unknown
MSGI1_21649	50319215	302.5	196.5	122.8	195.4	0	0	1.3	0	protein.synthesis.elongation	elongation factor 1-alpha / EF-1-alpha Identical to Elongation factor 1-alpha (EF-1-alpha) (eEF-1A) (A4) [Arabidopsis Thaliana] (GB:P13905); similar to calmodulin binding / translation elongation factor [Arabidopsis thaliana] (TAIR:AT1G07940.2); similar
MSGI1_20795	50319282	75.8	40.6	31.2	14.2	0	0	1.3	1.5	RNA.regulation of transcription.Aux/IAA family	IAA16 (indoleacetic acid-induced protein 16); transcription factor early auxin-induced (IAA16) Identical to Auxin-responsive protein IAA16 (Indoleacetic acid-induced protein 16) (IAA16) [Arabidopsis Thaliana] (GB:O24407); similar to IAA7 (AUXIN RESISTANT
MSGI1_20795	50319282	75.8	40.6	31.2	14.2	0	0	1.3	1.5	hormone metabolism.auxin.induced-regulated-responsive-activated	IAA16 (indoleacetic acid-induced protein 16); transcription factor early auxin-induced (IAA16) Identical to Auxin-responsive protein IAA16 (Indoleacetic acid-induced protein 16) (IAA16) [Arabidopsis Thaliana] (GB:O24407); similar to IAA7 (AUXIN RESISTANT
MSGI1_37870	50319283	101.9	48.2	43.3	55.4	-1.1	0	1.2	0	protein.synthesis.misc ribososomal protein	60S ribosomal protein L29 (RPL29B) Identical to 60S ribosomal protein L29-2 (RPL29B) [Arabidopsis Thaliana] (GB:Q84WM0;GB:Q9M7X5); similar to structural constituent of ribosome [Arabidopsis thaliana] (TAIR:AT3G06700.3); similar to Ribosomal L29e protein
MSGI1_78514	50319295	29.1	44.4	31.6	15.3	0	0	0	1.5	not assigned.unknown	not assigned.unknown
MSGI1_23063	50319305	50.9	26.7	15.6	27.4	0	0	1.7	0	protein.synthesis.misc ribososomal protein	60S ribosomal protein L13A (RPL13aD) Identical to 60S ribosomal protein L13a-4 (RPL13AD) [Arabidopsis Thaliana] (GB:Q9FKC0;GB:Q42084); similar to 60S ribosomal protein L13A (RPL13aA) [Arabidopsis thaliana] (TAIR:AT3G07110.1); similar to 60S ribosomal pr
MSGI1_19390	50319314	1.5	0.3	20.6	4.7	0	0	-3.8	0	not assigned.unknown	not assigned.unknown
MSGI1_16478	50319315	22.9	0.2	11.9	0.1	-6.8	-6.9	0	0	not assigned.unknown	not assigned.unknown
MSGI1_18321	50319327	11.1	0.1	6	0.2	-6.8	0	0	0	not assigned.unknown	not assigned.unknown
MSGI1_16840	50319328	232.8	235.7	648.6	401.1	0	0	-1.5	0	misc.peroxidases	PRXR1 (peroxidase 42); peroxidase Encodes AT4g21960 (AT4g21960/T8O5_170). Identical to Peroxidase 42 precursor (EC 1.11.1.7) (Atperox P42) (PRXR1) (ATP1a/ATP1b) (PER42) [Arabidopsis Thaliana] (GB:Q9SB81;GB:Q41937;GB:Q42579;GB:Q43730); similar to peroxida
MSGI1_18252	50319336	29.1	14	6.4	10.3	0	0	2.2	0	not assigned.unknown	not assigned.unknown
MSGI1_24979	50319357	152.4	174.9	45.1	36.9	0	0	1.8	2.2	amino acid metabolism.synthesis.aspartate family.methionine.S-adenosylmethionine synthetase	MTO3 (S-adenosylmethionine synthase 3); methionine adenosyltransferase S-adenosylmethionine synthetase similar to SAM1 (S-adenosylmethionine synthetase 1), methionine adenosyltransferase [Arabidopsis thaliana] (TAIR:AT1G02500.2); similar to MAT2/SAM-2 (S
MSGI1_24979	50319357	152.4	174.9	45.1	36.9	0	0	1.8	2.2	metal handling.binding, chelation and storage	MTO3 (S-adenosylmethionine synthase 3); methionine adenosyltransferase S-adenosylmethionine synthetase similar to SAM1 (S-adenosylmethionine synthetase 1), methionine adenosyltransferase [Arabidopsis thaliana] (TAIR:AT1G02500.2); similar to MAT2/SAM-2 (S
MSGI1_18320	50319362	10.8	0.1	3.7	0.1	-6.8	0	0	0	cell wall.pectin*esterases.misc	pectinesterase family protein similar to pectinesterase family protein [Arabidopsis thaliana] (TAIR:AT5G51490.1); similar to pectinesterase (EC 3.1.1.11) PECS-c2 - sweet orange (GB:T10494); similar to Pectinesterase-2 precursor (Pectin methylesterase) (
MSGI1_17035	50319379	16	49.7	12.5	54.5	1.6	2.1	0	0	not assigned.unknown	not assigned.unknown
MSGI1_17807	50319387	79.4	20.1	48.3	20.4	-2	0	0	0	cell wall.pectin*esterases.acetyl esterase	pectinacetylesterase family protein similar to pectinacetylesterase, putative [Arabidopsis thaliana] (TAIR:AT4G19410.1); similar to pectinacetylesterase precursor [Vigna radiata var. radiata] (GB:CAA67728.1); contains InterPro domain Pectinacetylesteras
MSGI1_18319	50319390	58.9	48.1	177.1	20.2	0	-3.1	-1.6	1.3	not assigned.unknown	not assigned.unknown
MSGI1_17086	50319394	177.4	36.6	68.7	92.3	-2.3	0	1.4	-1.3	PS.calvin cyle.rubisco small subunit	ribulose bisphosphate carboxylase small chain 1A / RuBisCO small subunit 1A (RBCS-1A) (ATS1A) Identical to Ribulose bisphosphate carboxylase small chain 1A, chloroplast precursor (EC 4.1.1.39) (RuBisCO small subunit 1A) (RBCS-1A) [Arabidopsis Thaliana]
MSGI1_21238	50319397	40.1	70	178.8	37.8	0	-2.2	-2.2	0	not assigned.unknown	not assigned.unknown
MSGI1_18006	50319401	59	27.2	51	77.4	-1.1	0	0	-1.5	PS.lightreaction.other electron carrier (ox/red).ferredoxin	FED A (FERREDOXIN 2); electron carrier/ iron ion binding encodes a ferredoxin gene Identical to Ferredoxin-1, chloroplast precursor (PETF1) [Arabidopsis Thaliana] (GB:P16972); similar to ATFD1 (FERREDOXIN 1), electron carrier/ iron ion binding [Arabidops
MSGI1_24643	50319409	36.2	12.3	15.2	18.3	-1.6	0	0	0	cell.organisation	histone H4 Identical to Histone H4 [Arabidopsis Thaliana] (GB:P59259;GB:P02308); similar to histone H4 [Arabidopsis thaliana] (TAIR:AT5G59690.1); similar to histone H4 [Arabidopsis thaliana] (TAIR:AT3G45930.1); similar to histone H4 [Arabidopsis thaliana
MSGI1_24643	50319409	36.2	12.3	15.2	18.3	-1.6	0	0	0	DNA.synthesis/chromatin structure.histone	histone H4 Identical to Histone H4 [Arabidopsis Thaliana] (GB:P59259;GB:P02308); similar to histone H4 [Arabidopsis thaliana] (TAIR:AT5G59690.1); similar to histone H4 [Arabidopsis thaliana] (TAIR:AT3G45930.1); similar to histone H4 [Arabidopsis thaliana
MSGI1_19389	50319412	37.7	21.8	114.6	15.6	0	-2.9	-1.6	0	stress.abiotic.drought/salt	ERD4 (EARLY-RESPONSIVE TO DEHYDRATION 4) similar to early-responsive to dehydration protein-related / ERD protein-related [Arabidopsis thaliana] (TAIR:AT1G32090.1); similar to Os07g0150100 [Oryza sativa (japonica cultivar-group)] (GB:NP_001058898.1); sim
MSGI1_18537	50319444	7.7	20.2	25.1	50.4	0	0	0	-1.3	lipid metabolism.lipid transfer proteins etc	LTP3 (LIPID TRANSFER PROTEIN 3); lipid binding lipid transfer protein 3 Identical to Nonspecific lipid-transfer protein 3 precursor (LTP 3) (LTP3) [Arabidopsis Thaliana] (GB:Q9LLR7;GB:Q9FIE6); similar to LTP4 (LIPID TRANSFER PROTEIN 4), lipid binding [Ar
MSGI1_18537	50319444	7.7	20.2	25.1	50.4	0	0	0	-1.3	cell wall	LTP3 (LIPID TRANSFER PROTEIN 3); lipid binding lipid transfer protein 3 Identical to Nonspecific lipid-transfer protein 3 precursor (LTP 3) (LTP3) [Arabidopsis Thaliana] (GB:Q9LLR7;GB:Q9FIE6); similar to LTP4 (LIPID TRANSFER PROTEIN 4), lipid binding [Ar
MSGI1_18646	50319448	30.5	109.3	85.1	211.7	1.8	1.3	-1.5	0	nodulin_nodulin-like	nodulin_nodulin-like
MSGI1_18923	50319465	30.4	26.1	5	10.4	0	0	2.6	0	protein.synthesis.initiation	eukaryotic translation initiation factor 2 subunit 1, putative / eIF-2A, putative / eIF-2-alpha, putative similar to EIF2 ALPHA (eukaryotic translation initiation factor 2 alpha subunit), RNA binding [Arabidopsis thaliana] (TAIR:AT5G05470.1); similar to
MSGI1_22740	50319470	18	43.2	91.7	93.8	0	0	-2.3	-1.1	not assigned.unknown	not assigned.unknown
MSGI1_19306	50319499	7.3	8.3	136.1	111.5	0	0	-4.2	-3.7	stress.abiotic.drought/salt	RD22 (RESPONSIVE TO DESSICATION 22) responsive to dehydration 22 (RD22) mediated by ABA Identical to Dehydration-responsive protein RD22 precursor (RD22) [Arabidopsis Thaliana] (GB:Q08298); similar to BURP domain-containing protein [Arabidopsis thaliana]
MSGI1_21931	50319504	31	8.2	18.8	30.4	-1.9	0	0	-1.9	not assigned.unknown	not assigned.unknown
MSGI1_18645	50319505	59.6	12.7	35.2	12.3	-2.2	0	0	0	lipid metabolism.lipid transfer proteins etc	LTP3 (LIPID TRANSFER PROTEIN 3); lipid binding lipid transfer protein 3 Identical to Nonspecific lipid-transfer protein 3 precursor (LTP 3) (LTP3) [Arabidopsis Thaliana] (GB:Q9LLR7;GB:Q9FIE6); similar to LTP4 (LIPID TRANSFER PROTEIN 4), lipid binding [Ar
MSGI1_18645	50319505	59.6	12.7	35.2	12.3	-2.2	0	0	0	cell wall	LTP3 (LIPID TRANSFER PROTEIN 3); lipid binding lipid transfer protein 3 Identical to Nonspecific lipid-transfer protein 3 precursor (LTP 3) (LTP3) [Arabidopsis Thaliana] (GB:Q9LLR7;GB:Q9FIE6); similar to LTP4 (LIPID TRANSFER PROTEIN 4), lipid binding [Ar
MSGI1_21518	50319514	174.7	13.3	25.1	18	-3.7	0	2.8	0	cell wall.modification	ATEXPA15 (ARABIDOPSIS THALIANA EXPANSIN A15) member of Alpha-Expansin Gene Family. Naming convention from the Expansin Working Group (Kende et al, 2004. Plant Mol Bio). Involved in the formation of nematode-induced syncytia in roots of Arabidopsis thali
MSGI1_17850	50319523	69.7	18.7	33.4	97.5	-1.9	1.5	1.1	-2.4	PS.calvin cyle.rubisco small subunit	ribulose bisphosphate carboxylase small chain 1A / RuBisCO small subunit 1A (RBCS-1A) (ATS1A) Identical to Ribulose bisphosphate carboxylase small chain 1A, chloroplast precursor (EC 4.1.1.39) (RuBisCO small subunit 1A) (RBCS-1A) [Arabidopsis Thaliana]
MSGI1_17953	50319525	29	0.1	2.3	0	-8.2	0	3.7	0	not assigned.unknown	not assigned.unknown
MSGI1_21646	50319530	32.5	0.3	5.2	1.4	-6.8	0	2.6	0	secondary metabolism.flavonoids.chalcones.naringenin-chalcone synthase	CHS (CHALCONE SYNTHASE); naringenin-chalcone synthase Encodes chalcone synthase (CHS), a key enzyme involved in the biosynthesis of flavonoids. Required for the accumulation of purple anthocyanins in leaves and stems. Also involved in the regulation of
MSGI1_19001	50319533	28.4	33.8	45.1	5.7	0	-3	0	2.6	DNA.repair	heavy-metal-associated domain-containing protein similar to heavy-metal-associated domain-containing protein [Arabidopsis thaliana] (TAIR:AT5G23760.1); similar to Unknown (protein for MGC:78286) [Mus musculus] (GB:AAH71252.1); contains InterPro domain He
MSGI1_28739	50319537	58.6	76.3	30.5	77	0	1.3	0	0	not assigned.unknown	not assigned.unknown
MSGI1_18398	50319550	43.2	45	138.8	42.7	0	-1.7	-1.7	0	nodulin_nodulin-like	nodulin_nodulin-like
MSGI1_18398	50319550	43.2	45	138.8	42.7	0	-1.7	-1.7	0	stress.abiotic.drought/salt	similar to nodulin-related [Arabidopsis thaliana] (TAIR:AT2G03440.1); similar to drought-induced protein SDi-6 - common sunflower (fragment) (GB:S71562)
MSGI1_17340	50319559	151	235.2	565.3	370.8	0	0	-1.9	0	misc.protease inhibitor/seed storage/lipid transfer protein (LTP) family protein	protease inhibitor/seed storage/lipid transfer protein (LTP) family protein similar to protease inhibitor/seed storage/lipid transfer protein (LTP) family protein [Arabidopsis thaliana] (TAIR:AT1G48750.1); similar to TED4 [Zinnia elegans] (GB:BAA06462.1)
MSGI1_37081	50319564	38.5	18.3	95.3	22.9	0	-2.1	-1.3	0	not assigned.unknown	not assigned.unknown
MSGI1_29085	50319569	15.6	21.4	0.8	0.2	0	0	4.3	6.7	stress.abiotic.drought/salt	RD22 (RESPONSIVE TO DESSICATION 22) responsive to dehydration 22 (RD22) mediated by ABA Identical to Dehydration-responsive protein RD22 precursor (RD22) [Arabidopsis Thaliana] (GB:Q08298); similar to BURP domain-containing protein [Arabidopsis thaliana]
MSGI1_66916	50319576	12.4	0.1	7.7	1.6	-7	0	0	0	not assigned.unknown	not assigned.unknown
MSGI1_22074	50319581	76.3	43.1	29.8	42.2	0	0	1.4	0	protein.synthesis.misc ribososomal protein	60S ribosomal protein L31 (RPL31C) Identical to 60S ribosomal protein L31-3 (RPL31C) [Arabidopsis Thaliana] (GB:P51420;GB:Q8LEJ0;GB:Q9FJU1); similar to 60S ribosomal protein L31 (RPL31B) [Arabidopsis thaliana] (TAIR:AT4G26230.1); similar to 60S ribosomal
MSGI1_33626	50319583	58.3	58.1	485.7	139.8	0	-1.8	-3.1	-1.3	not assigned.unknown	not assigned.unknown
MSGI1_34874	50319592	24	0.4	3.4	2.2	-5.9	0	2.8	0	secondary metabolism.flavonoids.chalcones.naringenin-chalcone synthase	CHS (CHALCONE SYNTHASE); naringenin-chalcone synthase Encodes chalcone synthase (CHS), a key enzyme involved in the biosynthesis of flavonoids. Required for the accumulation of purple anthocyanins in leaves and stems. Also involved in the regulation of
MSGI1_31902	50319600	111.8	69.7	48.8	92.8	0	0	1.2	0	protein.synthesis.misc ribososomal protein	40S ribosomal protein S3 (RPS3A) Identical to 40S ribosomal protein S3-1 (RPS3A) [Arabidopsis Thaliana] (GB:Q9SIP7); similar to 40S ribosomal protein S3 (RPS3B) [Arabidopsis thaliana] (TAIR:AT3G53870.1); similar to ribosomal protein S3 [Medicago truncat
MSGI1_44783	50319604	86.4	48.5	95.1	104.3	0	0	0	-1.1	PS.lightreaction.ATP synthase	ATP synthase family similar to H+-transporting two-sector ATPase, B/B subunit [Medicago truncatula] (GB:ABE81773.1); contains InterPro domain ATPase, F0 complex, subunit B/B&apos; (InterPro:IPR002146)
MSGI1_21236	50319632	20.8	62.8	37.8	119.3	1.6	1.7	0	0	nodulin_nodulin-like	nodulin_nodulin-like
MSGI1_22661	50319637	93.5	170.1	238.8	67.8	0	-1.8	-1.4	1.3	not assigned.unknown	not assigned.unknown
MSGI1_28077	50319669	71.7	36.7	17.5	56.2	0	1.7	2	0	protein.synthesis.misc ribososomal protein	RPS6 (RIBOSOMAL PROTEIN S6); structural constituent of ribosome Encodes a putative ribosomal protein S6 (rps6). Identical to 40S ribosomal protein S6-1 (RPS6A) [Arabidopsis Thaliana] (GB:O48549;GB:O81777); similar to EMB3010 (EMBRYO DEFECTIVE 3010), stru
MSGI1_34873	50319672	13.5	0.3	19.5	0.9	-5.5	-4.4	0	0	misc.protease inhibitor/seed storage/lipid transfer protein (LTP) family protein	protease inhibitor/seed storage/lipid transfer protein (LTP) family protein similar to protease inhibitor/seed storage/lipid transfer protein (LTP) family protein [Arabidopsis thaliana] (TAIR:AT1G62510.1); similar to 14 kDa polypeptide [Catharanthus rose
MSGI1_18713	50319675	42.8	53.1	18.8	45.5	0	1.3	0	0	protein.degradation.ubiquitin.E2	UBC8 (UBIQUITIN CONJUGATING ENZYME 8); ubiquitin-protein ligase One of the polypeptides that constitute the ubiquitin-conjugating enzyme E2 Identical to Ubiquitin-conjugating enzyme E2-17 kDa 8 (EC 6.3.2.19) (Ubiquitin- protein ligase 8) (Ubiquitin carri
MSGI1_40409	50319699	0.6	0.7	11.9	0.6	0	-4.3	-4.3	0	misc.cytochrome P450	CYP72A7 (cytochrome P450, family 72, subfamily A, polypeptide 7); oxygen binding putative cytochrome P450 similar to CYP72A15 (cytochrome P450, family 72, subfamily A, polypeptide 15), oxygen binding [Arabidopsis thaliana] (TAIR:AT3G14690.1); similar to
MSGI1_21382	50319701	111.4	198.2	332.4	61.7	0	-2.4	-1.6	1.7	not assigned.unknown	not assigned.unknown
MSGI1_70362	50319704	18.5	19.3	45.1	11.3	0	-2	0	0	not assigned.unknown	not assigned.unknown
MSGI1_50784	50319711	31.4	25.2	58.9	26.3	0	-1.2	0	0	not assigned.unknown	not assigned.unknown
MSGI1_19248	50319713	9.3	7.3	50.7	39	0	0	-2.4	-2.4	PS.lightreaction.photosystem II.PSII polypeptide subunits	PSBR (photosystem II subunit R) Encodes for the 10 kDa PsbR subunit of photosystem II (PSII). This subunit appears to be involved in the stable assembly of PSII, particularly that of the oxygen-evolving complex subunit PsbP. Mutants defective in this gen
MSGI1_24172	50319719	68.8	36.2	25.2	30.1	0	0	1.4	0	DNA.synthesis/chromatin structure.histone	histone H2A, putative Identical to Probable histone H2A.4 (HTA12) [Arabidopsis Thaliana] (GB:Q9LZ46); similar to histone H2A, putative [Arabidopsis thaliana] (TAIR:AT5G59870.1); similar to Histone H2A (GB:Q9M531); contains InterPro domain Histone-fold;
MSGI1_17339	50319720	38.3	12.7	21.4	52.5	-1.6	1.3	0	-2	lipid metabolism.FA desaturation.omega 6 desaturase	FAD2 (FATTY ACID DESATURASE 2); delta12-fatty acid dehydrogenase Major enzyme responsible for the synthesis of 18:2 fatty acids in the endoplasmic reticulum. Contains His-rich motifs, which contribute to the interaction with the electron donor cytochrome
MSGI1_17805	50319726	82.3	44.8	14.3	29.1	0	0	2.5	0	not assigned.unknown	not assigned.unknown
MSGI1_18249	50319734	165.4	19	107.2	41	-3.1	-1.4	0	0	not assigned.unknown	not assigned.unknown
MSGI1_38324	50319742	15.4	11.5	56.9	12.3	0	-2.2	-1.9	0	not assigned.unknown	not assigned.unknown
MSGI1_16239	50319744	2.5	10	54.8	12.1	0	-2.2	-4.5	0	RNA.regulation of transcription.AP2/EREBP, APETALA2/Ethylene-responsive element binding protein family	AP2 domain-containing transcription factor, putative encodes a member of the DREB subfamily A-5 of ERF/AP2 transcription factor family. The protein contains one AP2 domain. There are 16 members in this subfamily including RAP2.1, RAP2.9 and RAP2.10. simi
MSGI1_16838	50319751	11.9	33.5	32.3	75.5	0	1.2	0	-1.2	cell wall	LTP3 (LIPID TRANSFER PROTEIN 3); lipid binding lipid transfer protein 3 Identical to Nonspecific lipid-transfer protein 3 precursor (LTP 3) (LTP3) [Arabidopsis Thaliana] (GB:Q9LLR7;GB:Q9FIE6); similar to LTP4 (LIPID TRANSFER PROTEIN 4), lipid binding [Ar
MSGI1_16838	50319751	11.9	33.5	32.3	75.5	0	1.2	0	-1.2	lipid metabolism.lipid transfer proteins etc	LTP3 (LIPID TRANSFER PROTEIN 3); lipid binding lipid transfer protein 3 Identical to Nonspecific lipid-transfer protein 3 precursor (LTP 3) (LTP3) [Arabidopsis Thaliana] (GB:Q9LLR7;GB:Q9FIE6); similar to LTP4 (LIPID TRANSFER PROTEIN 4), lipid binding [Ar
MSGI1_30334	50319760	37.8	40.5	69.8	25	0	-1.5	0	0	stress.abiotic.drought/salt	ERD7 (EARLY-RESPONSIVE TO DEHYDRATION 7) Identified as drought-inducible gene by differential hybridization. Upregulated by high light, drought, cold and salt stress determined by microarray analysis. similar to senescence/dehydration-associated protein-
MSGI1_30334	50319760	37.8	40.5	69.8	25	0	-1.5	0	0	development.unspecified	ERD7 (EARLY-RESPONSIVE TO DEHYDRATION 7) Identified as drought-inducible gene by differential hybridization. Upregulated by high light, drought, cold and salt stress determined by microarray analysis. similar to senescence/dehydration-associated protein-
MSGI1_16580	50319761	103.9	24.7	51.3	79.7	-2.1	0	1	-1.7	PS.calvin cyle.rubisco small subunit	ribulose bisphosphate carboxylase small chain 1A / RuBisCO small subunit 1A (RBCS-1A) (ATS1A) Identical to Ribulose bisphosphate carboxylase small chain 1A, chloroplast precursor (EC 4.1.1.39) (RuBisCO small subunit 1A) (RBCS-1A) [Arabidopsis Thaliana]
MSGI1_44397	50319773	0.1	0.1	34.7	14.4	0	0	-8.4	-7.2	not assigned.unknown	not assigned.unknown
MSGI1_18532	50319780	11.3	0.1	7.5	0.1	-6.8	0	0	0	not assigned.unknown	not assigned.unknown
MSGI1_17133	50319786	33	0.1	3.8	0.1	-8.4	0	3.1	0	not assigned.unknown	not assigned.unknown
MSGI1_24978	50319823	24.5	0.7	7.3	9.9	-5.1	0	0	0	RNA.regulation of transcription.C2C2(Zn) GATA transcription factor family	similar to unknown protein [Arabidopsis thaliana] (TAIR:AT1G19180.1); similar to PnFL-2 [Ipomoea nil] (GB:AAG49896.1); contains InterPro domain ZIM; (InterPro:IPR010399)
MSGI1_24801	50319825	11.5	4.6	23.3	4.7	0	-2.3	0	0	lipid metabolism.lipid transfer proteins etc	LP1 (nonspecific lipid transfer protein 1) Non-specific lipid transfer protein. Binds calmodulin in a Ca2+-independent manner. Localized to the cell wall. Specifically expressed in L1 epidermal layer. Identical to Nonspecific lipid-transfer protein 1 pre
MSGI1_24801	50319825	11.5	4.6	23.3	4.7	0	-2.3	0	0	cell wall	LP1 (nonspecific lipid transfer protein 1) Non-specific lipid transfer protein. Binds calmodulin in a Ca2+-independent manner. Localized to the cell wall. Specifically expressed in L1 epidermal layer. Identical to Nonspecific lipid-transfer protein 1 pre
MSGI1_26751	50319863	69.6	51.8	32	45.4	0	0	1.1	0	cell wall	GLP5 (GERMIN-LIKE PROTEIN 5); manganese ion binding / metal ion binding / nutrient reservoir germin-like protein (GLP5) Identical to Germin-like protein subfamily 2 member 1 precursor (GLP4) [Arabidopsis Thaliana] (GB:P94014;GB:O80538;GB:P94097); similar
MSGI1_26751	50319863	69.6	51.8	32	45.4	0	0	1.1	0	stress.abiotic.unspecified	GLP5 (GERMIN-LIKE PROTEIN 5); manganese ion binding / metal ion binding / nutrient reservoir germin-like protein (GLP5) Identical to Germin-like protein subfamily 2 member 1 precursor (GLP4) [Arabidopsis Thaliana] (GB:P94014;GB:O80538;GB:P94097); similar
MSGI1_26658	50319864	18.1	5.1	9.6	25.1	0	0	0	-2.3	misc.UDP glucosyl and glucoronyl transferases	UGT73C2 (UDP-glucosyl transferase 73C2); UDP-glycosyltransferase/ transferase, transferring glycosyl groups / transferase, transferring hexosyl groups similar to UDP-glucoronosyl/UDP-glucosyl transferase family protein [Arabidopsis thaliana] (TAIR:AT2G3
MSGI1_37869	50319882	43.8	19.2	11.8	15.3	0	0	1.9	0	protein.synthesis.misc ribososomal protein	60S ribosomal protein L29 (RPL29B) Identical to 60S ribosomal protein L29-2 (RPL29B) [Arabidopsis Thaliana] (GB:Q84WM0;GB:Q9M7X5); similar to structural constituent of ribosome [Arabidopsis thaliana] (TAIR:AT3G06700.3); similar to Ribosomal L29e protein
MSGI1_26204	50319890	19.4	22.5	10.7	3.5	0	0	0	2.7	not assigned.unknown	not assigned.unknown
MSGI1_27872	50319935	36.5	19	11.3	22.2	0	0	1.7	0	not assigned.unknown	not assigned.unknown
MSGI1_26203	50319940	44.7	24.4	14.8	26.2	0	0	1.6	0	protein.synthesis.misc ribososomal protein	60S ribosomal protein L35 (RPL35D) Identical to 60S ribosomal protein L35-4 (RPL35D) [Arabidopsis Thaliana] (GB:Q9LZ41); similar to 60S ribosomal protein L35 (RPL35B) [Arabidopsis thaliana] (TAIR:AT2G39390.1); similar to 60S ribosomal protein L35 (RPL35A
MSGI1_24476	50319946	15.2	53	35.7	12.2	1.8	-1.5	0	2.1	not assigned.unknown	not assigned.unknown
MSGI1_43378	50319970	84.9	43.2	22.8	44	0	0	1.9	0	not assigned.unknown	not assigned.unknown
MSGI1_32933	50320034	3	2.2	31.6	5.8	0	-2.4	-3.4	0	not assigned.unknown	not assigned.unknown
MSGI1_24328	50320048	19.4	7.9	50.3	17.5	0	-1.5	-1.4	0	not assigned.unknown	not assigned.unknown
MSGI1_42489	50320069	32.7	27.5	3	1.2	0	0	3.4	4.5	not assigned.unknown	not assigned.unknown
MSGI1_24640	50320070	160.6	183.9	600.8	726.5	0	0	-1.9	-2	not assigned.unknown	not assigned.unknown
MSGI1_32360	50320089	101.5	56.7	39.6	43.8	0	0	1.4	0	protein.synthesis.misc ribososomal protein	ATRPL23A (RIBOSOMAL PROTEIN L23A); RNA binding / structural constituent of ribosome Encodes a putative ribosomal protein L23a (AtrpL23a). Identical to 60S ribosomal protein L23a-1 (AtRPL23A-1) (RPL23AA) [Arabidopsis Thaliana] (GB:Q8LD46;GB:O48553;GB:O806
MSGI1_43577	50320102	80.1	0.5	2.2	0	-7.3	0	5.2	0	cell wall	similar to unknown protein [Arabidopsis thaliana] (TAIR:AT5G25460.1); similar to unknown [Ricinus communis] (GB:CAB02653.1); contains InterPro domain Galactose-binding like; (InterPro:IPR008979); contains InterPro domain Protein of unknown function DUF642
MSGI1_24245	50320146	48.3	23.3	20.2	28.9	0	0	1.3	0	cell wall.precursor synthesis.AXS	AXS1 (UDP-D-APIOSE/UDP-D-XYLOSE SYNTHASE 1) Encodes UDP-d-apiose/UDP-d-xylose synthase that requires NAD+ for enzymatic activity and is strongly inhibited by UDP-d-galacturonate. similar to AXS2 (UDP-D-APIOSE/UDP-D-XYLOSE SYNTHASE 2) [Arabidopsis thalian
MSGI1_24721	50320149	48.9	1.6	90.4	2.1	-4.9	-5.4	0	0	misc.protease inhibitor/seed storage/lipid transfer protein (LTP) family protein	protease inhibitor/seed storage/lipid transfer protein (LTP) family protein similar to protease inhibitor/seed storage/lipid transfer protein (LTP) family protein [Arabidopsis thaliana] (TAIR:AT1G62510.1); similar to 14 kDa polypeptide [Catharanthus rose
MSGI1_18460	50320152	44.4	33	155.3	39.8	0	-2	-1.8	0	development.late embryogenesis abundant	LEA14 (LATE EMBRYOGENESIS ABUNDANT 14) Encodes late-embryogenesis abundant protein whose mRNA levels are induced in response to wounding and light stress. Might be involved in protection against dessication. Identical to Putative desiccation-related prot
MSGI1_17693	50320163	37.8	30	13	21.4	0	0	1.5	0	RNA.regulation of transcription.General Transcription	LIM domain-containing protein similar to LIM domain-containing protein [Arabidopsis thaliana] (TAIR:AT2G39900.1); similar to LIM domain protein WLIM2a [Populus tremula x Populus alba] (GB:ABK58469.1); contains InterPro domain LIM, zinc-binding; (InterPr
MSGI1_19122	50320167	62.2	13.6	24.9	18	-2.2	0	1.3	0	misc.invertase/pectin methylesterase inhibitor family protein	invertase/pectin methylesterase inhibitor family protein / DC 1.2 homolog (FL5-2I22) similar to invertase/pectin methylesterase inhibitor family protein [Arabidopsis thaliana] (TAIR:AT3G47380.1); similar to putative ripening-related protein [Vitis vinife
MSGI1_19122	50320167	62.2	13.6	24.9	18	-2.2	0	1.3	0	cell wall	invertase/pectin methylesterase inhibitor family protein / DC 1.2 homolog (FL5-2I22) similar to invertase/pectin methylesterase inhibitor family protein [Arabidopsis thaliana] (TAIR:AT3G47380.1); similar to putative ripening-related protein [Vitis vinife
MSGI1_18397	50320177	17.9	0.1	12.7	0.3	-7.5	-5.4	0	0	not assigned.unknown	not assigned.unknown
MSGI1_19387	50320183	19	0.5	6.4	0.1	-5.2	0	0	0	hormone metabolism.auxin.synthesis-degradation	UGT74B1 (UDP-glucosyl transferase 74B1); UDP-glycosyltransferase/ thiohydroximate beta-D-glucosyltransferase/ transferase, transferring glycosyl groups Encodes a UDP-glucose:thiohydroximate S-glucosyltransferase, involved in glucosinolate biosynthesis si
MSGI1_19387	50320183	19	0.5	6.4	0.1	-5.2	0	0	0	cell wall	UGT74B1 (UDP-glucosyl transferase 74B1); UDP-glycosyltransferase/ thiohydroximate beta-D-glucosyltransferase/ transferase, transferring glycosyl groups Encodes a UDP-glucose:thiohydroximate S-glucosyltransferase, involved in glucosinolate biosynthesis si
MSGI1_16985	50320187	25.8	11.6	69.5	17	0	-2	-1.4	0	lipid metabolism.lipid transfer proteins etc	LP1 (nonspecific lipid transfer protein 1) Non-specific lipid transfer protein. Binds calmodulin in a Ca2+-independent manner. Localized to the cell wall. Specifically expressed in L1 epidermal layer. Identical to Nonspecific lipid-transfer protein 1 pre
MSGI1_16985	50320187	25.8	11.6	69.5	17	0	-2	-1.4	0	cell wall	LP1 (nonspecific lipid transfer protein 1) Non-specific lipid transfer protein. Binds calmodulin in a Ca2+-independent manner. Localized to the cell wall. Specifically expressed in L1 epidermal layer. Identical to Nonspecific lipid-transfer protein 1 pre
MSGI1_23410	50320194	5.7	0	12.8	0.3	0	-5.4	0	0	hormone metabolism.auxin.induced-regulated-responsive-activated	auxin-responsive protein, putative similar to auxin-responsive protein, putative [Arabidopsis thaliana] (TAIR:AT2G21210.1); similar to auxin-induced SAUR-like protein [Capsicum annuum] (GB:AAM12778.1); contains InterPro domain Auxin responsive SAUR prot
MSGI1_21793	50320195	9.4	11.1	33.5	4.5	0	-2.9	-1.8	0	not assigned.unknown	not assigned.unknown
MSGI1_22516	50320196	1.6	2.6	42.5	52.1	0	0	-4.7	-4.3	RNA.regulation of transcription.unclassified	zinc finger (AN1-like) family protein Identical to Zinc finger A20 and AN1 domain-containing stress-associated protein 4 (AtSAP4) (SAP4) [Arabidopsis Thaliana] (GB:Q9SJM6;GB:Q0IGN9); similar to zinc finger (AN1-like) family protein [Arabidopsis thaliana
MSGI1_35399	50320214	2.2	2.7	19.5	16.5	0	0	-3.1	-2.6	not assigned.unknown	not assigned.unknown
MSGI1_16632	50320216	19.3	51.6	96.4	142.5	1.4	0	-2.3	-1.5	cell wall	LTP3 (LIPID TRANSFER PROTEIN 3); lipid binding lipid transfer protein 3 Identical to Nonspecific lipid-transfer protein 3 precursor (LTP 3) (LTP3) [Arabidopsis Thaliana] (GB:Q9LLR7;GB:Q9FIE6); similar to LTP4 (LIPID TRANSFER PROTEIN 4), lipid binding [Ar
MSGI1_16632	50320216	19.3	51.6	96.4	142.5	1.4	0	-2.3	-1.5	lipid metabolism.lipid transfer proteins etc	LTP3 (LIPID TRANSFER PROTEIN 3); lipid binding lipid transfer protein 3 Identical to Nonspecific lipid-transfer protein 3 precursor (LTP 3) (LTP3) [Arabidopsis Thaliana] (GB:Q9LLR7;GB:Q9FIE6); similar to LTP4 (LIPID TRANSFER PROTEIN 4), lipid binding [Ar
MSGI1_19121	50320236	29.5	0.8	5.3	0.7	-5.2	0	2.5	0	misc.plastocyanin-like	plastocyanin-like domain-containing protein similar to plastocyanin-like domain-containing protein [Arabidopsis thaliana] (TAIR:AT3G18590.1); similar to Hypothetical protein [Oryza sativa (japonica cultivar-group)] (GB:AAO17030.1); similar to Os03g011500
MSGI1_19121	50320236	29.5	0.8	5.3	0.7	-5.2	0	2.5	0	nodulin_nodulin-like	nodulin_nodulin-like
MSGI1_18459	50320238	40.3	9.3	42.9	30.2	-2.1	0	0	-1.7	cell wall	LTP3 (LIPID TRANSFER PROTEIN 3); lipid binding lipid transfer protein 3 Identical to Nonspecific lipid-transfer protein 3 precursor (LTP 3) (LTP3) [Arabidopsis Thaliana] (GB:Q9LLR7;GB:Q9FIE6); similar to LTP4 (LIPID TRANSFER PROTEIN 4), lipid binding [Ar
MSGI1_18459	50320238	40.3	9.3	42.9	30.2	-2.1	0	0	-1.7	lipid metabolism.lipid transfer proteins etc	LTP3 (LIPID TRANSFER PROTEIN 3); lipid binding lipid transfer protein 3 Identical to Nonspecific lipid-transfer protein 3 precursor (LTP 3) (LTP3) [Arabidopsis Thaliana] (GB:Q9LLR7;GB:Q9FIE6); similar to LTP4 (LIPID TRANSFER PROTEIN 4), lipid binding [Ar
MSGI1_48483	50320243	86.6	21.3	21.9	17.7	-2	0	2	0	DNA.synthesis/chromatin structure.histone	histone H2A, putative Identical to Probable histone H2A.4 (HTA12) [Arabidopsis Thaliana] (GB:Q9LZ46); similar to histone H2A, putative [Arabidopsis thaliana] (TAIR:AT5G59870.1); similar to Histone H2A (GB:Q9M531); contains InterPro domain Histone-fold;
MSGI1_19120	50320279	298.5	63	116	187.5	-2.2	0	1.4	-1.6	PS.calvin cyle.rubisco small subunit	ribulose bisphosphate carboxylase small chain 1A / RuBisCO small subunit 1A (RBCS-1A) (ATS1A) Identical to Ribulose bisphosphate carboxylase small chain 1A, chloroplast precursor (EC 4.1.1.39) (RuBisCO small subunit 1A) (RBCS-1A) [Arabidopsis Thaliana]
MSGI1_51510	50320290	64.4	133.1	117.7	119.5	1	0	0	0	not assigned.unknown	not assigned.unknown
MSGI1_24474	50320303	99.9	133.3	53.6	237.7	0	2.1	0	0	hormone metabolism.jasmonate.synthesis-degradation.lipoxygenase	LOX1 (Lipoxygenase 1); lipoxygenase lipoxygenase, a defense gene conferring resistance Xanthomonas campestris Identical to Lipoxygenase 1 (EC 1.13.11.12) (LOX1) [Arabidopsis Thaliana] (GB:Q06327); similar to LOX3 (Lipoxygenase 3), iron ion binding / lipo
MSGI1_19057	50320312	154.4	32.5	140	194.2	-2.2	0	0	-2.6	PS.calvin cyle.rubisco small subunit	ribulose bisphosphate carboxylase small chain 1A / RuBisCO small subunit 1A (RBCS-1A) (ATS1A) Identical to Ribulose bisphosphate carboxylase small chain 1A, chloroplast precursor (EC 4.1.1.39) (RuBisCO small subunit 1A) (RBCS-1A) [Arabidopsis Thaliana]
MSGI1_74912	50320327	14.6	31.2	57.4	17.5	0	-1.7	-2	0	not assigned.unknown	not assigned.unknown
MSGI1_22593	50320352	10.3	16.6	110.1	4.6	0	-4.6	-3.4	0	signalling.calcium	calcium-binding EF hand family protein similar to calmodulin-related protein, putative [Arabidopsis thaliana] (TAIR:AT1G76640.1); similar to regulator of gene silencing [Nicotiana tabacum] (GB:AAK11255.1); contains InterPro domain EF-Hand type; (InterPr
MSGI1_29947	50320353	17.7	9.7	54.3	18.1	0	-1.6	-1.6	0	transporter.sugars	ATINT1 (INOSITOL TRANSPORTER 1); carbohydrate transporter/ sugar porter Identical to Probable inositol transporter 1 (INT1) [Arabidopsis Thaliana] (GB:Q8VZR6;GB:O22848); similar to ATINT2 (INOSITOL TRANSPORTER 2), carbohydrate transporter/ sugar porter
MSGI1_22439	50320354	0.8	0.3	29.2	3.7	0	-3	-5.2	0	not assigned.unknown	not assigned.unknown
MSGI1_22438	50320369	10	4.4	14.7	1.7	0	-3.1	0	0	signalling.in sugar and nutrient physiology	photoassimilate-responsive protein-related similar to photoassimilate-responsive protein, putative [Arabidopsis thaliana] (TAIR:AT5G52390.1); similar to NtEIG-E80 [Nicotiana tabacum] (GB:BAB16427.1); contains InterPro domain PAR1; (InterPro:IPR009489)
MSGI1_29724	50320377	50.7	48.8	26.8	58.8	0	1.1	0	0	RNA.RNA binding	nuclear RNA-binding protein, putative similar to nuclear RNA-binding protein, putative [Arabidopsis thaliana] (TAIR:AT4G17520.1); similar to nuclear RNA binding protein, putative [Brassica oleracea] (GB:ABD64914.1); contains InterPro domain Hyaluronan/m
MSGI1_24638	50320378	36.4	10.5	18.9	17.6	-1.8	0	0	0	PS.lightreaction.photosystem II.PSII polypeptide subunits	oxygen-evolving complex-related Identical to Unknown thylakoid lumen protein, chloroplast precursor [Arabidopsis Thaliana] (GB:Q9S720); similar to thylakoid lumen protein, chloroplast precursor-related [Medicago truncatula] (GB:ABE82597.1); similar to O
MSGI1_25069	50320380	114.5	61.3	27.6	56	0	1	2.1	0	protein.synthesis.misc ribososomal protein	40S ribosomal protein S9 (RPS9C) Identical to 40S ribosomal protein S9-2 (RPS9C) [Arabidopsis Thaliana] (GB:Q9FLF0); similar to 40S ribosomal protein S9 (RPS9B) [Arabidopsis thaliana] (TAIR:AT5G15200.1); similar to 40S ribosomal protein S9 [Catharanthus
MSGI1_57661	50320407	0	0.1	20.4	7.6	0	0	-5.4	0	not assigned.unknown	not assigned.unknown
MSGI1_18588	50320417	5.4	13.5	24.8	46.8	0	0	-2.2	-1.8	cell wall	LTP3 (LIPID TRANSFER PROTEIN 3); lipid binding lipid transfer protein 3 Identical to Nonspecific lipid-transfer protein 3 precursor (LTP 3) (LTP3) [Arabidopsis Thaliana] (GB:Q9LLR7;GB:Q9FIE6); similar to LTP4 (LIPID TRANSFER PROTEIN 4), lipid binding [Ar
MSGI1_18588	50320417	5.4	13.5	24.8	46.8	0	0	-2.2	-1.8	lipid metabolism.lipid transfer proteins etc	LTP3 (LIPID TRANSFER PROTEIN 3); lipid binding lipid transfer protein 3 Identical to Nonspecific lipid-transfer protein 3 precursor (LTP 3) (LTP3) [Arabidopsis Thaliana] (GB:Q9LLR7;GB:Q9FIE6); similar to LTP4 (LIPID TRANSFER PROTEIN 4), lipid binding [Ar
MSGI1_54640	50320445	6.3	11.1	20.2	3.3	0	-2.6	0	0	RNA.regulation of transcription.unclassified	aspartyl protease family protein similar to aspartyl protease family protein [Arabidopsis thaliana] (TAIR:AT1G66180.1); similar to Os01g0844500 [Oryza sativa (japonica cultivar-group)] (GB:NP_001044781.1); similar to Aspartic proteinase nepenthesin-1 pr
MSGI1_24244	50320462	93.3	34.7	40.3	42.4	-1.4	0	1.2	0	not assigned.unknown	not assigned.unknown
MSGI1_22002	50320463	50.7	20.8	12	8.6	-1.3	0	2.1	0	not assigned.unknown	not assigned.unknown
MSGI1_79671	50320467	138.9	152	165.7	71.9	0	-1.2	0	1.1	not assigned.unknown	not assigned.unknown
MSGI1_18844	50320469	21.8	19.6	5.2	6.2	0	0	2.1	0	not assigned.unknown	not assigned.unknown
MSGI1_18065	50320470	18.4	23.1	33.4	51.7	0	0	0	-1.2	not assigned.unknown	not assigned.unknown
MSGI1_18313	50320475	14.5	0.1	13.4	0.3	-7.2	-5.5	0	0	not assigned.unknown	not assigned.unknown
MSGI1_21301	50320481	100.3	44.1	121.6	126.2	-1.2	0	0	-1.5	PS.lightreaction.photosystem I.PSI polypeptide subunits	PSAK (PHOTOSYSTEM I SUBUNIT K) Encodes subunit K of photosystem I reaction center. Identical to Photosystem I reaction center subunit psaK, chloroplast precursor (Photosystem I subunit X) (PSI-K) (PSAK) [Arabidopsis Thaliana] (GB:Q9SUI5;GB:Q9C8G7); simil
MSGI1_18394	50320489	6.5	4.3	27	7.9	0	0	-2.1	0	not assigned.unknown	not assigned.unknown
MSGI1_18126	50320494	1.1	0.6	37.7	0.3	0	-7	-5.1	0	misc.UDP glucosyl and glucoronyl transferases	GT/UGT74F2 (UDP-GLUCOSYLTRANSFERASE 74F2); UDP-glucosyltransferase/ UDP-glycosyltransferase/ transferase, transferring glycosyl groups / transferase, transferring hexosyl groups Induced by Salicylic acid, virus, fungus and bacteria.Involved in the trypto
MSGI1_18126	50320494	1.1	0.6	37.7	0.3	0	-7	-5.1	0	cell wall	GT/UGT74F2 (UDP-GLUCOSYLTRANSFERASE 74F2); UDP-glucosyltransferase/ UDP-glycosyltransferase/ transferase, transferring glycosyl groups / transferase, transferring hexosyl groups Induced by Salicylic acid, virus, fungus and bacteria.Involved in the trypto
MSGI1_18458	50320503	90.8	9.9	76.8	25.2	-3.2	-1.6	0	0	not assigned.unknown	not assigned.unknown
MSGI1_21791	50320506	97.1	47.5	41.9	52.6	-1	0	1.2	0	protein.synthesis.misc ribososomal protein	EMB1080 (EMBRYO DEFECTIVE 1080); structural constituent of ribosome Identical to 40S ribosomal protein S11-1 (RPS11A) [Arabidopsis Thaliana] (GB:P16181); similar to RPS11-BETA (RIBOSOMAL PROTEIN S11-BETA), structural constituent of ribosome [Arabidopsis
MSGI1_22513	50320515	88.2	105.9	210.9	89.5	0	-1.2	-1.3	0	protein.degradation.cysteine protease	cysteine proteinase (RD21A) / thiol protease Identical to Cysteine proteinase RD21a precursor (EC 3.4.22.-) (RD21) (RD21A) [Arabidopsis Thaliana] (GB:P43297); similar to cysteine proteinase, putative / thiol protease, putative [Arabidopsis thaliana] (TA
MSGI1_21790	50320521	65.8	109.4	299	59.9	0	-2.3	-2.2	0	not assigned.unknown	not assigned.unknown
MSGI1_24881	50320524	406	610.6	333.4	2107.1	0	2.7	0	-1.8	major CHO metabolism.degradation.starch.starch cleavage	ATBETA-AMY (BETA-AMYLASE); beta-amylase cytosolic beta-amylase expressed in rosette leaves and inducible by sugar. RAM1 mutants have reduced beta amylase in leaves and stems. Identical to Beta-amylase (EC 3.2.1.2) (1,4-alpha-D-glucan maltohydrolase) (BMY
MSGI1_39714	50320531	90.4	21.4	54.6	48	-2.1	0	0	0	PS.lightreaction.photosystem II.PSII polypeptide subunits	photosystem II 5 kD protein similar to PSBTN (photosystem II subunit T) [Arabidopsis thaliana] (TAIR:AT3G21055.1); similar to unknown [Brassica rapa] (GB:ABD91572.1)
MSGI1_30978	50320551	25.7	13.5	130.8	26.9	0	-2.3	-2.3	0	cell wall	LCR68/PDF2.3 (Low-molecular-weight cysteine-rich 68); protease inhibitor Identical to Probable low-molecular-weight cysteine-rich protein LCR68 precursor (LCR68) [Arabidopsis Thaliana] (GB:Q9ZUL7); similar to LCR69/PDF2.2 (Low-molecular-weight cysteine-
MSGI1_30978	50320551	25.7	13.5	130.8	26.9	0	-2.3	-2.3	0	cell wall	LCR68/PDF2.3 (Low-molecular-weight cysteine-rich 68); protease inhibitor Identical to Probable low-molecular-weight cysteine-rich protein LCR68 precursor (LCR68) [Arabidopsis Thaliana] (GB:Q9ZUL7); similar to LCR69/PDF2.2 (Low-molecular-weight cysteine-
MSGI1_30978	50320551	25.7	13.5	130.8	26.9	0	-2.3	-2.3	0	stress.biotic	LCR68/PDF2.3 (Low-molecular-weight cysteine-rich 68); protease inhibitor Identical to Probable low-molecular-weight cysteine-rich protein LCR68 precursor (LCR68) [Arabidopsis Thaliana] (GB:Q9ZUL7); similar to LCR69/PDF2.2 (Low-molecular-weight cysteine-
MSGI1_30978	50320551	25.7	13.5	130.8	26.9	0	-2.3	-2.3	0	metal handling.binding, chelation and storage	LCR68/PDF2.3 (Low-molecular-weight cysteine-rich 68); protease inhibitor Identical to Probable low-molecular-weight cysteine-rich protein LCR68 precursor (LCR68) [Arabidopsis Thaliana] (GB:Q9ZUL7); similar to LCR69/PDF2.2 (Low-molecular-weight cysteine-
MSGI1_21930	50320570	84	4.2	900.1	67.7	-4.3	-3.7	-3.4	-4	lipid metabolism.lipid transfer proteins etc	LP1 (nonspecific lipid transfer protein 1) Non-specific lipid transfer protein. Binds calmodulin in a Ca2+-independent manner. Localized to the cell wall. Specifically expressed in L1 epidermal layer. Identical to Nonspecific lipid-transfer protein 1 pre
MSGI1_21930	50320570	84	4.2	900.1	67.7	-4.3	-3.7	-3.4	-4	cell wall	LP1 (nonspecific lipid transfer protein 1) Non-specific lipid transfer protein. Binds calmodulin in a Ca2+-independent manner. Localized to the cell wall. Specifically expressed in L1 epidermal layer. Identical to Nonspecific lipid-transfer protein 1 pre
MSGI1_28075	50320573	65.3	133.7	81.3	91.4	1	0	0	0	major CHO metabolism.degradation.sucrose.Susy	SUS4; UDP-glycosyltransferase/ sucrose synthase/ transferase, transferring glycosyl groups Encodes a protein with sucrose synthase activity (SUS4). similar to SUS1 (SUCROSE SYNTHASE 1), UDP-glycosyltransferase/ sucrose synthase [Arabidopsis thaliana] (TA
MSGI1_28075	50320573	65.3	133.7	81.3	91.4	1	0	0	0	nodulin_nodulin-like	nodulin_nodulin-like
MSGI1_22000	50320593	44.7	92.8	71	51.6	1.1	0	0	0	RNA.regulation of transcription.unclassified	zinc finger (AN1-like) family protein Identical to Zinc finger A20 and AN1 domain-containing stress-associated protein 5 (AtSAP5) (SAP5) [Arabidopsis Thaliana] (GB:Q9LHJ8); similar to DNA binding / zinc ion binding [Arabidopsis thaliana] (TAIR:AT1G51200
MSGI1_21575	50320603	58.2	102.1	191.8	43.4	0	-2.1	-1.7	1.2	not assigned.unknown	not assigned.unknown
MSGI1_25950	50320665	7.2	28.8	30.3	8.2	2	-1.9	-2.1	1.8	not assigned.unknown	not assigned.unknown
MSGI1_38990	50320682	28.4	50	93.3	54.4	0	0	-1.7	0	secondary metabolism.flavonoids.dihydroflavonols	UDP-glucoronosyl/UDP-glucosyl transferase family protein the glycosyltransferase (UGT72B1) is involved in metabolizing xenobiotica (chloroaniline and chlorophenole). Comparison between wild type and knock-out mutant demonstrates the central role of this g
MSGI1_24082	50320712	58.8	309.8	325.1	273.8	2.4	0	-2.5	0	not assigned.unknown	not assigned.unknown
MSGI1_24401	50320713	7.3	7.6	55.2	39.5	0	0	-2.9	-2.4	development.late embryogenesis abundant	late embryogenesis abundant family protein / LEA family protein similar to LEA14 (LATE EMBRYOGENESIS ABUNDANT 14) [Arabidopsis thaliana] (TAIR:AT1G01470.1); similar to Os03g0843300 [Oryza sativa (japonica cultivar-group)] (GB:NP_001051862.1); similar to
MSGI1_21300	50320753	24.8	27.1	97.7	32.2	0	-1.6	-2	0	not assigned.unknown	not assigned.unknown
MSGI1_22659	50320784	109.4	57.3	42.1	66.1	0	0	1.4	0	protein.synthesis.misc ribososomal protein	60S ribosomal protein L13A (RPL13aD) Identical to 60S ribosomal protein L13a-4 (RPL13AD) [Arabidopsis Thaliana] (GB:Q9FKC0;GB:Q42084); similar to 60S ribosomal protein L13A (RPL13aA) [Arabidopsis thaliana] (TAIR:AT3G07110.1); similar to 60S ribosomal pr
MSGI1_25483	50320809	15.8	8.9	113.3	8.9	0	-3.7	-2.8	0	not assigned.unknown	not assigned.unknown
MSGI1_28738	50320818	54.3	120.9	63.1	22.7	1.2	-1.5	0	2.4	not assigned.unknown	not assigned.unknown
MSGI1_21863	50320855	5.1	2.9	16.2	30.7	0	0	0	-3.4	hormone metabolism.jasmonate.synthesis-degradation.allene oxidase cyclase	AOC3 (ALLENE OXIDE CYCLASE 3) Encodes allene oxide cyclase, one of the enzymes involved in jasmonic acid biosynthesis. One of four genes in Arabidopsis that encode this enzyme. mRNA expression is upregulated in senescing leaves. Note: Nomenclature for
MSGI1_24975	50320862	2.5	1.7	241.6	84.8	0	-1.5	-6.6	-5.6	cell wall	LCR68/PDF2.3 (Low-molecular-weight cysteine-rich 68); protease inhibitor Identical to Probable low-molecular-weight cysteine-rich protein LCR68 precursor (LCR68) [Arabidopsis Thaliana] (GB:Q9ZUL7); similar to LCR69/PDF2.2 (Low-molecular-weight cysteine-
MSGI1_24975	50320862	2.5	1.7	241.6	84.8	0	-1.5	-6.6	-5.6	cell wall	LCR68/PDF2.3 (Low-molecular-weight cysteine-rich 68); protease inhibitor Identical to Probable low-molecular-weight cysteine-rich protein LCR68 precursor (LCR68) [Arabidopsis Thaliana] (GB:Q9ZUL7); similar to LCR69/PDF2.2 (Low-molecular-weight cysteine-
MSGI1_24975	50320862	2.5	1.7	241.6	84.8	0	-1.5	-6.6	-5.6	metal handling.binding, chelation and storage	LCR68/PDF2.3 (Low-molecular-weight cysteine-rich 68); protease inhibitor Identical to Probable low-molecular-weight cysteine-rich protein LCR68 precursor (LCR68) [Arabidopsis Thaliana] (GB:Q9ZUL7); similar to LCR69/PDF2.2 (Low-molecular-weight cysteine-
MSGI1_24975	50320862	2.5	1.7	241.6	84.8	0	-1.5	-6.6	-5.6	stress.biotic	LCR68/PDF2.3 (Low-molecular-weight cysteine-rich 68); protease inhibitor Identical to Probable low-molecular-weight cysteine-rich protein LCR68 precursor (LCR68) [Arabidopsis Thaliana] (GB:Q9ZUL7); similar to LCR69/PDF2.2 (Low-molecular-weight cysteine-
MSGI1_21929	50320890	13.3	0.2	4.6	0.3	-6.1	0	0	0	RNA.regulation of transcription.AP2/EREBP, APETALA2/Ethylene-responsive element binding protein family	SHN3 (SHINE3); DNA binding / transcription factor encodes a member of the ERF (ethylene response factor) subfamily B-6 of ERF/AP2 transcription factor family. The protein contains one AP2 domain. There are 12 members in this subfamily including RAP2.11.
MSGI1_31900	50320903	45.2	69.6	13.4	10.9	0	0	1.8	2.7	hormone metabolism.brassinosteroid.signal transduction.BRI	BIN2 (BRASSINOSTEROID-INSENSITIVE 2); kinase ATSK (shaggy-like kinase) family member that encodes an AtSK protein involved in the cross-talk between auxin and brassinosteroid signaling pathways. BR-INSENSITIVE 2 mutant indicated that the BR-insensitive d
MSGI1_115817	50320925	40.6	10.1	41.2	8.9	-2	-2.2	0	0	not assigned.unknown	not assigned.unknown
MSGI1_33104	50320941	51	29.6	20.1	40.2	0	0	1.3	0	protein.synthesis.misc ribososomal protein	40S ribosomal protein S29 (RPS29C) Identical to 40S ribosomal protein S29 (RPS29C) [Arabidopsis Thaliana] (GB:Q680P8;GB:Q9LDT9); similar to 40S ribosomal protein S29 (RPS29B) [Arabidopsis thaliana] (TAIR:AT3G44010.1); similar to 40S ribosomal protein S29
MSGI1_116649	50320972	82.1	2.6	29.2	1.9	-5	-3.9	1.5	0	not assigned.unknown	not assigned.unknown
MSGI1_21998	50320979	101.2	50.1	71	51.5	-1	0	0	0	cell wall.cellulose synthesis.cellulose synthase	CESA2 (CELLULASE SYNTHASE 2); cellulose synthase/ transferase, transferring glycosyl groups Encodes a cellulose synthase catalytic subunit. Identical to Cellulose synthase A catalytic subunit 2 [UDP-forming] (EC 2.4.1.12) (AtCesA-2) (Ath-A) (CESA2) [Arab
MSGI1_32810	50320989	56.6	15.8	17	13	-1.8	0	1.7	0	DNA.synthesis/chromatin structure.histone	histone H2B Identical to Histone H2B.11 (HTB4) [Arabidopsis Thaliana] (GB:P40283;GB:Q5PP00;GB:Q8LDE5;GB:Q9FJE5); similar to histone H2B [Arabidopsis thaliana] (TAIR:AT3G45980.1); similar to Histone H2B (GB:O22582); contains InterPro domain Histone-fold;
MSGI1_24553	50320998	16.4	1.4	7.8	0.8	-3.6	0	0	0	lipid metabolism.Phospholipid synthesis	ATGPAT6/GPAT6 (GLYCEROL-3-PHOSPHATE ACYLTRANSFERASE 6); 1-acylglycerol-3-phosphate O-acyltransferase/ acyltransferase Encodes a protein with glycerol-3-phosphate acyltransferase activity. Identical to Glycerol-3-phosphate acyltransferase 6 (EC 2.3.1.15)
MSGI1_38508	50320999	80.4	33.2	9.8	12.6	-1.3	0	3	0	DNA.synthesis/chromatin structure.histone	histone H2B, putative Identical to Putative histone H2B.9 (HTB10) [Arabidopsis Thaliana] (GB:Q9LZ45); similar to histone H2B, putative [Arabidopsis thaliana] (TAIR:AT3G53650.1); similar to Probable histone H2B.3 (GB:Q1SU99); similar to Probable histone
MSGI1_53299	50321002	17.3	17.7	22.6	4.1	0	-2.5	0	0	signalling.in sugar and nutrient physiology	phosphate-responsive protein, putative (EXO) similar to PHI-1 (PHOSPHATE-INDUCED 1) [Arabidopsis thaliana] (TAIR:AT1G35140.1); similar to phi-1 [Nicotiana tabacum] (GB:BAA33810.1); contains InterPro domain Phosphate-induced protein 1 conserved region; (
MSGI1_53299	50321002	17.3	17.7	22.6	4.1	0	-2.5	0	0	cell wall	phosphate-responsive protein, putative (EXO) similar to PHI-1 (PHOSPHATE-INDUCED 1) [Arabidopsis thaliana] (TAIR:AT1G35140.1); similar to phi-1 [Nicotiana tabacum] (GB:BAA33810.1); contains InterPro domain Phosphate-induced protein 1 conserved region; (
MSGI1_22877	50321010	2.9	6.5	26.6	33.7	0	0	-3.2	-2.4	not assigned.unknown	not assigned.unknown
MSGI1_54639	50321015	151.6	89.7	56.3	82.1	0	0	1.4	0	nucleotide metabolism.phosphotransfer and pyrophosphatases.nucleoside diphosphate kinase	NDPK1 (nucleoside diphosphate kinase 1); ATP binding / nucleoside diphosphate kinase nucleoside diphosphate kinase type 1 (NDPK1) gene, complete Identical to Nucleoside diphosphate kinase 1 (EC 2.7.4.6) (Nucleoside diphosphate kinase I) (NDK I) (NDP kina
MSGI1_95743	50321021	1.8	3.4	24	1.8	0	-3.7	-3.7	0	not assigned.unknown	not assigned.unknown
MSGI1_31212	50321025	7.3	17.5	0.1	0	0	0	0	5.1	not assigned.unknown	not assigned.unknown
MSGI1_24880	50321105	218	177.7	57.5	95.1	0	0	1.9	0	amino acid metabolism.synthesis.serine-glycine-cysteine group.glycine.glycine hydroxymethyltransferase	SHM4 (SERINE HYDROXYMETHYLTRANSFERASE 4); glycine hydroxymethyltransferase Encodes a serine hydroxymethyltransferase maximally expressed in root similar to SHM5 (SERINE HYDROXYMETHYLTRANSFERASE 5), glycine hydroxymethyltransferase [Arabidopsis thaliana]
MSGI1_24880	50321105	218	177.7	57.5	95.1	0	0	1.9	0	PS.photorespiration.serine hydroxymethyltransferase	SHM4 (SERINE HYDROXYMETHYLTRANSFERASE 4); glycine hydroxymethyltransferase Encodes a serine hydroxymethyltransferase maximally expressed in root similar to SHM5 (SERINE HYDROXYMETHYLTRANSFERASE 5), glycine hydroxymethyltransferase [Arabidopsis thaliana]
MSGI1_24880	50321105	218	177.7	57.5	95.1	0	0	1.9	0	C1-metabolism.glycine hydroxymethyltransferase	SHM4 (SERINE HYDROXYMETHYLTRANSFERASE 4); glycine hydroxymethyltransferase Encodes a serine hydroxymethyltransferase maximally expressed in root similar to SHM5 (SERINE HYDROXYMETHYLTRANSFERASE 5), glycine hydroxymethyltransferase [Arabidopsis thaliana]
MSGI1_86398	50321115	2.1	9.2	16.2	12	0	0	-2.9	0	not assigned.unknown	not assigned.unknown
MSGI1_23967	50321137	63.1	29.3	23.7	28.7	-1.1	0	1.4	0	protein.synthesis.misc ribososomal protein	40S ribosomal protein S25 (RPS25B) Identical to 40S ribosomal protein S25-2 (RPS25B) [Arabidopsis Thaliana] (GB:Q9SIK2); similar to 40S ribosomal protein S25 (RPS25E) [Arabidopsis thaliana] (TAIR:AT4G39200.1); similar to S25 ribosomal protein [Medicago t
MSGI1_22590	50321165	32.7	14.1	9.6	8.2	0	0	1.8	0	not assigned.unknown	not assigned.unknown
MSGI1_34872	50321204	51	60.4	15.7	8.3	0	0	1.7	2.9	metal handling.binding, chelation and storage	MTO3 (S-adenosylmethionine synthase 3); methionine adenosyltransferase S-adenosylmethionine synthetase similar to SAM1 (S-adenosylmethionine synthetase 1), methionine adenosyltransferase [Arabidopsis thaliana] (TAIR:AT1G02500.2); similar to MAT2/SAM-2 (S
MSGI1_34872	50321204	51	60.4	15.7	8.3	0	0	1.7	2.9	amino acid metabolism.synthesis.aspartate family.methionine.S-adenosylmethionine synthetase	MTO3 (S-adenosylmethionine synthase 3); methionine adenosyltransferase S-adenosylmethionine synthetase similar to SAM1 (S-adenosylmethionine synthetase 1), methionine adenosyltransferase [Arabidopsis thaliana] (TAIR:AT1G02500.2); similar to MAT2/SAM-2 (S
MSGI1_57345	50321229	0.9	3.3	12.7	2.2	0	0	-3.8	0	not assigned.unknown	not assigned.unknown
MSGI1_22510	50321257	36.4	49.1	90	55.8	0	0	-1.3	0	not assigned.unknown	not assigned.unknown
MSGI1_30055	50321273	39.1	19.6	15.4	37.6	0	0	1.3	0	protein.synthesis.misc ribososomal protein	60S ribosomal protein L6 (RPL6B) Identical to 60S ribosomal protein L6-3 (RPL6C) [Arabidopsis Thaliana] (GB:Q9C9C5); Identical to 60S ribosomal protein L6-2 (RPL6B) [Arabidopsis Thaliana] (GB:Q9C9C6); similar to 60S ribosomal protein L6 (RPL6C) [Arabido
MSGI1_24398	50321305	36	7.6	70.2	32.5	-2.2	-1.1	0	-2.1	cell wall.pectin*esterases.acetyl esterase	pectinacetylesterase family protein similar to pectinacetylesterase, putative [Arabidopsis thaliana] (TAIR:AT4G19410.1); similar to pectinacetylesterase precursor [Vigna radiata var. radiata] (GB:CAA67728.1); contains InterPro domain Pectinacetylesteras
MSGI1_20963	50321336	0	0	59.8	46.5	0	0	-6.9	-6.5	amino acid metabolism.degradation.aromatic aa.tyrosine	fumarylacetoacetase, putative similar to fumarylacetoacetase [Medicago truncatula] (GB:ABD33010.1); similar to Os02g0196800 [Oryza sativa (japonica cultivar-group)] (GB:NP_001046195.1); contains InterPro domain Fumarylacetoacetate (FAA) hydrolase; (Inte
MSGI1_31088	50321344	49.7	45.5	17.9	20.4	0	0	1.5	0	protein.degradation.ubiquitin.E2	UBC9 (UBIQUITIN CONJUGATING ENZYME 9); ubiquitin-protein ligase ubiquitin conjugating enzyme Identical to SUMO-conjugating enzyme UBC9 (EC 6.3.2.-) (Ubiquitin-conjugating enzyme E2-17 kDa) (Ubiquitin-protein ligase 9) (Ubiquitin carrier protein 9) (UBCAT
MSGI1_32027	50321384	34	43.2	435.6	152.8	0	-1.5	-3.7	-1.8	not assigned.unknown	not assigned.unknown
MSGI1_22071	50321386	8.3	6.7	47.2	9.8	0	-2.3	-2.5	0	development.unspecified	caleosin-related family protein similar to caleosin-related family protein [Arabidopsis thaliana] (TAIR:AT1G70670.1); similar to Os06g0254700 [Oryza sativa (japonica cultivar-group)] (GB:NP_001057304.1); similar to putative ABA-induced protein [Cynodon d
MSGI1_22738	50321392	0.8	0.8	12.1	1.8	0	0	-3.9	0	cell.organisation	dynein light chain, putative similar to dynein light chain, putative [Arabidopsis thaliana] (TAIR:AT3G16120.1); similar to Os02g0269200 [Oryza sativa (japonica cultivar-group)] (GB:NP_001046516.1); similar to Dynein light chain, type 1 [Medicago truncat
MSGI1_23060	50321395	28.8	88.5	38.3	44.5	1.6	0	0	0	not assigned.unknown	not assigned.unknown
MSGI1_40407	50321408	10.3	17.5	72.4	21.5	0	-1.8	-2.8	0	not assigned.unknown	not assigned.unknown
MSGI1_30332	50321427	29.6	8	19.9	15.7	-1.9	0	0	0	hormone metabolism.jasmonate.synthesis-degradation.lipoxygenase	LOX2 (LIPOXYGENASE 2) Chloroplast lipoxygenase required for wound-induced jasmonic acid accumulation in Arabidopsis.Mutants are resistant to Staphylococcus aureus and accumulate salicylic acid upon infection. Identical to Lipoxygenase, chloroplast precur
MSGI1_31898	50321439	32.2	61.6	13.1	28.4	0	0	0	1.1	protein.degradation.ubiquitin.E3.SCF.FBOX	kelch repeat-containing F-box family protein similar to kelch repeat-containing F-box family protein [Arabidopsis thaliana] (TAIR:AT1G15670.1); similar to kelch repeat-containing F-box-like [Oryza sativa (japonica cultivar-group)] (GB:BAD25000.1); conta
MSGI1_26113	50321453	16.8	9.9	2	1.6	0	0	3.1	0	protein.degradation.ubiquitin	UBQ1 (EARLY-RESPONSIVE TO DEHYDRATION 16, UBIQUITIN EXTENSION PROTEIN 1); protein binding Ubiquitin extension protein Identical to Ubiquitin (UBQ16) [Arabidopsis Thaliana] (GB:P59263;GB:O80715;GB:Q38875;GB:Q9LDJ2;GB:Q9LYW1;GB:Q9M1P9;GB:Q9S7X3); Identical
MSGI1_28340	50321484	97	53.4	35.8	61.4	0	0	1.4	0	protein.synthesis.misc ribososomal protein	40S ribosomal protein S16 (RPS16A) Identical to 40S ribosomal protein S16-3 (RPS16C) [Arabidopsis Thaliana] (GB:Q42340); Identical to 40S ribosomal protein S16-1 (RPS16A) [Arabidopsis Thaliana] (GB:Q9SK22); similar to 40S ribosomal protein S16 (RPS16C) [
MSGI1_24242	50321490	15.7	16.1	46.3	4.6	0	-3.3	-1.6	0	not assigned.unknown	not assigned.unknown
MSGI1_79054	50321507	31.2	13.8	34.6	6.7	0	-2.4	0	0	not assigned.unknown	not assigned.unknown
MSGI1_24877	50321548	83.3	36.1	28.5	56.5	-1.2	0	1.5	0	protein.synthesis.misc ribososomal protein	40S ribosomal protein S25 (RPS25B) Identical to 40S ribosomal protein S25-2 (RPS25B) [Arabidopsis Thaliana] (GB:Q9SIK2); similar to 40S ribosomal protein S25 (RPS25E) [Arabidopsis thaliana] (TAIR:AT4G39200.1); similar to S25 ribosomal protein [Medicago t
MSGI1_21641	50321551	255.5	121.4	79.9	161.2	-1.1	1	1.7	0	protein.degradation.ubiquitin	UBQ1 (EARLY-RESPONSIVE TO DEHYDRATION 16, UBIQUITIN EXTENSION PROTEIN 1); protein binding Ubiquitin extension protein Identical to Ubiquitin (UBQ16) [Arabidopsis Thaliana] (GB:P59263;GB:O80715;GB:Q38875;GB:Q9LDJ2;GB:Q9LYW1;GB:Q9M1P9;GB:Q9S7X3); Identical
MSGI1_21025	50321552	31.7	20.5	2.9	5.6	0	0	3.5	0	not assigned.unknown	not assigned.unknown
MSGI1_23133	50321557	28.6	22	86	56.6	0	0	-1.6	-1.4	amino acid metabolism.synthesis.central amino acid metabolism.GABA.Glutamate decarboxylase	GAD (Glutamate decarboxylase 1); calmodulin binding Encodes one of two isoforms of glutamate decarboxylase. Identical to Glutamate decarboxylase 1 (EC 4.1.1.15) (GAD 1) (GAD1) [Arabidopsis Thaliana] (GB:Q42521;GB:Q9FFH9); similar to glutamate decarboxyla
MSGI1_22433	50321605	54.3	46	13.1	22.7	0	0	2.1	0	redox.ascorbate and glutathione	ATMAPR2 (ARABIDOPSIS THALIANA MEMBRANE-ASSOCIATED PROGESTERONE BINDING PROTEIN 2); heme binding / transition metal ion binding Identical to Putative steroid-binding protein 3 (AtMP3) (MP3) [Arabidopsis Thaliana] (GB:Q9SK39); similar to MSBP1 (ARABIDOPSIS
MSGI1_19383	50321622	31.7	40	150	68.7	0	-1.1	-2.2	0	stress.abiotic.drought/salt	RD22 (RESPONSIVE TO DESSICATION 22) responsive to dehydration 22 (RD22) mediated by ABA Identical to Dehydration-responsive protein RD22 precursor (RD22) [Arabidopsis Thaliana] (GB:Q08298); similar to BURP domain-containing protein [Arabidopsis thaliana]
MSGI1_21445	50321637	73.4	59.7	80.2	33.6	0	-1.3	0	0	signalling.calcium	calcium-transporting ATPase, plasma membrane-type, putative / Ca2+-ATPase, putative (ACA7) Identical to Putative calcium-transporting ATPase 7, plasma membrane-type (EC 3.6.3.8) (Ca(2+)-ATPase isoform 7) (ACA7) [Arabidopsis Thaliana] (GB:O64806); simila
MSGI1_26282	50321643	43.8	26	138.7	25.9	0	-2.4	-1.7	0	stress.abiotic.drought/salt	ERD4 (EARLY-RESPONSIVE TO DEHYDRATION 4) similar to early-responsive to dehydration protein-related / ERD protein-related [Arabidopsis thaliana] (TAIR:AT1G32090.1); similar to Os07g0150100 [Oryza sativa (japonica cultivar-group)] (GB:NP_001058898.1); sim
MSGI1_112866	50321655	16	11.9	1.2	0	0	0	3.7	4.6	not assigned.unknown	not assigned.unknown
MSGI1_21993	50321668	47.5	19.4	20.6	31.6	-1.3	0	1.2	0	transport.metabolite transporters at the mitochondrial membrane	dicarboxylate/tricarboxylate carrier (DTC) similar to mitochondrial substrate carrier family protein [Arabidopsis thaliana] (TAIR:AT2G22500.1); similar to Mitochondrial carrier protein [Medicago truncatula] (GB:ABE79078.1); similar to oxoglutarate malate
MSGI1_22203	50321679	193.3	177.2	91.1	154.6	0	0	1.1	0	stress.abiotic.heat	heat shock protein 81-4 (HSP81-4) similar to HSP81-1 (HEAT SHOCK PROTEIN 81-1), ATP binding / unfolded protein binding [Arabidopsis thaliana] (TAIR:AT5G52640.1); similar to HSP81-2 (EARLY-RESPONSIVE TO DEHYDRATION 8), ATP binding [Arabidopsis thaliana]
MSGI1_24397	50321681	2	4.8	17.3	19.4	0	0	-3.1	0	not assigned.unknown	not assigned.unknown
MSGI1_22349	50321697	2.6	3.5	8.9	24.4	0	0	0	-2.8	stress.biotic	pathogenesis-related thaumatin family protein similar to pathogenesis-related thaumatin family protein [Arabidopsis thaliana] (TAIR:AT2G17860.1); similar to Thaumatin, pathogenesis-related [Medicago truncatula] (GB:ABE77925.1); contains InterPro domain
MSGI1_22349	50321697	2.6	3.5	8.9	24.4	0	0	0	-2.8	cell wall	pathogenesis-related thaumatin family protein similar to pathogenesis-related thaumatin family protein [Arabidopsis thaliana] (TAIR:AT2G17860.1); similar to Thaumatin, pathogenesis-related [Medicago truncatula] (GB:ABE77925.1); contains InterPro domain
MSGI1_23058	50321715	154.9	89	84.7	288.5	0	1.8	0	-1.7	not assigned.unknown	not assigned.unknown
MSGI1_27189	50321730	55.6	16.5	48	46.4	-1.8	0	0	-1.5	PS.photorespiration.glycine cleavage	glycine cleavage system H protein, mitochondrial, putative Identical to Probable glycine cleavage system H protein 2, mitochondrial precursor [Arabidopsis Thaliana] (GB:Q9LQL0); similar to GDCH (Glycine decarboxylase complex H) [Arabidopsis thaliana] (T
MSGI1_25559	50321745	14.8	14.3	68.6	12.5	0	-2.5	-2.2	0	not assigned.unknown	not assigned.unknown
MSGI1_63895	50321750	1.7	1.6	8.6	14.1	0	0	0	-3.1	not assigned.unknown	not assigned.unknown
MSGI1_78511	50321781	98.9	51.6	26	31.1	0	0	1.9	0	protein.synthesis.misc ribososomal protein	60S ribosomal protein L38 (RPL38B) Identical to 60S ribosomal protein L38 (RPL38B) [Arabidopsis Thaliana] (GB:O22860;GB:Q1WW90); similar to 60S ribosomal protein L38 (RPL38A) [Arabidopsis thaliana] (TAIR:AT2G43460.1); similar to Ribosomal L38e protein [M
MSGI1_46350	50321785	15.7	8	1.3	1.1	0	0	3.6	0	signalling.G-proteins	AtRABA4a (Arabidopsis Rab GTPase homolog A4a); GTP binding similar to ATGB3 (GTP-BINDING PROTEIN 3), GTP binding [Arabidopsis thaliana] (TAIR:AT4G39990.1); similar to 80A08_30 [Brassica rapa subsp. pekinensis] (GB:AAZ67615.1); contains InterPro domain S
MSGI1_27603	50321800	17.7	27.9	66.4	44.5	0	0	-1.9	0	not assigned.unknown	not assigned.unknown
MSGI1_28737	50321802	28.5	14.9	3.9	6.9	0	0	2.9	0	protein.synthesis.misc ribososomal protein	40S ribosomal protein S26 (RPS26C) Identical to 40S ribosomal protein S26-3 (RPS26C) [Arabidopsis Thaliana] (GB:Q9LYK9); similar to 40S ribosomal protein S26 (RPS26B) [Arabidopsis thaliana] (TAIR:AT2G40590.1); similar to ribosomal protein S26 [Pisum sat
MSGI1_27188	50321807	76.5	33.9	28.9	32.5	-1.2	0	1.4	0	PS.lightreaction.photosystem I.PSI polypeptide subunits	TMP14 (THYLAKOID MEMBRANE PHOSPHOPROTEIN OF 14 KDA) Encodes the P subunit of Photosystem I. About 25% of the TMP14 pool appeared to be phosphorylated, and this ratio is not affected by light. Contains seven phosphorylation sites on threonine residue and
MSGI1_21296	50321894	183.3	239.1	1000.5	420.5	0	-1.3	-2.4	0	not assigned.unknown	not assigned.unknown
MSGI1_34466	50321914	7.4	7.7	27.5	24.9	0	0	-1.9	0	not assigned.unknown	not assigned.unknown
MSGI1_24471	50321922	107	23.8	37.6	22.4	-2.2	0	1.5	0	cell wall.pectin*esterases.acetyl esterase	pectinacetylesterase family protein similar to pectinacetylesterase, putative [Arabidopsis thaliana] (TAIR:AT4G19410.1); similar to pectinacetylesterase precursor [Vigna radiata var. radiata] (GB:CAA67728.1); contains InterPro domain Pectinacetylesteras
MSGI1_101490	50321946	4.2	16	26.4	7.5	0	0	-2.7	0	not assigned.unknown	not assigned.unknown
MSGI1_30054	50321958	197.8	118.5	92.2	147.9	0	0	1.1	0	protein.synthesis.misc ribososomal protein	60S ribosomal protein L37a (RPL37aB) Identical to Putative 60S ribosomal protein L37a-1 (RPL37AB) [Arabidopsis Thaliana] (GB:Q9SRK6); similar to 60S ribosomal protein L37a (RPL37aC) [Arabidopsis thaliana] (TAIR:AT3G60245.1); similar to 60S ribosomal prot
MSGI1_24712	50321969	64.2	32.8	24.5	39.9	0	0	1.4	0	protein.synthesis.misc ribososomal protein	60S ribosomal protein L26 (RPL26A) Identical to 60S ribosomal protein L26-1 (RPL26A) [Arabidopsis Thaliana] (GB:P51414;GB:Q9M2W7); similar to 60S ribosomal protein L26 (RPL26B) [Arabidopsis thaliana] (TAIR:AT5G67510.1); similar to 60S ribosomal protein
MSGI1_22589	50322015	17.2	72.2	35.8	17.4	2.1	0	0	2.1	not assigned.unknown	not assigned.unknown
MSGI1_20850	50322019	44.1	52.1	30.8	60.5	0	1	0	0	RNA.transcription	DNA-directed RNA polymerase II, putative similar to DNA-directed RNA polymerase II, putative [Arabidopsis thaliana] (TAIR:AT2G04630.1); similar to Os07g0463100 [Oryza sativa (japonica cultivar-group)] (GB:NP_001059582.1); similar to Os03g0586600 [Oryza
MSGI1_21111	50322058	1031.8	1252.9	483	816	0	0	1.1	0	not assigned.unknown	not assigned.unknown
MSGI1_24873	50322065	3	1.6	14.3	1	0	-3.8	0	0	not assigned.unknown	not assigned.unknown
MSGI1_21859	50322068	46.6	71.1	187	195.6	0	0	-2	-1.5	stress.abiotic.drought/salt	RD22 (RESPONSIVE TO DESSICATION 22) responsive to dehydration 22 (RD22) mediated by ABA Identical to Dehydration-responsive protein RD22 precursor (RD22) [Arabidopsis Thaliana] (GB:Q08298); similar to BURP domain-containing protein [Arabidopsis thaliana]
MSGI1_23212	50322071	65.9	130.2	58	123.7	0	1.1	0	0	S-assimilation.APS	APS1 (ATP sulfurylase 3) encodes ATP sulfurylase, the first enzyme in the sulfate assimilation pathway of Arabidopsis. similar to APS3 (ATP sulfurylase 2), sulfate adenylyltransferase (ATP) [Arabidopsis thaliana] (TAIR:AT4G14680.1); similar to APS4 [Arab
MSGI1_30975	50322074	162.5	30.5	96.9	62.2	-2.4	0	0	-1	misc.invertase/pectin methylesterase inhibitor family protein	invertase/pectin methylesterase inhibitor family protein / DC 1.2 homolog (FL5-2I22) similar to invertase/pectin methylesterase inhibitor family protein [Arabidopsis thaliana] (TAIR:AT3G47380.1); similar to putative ripening-related protein [Vitis vinife
MSGI1_22348	50322089	14.8	1.5	10.4	1.4	-3.3	0	0	0	lipid metabolism.FA synthesis and FA elongation.long chain fatty acid CoA ligase	LACS2 (LONG-CHAIN ACYL-COA SYNTHETASE 2) Encodes a long chain acyl-CoA synthetase that catalyzes the synthesis of omega-hydroxy fatty acyl-CoA intermediates in the pathway to cutin synthesis. similar to long-chain-fatty-acid--CoA ligase, putative / long-
MSGI1_21787	50322103	69.5	46.9	400.1	131.2	0	-1.6	-2.5	-1.5	not assigned.unknown	not assigned.unknown
MSGI1_26025	50322109	84.1	48	33.1	57.3	0	0	1.3	0	protein.synthesis.misc ribososomal protein	60S ribosomal protein L38 (RPL38B) Identical to 60S ribosomal protein L38 (RPL38B) [Arabidopsis Thaliana] (GB:O22860;GB:Q1WW90); similar to 60S ribosomal protein L38 (RPL38A) [Arabidopsis thaliana] (TAIR:AT2G43460.1); similar to Ribosomal L38e protein [M
MSGI1_23282	50322112	162.3	96.7	124.7	236.1	0	0	0	-1.3	PS.calvin cyle.aldolase	fructose-bisphosphate aldolase, putative similar to fructose-bisphosphate aldolase, putative [Arabidopsis thaliana] (TAIR:AT2G21330.1); similar to plastidic aldolase NPALDP1 [Nicotiana paniculata] (GB:BAA77604.1); similar to latex plastidic aldolase-lik
MSGI1_21923	50322130	12.5	0.1	6.6	1.2	-7	0	0	0	cell wall	GLP3 (GERMIN-LIKE PROTEIN 3); manganese ion binding / metal ion binding / nutrient reservoir Encodes a germin-like protein. Identical to Germin-like protein subfamily 3 member 3 precursor (AtGER3) (AtGLP2) (GER3) [Arabidopsis Thaliana] (GB:P94072;GB:P940
MSGI1_21923	50322130	12.5	0.1	6.6	1.2	-7	0	0	0	stress.abiotic.unspecified	GLP3 (GERMIN-LIKE PROTEIN 3); manganese ion binding / metal ion binding / nutrient reservoir Encodes a germin-like protein. Identical to Germin-like protein subfamily 3 member 3 precursor (AtGER3) (AtGLP2) (GER3) [Arabidopsis Thaliana] (GB:P94072;GB:P940
MSGI1_22127	50322138	6.9	3.4	42.7	1.4	0	-4.9	-2.6	0	stress.abiotic.cold	RCI2B (RARE-COLD-INDUCIBLE 2B) Identical to Hydrophobic protein RCI2B (Low temperature and salt-responsive protein LTI6B) (RCI2B) [Arabidopsis Thaliana] (GB:Q9ZNS6;GB:Q9M9K9); similar to RCI2A (RARE-COLD-INDUCIBLE 2A) [Arabidopsis thaliana] (TAIR:AT3G05
MSGI1_22127	50322138	6.9	3.4	42.7	1.4	0	-4.9	-2.6	0	stress.abiotic.drought/salt	RCI2B (RARE-COLD-INDUCIBLE 2B) Identical to Hydrophobic protein RCI2B (Low temperature and salt-responsive protein LTI6B) (RCI2B) [Arabidopsis Thaliana] (GB:Q9ZNS6;GB:Q9M9K9); similar to RCI2A (RARE-COLD-INDUCIBLE 2A) [Arabidopsis thaliana] (TAIR:AT3G05
MSGI1_25798	50322145	103.1	191.1	219.8	182.4	0	0	-1.1	0	protein.degradation.cysteine protease	RD19 (RESPONSIVE TO DEHYDRATION 19); cysteine-type peptidase Similar to cysteine proteinases, induced by desiccation but not abscisic acid. Identical to Cysteine proteinase RD19a precursor (EC 3.4.22.-) (RD19) (RD19A) [Arabidopsis Thaliana] (GB:P43296);
MSGI1_22065	50322157	3.5	4.7	101.1	40.7	0	-1.3	-4.9	-3.1	stress.abiotic.drought/salt	RD22 (RESPONSIVE TO DESSICATION 22) responsive to dehydration 22 (RD22) mediated by ABA Identical to Dehydration-responsive protein RD22 precursor (RD22) [Arabidopsis Thaliana] (GB:Q08298); similar to BURP domain-containing protein [Arabidopsis thaliana]
MSGI1_29084	50322164	44.9	0.3	2	0.3	-7.2	0	4.5	0	nodulin_nodulin-like	nodulin_nodulin-like
MSGI1_29084	50322164	44.9	0.3	2	0.3	-7.2	0	4.5	0	misc.GDSL-motif lipase	ATLTL1/LTL1 (LI-TOLERANT LIPASE 1); carboxylic ester hydrolase similar to GDSL-motif lipase/hydrolase family protein [Arabidopsis thaliana] (TAIR:AT5G33370.1); similar to GSDL-motif lipase [Agave americana] (GB:AAS75127.1); contains InterPro domain Lipo
MSGI1_23281	50322174	25.9	4.6	6.8	8.8	-2.5	0	1.9	0	cell wall.modification	xyloglucan:xyloglucosyl transferase, putative / xyloglucan endotransglycosylase, putative / endo-xyloglucan transferase, putative Identical to Probable xyloglucan endotransglucosylase/hydrolase protein 6 precursor (EC 2.4.1.207) (At-XTH6) (XTH-6) (XTH6)
MSGI1_24018	50322192	45.3	10	31	11.4	-2.2	0	0	0	cell wall.pectin*esterases.acetyl esterase	pectinacetylesterase family protein similar to pectinacetylesterase, putative [Arabidopsis thaliana] (TAIR:AT4G19410.1); similar to pectinacetylesterase precursor [Vigna radiata var. radiata] (GB:CAA67728.1); contains InterPro domain Pectinacetylesteras
MSGI1_48054	67953534	3.4	15.8	12.1	2.2	0	0	0	2.8	not assigned.unknown	not assigned.unknown
MSGI1_15326	67953546	52.4	113.2	111.1	74.8	1.1	0	-1.1	0	secondary metabolism.phenylpropanoids.lignin biosynthesis.PAL	phenylalanine ammonia-lyase, putative Identical to Phenylalanine ammonia-lyase 4 (EC 4.3.1.5) (PAL4) [Arabidopsis Thaliana] (GB:Q9SS45;GB:Q53ZM8); similar to PAL2 (phenylalanine ammonia-lyase 2), phenylalanine ammonia-lyase [Arabidopsis thaliana] (TAIR:
MSGI1_21922	68214792	45	17.6	8.1	9.2	-1.4	0	2.5	0	not assigned.unknown	not assigned.unknown
MSGI1_37518	7580925	1.5	3.5	44.6	6.5	0	-2.8	-4.9	0	stress.abiotic.heat	J8; heat shock protein binding / unfolded protein binding J8 mRNA, nuclear gene encoding plastid protein, complete Identical to Chaperone protein dnaJ 8, chloroplast precursor (AtJ8) (AtDjC8) (ATJ8) [Arabidopsis Thaliana] (GB:Q9SAG8;GB:Q9ZSN1); similar t
MSGI1_73994	7580936	61.1	39.8	15.5	29.5	0	0	2	0	protein.synthesis.misc ribososomal protein	40S ribosomal protein S3 (RPS3C) Identical to 40S ribosomal protein S3-3 (RPS3C) [Arabidopsis Thaliana] (GB:Q9FJA6); similar to 40S ribosomal protein S3 (RPS3A) [Arabidopsis thaliana] (TAIR:AT2G31610.1); similar to ribosomal protein S3 [Medicago truncat
MSGI1_83845	7580943	9.4	12.7	32.3	19	0	0	-1.8	0	cell wall.cell wall proteins.HRGP	hydroxyproline-rich glycoprotein family protein Encodes a protein with 13.6% proline amino acids that is predicted to localize to the cell wall. similar to proline-rich family protein [Arabidopsis thaliana] (TAIR:AT5G14540.1); similar to Os05g0169400 [Or
MSGI1_107001	7580956	0.5	0.4	96.6	0.5	0	-7.6	-7.6	0	not assigned.unknown	not assigned.unknown
MSGI1_54638	7580977	13	21.1	57.5	32.6	0	0	-2.1	0	not assigned.unknown	not assigned.unknown
MSGI1_102362	7580981	17.3	5.9	0	0	0	0	5.1	0	not assigned.unknown	not assigned.unknown
MSGI1_47154	7581037	12.5	0.4	2	0.2	-5	0	0	0	not assigned.unknown	not assigned.unknown
MSGI1_55413	7581109	18	12.5	36.7	5.8	0	-2.7	0	0	nodulin_nodulin-like	nodulin_nodulin-like
MSGI1_75920	7581137	12.7	1.9	32.6	1.7	0	-4.3	0	0	not assigned.unknown	not assigned.unknown
MSGI1_44169	7581276	78.8	54.6	11.8	22.3	0	0	2.7	1.3	transport.Major Intrinsic Proteins.TIP	GAMMA-TIP (Tonoplast intrinsic protein (TIP) gamma); water channel encodes a tonoplast intrinsic protein, which functions as water channel. highly expressed in root, stem, cauline leaves and flowers. Identical to Aquaporin TIP1.1 (Tonoplast intrinsic pro
MSGI1_44169	7581276	78.8	54.6	11.8	22.3	0	0	2.7	1.3	nodulin_nodulin-like	nodulin_nodulin-like
MSGI1_38989	7581279	60.6	28.6	2	5	-1.1	0	4.9	2.5	PS.lightreaction.photosystem II.LHC-II	LHB1B1 (Photosystem II light harvesting complex gene 1.4); chlorophyll binding Photosystem II type I chlorophyll a/b-binding protein similar to CAB1 (CHLOROPHYLL A/B BINDING PROTEIN 1), chlorophyll binding [Arabidopsis thaliana] (TAIR:AT1G2993
MSGI1_56521	7581284	9.3	1.6	19.3	2	0	-3.3	0	0	nodulin_nodulin-like	nodulin_nodulin-like
MSGI1_56521	7581284	9.3	1.6	19.3	2	0	-3.3	0	0	misc.acyl transferases	acetylesterase, putative similar to GDSL-motif lipase/hydrolase family protein [Arabidopsis thaliana] (TAIR:AT3G26430.1); similar to lanatoside 15-O-acetylesterase [Di (GB:AAY41077.1); similar to lanatoside 15'-O-acetylesterase [Di (GB:CAA09694.1); cont
MSGI1_39193	7581305	56.5	35.4	22.6	55.9	0	1.3	1.3	0	protein.synthesis.elongation	LOS1 (Low expression of osmotically responsive genes 1); translation elongation factor/ translation factor, nucleic acid binding encodes a translation elongation factor 2-like protein that is involved in cold-induced translation. Mutations in this gene s
MSGI1_66486	7581308	0	0	22.5	39.5	0	0	-5.5	-6.3	PS.calvin cyle.phosphoglycerate kinase	phosphoglycerate kinase, putative similar to PGK (PHOSPHOGLYCERATE KINASE) [Arabidopsis thaliana] (TAIR:AT1G79550.2); similar to PGK1 (PHOSPHOGLYCERATE KINASE 1), phosphoglycerate kinase [Arabidopsis thaliana] (TAIR:AT3G12780.1); similar to chloroplast
MSGI1_40405	7581331	24	29.7	0.1	0	0	0	7.9	5.9	not assigned.unknown	not assigned.unknown
MSGI1_32930	7581340	35.7	27.8	11.2	21.3	0	0	1.7	0	tetrapyrrole synthesis.magnesium chelatase	GUN5 (GENOMES UNCOUPLED 5) Encodes magnesium chelatase involved in plastid-to-nucleus signal transduction. similar to Mg protoporphyrin IX chelatase [Nicotiana tabacum] (GB:AAB97152.1); similar to protoporphyrin IX:Mg Chelatase [Antirrhinum majus] (GB:CA
MSGI1_91229	7581341	0	0	21	18.3	0	0	-5.4	-5.2	not assigned.unknown	not assigned.unknown
MSGI1_32488	7581344	81.5	47.8	1	0.6	0	0	6.3	6.3	PS.lightreaction.photosystem II.PSII polypeptide subunits	photosystem II reaction center W (PsbW) protein-related Encodes a protein similar to photosystem II reaction center subunit W. Identical to Photosystem II reaction center W protein, chloroplast precursor (PSII 6.1 kDa protein) (PSBW) [Arabidopsis Thalian
MSGI1_89749	7581360	3.1	0.5	22	0.2	0	-6.8	-2.8	0	not assigned.unknown	not assigned.unknown
MSGI1_39713	7581364	93.9	13.6	41.1	22.5	-2.8	0	1.2	0	hormone metabolism.auxin.induced-regulated-responsive-activated	IAA16 (indoleacetic acid-induced protein 16); transcription factor early auxin-induced (IAA16) Identical to Auxin-responsive protein IAA16 (Indoleacetic acid-induced protein 16) (IAA16) [Arabidopsis Thaliana] (GB:O24407); similar to IAA7 (AUXIN RESISTANT
MSGI1_39713	7581364	93.9	13.6	41.1	22.5	-2.8	0	1.2	0	RNA.regulation of transcription.Aux/IAA family	IAA16 (indoleacetic acid-induced protein 16); transcription factor early auxin-induced (IAA16) Identical to Auxin-responsive protein IAA16 (Indoleacetic acid-induced protein 16) (IAA16) [Arabidopsis Thaliana] (GB:O24407); similar to IAA7 (AUXIN RESISTANT
MSGI1_33100	7581407	62.2	41.7	23.1	16.5	0	0	1.4	1.3	PS.lightreaction.photosystem II.LHC-II	LHCB5 (LIGHT HARVESTING COMPLEX OF PHOTOSYSTEM II 5); chlorophyll binding photosystem II encoding the light-harvesting chlorophyll a/b binding protein CP26 of the antenna system of the photosynthetic apparatus Identical to Chlorophyll a-b binding protein
MSGI1_80249	7581446	67.5	27.1	43	69.6	-1.3	0	0	-1.4	glycolysis.phosphoglycerate kinases	PGK1 (PHOSPHOGLYCERATE KINASE 1); phosphoglycerate kinase nuclear phosphoglycerate kinase (PGK1) similar to PGK (PHOSPHOGLYCERATE KINASE) [Arabidopsis thaliana] (TAIR:AT1G79550.2); similar to phosphoglycerate kinase, putative [Arabidopsis thaliana] (TAIR
MSGI1_80249	7581446	67.5	27.1	43	69.6	-1.3	0	0	-1.4	PS.calvin cyle.phosphoglycerate kinase	PGK1 (PHOSPHOGLYCERATE KINASE 1); phosphoglycerate kinase nuclear phosphoglycerate kinase (PGK1) similar to PGK (PHOSPHOGLYCERATE KINASE) [Arabidopsis thaliana] (TAIR:AT1G79550.2); similar to phosphoglycerate kinase, putative [Arabidopsis thaliana] (TAIR
MSGI1_12019	81485459	11	18.8	3.8	2.8	0	0	0	2.7	stress.abiotic.heat	AT-HSFB2B (Arabidopsis thaliana heat shock transcription factor B2B); transcription factor member of Heat Stress Transcription Factor (Hsf) family Identical to Heat stress transcription factor B-2b (AtHsfB2b) (Heat shock factor protein 7) (HSF 7) (Heat s
MSGI1_12019	81485459	11	18.8	3.8	2.8	0	0	0	2.7	RNA.regulation of transcription.HSF,Heat-shock transcription factor family	AT-HSFB2B (Arabidopsis thaliana heat shock transcription factor B2B); transcription factor member of Heat Stress Transcription Factor (Hsf) family Identical to Heat stress transcription factor B-2b (AtHsfB2b) (Heat shock factor protein 7) (HSF 7) (Heat s
MSGI1_27697	81485506	29.9	15.1	9.5	16.2	0	0	1.7	0	cell.organisation	histone H4 Identical to Histone H4 [Arabidopsis Thaliana] (GB:P59259;GB:P02308); similar to histone H4 [Arabidopsis thaliana] (TAIR:AT5G59690.1); similar to histone H4 [Arabidopsis thaliana] (TAIR:AT3G45930.1); similar to histone H4 [Arabidopsis thaliana
MSGI1_27697	81485506	29.9	15.1	9.5	16.2	0	0	1.7	0	DNA.synthesis/chromatin structure.histone	histone H4 Identical to Histone H4 [Arabidopsis Thaliana] (GB:P59259;GB:P02308); similar to histone H4 [Arabidopsis thaliana] (TAIR:AT5G59690.1); similar to histone H4 [Arabidopsis thaliana] (TAIR:AT3G45930.1); similar to histone H4 [Arabidopsis thaliana
MSGI1_10776	81485509	561.7	384.6	137.9	260.4	0	0	2	0	protein.synthesis.elongation	elongation factor 1-alpha / EF-1-alpha Identical to Elongation factor 1-alpha (EF-1-alpha) (eEF-1A) (A4) [Arabidopsis Thaliana] (GB:P13905); similar to calmodulin binding / translation elongation factor [Arabidopsis thaliana] (TAIR:AT1G07940.2); similar
MSGI1_36489	F7SND4003F010C	38.3	44.7	47.7	280.6	0	2.6	0	-2.7	not assigned.unknown	not assigned.unknown
MSGI1_111029	F7SND4003F0IJX	2.1	3.2	25.5	42.7	0	0	-3.6	-3.7	RNA.regulation of transcription.ARF, Auxin Response Factor family	ARF2 (AUXIN RESPONSE FACTOR 2); transcription factor Encodes an auxin response factor. Mutants have many defects including enlarged rosette leaves, reduced fertility, later senescence, hypocotyl elongation defects, enlarged seeds and enlarged cotyledons.
MSGI1_111029	F7SND4003F0IJX	2.1	3.2	25.5	42.7	0	0	-3.6	-3.7	hormone metabolism.auxin.signal transduction	ARF2 (AUXIN RESPONSE FACTOR 2); transcription factor Encodes an auxin response factor. Mutants have many defects including enlarged rosette leaves, reduced fertility, later senescence, hypocotyl elongation defects, enlarged seeds and enlarged cotyledons.
MSGI1_114220	F7SND4003F0OYH	27.9	10.2	44.4	17	0	-1.4	0	0	not assigned.unknown	not assigned.unknown
MSGI1_90506	F7SND4003F1339	21.6	11.1	76.3	32.7	0	-1.2	-1.8	-1.6	protein.degradation.cysteine protease	XCP1 (XYLEM CYSTEINE PEPTIDASE 1); cysteine-type peptidase tracheary element vacuolar protein Identical to Xylem cysteine proteinase 1 precursor (EC 3.4.22.-) (AtXCP1) (XCP1) [Arabidopsis Thaliana] (GB:O65493); similar to XCP2 (XYLEM CYSTEINE PEPTIDASE 2
MSGI1_123341	F7SND4003F1HHJ	28.7	45.4	157.3	74.6	0	-1.1	-2.5	0	not assigned.unknown	not assigned.unknown
MSGI1_98890	F7SND4003F1U86	31.4	74	139.3	125.9	1.2	0	-2.1	0	not assigned.unknown	not assigned.unknown
MSGI1_51506	F7SND4003F29PR	53.8	48.3	64.6	25.2	0	-1.4	0	0	transport.Major Intrinsic Proteins.PIP	PIP1C (PLASMA MEMBRANE INTRINSIC PROTEIN 1;3); water channel a member of the plasma membrane intrinsic protein subfamily PIP1. localizes to the plasma membrane and exhibits water transport activity in Xenopus oocyte. expressed ubiquitously and protein le
MSGI1_57341	F7SND4003F2Y88	175.6	183.3	549.5	309.7	0	0	-1.6	0	PS.lightreaction.photosystem II.PSII polypeptide subunits	PSBR (photosystem II subunit R) Encodes for the 10 kDa PsbR subunit of photosystem II (PSII). This subunit appears to be involved in the stable assembly of PSII, particularly that of the oxygen-evolving complex subunit PsbP. Mutants defective in this gen
MSGI1_47153	F7SND4003F2ZVQ	16.1	17.2	49.5	12.7	0	-2	-1.6	0	fermentation.aldehyde dehydrogenase	ALDH7B4 (ALDEHYDE DEHYDROGENASE 7B4); 3-chloroallyl aldehyde dehydrogenase Aldehyde dehydrogenase Identical to Aldehyde dehydrogenase 7B4 (EC 1.2.1.3) (Antiquitin-1) (Turgor- responsive ALDH) (ALDH7B4) [Arabidopsis Thaliana] (GB:Q9SYG7;GB:Q546B7); simila
MSGI1_111739	F7SND4003F376B	23.1	12.2	30.3	6.5	0	-2.2	0	0	not assigned.unknown	not assigned.unknown
MSGI1_81392	F7SND4003F3B8U	11.2	5.8	53.9	7	0	-2.9	-2.3	0	stress.abiotic.drought/salt	ERD4 (EARLY-RESPONSIVE TO DEHYDRATION 4) similar to early-responsive to dehydration protein-related / ERD protein-related [Arabidopsis thaliana] (TAIR:AT1G32090.1); similar to Os07g0150100 [Oryza sativa (japonica cultivar-group)] (GB:NP_001058898.1); sim
MSGI1_91226	F7SND4003F3FIY	0	0	17.2	15.1	0	0	-5.1	-4.9	not assigned.unknown	not assigned.unknown
MSGI1_113458	F7SND4003F3HZY	8.8	10.3	34.2	42.7	0	0	-2	-2.1	not assigned.unknown	not assigned.unknown
MSGI1_29837	F7SND4003F3TBA	66.8	157.2	66.5	95.8	1.2	0	0	0	secondary metabolism.phenylpropanoids.lignin biosynthesis.C4H	ATC4H (CINNAMATE-4-HYDROXYLASE) Encodes a cinnamate-4-hydroxylase. Identical to Trans-cinnamate 4-monooxygenase (EC 1.14.13.11) (Cinnamic acid 4- hydroxylase) (CA4H) (C4H) (P450C4H) (Cytochrome P450 73) (CYP73A5) [Arabidopsis Thaliana] (GB:P92994;GB:O049
MSGI1_41119	F7SND4003F3X24	163.3	2	68.5	0.4	-6.4	-7.4	1.3	0	not assigned.unknown	not assigned.unknown
MSGI1_80248	F7SND4003F42P0	25	37.3	227.7	69.6	0	-1.7	-3.2	0	not assigned.unknown	not assigned.unknown
MSGI1_62094	F7SND4003F43AU	75.6	70	84	152.5	0	0	0	-1.1	DNA.synthesis/chromatin structure.histone	histone H3 Identical to Histone H3.3 (HTR8) [Arabidopsis Thaliana] (GB:P59169;GB:Q6NR95); similar to histone H3.2 [Arabidopsis thaliana] (TAIR:AT4G40030.3); similar to DNA binding [Arabidopsis thaliana] (TAIR:AT4G40040.2); similar to disease-resistent-re
MSGI1_30449	F7SND4003F4EDI	31.4	28.6	10	14.7	0	0	1.7	0	cell wall	TUB3 (Tubulin beta-3); structural molecule encodes tubulin beta-2/beta-3 chain Identical to Tubulin beta-2/beta-3 chain (TUBB3) [Arabidopsis Thaliana] (GB:P29512); similar to TUB7 (tubulin beta-7 chain) [Arabidopsis thaliana] (TAIR:AT2G29550.1); similar
MSGI1_30449	F7SND4003F4EDI	31.4	28.6	10	14.7	0	0	1.7	0	cell.organisation	TUB3 (Tubulin beta-3); structural molecule encodes tubulin beta-2/beta-3 chain Identical to Tubulin beta-2/beta-3 chain (TUBB3) [Arabidopsis Thaliana] (GB:P29512); similar to TUB7 (tubulin beta-7 chain) [Arabidopsis thaliana] (TAIR:AT2G29550.1); similar
MSGI1_57936	F7SND4003F4KQO	117.8	39.8	59.8	85.7	-1.6	0	1	-1.1	not assigned.unknown	not assigned.unknown
MSGI1_50781	F7SND4003F4RPQ	11.5	11.7	83.6	102.3	0	0	-2.9	-3.1	protein.degradation.subtilases	AIR3 (Auxin-Induced in Root cultures 3); subtilase isolated from differential screening of a cDNA library from auxin-treated root culture. encodes a protein similar to subtilisin-like serine protease which is believed to be active outside the plant cell.
MSGI1_50781	F7SND4003F4RPQ	11.5	11.7	83.6	102.3	0	0	-2.9	-3.1	cell wall	AIR3 (Auxin-Induced in Root cultures 3); subtilase isolated from differential screening of a cDNA library from auxin-treated root culture. encodes a protein similar to subtilisin-like serine protease which is believed to be active outside the plant cell.
MSGI1_79047	F7SND4003F4TIO	3.1	4.5	20.1	2.2	0	-3.2	-2.7	0	signalling.receptor kinases.leucine rich repeat XI	leucine-rich repeat transmembrane protein kinase, putative similar to HSL1 (HAESA-LIKE 1), ATP binding / kinase/ protein serine/threonine kinase [Arabidopsis thaliana] (TAIR:AT1G28440.1); similar to leucine-rich repeat receptor-like protein kinase [Pyru
MSGI1_43990	F7SND4003F4ZOU	13.7	57.5	67.2	30.6	2.1	-1.1	-2.3	0	major CHO metabolism.degradation.starch.starch cleavage	BMY3 (beta-amylase 3); beta-amylase putative beta-amylase BMY3 (BMY3) similar to CT-BMY (BETA-AMYLASE 8), beta-amylase [Arabidopsis thaliana] (TAIR:AT4G17090.1); similar to beta-amylase [Glycine max] (GB:CAI39245.1); contains InterPro domain Glycoside hy
MSGI1_114007	F7SND4003F55HH	16.1	5	15.9	1.6	0	-3.3	0	0	not assigned.unknown	not assigned.unknown
MSGI1_116054	F7SND4003F5C9K	8.8	11.8	36.2	28.7	0	0	-2	0	amino acid metabolism.degradation.serine-glycine-cysteine group.glycine	glycine dehydrogenase (decarboxylating), putative / glycine decarboxylase, putative / glycine cleavage system P-protein, putative Identical to Glycine dehydrogenase [decarboxylating], mitochondrial precursor (EC 1.4.4.2) (Glycine decarboxylase) (Glycine
MSGI1_81390	F7SND4003F5CU2	57.4	1.5	16.1	2.7	-5.3	0	1.8	0	not assigned.unknown	not assigned.unknown
MSGI1_117517	F7SND4003F5MLC	0	0	12.9	5.5	0	0	-4.7	0	amino acid metabolism.synthesis.central amino acid metabolism.GABA.Glutamate decarboxylase	GAD2 (GLUTAMATE DECARBOXYLASE 2); calmodulin binding glutamate decarboxylase (GAD2) Identical to Glutamate decarboxylase 2 (EC 4.1.1.15) (GAD 2) (GAD2) [Arabidopsis Thaliana] (GB:Q42472); similar to GAD (Glutamate decarboxylase 1), calmodulin binding [Ar
MSGI1_79663	F7SND4003F5VAX	20.6	0.4	23.7	0.2	-5.7	-6.9	0	0	not assigned.unknown	not assigned.unknown
MSGI1_61064	F7SND4003F64NH	38.8	0.2	13.3	0	-7.6	-4.7	1.5	0	not assigned.unknown	not assigned.unknown
MSGI1_123604	F7SND4003F6786	0	0	55.4	35.6	0	0	-6.8	-6.2	stress.abiotic.heat	heat shock cognate 70 kDa protein 3 (HSC70-3) (HSP70-3) Identical to Heat shock cognate 70 kDa protein 3 (Hsc70.3) (HSC70-3) [Arabidopsis Thaliana] (GB:O65719;GB:Q42345); similar to HSP70 (heat shock protein 70), ATP binding [Arabidopsis thaliana] (TAIR
MSGI1_46768	F7SND4003F6CYR	41.2	60.5	85.3	661.8	0	3	-1	-3.5	major CHO metabolism.degradation.starch.starch cleavage	ATBETA-AMY (BETA-AMYLASE); beta-amylase cytosolic beta-amylase expressed in rosette leaves and inducible by sugar. RAM1 mutants have reduced beta amylase in leaves and stems. Identical to Beta-amylase (EC 3.2.1.2) (1,4-alpha-D-glucan maltohydrolase) (BMY
MSGI1_35236	F7SND4003F6EB9	11.9	15.5	45.4	24.4	0	0	-1.9	0	not assigned.unknown	not assigned.unknown
MSGI1_115589	F7SND4003F6KNB	7.3	16.6	75.5	17.5	0	-2.1	-3.4	0	nodulin_nodulin-like	nodulin_nodulin-like
MSGI1_115589	F7SND4003F6KNB	7.3	16.6	75.5	17.5	0	-2.1	-3.4	0	cell wall	SUS2 (SUCROSE SYNTHASE 2); UDP-glycosyltransferase/ sucrose synthase/ transferase, transferring glycosyl groups Encodes a putative sucrose synthase (SUS2). The activity of the enzyme could not be assayed as proved to be insoluble (PMID 17257168). Induced
MSGI1_115589	F7SND4003F6KNB	7.3	16.6	75.5	17.5	0	-2.1	-3.4	0	major CHO metabolism.degradation.sucrose.Susy	SUS2 (SUCROSE SYNTHASE 2); UDP-glycosyltransferase/ sucrose synthase/ transferase, transferring glycosyl groups Encodes a putative sucrose synthase (SUS2). The activity of the enzyme could not be assayed as proved to be insoluble (PMID 17257168). Induced
MSGI1_34137	F7SND4003F6L5R	0.3	0	11.7	12.9	0	0	-5.3	-4.7	not assigned.unknown	not assigned.unknown
MSGI1_44389	F7SND4003F6LCQ	53.8	18.7	1800.5	215.4	-1.5	-3.1	-5.1	-3.5	misc.protease inhibitor/seed storage/lipid transfer protein (LTP) family protein	protease inhibitor/seed storage/lipid transfer protein (LTP) family protein similar to protease inhibitor/seed storage/lipid transfer protein (LTP) family protein [Arabidopsis thaliana] (TAIR:AT5G05960.1); similar to Os01g0849000 [Oryza sativa (japonica
MSGI1_70348	F7SND4003F6OP9	51.2	106.4	44.3	65.5	1.1	0	0	0	not assigned.unknown	not assigned.unknown
MSGI1_43003	F7SND4003F6QTR	12.1	0.1	0.4	0	-6.9	0	4.9	0	cell wall	similar to unknown protein [Arabidopsis thaliana] (TAIR:AT5G11420.1); similar to unknown [Ricinus communis] (GB:CAB02653.1); contains InterPro domain Galactose-binding like; (InterPro:IPR008979); contains InterPro domain Protein of unknown function DUF642
MSGI1_113455	F7SND4003F75IA	2.6	0.9	12.8	17.2	0	0	0	-4.3	protein.synthesis.elongation	EMB2726 (EMBRYO DEFECTIVE 2726); translation elongation factor similar to translation elongation factor Ts (EF-Ts), putative [Arabidopsis thaliana] (TAIR:AT4G11120.1); similar to Os12g0541500 [Oryza sativa (japonica cultivar-group)] (GB:NP_001066956.1);
MSGI1_100598	F7SND4003F78OB	89.4	67.4	200.8	98.7	0	0	-1.2	0	not assigned.unknown	not assigned.unknown
MSGI1_41684	F7SND4003F7GO9	101.4	56.9	44.9	36.9	0	0	1.2	0	cell wall.precursor synthesis.UXS	UXS3 (UDP-GLUCURONIC ACID DECARBOXYLASE); catalytic Encodes an isoform of UDP-glucuronic acid decarboxylase, which is predicted to be cytosolic by PSORT. This enzyme produces UDP-xylose, which is a substrate for many cell wall carbohydrates including hem
MSGI1_58239	F7SND4003F7J7S	0	0	27.4	41.4	0	0	-5.8	-6.4	not assigned.unknown	not assigned.unknown
MSGI1_39895	F7SND4003F7T1L	185	92.8	83.9	44.2	0	0	1.1	1.1	not assigned.unknown	not assigned.unknown
MSGI1_31086	F7SND4003F7WNB	0	0	9.9	11.9	0	0	0	-4.6	not assigned.unknown	not assigned.unknown
MSGI1_59792	F7SND4003F7Z1K	37	24.3	12.5	9.4	0	0	1.6	0	not assigned.unknown	not assigned.unknown
MSGI1_34314	F7SND4003F8114	20.1	16.5	48.2	42.7	0	0	0	-1.4	amino acid metabolism.synthesis.aspartate family.methionine	ATCIMS (COBALAMIN-INDEPENDENT METHIONINE SYNTHASE); 5-methyltetrahydropteroyltriglutamate-homocysteine S-methyltransferase/ methionine synthase Encodes a cytosolic cobalamin-independent methionine synthase, involved in methionine regeneration via the act
MSGI1_56217	F7SND4003F8353	0	0	11.3	13.6	0	0	-4.5	-4.8	C1-metabolism.glycine hydroxymethyltransferase	SHM4 (SERINE HYDROXYMETHYLTRANSFERASE 4); glycine hydroxymethyltransferase Encodes a serine hydroxymethyltransferase maximally expressed in root similar to SHM5 (SERINE HYDROXYMETHYLTRANSFERASE 5), glycine hydroxymethyltransferase [Arabidopsis thaliana]
MSGI1_56217	F7SND4003F8353	0	0	11.3	13.6	0	0	-4.5	-4.8	amino acid metabolism.synthesis.serine-glycine-cysteine group.glycine.glycine hydroxymethyltransferase	SHM4 (SERINE HYDROXYMETHYLTRANSFERASE 4); glycine hydroxymethyltransferase Encodes a serine hydroxymethyltransferase maximally expressed in root similar to SHM5 (SERINE HYDROXYMETHYLTRANSFERASE 5), glycine hydroxymethyltransferase [Arabidopsis thaliana]
MSGI1_56217	F7SND4003F8353	0	0	11.3	13.6	0	0	-4.5	-4.8	PS.photorespiration.serine hydroxymethyltransferase	SHM4 (SERINE HYDROXYMETHYLTRANSFERASE 4); glycine hydroxymethyltransferase Encodes a serine hydroxymethyltransferase maximally expressed in root similar to SHM5 (SERINE HYDROXYMETHYLTRANSFERASE 5), glycine hydroxymethyltransferase [Arabidopsis thaliana]
MSGI1_109998	F7SND4003F843X	105	48.3	67.3	61.5	-1.1	0	0	0	protein.synthesis.mito/plastid ribosomal protein.plastid	RPS1 (ribosomal protein S1); RNA binding similar to S1 RNA-binding domain-containing protein [Arabidopsis thaliana] (TAIR:AT1G71720.1); similar to 30S ribosomal protein S1, chloroplast precursor (CS1) (GB:P29344); contains InterPro domain Nucleic acid-b
MSGI1_34135	F7SND4003F85HY	85.3	67.6	40.2	55.2	0	0	1.1	0	cell wall	subtilase family protein similar to AIR3 (Auxin-Induced in Root cultures 3), subtilase [Arabidopsis thaliana] (TAIR:AT2G04160.1); similar to subtilisin-like protease [Triticum aestivum] (GB:CAJ75644.1); similar to subtilisin-like protease [Glycine max]
MSGI1_34135	F7SND4003F85HY	85.3	67.6	40.2	55.2	0	0	1.1	0	protein.degradation.subtilases	subtilase family protein similar to AIR3 (Auxin-Induced in Root cultures 3), subtilase [Arabidopsis thaliana] (TAIR:AT2G04160.1); similar to subtilisin-like protease [Triticum aestivum] (GB:CAJ75644.1); similar to subtilisin-like protease [Glycine max]
MSGI1_58559	F7SND4003F85NP	64.1	30.4	20.5	12.6	-1.1	0	1.6	0	cell wall.degradation.pectate lyases and polygalacturonases	pectate lyase family protein Identical to Probable pectate lyase 1 precursor (EC 4.2.2.2) (Pectate lyase A1) [Arabidopsis Thaliana] (GB:Q940Q1;GB:O23017;GB:O23666); similar to pectate lyase family protein [Arabidopsis thaliana] (TAIR:AT5G48900.1); simil
MSGI1_30133	F7SND4003F8L03	0.5	0.4	16.5	35.9	0	0	-5	-6.5	not assigned.unknown	not assigned.unknown
MSGI1_52783	F7SND4003F8V9N	96.6	67.6	49.6	74.5	0	0	1	0	protein.folding	HSC70-1 (heat shock cognate 70 kDa protein 1); ATP binding encodes a member of heat shock protein 70 family. Identical to Heat shock cognate 70 kDa protein 1 (Hsc70.1) (HSC70-1) [Arabidopsis Thaliana] (GB:P22953;GB:Q9LZ52); similar to HSP70 (heat shock p
MSGI1_41682	F7SND4003F8YHQ	26.6	56.6	38.7	52.2	1.1	0	0	0	hormone metabolism.auxin.signal transduction	AUX1 (AUXIN RESISTANT 1); amino acid permease/ transporter Encodes an auxin influx transporter. AUX1 resides at the apical plasma membrane of protophloem cells and at highly dynamic subpopulations of Golgi apparatus and endosomes in all cell types. Iden
MSGI1_41682	F7SND4003F8YHQ	26.6	56.6	38.7	52.2	1.1	0	0	0	transport.misc	AUX1 (AUXIN RESISTANT 1); amino acid permease/ transporter Encodes an auxin influx transporter. AUX1 resides at the apical plasma membrane of protophloem cells and at highly dynamic subpopulations of Golgi apparatus and endosomes in all cell types. Iden
MSGI1_41682	F7SND4003F8YHQ	26.6	56.6	38.7	52.2	1.1	0	0	0	transport.amino acids	AUX1 (AUXIN RESISTANT 1); amino acid permease/ transporter Encodes an auxin influx transporter. AUX1 resides at the apical plasma membrane of protophloem cells and at highly dynamic subpopulations of Golgi apparatus and endosomes in all cell types. Iden
MSGI1_30447	F7SND4003F92Z9	54.9	28.1	22.7	40.2	0	0	1.3	0	not assigned.unknown	not assigned.unknown
MSGI1_34313	F7SND4003F9B0P	69.3	24.4	34.9	33.3	-1.5	0	1	0	not assigned.unknown	not assigned.unknown
MSGI1_73527	F7SND4003F9K4X	21.1	28.2	66.2	64.1	0	0	-1.6	-1.2	not assigned.unknown	not assigned.unknown
MSGI1_54630	F7SND4003FJ7WC	20.7	16.4	51.6	70.9	0	0	-1.3	-2.1	OPP.oxidative PP.6-phosphogluconolactonase	EMB2024 (EMBRYO DEFECTIVE 2024); catalytic similar to glucosamine/galactosamine-6-phosphate isomerase family protein [Arabidopsis thaliana] (TAIR:AT3G49360.1); similar to putative 6-phosphogluconolactonase [Elaeis guineensis] (GB:AAO26315.1); contains In
MSGI1_116995	F7SND4003FJJ1T	188.2	137.8	73.4	153.1	0	1.1	1.4	0	redox.ascorbate and glutathione.ascorbate	DHAR1 (DEHYDROASCORBATE REDUCTASE); glutathione dehydrogenase (ascorbate) similar to DHAR2, glutathione dehydrogenase (ascorbate) [Arabidopsis thaliana] (TAIR:AT1G75270.1); similar to dehydroascorbate reductase-like protein [Solanum tuberosum] (GB:ABA46
MSGI1_88416	F7SND4003FJQBY	49.7	21.9	23.8	25.8	-1.2	0	0	0	amino acid metabolism.synthesis.serine-glycine-cysteine group.glycine.glycine hydroxymethyltransferase	SHM4 (SERINE HYDROXYMETHYLTRANSFERASE 4); glycine hydroxymethyltransferase Encodes a serine hydroxymethyltransferase maximally expressed in root similar to SHM5 (SERINE HYDROXYMETHYLTRANSFERASE 5), glycine hydroxymethyltransferase [Arabidopsis thaliana]
MSGI1_88416	F7SND4003FJQBY	49.7	21.9	23.8	25.8	-1.2	0	0	0	PS.photorespiration.serine hydroxymethyltransferase	SHM4 (SERINE HYDROXYMETHYLTRANSFERASE 4); glycine hydroxymethyltransferase Encodes a serine hydroxymethyltransferase maximally expressed in root similar to SHM5 (SERINE HYDROXYMETHYLTRANSFERASE 5), glycine hydroxymethyltransferase [Arabidopsis thaliana]
MSGI1_88416	F7SND4003FJQBY	49.7	21.9	23.8	25.8	-1.2	0	0	0	C1-metabolism.glycine hydroxymethyltransferase	SHM4 (SERINE HYDROXYMETHYLTRANSFERASE 4); glycine hydroxymethyltransferase Encodes a serine hydroxymethyltransferase maximally expressed in root similar to SHM5 (SERINE HYDROXYMETHYLTRANSFERASE 5), glycine hydroxymethyltransferase [Arabidopsis thaliana]
MSGI1_46572	F7SND4003FK2AZ	5.3	8.6	25.8	20	0	0	-2.3	0	not assigned.unknown	not assigned.unknown
MSGI1_52497	F7SND4003FKJ5W	22.3	6.6	121.5	8.4	0	-3.9	-2.4	0	not assigned.unknown	not assigned.unknown
MSGI1_61436	F7SND4003FKP0Q	15.4	11.9	57.5	17.9	0	-1.7	-1.9	0	N-metabolism.ammonia metabolism.glutamate synthase.ferredoxin dependent	GLU1 (FERREDOXIN-DEPENDENT GLUTAMATE SYNTHASE 1) Encodes a gene whose sequence is similar to ferredoxin dependent glutamate synthase (Fd-GOGAT). Expression in leaves is induced by light and sucrose. Proposed to be involved in photorespiration and nitroge
MSGI1_50069	F7SND4003FKQVG	0.1	0	21.8	14	0	0	-7.8	-4.8	not assigned.unknown	not assigned.unknown
MSGI1_30050	F7SND4003FKTO1	16.2	9.9	20.9	3.7	0	-2.5	0	0	cell wall	BXL1 (BETA-XYLOSIDASE 1); hydrolase, hydrolyzing O-glycosyl compounds encodes a beta-xylosidase located in the extracellular matrix. Gene is expressed specifically in tissues undergoing secondary wall thickening. This is a member of glycosyl hydrolase fa
MSGI1_48258	F7SND4003FKZIQ	54.3	0.3	9.2	2.2	-7.5	0	2.6	0	not assigned.unknown	not assigned.unknown
MSGI1_95738	F7SND4003FL1QK	157.2	1.5	71.9	2	-6.7	-5.2	1.1	0	not assigned.unknown	not assigned.unknown
MSGI1_46138	F7SND4003FL5KH	50.1	53.6	73.2	30	0	-1.3	0	0	cell wall.cellulose synthesis.cellulose synthase	CESA8 (CELLULASE SYNTHASE 8); cellulose synthase/ transferase, transferring glycosyl groups Encodes a member of the cellulose synthase family involved in secondary cell wall biosynthesis. Mutants have abnormal xylem formation, reduced cellulose content,
MSGI1_54892	F7SND4003FL7JC	11	12.8	49.1	11.5	0	-2.1	-2.2	0	not assigned.unknown	not assigned.unknown
MSGI1_43797	F7SND4003FLFB8	22.6	0.5	2.7	0.7	-5.5	0	3.1	0	not assigned.unknown	not assigned.unknown
MSGI1_56519	F7SND4003FLI4E	61.2	27.6	17.9	45.7	-1.1	1.4	1.8	0	protein.synthesis.misc ribososomal protein	40S ribosomal protein S15 (RPS15D) Identical to 40S ribosomal protein S15-4 (RPS15D) [Arabidopsis Thaliana] (GB:Q9FY64); Identical to 40S ribosomal protein S15-1 (RPS15A) [Arabidopsis Thaliana] (GB:Q08112); similar to RPS15 (RIBOSOMAL PROTEIN S15), stru
MSGI1_45477	F7SND4003FM6E8	72.7	47.2	22.2	31.1	0	0	1.7	0	DNA.synthesis/chromatin structure.histone	histone H4 Identical to Histone H4 [Arabidopsis Thaliana] (GB:P59259;GB:P02308); similar to histone H4 [Arabidopsis thaliana] (TAIR:AT5G59690.1); similar to histone H4 [Arabidopsis thaliana] (TAIR:AT3G45930.1); similar to histone H4 [Arabidopsis thaliana
MSGI1_45477	F7SND4003FM6E8	72.7	47.2	22.2	31.1	0	0	1.7	0	cell.organisation	histone H4 Identical to Histone H4 [Arabidopsis Thaliana] (GB:P59259;GB:P02308); similar to histone H4 [Arabidopsis thaliana] (TAIR:AT5G59690.1); similar to histone H4 [Arabidopsis thaliana] (TAIR:AT3G45930.1); similar to histone H4 [Arabidopsis thaliana
MSGI1_117769	F7SND4003FM75M	8.5	13.2	29.7	16.4	0	0	-1.8	0	not assigned.unknown	not assigned.unknown
MSGI1_117515	F7SND4003FNNM3	94.6	78.9	42.2	104.1	0	1.3	1.2	0	not assigned.unknown	not assigned.unknown
MSGI1_79041	F7SND4003FNPYS	18.6	25.3	47.1	17.2	0	-1.5	-1.3	0	not assigned.unknown	not assigned.unknown
MSGI1_113448	F7SND4003FNSOO	69.4	175.7	199.8	249.3	1.3	0	-1.5	0	not assigned.unknown	not assigned.unknown
MSGI1_116049	F7SND4003FNT5V	39.7	5.8	49.4	4.7	-2.8	-3.4	0	0	not assigned.unknown	not assigned.unknown
MSGI1_41117	F7SND4003FOFV0	31.9	19.9	9.7	12	0	0	1.7	0	cell wall.degradation.mannan-xylose-arabinose-fucose	BXL2 (BETA-XYLOSIDASE 2); hydrolase, hydrolyzing O-glycosyl compounds encodes a protein similar to a beta-xylosidase located in the extracellular matrix. This is a member of glycosyl hydrolase family 3 and has six other closely related members. similar t
MSGI1_35945	F7SND4003FOUUV	6.1	3.9	25.7	11.1	0	0	-2.1	0	not assigned.unknown	not assigned.unknown
MSGI1_111272	F7SND4003FOXYJ	49.7	23.1	17	23.1	0	0	1.5	0	cell wall.precursor synthesis.UGD	UDP-glucose 6-dehydrogenase, putative similar to ATUGD1/UGD1 (UDP-glucose dehydrogenase 1), UDP-glucose 6-dehydrogenase [Arabidopsis thaliana] (TAIR:AT1G26570.1); similar to UDP-glucose 6-dehydrogenase [Arabidopsis thaliana] (TAIR:AT3G29360.2); similar
MSGI1_33758	F7SND4003FP2S0	131.8	65.8	88.2	73	-1	0	0	0	transport.p- and v-ATPases	VMA10 (VACUOLAR MEMBRANE ATPASE 10) Subunit G of the vacuolar membrane ATPAse complex Identical to Vacuolar ATP synthase subunit G 1 (EC 3.6.3.14) (V-ATPase G subunit 1) (Vacuolar proton pump G subunit 1) (VATG1) [Arabidopsis Thaliana] (GB:O82628); simil
MSGI1_55697	F7SND4003FP9M9	116.3	129.8	28.8	139.8	0	2.3	2	0	not assigned.unknown	not assigned.unknown
MSGI1_34131	F7SND4003FPNFD	0.9	2.2	4.9	19.8	0	0	0	-3.2	not assigned.unknown	not assigned.unknown
MSGI1_48475	F7SND4003FPNJ9	19.3	48.1	96.7	82.8	1.3	0	-2.3	0	stress.abiotic.heat	ATJ3 (Arabidopsis thaliana DnaJ homologue 3) homologous to the co-chaperon DNAJ protein from E coli Identical to Chaperone protein dnaJ 3 (AtJ3) (AtDjA3) (ATJ3) [Arabidopsis Thaliana] (GB:Q94AW8;GB:O22663;GB:Q42530); similar to ATJ2 (Arabidopsis thaliana
MSGI1_37075	F7SND4003FPQWK	110.6	60.3	15.5	21.5	0	0	2.8	1.5	cell.organisation	TUA6 (tubulin alpha-6 chiain) Encodes an alpha-tubulin isoform required for right handed helical growth. Identical to Tubulin alpha-6 chain (TUBA6) [Arabidopsis Thaliana] (GB:P29511); Identical to Tubulin alpha-2/alpha-4 chain (TUBA4) [Arabidopsis Thalia
MSGI1_45680	F7SND4003FQ5PQ	71.7	32.3	30.1	54.5	-1.2	0	1.3	0	cell wall.precursor synthesis.AXS	AXS1 (UDP-D-APIOSE/UDP-D-XYLOSE SYNTHASE 1) Encodes UDP-d-apiose/UDP-d-xylose synthase that requires NAD+ for enzymatic activity and is strongly inhibited by UDP-d-galacturonate. similar to AXS2 (UDP-D-APIOSE/UDP-D-XYLOSE SYNTHASE 2) [Arabidopsis thalian
MSGI1_58554	F7SND4003FQ8MH	37.9	51.9	15.2	20.2	0	0	0	1.4	not assigned.unknown	not assigned.unknown
MSGI1_46136	F7SND4003FQIGY	62.5	34.3	17.2	47.1	0	1.5	1.9	0	protein.synthesis.misc ribososomal protein	40S ribosomal protein S15 (RPS15D) Identical to 40S ribosomal protein S15-4 (RPS15D) [Arabidopsis Thaliana] (GB:Q9FY64); Identical to 40S ribosomal protein S15-1 (RPS15A) [Arabidopsis Thaliana] (GB:Q08112); similar to RPS15 (RIBOSOMAL PROTEIN S15), stru
MSGI1_90495	F7SND4003FQSEA	53.6	30.7	11.3	20.8	0	0	2.2	0	not assigned.unknown	not assigned.unknown
MSGI1_28879	F7SND4003FQVTS	19	0.5	14.1	0.6	-5.2	-4.6	0	0	major CHO metabolism.degradation.sucrose.invertases.vacuolar	ATBETAFRUCT4/VAC-INV (VACUOLAR INVERTASE); beta-fructofuranosidase/ hydrolase, hydrolyzing O-glycosyl compounds similar to beta-fructosidase (BFRUCT3) / beta-fructofuranosidase / invertase, vacuolar [Arabidopsis thaliana] (TAIR:AT1G62660.1); similar to
MSGI1_73525	F7SND4003FR205	102.3	43.8	189.3	64.1	-1.2	-1.6	0	0	transport.metal	CAX3 (cation exchanger 3); cation:cation antiporter Identical to Vacuolar cation/proton exchanger 3 (Ca(2+)/H(+) exchanger 3) (Ca(2+)/H(+) antiporter CAX3) (CAX3) [Arabidopsis Thaliana] (GB:Q93Z81;GB:O65022;GB:Q0WUY4;GB:Q9LKW8); similar to CAX1 (CATION
MSGI1_73525	F7SND4003FR205	102.3	43.8	189.3	64.1	-1.2	-1.6	0	0	transport.calcium	CAX3 (cation exchanger 3); cation:cation antiporter Identical to Vacuolar cation/proton exchanger 3 (Ca(2+)/H(+) exchanger 3) (Ca(2+)/H(+) antiporter CAX3) (CAX3) [Arabidopsis Thaliana] (GB:Q93Z81;GB:O65022;GB:Q0WUY4;GB:Q9LKW8); similar to CAX1 (CATION
MSGI1_38503	F7SND4003FR9XE	24.5	35.7	65.2	59.3	0	0	-1.4	0	transport.p- and v-ATPases.H+-exporting ATPase	AHA1 (PLASMA MEMBRANE PROTON ATPASE); ATPase plasma membrane proton ATPase Identical to ATPase 1, plasma membrane-type (EC 3.6.3.6) (Proton pump 1) (AHA1) [Arabidopsis Thaliana] (GB:P20649;GB:O64626); similar to AHA3 (Arabidopsis H(+)-ATPase 3), ATPase [
MSGI1_34867	F7SND4003FRE4M	258.2	308	721.8	1016.5	0	0	-1.5	-1.7	protein.degradation.ubiquitin.ubiquitin	UBQ10 (POLYUBIQUITIN 10); protein binding One of five polyubiquitin genes in A. thaliana. These genes encode the highly conserved 76-amino acid protein ubiquitin that is covalently attached to substrate proteins targeting most for degradation. Polyubiqu
MSGI1_123965	F7SND4003FREBK	65.5	16.1	18.6	4.9	-2	0	1.8	0	not assigned.unknown	not assigned.unknown
MSGI1_54625	F7SND4003FREQY	49.6	49.5	113.3	59.2	0	0	-1.2	0	amino acid metabolism.degradation.serine-glycine-cysteine group.glycine	glycine dehydrogenase (decarboxylating), putative / glycine decarboxylase, putative / glycine cleavage system P-protein, putative Identical to Putative glycine dehydrogenase [decarboxylating] 2, mitochondrial precursor (EC 1.4.4.2) (Glycine decarboxylas
MSGI1_122685	F7SND4003FROYQ	30.3	20.8	7.6	22.4	0	0	2	0	not assigned.unknown	not assigned.unknown
MSGI1_27869	F7SND4003FRQS7	27.4	7	17.2	14.5	-2	0	0	0	lipid metabolism.lipid degradation.lysophospholipases.glycerophosphodiester phosphodiesterase	glycerophosphoryl diester phosphodiesterase family protein similar to glycerophosphoryl diester phosphodiesterase family protein [Arabidopsis thaliana] (TAIR:AT5G55480.1); similar to glycerophosphoryl diester phosphodiesterase family protein [Arabidopsi
MSGI1_33621	F7SND4003FRTOP	16.7	1.4	8.3	1.9	-3.6	0	0	0	not assigned.unknown	not assigned.unknown
MSGI1_123215	F7SND4003FRYIZ	46.3	1.4	6	0.9	-5	0	2.9	0	not assigned.unknown	not assigned.unknown
MSGI1_123151	F7SND4003FS44K	84.8	22.1	16.2	6.2	-1.9	0	2.4	0	not assigned.unknown	not assigned.unknown
MSGI1_57646	F7SND4003FSBEL	1	1.3	14.3	9	0	0	-3.8	0	not assigned.unknown	not assigned.unknown
MSGI1_112246	F7SND4003FSGN4	0	0	9.3	14	0	0	0	-4.8	not assigned.unknown	not assigned.unknown
MSGI1_84469	F7SND4003FSJGD	9.8	30.5	17.1	23.7	1.6	0	0	0	not assigned.unknown	not assigned.unknown
MSGI1_38978	F7SND4003FSNVU	21.7	35.3	79.2	45.7	0	0	-1.9	0	secondary metabolism.simple phenols	IRX12/LAC4 (laccase 4); copper ion binding / oxidoreductase Encodes a protein with similarity to putative laccase, a member of laccase family (17 members in Arabidopsis). Might be involved in cell wall biosynthesis. Mutants have a mild irregular xylem ph
MSGI1_65332	F7SND4003FT7XV	32.9	48.3	80.4	33.4	0	-1.3	-1.3	0	protein.targeting.secretory pathway.vacuole	GAMMA-VPE (Vacuolar processing enzyme gamma); cysteine-type endopeptidase Encodes a vacuolar processing enzyme belonging to a novel group of cysteine proteinases that is expressed in vegetative organs and is upregulated in association with various types
MSGI1_116046	F7SND4003FTB82	104.9	32.8	80	242.5	-1.7	1.6	0	-2.9	not assigned.unknown	not assigned.unknown
MSGI1_123597	F7SND4003FTBW7	64.4	14.7	39.5	18.3	-2.1	0	0	0	not assigned.unknown	not assigned.unknown
MSGI1_31334	F7SND4003FTCQT	2	5.1	18	7.3	0	0	-3.2	0	RNA.regulation of transcription.WRKY domain transcription factor family	WRKY11 (WRKY DNA-binding protein 11); transcription factor member of WRKY Transcription Factor; Group II-d; negative regulator of basal resistance to Pseudomonas syringae. Identical to Probable WRKY transcription factor 11 (WRKY DNA-binding protein 11) (
MSGI1_38800	F7SND4003FTNXS	22.4	5.5	6	8.8	-2	0	0	0	not assigned.unknown	not assigned.unknown
MSGI1_66076	F7SND4003FTUEU	49	93	17.8	56.6	0	1.7	1.5	0	not assigned.unknown	not assigned.unknown
MSGI1_42270	F7SND4003FTXHL	53.6	61.2	291.6	85.1	0	-1.8	-2.4	0	not assigned.unknown	not assigned.unknown
MSGI1_50544	F7SND4003FTXJO	64.1	61.5	209.6	103.3	0	0	-1.7	0	not assigned.unknown	not assigned.unknown
MSGI1_43365	F7SND4003FU872	0	0	48.5	35.7	0	0	-6.6	-6.2	not assigned.unknown	not assigned.unknown
MSGI1_112611	F7SND4003FUD74	42.4	91.4	59.4	47.1	1.1	0	0	0	secondary metabolism.phenylpropanoids.lignin biosynthesis.PAL	PAL1 (PHE AMMONIA LYASE 1); phenylalanine ammonia-lyase encodes a protein similar to phenylalanine ammonia-lyase Identical to Phenylalanine ammonia-lyase 1 (EC 4.3.1.5) (PAL1) [Arabidopsis Thaliana] (GB:P35510;GB:Q94AN1;GB:Q9ZQD6); similar to PAL2 (pheny
MSGI1_61431	F7SND4003FUPZM	6.9	7	16.4	1.9	0	-3.1	0	0	not assigned.unknown	not assigned.unknown
MSGI1_41678	F7SND4003FUZIQ	27	13.4	5.9	10.7	0	0	2.2	0	not assigned.unknown	not assigned.unknown
MSGI1_116375	F7SND4003FV1RS	3.2	6.4	31.6	12.8	0	0	-3.3	0	not assigned.unknown	not assigned.unknown
MSGI1_79655	F7SND4003FV8DF	117.1	23.4	28.2	28.2	-2.3	0	2.1	0	not assigned.unknown	not assigned.unknown
MSGI1_117152	F7SND4003FVE5D	7	12.4	28.6	14.2	0	0	-2	0	cell wall.modification	XTR2 (XYLOGLUCAN ENDOTRANSGLYCOSYLASE RELATED 2); hydrolase, acting on glycosyl bonds member of Glycoside Hydrolase Family 16 Identical to Probable xyloglucan endotransglucosylase/hydrolase protein 28 precursor (EC 2.4.1.207) (At-XTH28) (XTH-28) (XTH28)
MSGI1_79038	F7SND4003FVGH7	36.5	8.3	6.7	10.7	-2.1	0	2.4	0	hormone metabolism.jasmonate.synthesis-degradation.lipoxygenase	LOX1 (Lipoxygenase 1); lipoxygenase lipoxygenase, a defense gene conferring resistance Xanthomonas campestris Identical to Lipoxygenase 1 (EC 1.13.11.12) (LOX1) [Arabidopsis Thaliana] (GB:Q06327); similar to LOX3 (Lipoxygenase 3), iron ion binding / lipo
MSGI1_94205	F7SND4003FVPVZ	4	1.2	43.1	2.2	0	-4.3	-3.4	0	not assigned.unknown	not assigned.unknown
MSGI1_42480	F7SND4003FVRTR	18.9	52.4	114	87.9	1.5	0	-2.6	0	stress.abiotic.heat	HSP70B (heat shock protein 70B); ATP binding similar to HSP70 (heat shock protein 70), ATP binding [Arabidopsis thaliana] (TAIR:AT3G12580.1); similar to heat shock cognate 70 kDa protein 3 (HSC70-3) (HSP70-3) [Arabidopsis thaliana] (TAIR:AT3G09440.1); s
MSGI1_84463	F7SND4003FW0P2	74.5	0.7	12.4	0.5	-6.7	-4.6	2.6	0	cell wall.modification	EXGT-A4 (ENDOXYLOGLUCAN TRANSFERASE A4); hydrolase, acting on glycosyl bonds EXGT-A4, endoxyloglucan transferase, Identical to Probable xyloglucan endotransglucosylase/hydrolase protein 5 precursor (EC 2.4.1.207) (At-XTH5) (XTH-5) (XTH5) [Arabidopsis Tha
MSGI1_44384	F7SND4003FW9L9	24.2	30.3	63	36.7	0	0	-1.4	0	protein.degradation.aspartate protease	aspartyl protease family protein similar to pepsin A [Arabidopsis thaliana] (TAIR:AT1G62290.2); similar to aspartyl protease family protein [Arabidopsis thaliana] (TAIR:AT4G04460.1); similar to aspartic protease (GB:AAB03108.1); similar to Aspartic prot
MSGI1_88412	F7SND4003FWFFJ	250.6	176.3	323.6	562.2	0	0	0	-1.7	not assigned.unknown	not assigned.unknown
MSGI1_35388	F7SND4003FWXE0	2.3	6.1	16.6	9.1	0	0	-2.9	0	not assigned.unknown	not assigned.unknown
MSGI1_85697	F7SND4003FX8EL	28.2	5.7	3.9	9.1	-2.3	0	2.9	0	cell wall.modification	ATEXPB3 (ARABIDOPSIS THALIANA EXPANSIN B3) putative beta-expansin/allergen protein. Naming convention from the Expansin Working Group (Kende et al, 2004. Plant Mol Bio). Involved in the formation of nematode-induced syncytia in roots of Arabidopsis thal
MSGI1_33095	F7SND4003FXDQU	13.4	13.6	46.5	10.4	0	-2.2	-1.8	0	not assigned.unknown	not assigned.unknown
MSGI1_79652	F7SND4003FY5H6	56.9	120.2	181.1	174.6	1.1	0	-1.7	0	not assigned.unknown	not assigned.unknown
MSGI1_40394	F7SND4003FYCIZ	3.7	1.7	36	8.2	0	-2.1	-3.3	0	not assigned.unknown	not assigned.unknown
MSGI1_98885	F7SND4003FYFY5	0.5	1.2	25	19.7	0	0	-5.6	-4	not assigned.unknown	not assigned.unknown
MSGI1_69883	F7SND4003FZ6X5	84.7	132.3	38.5	66.4	0	0	1.1	0	nodulin_nodulin-like	nodulin_nodulin-like
MSGI1_95734	F7SND4003FZ7TW	46.2	8.9	19.4	25.6	-2.4	0	1.3	0	cell wall	endo-1,4-beta-glucanase, putative / cellulase, putative Identical to Endoglucanase 19 precursor (EC 3.2.1.4) (Endo-1,4-beta glucanase 19) [Arabidopsis Thaliana] (GB:Q8L7I0;GB:O82513); similar to endo-1,4-beta-glucanase, putative / cellulase, putative [A
MSGI1_95734	F7SND4003FZ7TW	46.2	8.9	19.4	25.6	-2.4	0	1.3	0	cell wall.degradation.cellulases and beta -1,4-glucanases	endo-1,4-beta-glucanase, putative / cellulase, putative Identical to Endoglucanase 19 precursor (EC 3.2.1.4) (Endo-1,4-beta glucanase 19) [Arabidopsis Thaliana] (GB:Q8L7I0;GB:O82513); similar to endo-1,4-beta-glucanase, putative / cellulase, putative [A
MSGI1_95734	F7SND4003FZ7TW	46.2	8.9	19.4	25.6	-2.4	0	1.3	0	cell wall	endo-1,4-beta-glucanase, putative / cellulase, putative Identical to Endoglucanase 19 precursor (EC 3.2.1.4) (Endo-1,4-beta glucanase 19) [Arabidopsis Thaliana] (GB:Q8L7I0;GB:O82513); similar to endo-1,4-beta-glucanase, putative / cellulase, putative [A
MSGI1_95734	F7SND4003FZ7TW	46.2	8.9	19.4	25.6	-2.4	0	1.3	0	misc.gluco-, galacto- and mannosidases	endo-1,4-beta-glucanase, putative / cellulase, putative Identical to Endoglucanase 19 precursor (EC 3.2.1.4) (Endo-1,4-beta glucanase 19) [Arabidopsis Thaliana] (GB:Q8L7I0;GB:O82513); similar to endo-1,4-beta-glucanase, putative / cellulase, putative [A
MSGI1_111381	F7SND4003FZHJ3	6.7	16.2	42.3	11.8	0	-1.8	-2.7	0	not assigned.unknown	not assigned.unknown
MSGI1_46567	F7SND4003FZM1E	0	0	53.3	133.7	0	1.3	-6.7	-8.1	not assigned.unknown	not assigned.unknown
MSGI1_64259	F7SND4003FZQ9J	43.4	18.5	12	20.8	0	0	1.9	0	cell.organisation	TUB6 (BETA-6 TUBULIN) Encodes a beta-tubulin. Expression of TUB6 has been shown to decrease in response to cold treatment. Identical to Tubulin beta-6 chain (Beta-6 tubulin) (TUBB6) [Arabidopsis Thaliana] (GB:P29514); similar to TUB3 (Tubulin beta-3), st
MSGI1_89084	F7SND4003FZTD6	13	17.2	83.7	28.8	0	-1.5	-2.7	0	not assigned.unknown	not assigned.unknown
MSGI1_113222	F7SND4003FZTGR	56.4	1.1	29.3	3.4	-5.7	-3.1	0	0	not assigned.unknown	not assigned.unknown
MSGI1_45679	F7SND4003FZXFB	6.5	2.5	25.8	2	0	-3.7	-2	0	not assigned.unknown	not assigned.unknown
MSGI1_80230	F7SND4003G0096	57.9	19.1	15.5	22.1	-1.6	0	1.9	0	not assigned.unknown	not assigned.unknown
MSGI1_108994	F7SND4003G0FC5	7.1	1.5	21	4.1	0	-2.4	0	0	not assigned.unknown	not assigned.unknown
MSGI1_91211	F7SND4003G0QZ6	21.2	5.4	51	29	0	0	-1.3	-2.4	protein.degradation.cysteine protease	XCP2 (XYLEM CYSTEINE PEPTIDASE 2); cysteine-type peptidase/ peptidase Identical to Xylem cysteine proteinase 2 precursor (EC 3.4.22.-) (AtXCP2) (XCP2) [Arabidopsis Thaliana] (GB:Q9LM66;GB:Q9SYQ2); similar to XCP1 (XYLEM CYSTEINE PEPTIDASE 1), cysteine-t
MSGI1_35095	F7SND4003G0WB2	0.5	0.4	17.6	12.6	0	0	-5.1	-5	not assigned.unknown	not assigned.unknown
MSGI1_67317	F7SND4003G0Y0V	49.5	40	30.3	73.3	0	1.3	0	0	nodulin_nodulin-like	nodulin_nodulin-like
MSGI1_115573	F7SND4003G24LE	101.3	2.6	31.5	4.9	-5.3	-2.7	1.7	0	not assigned.unknown	not assigned.unknown
MSGI1_84460	F7SND4003G28Z2	76.6	69.5	171.7	90.6	0	0	-1.2	0	not assigned.unknown	not assigned.unknown
MSGI1_57934	F7SND4003G2E48	9.2	15.2	32.2	14.1	0	0	-1.8	0	not assigned.unknown	not assigned.unknown
MSGI1_27782	F7SND4003G2QB6	28.7	44.4	100.1	62.5	0	0	-1.8	0	transport.p- and v-ATPases	AHA6 (ARABIDOPSIS H(+)-ATPASE 6); ATPase Identical to ATPase 6, plasma membrane-type (EC 3.6.3.6) (Proton pump 6) (AHA6) [Arabidopsis Thaliana] (GB:Q9SH76); similar to AHA8 (ARABIDOPSIS H(+)-ATPASE 8), ATPase [Arabidopsis thaliana] (TAIR:AT3G42640.1); s
MSGI1_83825	F7SND4003G2TFD	24.2	21.9	48.6	74.5	0	0	0	-1.8	signalling.calcium	CAM3 (CALMODULIN 3); calcium ion binding encodes a calmodulin Identical to Calmodulin-7 (CaM-7) (CAM7) [Arabidopsis Thaliana] (GB:P59220); Identical to Calmodulin-6 (CaM-6) (CAM6) [Arabidopsis Thaliana] (GB:Q03509); Identical to Calmodulin-2/3/5 (CaM-2/3
MSGI1_90484	F7SND4003G35B9	0	0	13.4	13.8	0	0	-4.7	-4.8	not assigned.unknown	not assigned.unknown
MSGI1_50294	F7SND4003G3JAE	94.8	59.9	41.2	48	0	0	1.2	0	protein.synthesis.misc ribososomal protein	60S ribosomal protein L27 (RPL27C) Identical to 60S ribosomal protein L27-3 (RPL27C) [Arabidopsis Thaliana] (GB:P51419;GB:O23354); similar to 60S ribosomal protein L27 (RPL27B) [Arabidopsis thaliana] (TAIR:AT3G22230.1); similar to Ribosomal protein L27e;
MSGI1_63879	F7SND4003G3ORU	18.4	105.1	101.9	240.3	2.5	1.2	-2.5	-1.2	not assigned.unknown	not assigned.unknown
MSGI1_47793	F7SND4003G3QTF	8.5	48.5	3.7	32.7	2.5	3.1	0	0	not assigned.unknown	not assigned.unknown
MSGI1_40928	F7SND4003G3VO6	144.9	145.9	271.9	102.7	0	-1.4	0	0	cell wall	chitinase similar to POM1 (POM-POM1), chitinase [Arabidopsis thaliana] (TAIR:AT1G05850.1); similar to chitinase-like protein [Gossypium hirsutum] (GB:AAQ56599.1); contains InterPro domain Glycoside hydrolase, family 19; (InterPro:IPR000726)
MSGI1_40928	F7SND4003G3VO6	144.9	145.9	271.9	102.7	0	-1.4	0	0	stress.biotic	chitinase similar to POM1 (POM-POM1), chitinase [Arabidopsis thaliana] (TAIR:AT1G05850.1); similar to chitinase-like protein [Gossypium hirsutum] (GB:AAQ56599.1); contains InterPro domain Glycoside hydrolase, family 19; (InterPro:IPR000726)
MSGI1_53284	F7SND4003G3WQ2	107.3	114.7	170.7	75.2	0	-1.2	0	0	not assigned.unknown	not assigned.unknown
[truncated: 13,813 more rows]
