# Supplementary material for: Using RNA-Seq for gene identification, polymorphism detection and transcript profiling in two alfalfa genotypes with divergent cell wall composition in stems
Source: BMC Genomics. 2011 Apr 19;12:199. doi: 10.1186/1471-2164-12-199 (PMC3112146; doi:10.1186/1471-2164-12-199)
Supplement: Additional file 20 — Top 200 most differentially expressed genes in each pair-wise comparison. A table that lists 657 genes that were generated after combining the top 200 most differentially expressed genes selected in each pair-wise comparison of gene expression between ES and PES internodes of genotypes 708 and 773. This table is a data source for Figure 5. The RPKM-normalized expression counts, MapMan functional class and description for each gene selected are also presented in the table. [file 1471-2164-12-199-S20.TXT]

MSGI_ID	RPKM_708_ES	RPKM_708_PES	RPKM_773_ES	RPKM_773_PES	MapMan_Class	DESCRIPTION
NODE_661_length_128_cov_743.015625	721.1	3	66.3	2.7	cell wall.pectin*esterases.PME	pectinesterase family protein similar to pectinesterase family protein [Arabidopsis thaliana] (TAIR:AT4G33220.1); similar to Pectinesterase PPE8B precursor (Pectin methylesterase) (PE) (GB:Q43062); similar to pectin methylesterase PME1 [Vitis vinifera]
NODE_24642_length_116_cov_30.922413	28.5	0	2.8	0.3	not assigned.unknown	not assigned.unknown
NODE_6346_length_166_cov_124.301208	69.9	0	7.3	2	not assigned.unknown	not assigned.unknown
TC2763	54.9	0	5.6	0.4	not assigned.unknown	not assigned.unknown
NODE_31388_length_222_cov_3.752252	82.6	0	9.3	1.6	misc.GDSL-motif lipase	GDSL-motif lipase/hydrolase family protein similar to ATLTL1/LTL1 (LI-TOLERANT LIPASE 1), carboxylic ester hydrolase [Arabidopsis thaliana] (TAIR:AT3G04290.1); similar to GSDL-motif lipase [Agave americana] (GB:AAS75127.1); contains InterPro domain Lipo
NODE_31388_length_222_cov_3.752252	82.6	0	9.3	1.6	nodulin_nodulin-like	nodulin_nodulin-like
NODE_17813_length_977_cov_33.850563	49.5	0	5.4	0.1	signalling.receptor kinases.legume-lectin	lectin protein kinase, putative similar to legume lectin family protein / protein kinase family protein [Arabidopsis thaliana] (TAIR:AT5G65600.1); similar to Protein kinase; Concanavalin A-like lectin/glucanase [Medicago truncatula] (GB:ABE89762.1); sim
TC12379	51.1	0	6	0.2	nucleotide metabolism.degradation	ATAPY2 (APYRASE 2) Encodes an enzyme with ATPase and ADPase activity (an apyrase) that when mutated in combination with ATAPY1 causes a complete inhibition of pollen germination. similar to ATAPY1 (APYRASE 1), calmodulin binding [Arabidopsis thaliana] (T
50319786	33	0	3.8	0.1	not assigned.unknown	not assigned.unknown
TC20283	45	0	5.8	0.3	misc.protease inhibitor/seed storage/lipid transfer protein (LTP) family protein	protease inhibitor/seed storage/lipid transfer protein (LTP) family protein similar to protease inhibitor/seed storage/lipid transfer protein (LTP) family protein [Arabidopsis thaliana] (TAIR:AT1G62510.1); similar to 14 kDa polypeptide [Catharanthus rose
NODE_21747_length_238_cov_15.504202	18.8	0	2.3	4.5	hormone metabolism.jasmonate.synthesis-degradation.lipoxygenase	LOX1 (Lipoxygenase 1); lipoxygenase lipoxygenase, a defense gene conferring resistance Xanthomonas campestris Identical to Lipoxygenase 1 (EC 1.13.11.12) (LOX1) [Arabidopsis Thaliana] (GB:Q06327); similar to LOX3 (Lipoxygenase 3), iron ion binding / lipo
TC3875	38.3	0	4.8	0.4	cell wall.cell wall proteins.AGPs	FLA9 (FLA9) fasciclin-like arabinogalactan-protein 9 (Fla9) Identical to Fasciclin-like arabinogalactan protein 9 precursor (FLA9) [Arabidopsis Thaliana] (GB:Q9ZWA8;GB:Q8H794); similar to fasciclin-like arabinogalactan-protein, putative [Arabidopsis thal
TC8243	631.3	2	79.5	3	cell wall.pectin*esterases.PME	pectin methylesterase, putative similar to pectin methylesterase, putative [Arabidopsis thaliana] (TAIR:AT1G11590.1); similar to pectin methylesterase [Sesbania rostrata] (GB:CAD29733.1); contains InterPro domain Virulence factor, pectin lyase fold; (In
NODE_7500_length_313_cov_20.105431	28	0	4	0.1	hormone metabolism.gibberelin.induced-regulated-responsive-activated	GASA1 (GAST1 PROTEIN HOMOLOG 1) GA-responsive GAST1 protein homolog regulated by BR and GA antagonistically. Possibly involved in cell elongation based on expression data Identical to Gibberellin-regulated protein 1 precursor (GASA1) [Arabidopsis Thalian
NODE_7500_length_313_cov_20.105431	28	0	4	0.1	cell wall	GASA1 (GAST1 PROTEIN HOMOLOG 1) GA-responsive GAST1 protein homolog regulated by BR and GA antagonistically. Possibly involved in cell elongation based on expression data Identical to Gibberellin-regulated protein 1 precursor (GASA1) [Arabidopsis Thalian
50316907	92.2	0	13.1	0.7	not assigned.unknown	not assigned.unknown
TC9286	127.4	0	17.7	0.9	misc.GDSL-motif lipase	GDSL-motif lipase/hydrolase family protein similar to ATLTL1/LTL1 (LI-TOLERANT LIPASE 1), carboxylic ester hydrolase [Arabidopsis thaliana] (TAIR:AT3G04290.1); similar to GSDL-motif lipase [Agave americana] (GB:AAS75127.1); contains InterPro domain Lipo
TC9286	127.4	0	17.7	0.9	cell wall	GDSL-motif lipase/hydrolase family protein similar to ATLTL1/LTL1 (LI-TOLERANT LIPASE 1), carboxylic ester hydrolase [Arabidopsis thaliana] (TAIR:AT3G04290.1); similar to GSDL-motif lipase [Agave americana] (GB:AAS75127.1); contains InterPro domain Lipo
TC9286	127.4	0	17.7	0.9	nodulin_nodulin-like	nodulin_nodulin-like
TC4926	401.9	1	55.9	0.5	cell wall	similar to unknown protein [Arabidopsis thaliana] (TAIR:AT5G25460.1); similar to unknown [Ricinus communis] (GB:CAB02653.1); contains InterPro domain Galactose-binding like; (InterPro:IPR008979); contains InterPro domain Protein of unknown function DUF642
NODE_15235_length_727_cov_11.393397	16	0	2.5	0	not assigned.unknown	not assigned.unknown
157975533	38.5	0	5.8	0.5	misc.GDSL-motif lipase	GDSL-motif lipase/hydrolase family protein similar to ATLTL1/LTL1 (LI-TOLERANT LIPASE 1), carboxylic ester hydrolase [Arabidopsis thaliana] (TAIR:AT3G04290.1); similar to GSDL-motif lipase [Agave americana] (GB:AAS75127.1); contains InterPro domain Lipo
157975533	38.5	0	5.8	0.5	nodulin_nodulin-like	nodulin_nodulin-like
NODE_12107_length_255_cov_16.854902	20.6	0	3.1	0.2	not assigned.unknown	not assigned.unknown
NODE_54799_length_379_cov_16.860159	26.7	0	4.5	0.2	cell wall.degradation.pectate lyases and polygalacturonases	pectate lyase family protein Identical to Probable pectate lyase 5 precursor (EC 4.2.2.2) [Arabidopsis Thaliana] (GB:Q9FXD8;GB:Q8L8V9;GB:Q8W116); similar to pectate lyase family protein [Arabidopsis thaliana] (TAIR:AT4G24780.1); similar to pectate lyase
F7SND4003FKZIQ	54.3	0	9.2	2.2	not assigned.unknown	not assigned.unknown
157973455	86.6	0	14.9	0.6	not assigned.unknown	not assigned.unknown
TC8507	338.9	2	59.5	1	cell wall.modification	ATEXPA8 (ARABIDOPSIS THALIANA EXPANSIN A8) member of Alpha-Expansin Gene Family. Naming convention from the Expansin Working Group (Kende et al, 2004. Plant Mol Bio). Involved in the formation of nematode-induced syncytia in roots of Arabidopsis thalian
TC2423	53.3	0	10.4	8.5	RNA.regulation of transcription.C2C2(Zn) GATA transcription factor family	similar to unknown protein [Arabidopsis thaliana] (TAIR:AT1G19180.1); similar to PnFL-2 [Ipomoea nil] (GB:AAG49896.1); contains InterPro domain ZIM; (InterPro:IPR010399)
NODE_13378_length_345_cov_27.866667	35.3	0	7.2	1.2	misc.GDSL-motif lipase	GDSL-motif lipase/hydrolase family protein similar to ATLTL1/LTL1 (LI-TOLERANT LIPASE 1), carboxylic ester hydrolase [Arabidopsis thaliana] (TAIR:AT3G04290.1); similar to GSDL-motif lipase [Agave americana] (GB:AAS75127.1); contains InterPro domain Lipo
NODE_13378_length_345_cov_27.866667	35.3	0	7.2	1.2	nodulin_nodulin-like	nodulin_nodulin-like
NODE_14021_length_171_cov_11.801169	77.9	0	16.8	1.7	not assigned.unknown	not assigned.unknown
NODE_50922_length_197_cov_21.187817	23.7	0	5.5	0	not assigned.unknown	not assigned.unknown
NODE_9911_length_61_cov_142.213120	81.3	0	19.1	0.4	cell wall	similar to unknown protein [Arabidopsis thaliana] (TAIR:AT5G25460.1); similar to unknown [Ricinus communis] (GB:CAB02653.1); contains InterPro domain Galactose-binding like; (InterPro:IPR008979); contains InterPro domain Protein of unknown function DUF642
TC4099	151.4	1	39.1	4.3	cell wall	leucine-rich repeat family protein similar to leucine-rich repeat family protein [Arabidopsis thaliana] (TAIR:AT5G12940.1); similar to polygalacturonase inhibitor-like protein [Cicer arietinum] (GB:CAD56505.1); contains InterPro domain Rudiment single h
NODE_10287_length_133_cov_13.451128	123.7	0	30.3	1	not assigned.unknown	not assigned.unknown
50317451	24.5	0	6.5	0.1	misc.GDSL-motif lipase	GDSL-motif lipase/hydrolase family protein similar to ATLTL1/LTL1 (LI-TOLERANT LIPASE 1), carboxylic ester hydrolase [Arabidopsis thaliana] (TAIR:AT3G04290.1); similar to GSDL-motif lipase [Agave americana] (GB:AAS75127.1); contains InterPro domain Lipo
50317451	24.5	0	6.5	0.1	nodulin_nodulin-like	nodulin_nodulin-like
NODE_6436_length_219_cov_371.808228	201.9	1	53.9	2.3	not assigned.unknown	not assigned.unknown
TC13384	108	0	29	0.2	not assigned.unknown	not assigned.unknown
NODE_5693_length_111_cov_49.171169	38.6	0	10.8	0.6	RNA.regulation of transcription.putative transcription regulator	pepsin A similar to aspartyl protease family protein [Arabidopsis thaliana] (TAIR:AT3G54400.1); similar to Peptidase A1, pepsin [Medicago truncatula] (GB:ABE83791.1); contains InterPro domain Peptidase A1, pepsin; (InterPro:IPR001461); contains InterPro
NODE_12819_length_1103_cov_31.781506	37.7	0	11.5	1.3	not assigned.unknown	not assigned.unknown
TC13355	132.7	1	41.1	0.3	not assigned.unknown	not assigned.unknown
NODE_12170_length_542_cov_36.584869	35.9	0	11.8	0.2	hormone metabolism.gibberelin.induced-regulated-responsive-activated	gibberellin-responsive protein, putative similar to GASA4 (GAST1 PROTEIN HOMOLOG 4) [Arabidopsis thaliana] (TAIR:AT5G15230.1); similar to Gip1-like protein [Populus tomentosa] (GB:AAV84588.1); contains InterPro domain Gibberellin regulated protein; (Int
NODE_12170_length_542_cov_36.584869	35.9	0	11.8	0.2	cell wall	gibberellin-responsive protein, putative similar to GASA4 (GAST1 PROTEIN HOMOLOG 4) [Arabidopsis thaliana] (TAIR:AT5G15230.1); similar to Gip1-like protein [Populus tomentosa] (GB:AAV84588.1); contains InterPro domain Gibberellin regulated protein; (Int
TC10455	405.9	2	146.7	8.9	not assigned.unknown	not assigned.unknown
TC18031	65	0	23	1.1	not assigned.unknown	not assigned.unknown
F7SND4003F64NH	38.8	0	13.3	0	not assigned.unknown	not assigned.unknown
NODE_22633_length_146_cov_67.356163	57.5	0	20.4	0.5	not assigned.unknown	not assigned.unknown
TC12615	39.1	0	13.6	0.1	RNA.regulation of transcription.bZIP transcription factor family	bZIP transcription factor family protein similar to bZIP transcription factor family protein [Arabidopsis thaliana] (TAIR:AT2G42380.2); similar to bZIP transcription factor bZIP50 [Glycine max] (GB:ABI34644.1); contains InterPro domain Eukaryotic transc
TC3800	302.2	1	113.1	12.1	not assigned.unknown	not assigned.unknown
F7SND4003F3X24	163.3	2	68.5	0.4	not assigned.unknown	not assigned.unknown
NODE_61652_length_61_cov_6.540984	0	4	0	18.9	not assigned.unknown	not assigned.unknown
NODE_11741_length_131_cov_4.862596	0.1	0	0.3	10.4	not assigned.unknown	not assigned.unknown
NODE_46747_length_163_cov_29.104294	1.2	25	0.7	22.2	not assigned.unknown	not assigned.unknown
NODE_41095_length_241_cov_20.145227	6.7	15	1.1	29.6	stress.abiotic.heat	heat shock protein-related similar to ATP-dependent Clp protease ClpB protein-related [Arabidopsis thaliana] (TAIR:AT1G07200.2); similar to Os11g0104300 [Oryza sativa (japonica cultivar-group)] (GB:NP_001065527.1); similar to expressed protein [Oryza sat
NODE_30732_length_122_cov_5.729508	2.4	4	0.5	12	major CHO metabolism.degradation.starch.starch cleavage	ATXYL1/XYL1 (ALPHA-XYLOSIDASE 1); alpha-N-arabinofuranosidase/ hydrolase, hydrolyzing O-glycosyl compounds / xylan 1,4-beta-xylosidase Encodes a bifunctional alpha-l-arabinofuranosidase/beta-d-xylosidase that belongs to family 3 of glycoside hydrolases.
NODE_30732_length_122_cov_5.729508	2.4	4	0.5	12	misc.gluco-, galacto- and mannosidases	ATXYL1/XYL1 (ALPHA-XYLOSIDASE 1); alpha-N-arabinofuranosidase/ hydrolase, hydrolyzing O-glycosyl compounds / xylan 1,4-beta-xylosidase Encodes a bifunctional alpha-l-arabinofuranosidase/beta-d-xylosidase that belongs to family 3 of glycoside hydrolases.
NODE_56945_length_242_cov_5.252066	2	3	0.6	12.7	RNA.regulation of transcription.AP2/EREBP, APETALA2/Ethylene-responsive element binding protein family	RAP2.6L (related to AP2 6L); DNA binding / transcription factor encodes a member of the ERF (ethylene response factor) subfamily B-4 of ERF/AP2 transcription factor family. The protein contains one AP2 domain. There are 7 members in this subfamily. simil
TC22645	2.1	10	1.1	21.5	protein.postranslational modification	CIPK7 (CBL-INTERACTING PROTEIN KINASE 7); kinase Encodes a serine/threonine protein kinase with similarities to CBL-interacting protein kinases, SNF1 and SOS2. similar to CIPK4 (CBL-INTERACTING PROTEIN KINASE 4), kinase [Arabidopsis thaliana] (TAIR:AT4G1
F7SND4004IPQ2K	0.6	9	0.9	16.2	not assigned.unknown	not assigned.unknown
NODE_32869_length_255_cov_10.560784	0.6	22	0.8	12.5	hormone metabolism.jasmonate.synthesis-degradation.lipoxygenase	lipoxygenase, putative similar to LOX3 (Lipoxygenase 3), iron ion binding / lipoxygenase [Arabidopsis thaliana] (TAIR:AT1G17420.1); similar to LOX1 (Lipoxygenase 1), lipoxygenase [Arabidopsis thaliana] (TAIR:AT1G55020.1); similar to lipoxygenase, putati
NODE_1249_length_305_cov_5.895082	4.9	98	6.6	103.2	amino acid metabolism.synthesis.glutamate family.arginine.arginosuccinate synthase	arginosuccinate synthase family Identical to Argininosuccinate synthase, chloroplast precursor (EC 6.3.4.5) (Citrulline--aspartate ligase) [Arabidopsis Thaliana] (GB:Q9SZX3;GB:Q8VZ47); similar to Ar (GB:ABE78918.1); similar to Os12g0235800 [Oryza sativa
TC10748	0.6	54	4	58.7	protein.degradation.metalloprotease	matrixin family protein similar to matrixin family protein [Arabidopsis thaliana] (TAIR:AT1G24140.1); similar to Peptidase M10A and M12B, matrixin and adamalysin; Peptidase, metallopeptidases [Medicago truncatula] (GB:ABE93630.1); contains InterPro doma
NODE_70956_length_153_cov_10.921569	0	15	1.4	20.2	not assigned.unknown	not assigned.unknown
NODE_20067_length_207_cov_6.966184	3	15	1.4	20.9	not assigned.unknown	not assigned.unknown
NODE_47665_length_162_cov_7.197531	1.6	3	1.1	16.7	transport.metabolite transporters at the envelope membrane	GPT2 (glucose-6-phosphate/phosphate translocator 2); antiporter/ glucose-6-phosphate transporter glucose6-Phosphate/phosphate transporter 2 Identical to Glucose-6-phosphate/phosphate translocator 2, chloroplast precursor (GPT2) [Arabidopsis Thaliana] (GB
NODE_47665_length_162_cov_7.197531	1.6	3	1.1	16.7	major CHO metabolism.synthesis.starch.transporter	GPT2 (glucose-6-phosphate/phosphate translocator 2); antiporter/ glucose-6-phosphate transporter glucose6-Phosphate/phosphate transporter 2 Identical to Glucose-6-phosphate/phosphate translocator 2, chloroplast precursor (GPT2) [Arabidopsis Thaliana] (GB
NODE_249_length_364_cov_67.629120	2.4	55	4.7	64.6	amino acid metabolism.synthesis.glutamate family.arginine.arginosuccinate synthase	arginosuccinate synthase family Identical to Argininosuccinate synthase, chloroplast precursor (EC 6.3.4.5) (Citrulline--aspartate ligase) [Arabidopsis Thaliana] (GB:Q9SZX3;GB:Q8VZ47); similar to Ar (GB:ABE78918.1); similar to Os12g0235800 [Oryza sativa
NODE_23302_length_192_cov_12.973958	2.2	31	1.5	20	not assigned.unknown	not assigned.unknown
NODE_19371_length_195_cov_5.856410	2.7	3	1.1	13.9	major CHO metabolism.degradation.starch.starch cleavage	ATXYL1/XYL1 (ALPHA-XYLOSIDASE 1); alpha-N-arabinofuranosidase/ hydrolase, hydrolyzing O-glycosyl compounds / xylan 1,4-beta-xylosidase Encodes a bifunctional alpha-l-arabinofuranosidase/beta-d-xylosidase that belongs to family 3 of glycoside hydrolases.
NODE_19371_length_195_cov_5.856410	2.7	3	1.1	13.9	misc.gluco-, galacto- and mannosidases	ATXYL1/XYL1 (ALPHA-XYLOSIDASE 1); alpha-N-arabinofuranosidase/ hydrolase, hydrolyzing O-glycosyl compounds / xylan 1,4-beta-xylosidase Encodes a bifunctional alpha-l-arabinofuranosidase/beta-d-xylosidase that belongs to family 3 of glycoside hydrolases.
NODE_29926_length_164_cov_8.158537	1.2	5	1.5	19.4	not assigned.unknown	not assigned.unknown
NODE_31931_length_208_cov_9.076923	3	17	2.2	26.1	transport.phosphate	PHO1 (PHOSPHATE 1) mutant is deficient in the transfer of phosphate from root epidermal and cortical cells to the xylem. encodes protein with the mainly hydrophilic N-terminal and the C-terminal containing 6 potential membrane-spanning domains. Identical
NODE_5526_length_717_cov_19.372385	4.9	17	1.2	14.4	not assigned.unknown	not assigned.unknown
NODE_34527_length_189_cov_8.153440	11.5	7	1	12.2	misc.UDP glucosyl and glucoronyl transferases	UGT73B5 (UDP-glucosyl transferase 73B5); UDP-glycosyltransferase/ transferase, transferring glycosyl groups similar to UGT73B4, UDP-glycosyltransferase/ transferase, transferring glycosyl groups [Arabidopsis thaliana] (TAIR:AT2G15490.1); similar to UGT7
TC9227	3.2	83	6.5	72.5	amino acid metabolism.synthesis.glutamate family.arginine.arginosuccinate synthase	arginosuccinate synthase family Identical to Argininosuccinate synthase, chloroplast precursor (EC 6.3.4.5) (Citrulline--aspartate ligase) [Arabidopsis Thaliana] (GB:Q9SZX3;GB:Q8VZ47); similar to Ar (GB:ABE78918.1); similar to Os12g0235800 [Oryza sativa
NODE_37682_length_61_cov_28.540983	9.5	20	2	22.2	not assigned.unknown	not assigned.unknown
TC12824	5.6	13	2.3	26.4	protein.degradation.subtilases	subtilase family protein similar to ARA12, subtilase [Arabidopsis thaliana] (TAIR:AT5G67360.1); similar to subtilase family protein [Arabidopsis thaliana] (TAIR:AT3G14067.1); similar to subtilase family protein [Arabidopsis thaliana] (TAIR:AT3G14240.1);
TC12824	5.6	13	2.3	26.4	cell wall	subtilase family protein similar to ARA12, subtilase [Arabidopsis thaliana] (TAIR:AT5G67360.1); similar to subtilase family protein [Arabidopsis thaliana] (TAIR:AT3G14067.1); similar to subtilase family protein [Arabidopsis thaliana] (TAIR:AT3G14240.1);
NODE_27153_length_333_cov_6.546546	1.1	4	1.4	15.4	not assigned.unknown	not assigned.unknown
TC214	1.2	37	2.2	23	hormone metabolism.jasmonate.synthesis-degradation.lipoxygenase	LOX1 (Lipoxygenase 1); lipoxygenase lipoxygenase, a defense gene conferring resistance Xanthomonas campestris Identical to Lipoxygenase 1 (EC 1.13.11.12) (LOX1) [Arabidopsis Thaliana] (GB:Q06327); similar to LOX3 (Lipoxygenase 3), iron ion binding / lipo
TC17153	4.9	36	4.3	44.5	misc.cytochrome P450	CYP709B2 (cytochrome P450, family 709, subfamily B, polypeptide 2); oxygen binding member of CYP709B similar to CYP709B3 (cytochrome P450, family 709, subfamily B, polypeptide 3), oxygen binding [Arabidopsis thaliana] (TAIR:AT4G27710.1); similar to CYP70
NODE_7763_length_66_cov_23.378788	0	12	2.7	26.9	not assigned.unknown	not assigned.unknown
NODE_13262_length_133_cov_4.037594	0.9	18	4.5	42.9	amino acid metabolism.synthesis.glutamate family.arginine.arginosuccinate synthase	arginosuccinate synthase family Identical to Argininosuccinate synthase, chloroplast precursor (EC 6.3.4.5) (Citrulline--aspartate ligase) [Arabidopsis Thaliana] (GB:Q9SZX3;GB:Q8VZ47); similar to Ar (GB:ABE78918.1); similar to Os12g0235800 [Oryza sativa
NODE_13241_length_187_cov_6.994652	1.5	5	1.8	18	not assigned.unknown	not assigned.unknown
NODE_4469_length_192_cov_36.822918	4.8	43	3.1	27.9	not assigned.unknown	not assigned.unknown
NODE_4088_length_533_cov_26.230770	3.3	27	1.5	14.1	misc.cytochrome P450	CYP709B2 (cytochrome P450, family 709, subfamily B, polypeptide 2); oxygen binding member of CYP709B similar to CYP709B3 (cytochrome P450, family 709, subfamily B, polypeptide 3), oxygen binding [Arabidopsis thaliana] (TAIR:AT4G27710.1); similar to CYP70
NODE_73498_length_132_cov_9.712121	1.1	9	1.8	16.1	not assigned.unknown	not assigned.unknown
NODE_38762_length_126_cov_8.896826	1.3	7	2.3	21.4	protein.postranslational modification	CIPK4 (CBL-INTERACTING PROTEIN KINASE 4); kinase CBL-interacting protein kinase similar to CIPK7 (CBL-INTERACTING PROTEIN KINASE 7), kinase [Arabidopsis thaliana] (TAIR:AT3G23000.1); similar to CBL-interacting protein kinase 5 [Populus trichocarpa] (GB:A
F7SND4004I10XF	5.3	14	1.5	13.7	stress.abiotic.heat	heat shock protein-related similar to heat shock protein-related [Arabidopsis thaliana] (TAIR:AT2G29970.1); similar to Os11g0104300 [Oryza sativa (japonica cultivar-group)] (GB:NP_001065527.1); similar to expressed protein [Oryza sativa (japonica cultiva
TC5630	9.5	23	2.1	19.5	cell wall.cellulose synthesis.cellulose synthase	IRX3 (IRREGULAR XYLEM 3, MURUS 10); cellulose synthase encodes a xylem-specific cellulose synthase Identical to Cellulose synthase A catalytic subunit 7 [UDP-forming] (EC 2.4.1.12) (AtCesA-7) (Irregular xylem protein 3) (AtIRX3) (CESA7) [Arabidopsis Thal
TC6964	0.8	24	2	17	not assigned.unknown	not assigned.unknown
TC21064	2.3	16	3.7	31.5	transport.phosphate	PHO1 (PHOSPHATE 1) mutant is deficient in the transfer of phosphate from root epidermal and cortical cells to the xylem. encodes protein with the mainly hydrophilic N-terminal and the C-terminal containing 6 potential membrane-spanning domains. Identical
F7SND4003G3QTF	8.5	48	3.7	32.7	not assigned.unknown	not assigned.unknown
NODE_412_length_697_cov_28.195122	10.5	38	5.1	43.1	not assigned.unknown	not assigned.unknown
NODE_27531_length_137_cov_106.386864	8.9	31	2	17.2	transport.amino acids	amino acid permease, putative Identical to Auxin transporter-like protein 2 (AUX1-like protein 2) (LAX2) [Arabidopsis Thaliana] (GB:Q9S836); similar to amino acid permease, putative [Arabidopsis thaliana] (TAIR:AT5G01240.1); similar to AUX1 (AUXIN RESIS
NODE_60378_length_263_cov_9.551331	9.6	29	1.8	15.3	not assigned.unknown	not assigned.unknown
NODE_66821_length_69_cov_68.101448	0	27	5.2	42.1	not assigned.unknown	not assigned.unknown
NODE_3189_length_351_cov_17.666666	1.5	20	5.4	44.6	misc.cytochrome P450	CYP82C4 (cytochrome P450, family 82, subfamily C, polypeptide 4); oxygen binding member of CYP82C similar to CYP82C3 (cytochrome P450, family 82, subfamily C, polypeptide 3), oxygen binding [Arabidopsis thaliana] (TAIR:AT4G31950.1); similar to CYP82C2 (c
NODE_3189_length_351_cov_17.666666	1.5	20	5.4	44.6	cell wall	CYP82C4 (cytochrome P450, family 82, subfamily C, polypeptide 4); oxygen binding member of CYP82C similar to CYP82C3 (cytochrome P450, family 82, subfamily C, polypeptide 3), oxygen binding [Arabidopsis thaliana] (TAIR:AT4G31950.1); similar to CYP82C2 (c
NODE_41310_length_282_cov_34.570923	5	26	2.3	18.7	transport.phosphate	PHO1 (PHOSPHATE 1) mutant is deficient in the transfer of phosphate from root epidermal and cortical cells to the xylem. encodes protein with the mainly hydrophilic N-terminal and the C-terminal containing 6 potential membrane-spanning domains. Identical
NODE_5080_length_188_cov_9.085107	6.3	31	2.5	20.1	not assigned.unknown	not assigned.unknown
NODE_19099_length_131_cov_9.732824	6.6	24	2.8	23	not assigned.unknown	not assigned.unknown
NODE_29375_length_156_cov_61.224358	24.1	59	8.7	68.9	not assigned.unknown	not assigned.unknown
TC16623	6.4	17	3.7	29	protein.degradation.subtilases	subtilase family protein similar to ARA12, subtilase [Arabidopsis thaliana] (TAIR:AT5G67360.1); similar to subtilase family protein [Arabidopsis thaliana] (TAIR:AT3G14067.1); similar to subtilase family protein [Arabidopsis thaliana] (TAIR:AT3G14240.1);
TC16623	6.4	17	3.7	29	cell wall	subtilase family protein similar to ARA12, subtilase [Arabidopsis thaliana] (TAIR:AT5G67360.1); similar to subtilase family protein [Arabidopsis thaliana] (TAIR:AT3G14067.1); similar to subtilase family protein [Arabidopsis thaliana] (TAIR:AT3G14240.1);
NODE_86803_length_205_cov_3.668293	4.5	2	1.8	14.1	misc.UDP glucosyl and glucoronyl transferases	UGT73B1 (UDP-glucosyl transferase 73B1); UDP-glycosyltransferase/ abscisic acid glucosyltransferase similar to UGT73B2, UDP-glucosyltransferase/ UDP-glycosyltransferase/ flavonol 3-O-glucosyltransferase [Arabidopsis thaliana] (TAIR:AT4G34135.1); similar
NODE_29939_length_1201_cov_10.838468	6.5	115	19.5	136.4	protein.degradation.subtilases	subtilase family protein similar to subtilase family protein [Arabidopsis thaliana] (TAIR:AT1G20150.1); similar to subtilisin-like protein [Glycine max] (GB:AAK53589.1); similar to subtilisin-type protease precursor [Glycine max] (GB:AAK53065.1); simila
NODE_29939_length_1201_cov_10.838468	6.5	115	19.5	136.4	cell wall	subtilase family protein similar to subtilase family protein [Arabidopsis thaliana] (TAIR:AT1G20150.1); similar to subtilisin-like protein [Glycine max] (GB:AAK53589.1); similar to subtilisin-type protease precursor [Glycine max] (GB:AAK53065.1); simila
NODE_43442_length_61_cov_4.573771	2.6	55	10	62.2	not assigned.unknown	not assigned.unknown
TC17427	1	22	5.9	31.8	stress.biotic	ATHCHIB (BASIC CHITINASE); chitinase encodes a basic chitinase involved in ethylene/jasmonic acid mediated signalling pathway during systemic acquired resistance based on expression analyses. Identical to Basic endochitinase B precursor (EC 3.2.1.14) (Pa
TC17427	1	22	5.9	31.8	cell wall	ATHCHIB (BASIC CHITINASE); chitinase encodes a basic chitinase involved in ethylene/jasmonic acid mediated signalling pathway during systemic acquired resistance based on expression analyses. Identical to Basic endochitinase B precursor (EC 3.2.1.14) (Pa
NODE_16913_length_257_cov_279.190674	3.7	67	15.1	76	protein.degradation.subtilases	subtilase family protein similar to subtilase family protein [Arabidopsis thaliana] (TAIR:AT1G20150.1); similar to subtilisin-like protein [Glycine max] (GB:AAK53589.1); similar to subtilisin-type protease precursor [Glycine max] (GB:AAK53065.1); simila
NODE_851_length_211_cov_37.364929	0.8	23	5.4	25.4	not assigned.unknown	not assigned.unknown
NODE_71437_length_219_cov_8.127854	0.1	10	0	0	not assigned.unknown	not assigned.unknown
NODE_16802_length_797_cov_17.217064	0.3	20	1.7	10.2	not assigned.unknown	not assigned.unknown
NODE_61667_length_157_cov_11.980892	0.2	11	0.7	7.8	hormone metabolism.ethylene.synthesis-degradation	oxidoreductase, 2OG-Fe(II) oxygenase family protein similar to 2-oxoglutarate-dependent dioxygenase, putative [Arabidopsis thaliana] (TAIR:AT5G59530.1); similar to unknown [Prunus armeniaca] (GB:AAD38147.1); contains InterPro domain ATPase, F1/V1/A1 com
NODE_41613_length_141_cov_10.851064	0.2	10	0.2	5.5	not assigned.unknown	not assigned.unknown
NODE_64888_length_183_cov_11.978142	0.3	14	0	9.8	hormone metabolism.ethylene.signal transduction	ethylene-responsive factor, putative encodes a member of the ERF (ethylene response factor) subfamily B-3 of ERF/AP2 transcription factor family. The protein contains one AP2 domain. There are 18 members in this subfamily including ATERF-1, ATERF-2, AND
NODE_64888_length_183_cov_11.978142	0.3	14	0	9.8	RNA.regulation of transcription.AP2/EREBP, APETALA2/Ethylene-responsive element binding protein family	ethylene-responsive factor, putative encodes a member of the ERF (ethylene response factor) subfamily B-3 of ERF/AP2 transcription factor family. The protein contains one AP2 domain. There are 18 members in this subfamily including ATERF-1, ATERF-2, AND
NODE_41027_length_268_cov_3.854478	0.3	13	0.3	7.5	hormone metabolism.jasmonate.synthesis-degradation.lipoxygenase	lipoxygenase, putative similar to LOX3 (Lipoxygenase 3), iron ion binding / lipoxygenase [Arabidopsis thaliana] (TAIR:AT1G17420.1); similar to LOX1 (Lipoxygenase 1), lipoxygenase [Arabidopsis thaliana] (TAIR:AT1G55020.1); similar to lipoxygenase, putati
NODE_49310_length_115_cov_13.660870	0.4	13	7.5	1.7	not assigned.unknown	not assigned.unknown
NODE_3967_length_104_cov_28.028847	0.3	10	3.5	11.6	not assigned.unknown	not assigned.unknown
NODE_31087_length_1671_cov_11.909635	0.4	14	1.8	7.9	RNA.processing.ribonucleases	RNase H domain-containing protein similar to reverse transcriptase-related [Arabidopsis thaliana] (TAIR:AT4G12275.1); similar to Ribonuclease H [Medicago truncatula] (GB:ABD28505.1); contains InterPro domain Ribonuclease H; (InterPro:IPR002156); contain
TC19734	0.8	23	3.3	15.3	not assigned.unknown	not assigned.unknown
TC22350	0.4	11	0	5.1	cell wall.degradation.pectate lyases and polygalacturonases	glycoside hydrolase family 28 protein / polygalacturonase (pectinase) family protein similar to exopolygalacturonase / galacturan 1,4-alpha-galacturonidase / pectinase [Arabidopsis thaliana] (TAIR:AT3G14040.1); similar to Exopolygalacturonase precursor
NODE_61424_length_236_cov_17.423729	0.7	17	7.2	4.7	not assigned.unknown	not assigned.unknown
NODE_31425_length_194_cov_16.922680	0.9	23	7.4	18.3	misc.cytochrome P450	CYP76C4 (cytochrome P450, family 76, subfamily C, polypeptide 4); oxygen binding member of CYP76C Identical to Cytochrome P450 76C4 (EC 1.14.-.-) (CYP76C4) [Arabidopsis Thaliana] (GB:O64635); similar to CYP76C2 (cytochrome P450, family 76, subfamily C, p
NODE_74992_length_276_cov_16.942028	0.9	21	0.6	9.5	not assigned.unknown	not assigned.unknown
NODE_26139_length_180_cov_6.722222	0.5	12	1.6	7.1	DNA.unspecified	zinc knuckle (CCHC-type) family protein similar to nucleic acid binding / zinc ion binding [Arabidopsis thaliana] (TAIR:AT2G01050.1); similar to Zinc finger, CCHC-type; Endonuclease/exonuclease/phosphatase [Medicago truncatula] (GB:ABE79649.1); contains
NODE_65400_length_143_cov_12.804195	0.6	14	1.2	2.2	not assigned.unknown	not assigned.unknown
NODE_34161_length_123_cov_11.756098	0.5	11	1.6	5.4	not assigned.unknown	not assigned.unknown
NODE_10767_length_720_cov_13.329166	0.8	17	2.8	12	not assigned.unknown	not assigned.unknown
NODE_10421_length_262_cov_9.190840	0.5	11	0.3	1.2	signalling.calcium	CPK21 (calcium-dependent protein kinase 21); calcium- and calmodulin-dependent protein kinase/ kinase member of Calcium Dependent Protein Kinase similar to CPK23 (calcium-dependent protein kinase 23), calcium- and calmodulin-dependent protein kinase/ kin
NODE_10421_length_262_cov_9.190840	0.5	11	0.3	1.2	protein.postranslational modification	CPK21 (calcium-dependent protein kinase 21); calcium- and calmodulin-dependent protein kinase/ kinase member of Calcium Dependent Protein Kinase similar to CPK23 (calcium-dependent protein kinase 23), calcium- and calmodulin-dependent protein kinase/ kin
TC16940	1.5	33	11.3	30	misc.cytochrome P450	CYP76C4 (cytochrome P450, family 76, subfamily C, polypeptide 4); oxygen binding member of CYP76C Identical to Cytochrome P450 76C4 (EC 1.14.-.-) (CYP76C4) [Arabidopsis Thaliana] (GB:O64635); similar to CYP76C2 (cytochrome P450, family 76, subfamily C, p
NODE_24921_length_829_cov_15.177322	0.6	13	2.1	9.3	RNA.processing.ribonucleases	RNase H domain-containing protein similar to RNase H domain-containing protein [Arabidopsis thaliana] (TAIR:AT5G36905.1); similar to Ribonuclease H [Medicago truncatula] (GB:ABD28505.1); contains InterPro domain Ribonuclease H; (InterPro:IPR002156); con
NODE_83255_length_138_cov_7.797101	0.5	11	5.9	11.3	RNA.regulation of transcription.C2H2 zinc finger family	zinc finger (C2H2 type) protein (WIP3) similar to TT1 (TRANSPARENT TESTA 1), transcription factor [Arabidopsis thaliana] (TAIR:AT1G34790.1); similar to Os05g0444200 [Oryza sativa (japonica cultivar-group)] (GB:NP_001055679.1); similar to Zinc finger, C2
NODE_35531_length_440_cov_19.690908	0.7	15	3.8	6.4	not assigned.unknown	not assigned.unknown
TC5547	1	20	4.4	19	misc.cytochrome P450	CYP76C1 (cytochrome P450, family 76, subfamily C, polypeptide 1); heme binding / iron ion binding / monooxygenase cytochrome P450 monooxygenase Identical to Cytochrome P450 76C1 (EC 1.14.-.-) (CYP76C1) [Arabidopsis Thaliana] (GB:O64636;GB:O65783); simila
TC5547	1	20	4.4	19	cell wall	CYP76C1 (cytochrome P450, family 76, subfamily C, polypeptide 1); heme binding / iron ion binding / monooxygenase cytochrome P450 monooxygenase Identical to Cytochrome P450 76C1 (EC 1.14.-.-) (CYP76C1) [Arabidopsis Thaliana] (GB:O64636;GB:O65783); simila
NODE_7969_length_940_cov_17.094681	0.9	19	1.8	10.7	not assigned.unknown	not assigned.unknown
NODE_48693_length_137_cov_9.087591	0.6	12	3.7	7.6	not assigned.unknown	not assigned.unknown
TC621	1.3	25	2.7	13.4	not assigned.unknown	not assigned.unknown
F7SND4004IFCBK	1.3	25	4.9	13.6	not assigned.unknown	not assigned.unknown
TC13165	0.6	11	0.9	2.5	secondary metabolism.phenylpropanoids.lignin biosynthesis.C4H	ATC4H (CINNAMATE-4-HYDROXYLASE) Encodes a cinnamate-4-hydroxylase. Identical to Trans-cinnamate 4-monooxygenase (EC 1.14.13.11) (Cinnamic acid 4- hydroxylase) (CA4H) (C4H) (P450C4H) (Cytochrome P450 73) (CYP73A5) [Arabidopsis Thaliana] (GB:P92994;GB:O049
TC5103	2	34	10.5	30.1	metal handling.acquisition	ATFRO8/FRO8 (FERRIC REDUCTION OXIDASE 8); ferric-chelate reductase/ oxidoreductase Encodes a ferric chelate reductase that is expressed in shoots and flowers. similar to FRO1 (FERRIC REDUCTION OXIDASE 1), ferric-chelate reductase [Arabidopsis thaliana] (
NODE_6622_length_519_cov_27.300577	1.3	22	1.3	10.9	not assigned.unknown	not assigned.unknown
283574925	1.9	33	8	19	protein.degradation.subtilases	subtilase family protein similar to subtilase family protein [Arabidopsis thaliana] (TAIR:AT1G20150.1); similar to subtilisin-like protein [Glycine max] (GB:AAK53589.1); similar to subtilisin-type protease precursor [Glycine max] (GB:AAK53065.1); simila
NODE_11012_length_217_cov_30.055300	1.1	19	11	7.9	not assigned.unknown	not assigned.unknown
TC10672	1.6	28	11.3	14.8	stress.abiotic.heat	AT-HSFA6B (Arabidopsis thaliana heat shock transcription factor A6B); DNA binding / transcription factor member of Heat Stress Transcription Factor (Hsf) family Identical to Heat stress transcription factor A-6b (AtHsfA6b) (HSFA6b) [Arabidopsis Thaliana]
TC10672	1.6	28	11.3	14.8	RNA.regulation of transcription.HSF,Heat-shock transcription factor family	AT-HSFA6B (Arabidopsis thaliana heat shock transcription factor A6B); DNA binding / transcription factor member of Heat Stress Transcription Factor (Hsf) family Identical to Heat stress transcription factor A-6b (AtHsfA6b) (HSFA6b) [Arabidopsis Thaliana]
NODE_8015_length_570_cov_166.019302	165.2	214	0.3	0.1	not assigned.unknown	not assigned.unknown
TC6932	156	184	0.2	0.1	not assigned.unknown	not assigned.unknown
NODE_308_length_274_cov_499.145996	366.6	561	1.2	0.3	not assigned.unknown	not assigned.unknown
TC8568	85.8	177	0.5	0.1	not assigned.unknown	not assigned.unknown
TC8866	244.8	328	0.6	0.2	not assigned.unknown	not assigned.unknown
TC18340	186.6	229	0.4	0.2	not assigned.unknown	not assigned.unknown
TC2097	278.2	362	0.6	0.3	not assigned.unknown	not assigned.unknown
NODE_1676_length_134_cov_255.037308	233.5	350	1.5	0.3	not assigned.unknown	not assigned.unknown
NODE_5365_length_486_cov_103.020576	85.9	184	0.3	0.2	not assigned.unknown	not assigned.unknown
TC867	127.9	162	0.2	0.2	not assigned.unknown	not assigned.unknown
NODE_9088_length_104_cov_334.192322	269.2	229	0	0.3	not assigned.unknown	not assigned.unknown
NODE_4914_length_119_cov_331.865540	274	384	0.8	0	not assigned.unknown	not assigned.unknown
NODE_1893_length_61_cov_191.114761	126.8	324	0	0	stress.abiotic.heat	ATJ3 (Arabidopsis thaliana DnaJ homologue 3) homologous to the co-chaperon DNAJ protein from E coli Identical to Chaperone protein dnaJ 3 (AtJ3) (AtDjA3) (ATJ3) [Arabidopsis Thaliana] (GB:Q94AW8;GB:O22663;GB:Q42530); similar to ATJ2 (Arabidopsis thaliana
NODE_1713_length_162_cov_286.462952	35.9	299	0	0	not assigned.unknown	not assigned.unknown
TC12356	74	52	0.3	0.1	cell wall.cell wall proteins	extensin family protein similar to 3'-5' exonuclease/ nucleic acid binding [Arabidopsis thaliana] (TAIR:AT3G12430.1); similar to Extensin-like re (GB:ABD65126.1); contains InterPro domain 3&apos; (InterPro:IPR002562); contains InterPro domain Polynucleo
NODE_16066_length_61_cov_455.016388	237.6	233	0.4	0	not assigned.unknown	not assigned.unknown
NODE_5651_length_440_cov_34.131817	44.7	47	0.5	0.1	stress.biotic	disease resistance family protein similar to disease resistance family protein [Arabidopsis thaliana] (TAIR:AT1G47890.1); similar to Leucine-rich repeat; Leucine-rich repeat, cysteine-containing type [Medicago truncatula] (GB:ABE79507.1); contains Inter
NODE_5651_length_440_cov_34.131817	44.7	47	0.5	0.1	cell wall	disease resistance family protein similar to disease resistance family protein [Arabidopsis thaliana] (TAIR:AT1G47890.1); similar to Leucine-rich repeat; Leucine-rich repeat, cysteine-containing type [Medicago truncatula] (GB:ABE79507.1); contains Inter
TC67	219.8	227	0	0	not assigned.unknown	not assigned.unknown
NODE_44899_length_61_cov_26.950819	258.1	224	0.8	0	protein.aa activation.lysine-tRNA ligase	lysyl-tRNA synthetase, putative / lysine--tRNA ligase, putative Identical to Lysyl-tRNA synthetase (EC 6.1.1.6) (Lysine--tRNA ligase) (LysRS) [Arabidopsis Thaliana] (GB:Q9ZPI1); similar to OVA5 (OVULE ABORTION 5), ATP binding / aminoacyl-tRNA ligase [Ar
TC480	67.6	43	0.3	0.1	not assigned.unknown	not assigned.unknown
50319213	315.8	309	1.6	0.7	not assigned.unknown	not assigned.unknown
NODE_22158_length_61_cov_44.131149	268	229	1.6	0	protein.aa activation.lysine-tRNA ligase	lysyl-tRNA synthetase, putative / lysine--tRNA ligase, putative Identical to Lysyl-tRNA synthetase (EC 6.1.1.6) (Lysine--tRNA ligase) (LysRS) [Arabidopsis Thaliana] (GB:Q9ZPI1); similar to OVA5 (OVULE ABORTION 5), ATP binding / aminoacyl-tRNA ligase [Ar
NODE_4646_length_426_cov_149.612671	42.5	91	0.6	0.2	not assigned.unknown	not assigned.unknown
NODE_3428_length_443_cov_115.246048	153.2	203	0.1	0	not assigned.unknown	not assigned.unknown
TC7777	38.6	42	0.1	0.1	not assigned.unknown	not assigned.unknown
TC283	33.7	40	0.4	0.1	stress.biotic	disease resistance family protein similar to disease resistance family protein [Arabidopsis thaliana] (TAIR:AT1G47890.1); similar to Leucine-rich repeat; Leucine-rich repeat, cysteine-containing type [Medicago truncatula] (GB:ABE79507.1); contains Inter
TC283	33.7	40	0.4	0.1	cell wall	disease resistance family protein similar to disease resistance family protein [Arabidopsis thaliana] (TAIR:AT1G47890.1); similar to Leucine-rich repeat; Leucine-rich repeat, cysteine-containing type [Medicago truncatula] (GB:ABE79507.1); contains Inter
NODE_11684_length_418_cov_33.842106	23.6	41	0.9	0.1	not assigned.unknown	not assigned.unknown
TC11545	74.4	77	0.5	0.2	not assigned.unknown	not assigned.unknown
NODE_4946_length_227_cov_90.207047	56.2	76	0.5	0.2	not assigned.unknown	not assigned.unknown
TC6447	55.2	75	0.5	0.2	not assigned.unknown	not assigned.unknown
NODE_8359_length_525_cov_63.224762	38	39	0	0.1	not assigned.unknown	not assigned.unknown
NODE_29643_length_61_cov_154.016388	353.4	176	0	0	not assigned.unknown	not assigned.unknown
NODE_19919_length_236_cov_135.097458	53.7	74	0.2	0.2	not assigned.unknown	not assigned.unknown
NODE_6910_length_105_cov_142.009521	126.2	175	0.6	0	not assigned.unknown	not assigned.unknown
TC10895	25.3	35	0.2	0.1	not assigned.unknown	not assigned.unknown
NODE_13404_length_66_cov_252.196976	91.8	165	0.4	0	not assigned.unknown	not assigned.unknown
NODE_2415_length_172_cov_31.319767	32.9	136	0.2	0.4	RNA.regulation of transcription.C3H zinc finger family	zinc finger (CCCH-type) family protein similar to CZF1/ZFAR1 [Arabidopsis thaliana] (TAIR:AT2G40140.2); similar to Cys-3-His zinc finger protein [Capsicum annuum] (GB:ABI30334.1); contains InterPro domain Ankyrin; (InterPro:IPR002110); contains InterPro
TC5470	118.8	158	0.1	0	not assigned.unknown	not assigned.unknown
NODE_4997_length_63_cov_232.349213	149.6	153	0	0	not assigned.unknown	not assigned.unknown
TC16367	62.2	30	0	0.1	not assigned.unknown	not assigned.unknown
NODE_44412_length_151_cov_35.602650	33.9	153	1.8	0.5	amino acid metabolism.synthesis.aspartate family.asparagine.asparagine synthetase	ASN3 (ASPARAGINE SYNTHETASE 3); asparagine synthase (glutamine-hydrolyzing) Encodes asparagine synthetase (ASN3). similar to ASN1 (DARK INDUCIBLE 6) [Arabidopsis thaliana] (TAIR:AT3G47340.1); similar to ASN2 (ASPARAGINE SYNTHETASE 2), asparagine synthase
NODE_6665_length_157_cov_256.171967	166.2	144	0.4	0	protein.aa activation.lysine-tRNA ligase	lysyl-tRNA synthetase, putative / lysine--tRNA ligase, putative Identical to Lysyl-tRNA synthetase (EC 6.1.1.6) (Lysine--tRNA ligase) (LysRS) [Arabidopsis Thaliana] (GB:Q9ZPI1); similar to OVA5 (OVULE ABORTION 5), ATP binding / aminoacyl-tRNA ligase [Ar
NODE_19922_length_61_cov_189.081970	132.4	150	0	0	stress.biotic	pathogenesis-related protein, putative similar to allergen V5/Tpx-1-related family protein [Arabidopsis thaliana] (TAIR:AT5G57625.1); similar to Allergen V5/Tpx-1 related [Medicago truncatula] (GB:ABE83411.1); contains InterPro domain Ves allergen; (Int
NODE_16186_length_192_cov_94.442711	104.9	146	0.4	0	not assigned.unknown	not assigned.unknown
TC137	46.6	59	0.2	0.2	not assigned.unknown	not assigned.unknown
NODE_12100_length_288_cov_15.006945	17.1	29	0.1	0.1	not assigned.unknown	not assigned.unknown
TC154	28.6	60	0.8	0.2	not assigned.unknown	not assigned.unknown
NODE_2442_length_115_cov_297.713043	225.4	139	0.3	0	cell.organisation	TUA6 (tubulin alpha-6 chiain) Encodes an alpha-tubulin isoform required for right handed helical growth. Identical to Tubulin alpha-6 chain (TUBA6) [Arabidopsis Thaliana] (GB:P29511); Identical to Tubulin alpha-2/alpha-4 chain (TUBA4) [Arabidopsis Thalia
NODE_40552_length_61_cov_34.360657	291.7	136	0	0	not assigned.unknown	not assigned.unknown
NODE_32333_length_406_cov_62.965519	40.3	79	0.2	0.3	not assigned.unknown	not assigned.unknown
TC102	386.9	338	3.1	1.2	PS.photorespiration.glycolate oxydase	(S)-2-hydroxy-acid oxidase, peroxisomal, putative / glycolate oxidase, putative / short chain alpha-hydroxy acid oxidase, putative Identical to Probable peroxisomal (S)-2-hydroxy-acid oxidase 2 (EC 1.1.3.15) (Glycolate oxidase 2) (GOX 2) (Short chain al
TC14557	117.4	321	1.4	1.2	not assigned.unknown	not assigned.unknown
NODE_5696_length_667_cov_40.542728	42.4	26	0.1	0.1	not assigned.unknown	not assigned.unknown
NODE_9636_length_61_cov_57.918034	32.3	130	0.4	0	amino acid metabolism.synthesis.aspartate family.asparagine.asparagine synthetase	ASN1 (DARK INDUCIBLE 6) encodes a glutamine-dependent asparagine synthetase, the predicted ASN1 peptide contains a purF-type glutamine-binding domain, and is expressed predominantly in shoot tissues, where light has a negative effect on its mRNA accumul
TC161	16.2	25	0.4	0.1	not assigned.unknown	not assigned.unknown
NODE_2926_length_460_cov_21.336956	16.5	25	0	0.1	not assigned.unknown	not assigned.unknown
TC129	43.8	74	2	0.3	not assigned.unknown	not assigned.unknown
NODE_18074_length_133_cov_172.300751	112.4	70	0.5	0.3	not assigned.unknown	not assigned.unknown
NODE_2694_length_112_cov_134.098221	56.8	119	0.3	0	hormone metabolism.auxin.induced-regulated-responsive-activated	similar to unknown protein [Arabidopsis thaliana] (TAIR:AT3G15450.1); similar to unknown [Glycine max] (GB:AAG00940.1); contains domain no description (G3D.3.60.20.10); contains domain N-terminal nucleophile aminohydrolases (Ntn hydrolases) (SSF56235)
TC8284	99.4	117	0	0	not assigned.unknown	not assigned.unknown
NODE_18959_length_157_cov_85.222931	89.7	120	1.1	0.5	not assigned.unknown	not assigned.unknown
NODE_3055_length_387_cov_187.131790	36.4	118	0	0	not assigned.unknown	not assigned.unknown
TC714	14.1	24	0.2	0.1	not assigned.unknown	not assigned.unknown
NODE_1540_length_183_cov_43.475410	14.3	46	0	0.2	not assigned.unknown	not assigned.unknown
TC19871	8.8	23	2	0.1	stress.abiotic.unspecified	major latex protein-related / MLP-related similar to major latex protein-related / MLP-related [Arabidopsis thaliana] (TAIR:AT1G23120.1); similar to putative Bet v I family protein [Cicer arietinum] (GB:CAG34224.1); contains InterPro domain Bet v I aller
NODE_875_length_217_cov_73.783409	82.9	110	0.2	0	not assigned.unknown	not assigned.unknown
NODE_9560_length_387_cov_54.607235	35.4	111	0.1	0	not assigned.unknown	not assigned.unknown
NODE_8904_length_337_cov_167.795258	108.1	111	0.4	0	protein.degradation.subtilases	AIR3 (Auxin-Induced in Root cultures 3); subtilase isolated from differential screening of a cDNA library from auxin-treated root culture. encodes a protein similar to subtilisin-like serine protease which is believed to be active outside the plant cell.
NODE_8904_length_337_cov_167.795258	108.1	111	0.4	0	cell wall	AIR3 (Auxin-Induced in Root cultures 3); subtilase isolated from differential screening of a cDNA library from auxin-treated root culture. encodes a protein similar to subtilisin-like serine protease which is believed to be active outside the plant cell.
TC13977	25.1	22	0.1	0.1	not assigned.unknown	not assigned.unknown
TC155	75	112	0.4	0	not assigned.unknown	not assigned.unknown
NODE_17648_length_420_cov_19.542856	16.6	22	0.1	0.1	signalling.receptor kinases.leucine rich repeat VIII-1	leucine-rich repeat transmembrane protein kinase, putative similar to ATP binding / kinase/ protein serine/threonine kinase [Arabidopsis thaliana] (TAIR:AT5G01950.1); similar to leucine-rich repeat transmembrane protein kinase, putative [Arabidopsis tha
NODE_6893_length_225_cov_65.791115	81	113	0	0	not assigned.unknown	not assigned.unknown
TC130	80.6	108	0.6	0	not assigned.unknown	not assigned.unknown
NODE_2476_length_489_cov_63.214725	49.7	113	0.4	0.5	not assigned.unknown	not assigned.unknown
NODE_48396_length_94_cov_45.436169	37.9	69	0.3	0.3	cell wall.cellulose synthesis.cellulose synthase	CESA4 (CELLULASE SYNTHASE 4); transferase, transferring glycosyl groups Encodes a cellulose synthase involved in secondary cell wall biosynthesis. Identical to Cellulose synthase A catalytic subunit 4 [UDP-forming] (EC 2.4.1.12) (AtCesA-4) (Irregular xyl
NODE_42880_length_193_cov_44.362694	44.6	44	0	0.2	not assigned.unknown	not assigned.unknown
NODE_82861_length_153_cov_7.019608	7.2	111	0	0	protein.degradation.subtilases	subtilase family protein similar to subtilase family protein [Arabidopsis thaliana] (TAIR:AT1G20150.1); similar to subtilisin-like protein [Glycine max] (GB:AAK53589.1); similar to subtilisin-type protease precursor [Glycine max] (GB:AAK53065.1); simila
NODE_82861_length_153_cov_7.019608	7.2	111	0	0	cell wall	subtilase family protein similar to subtilase family protein [Arabidopsis thaliana] (TAIR:AT1G20150.1); similar to subtilisin-like protein [Glycine max] (GB:AAK53589.1); similar to subtilisin-type protease precursor [Glycine max] (GB:AAK53065.1); simila
NODE_12680_length_641_cov_90.620903	76.9	101	0.1	0	not assigned.unknown	not assigned.unknown
NODE_18069_length_339_cov_36.109146	9.5	21	0	0.1	not assigned.unknown	not assigned.unknown
TC12395	67.4	97	0.1	0	not assigned.unknown	not assigned.unknown
TC7622	78.1	97	0.2	0	not assigned.unknown	not assigned.unknown
NODE_2814_length_120_cov_231.316666	142.7	94	0.5	0	protein.synthesis.misc ribososomal protein	40S ribosomal protein S7 (RPS7A) Identical to 40S ribosomal protein S7-1 (RPS7A) [Arabidopsis Thaliana] (GB:Q9C514); similar to 40S ribosomal protein S7 (RPS7B) [Arabidopsis thaliana] (TAIR:AT3G02560.2); similar to 40S ribosomal protein S7-like protein [
NODE_8574_length_61_cov_55.032787	34.1	96	0	0	TCA / org. transformation.other organic acid transformaitons.malic	ATNADP-ME1 (NADP-MALIC ENZYME 1); malate dehydrogenase (oxaloacetate-decarboxylating) (NADP+)/ malic enzyme/ oxidoreductase, acting on NADH or NADPH, NAD or NADP as acceptor The malic enzyme (EC 1.1.1.40) encoded by AtNADP-ME1 is expressed in response to
NODE_24986_length_122_cov_47.655739	49.1	60	0.8	0.3	not assigned.unknown	not assigned.unknown
TC2394	10.4	18	0.3	0.1	not assigned.unknown	not assigned.unknown
NODE_55876_length_285_cov_13.487720	13.6	19	0	0.1	not assigned.unknown	not assigned.unknown
NODE_23173_length_509_cov_14.394892	3.5	19	0.3	0.1	not assigned.unknown	not assigned.unknown
NODE_1986_length_146_cov_160.568497	159.9	35	0.5	0.2	hormone metabolism.jasmonate.synthesis-degradation.lipoxygenase	LOX3 (Lipoxygenase 3); iron ion binding / lipoxygenase Lipoxygenase similar to lipoxygenase family protein [Arabidopsis thaliana] (TAIR:AT1G67560.1); similar to lipoxygenase, putative [Arabidopsis thaliana] (TAIR:AT1G72520.1); similar to LOX2 (LIPOXYGENA
TC13503	48.3	148	0.3	0.8	not assigned.unknown	not assigned.unknown
TC951	21.7	35	0	0.2	not assigned.unknown	not assigned.unknown
NODE_23563_length_327_cov_28.238533	17.3	17	0	0.1	not assigned.unknown	not assigned.unknown
TC5297	8.8	18	0.1	0.1	not assigned.unknown	not assigned.unknown
NODE_19053_length_127_cov_118.559052	109.9	86	0.3	0	amino acid metabolism.synthesis.aspartate family.methionine	ATCIMS (COBALAMIN-INDEPENDENT METHIONINE SYNTHASE); 5-methyltetrahydropteroyltriglutamate-homocysteine S-methyltransferase/ methionine synthase Encodes a cytosolic cobalamin-independent methionine synthase, involved in methionine regeneration via the act
NODE_10228_length_133_cov_252.383453	124.5	83	0	0	not assigned.unknown	not assigned.unknown
NODE_1143_length_118_cov_245.101700	221.8	104	1.1	0.6	mitochondrial electron transport / ATP synthesis.F1-ATPase	ATP synthase beta chain, mitochondrial, putative Identical to ATP synthase subunit beta-3, mitochondrial precursor (EC 3.6.3.14) [Arabidopsis Thaliana] (GB:Q9C5A9); similar to ATP synthase beta chain 1, mitochondrial [Arabidopsis thaliana] (TAIR:AT5G086
NODE_26841_length_65_cov_92.584618	57.6	81	0	0	not assigned.unknown	not assigned.unknown
NODE_32932_length_258_cov_36.062016	43	33	0	0.2	not assigned.unknown	not assigned.unknown
NODE_36244_length_743_cov_15.484522	12.8	16	0.2	0.1	not assigned.unknown	not assigned.unknown
NODE_6471_length_170_cov_25.905882	27.6	34	0.6	0.2	not assigned.unknown	not assigned.unknown
TC20180	10.9	17	0	0.1	not assigned.unknown	not assigned.unknown
TC11748	36.4	74	0.1	0	not assigned.unknown	not assigned.unknown
NODE_23030_length_61_cov_176.311478	113.8	73	0.4	0	glycolysis.glyceraldehyde 3-phosphate dehydrogenase	GAPC-2; glyceraldehyde-3-phosphate dehydrogenase similar to GAPC (GLYCERALDEHYDE-3-PHOSPHATE DEHYDROGENASE C SUBUNIT), glyceraldehyde-3-phosphate dehydrogenase [Arabidopsis thaliana] (TAIR:AT3G04120.1); similar to Glyceraldehyde-3-phosphate dehydrogenas
NODE_5778_length_139_cov_255.928055	122.2	137	0.2	1	protein.degradation.subtilases	AIR3 (Auxin-Induced in Root cultures 3); subtilase isolated from differential screening of a cDNA library from auxin-treated root culture. encodes a protein similar to subtilisin-like serine protease which is believed to be active outside the plant cell.
NODE_5778_length_139_cov_255.928055	122.2	137	0.2	1	cell wall	AIR3 (Auxin-Induced in Root cultures 3); subtilase isolated from differential screening of a cDNA library from auxin-treated root culture. encodes a protein similar to subtilisin-like serine protease which is believed to be active outside the plant cell.
NODE_14250_length_165_cov_128.945450	54.8	66	0.2	0	not assigned.unknown	not assigned.unknown
NODE_3018_length_259_cov_66.803085	71.9	64	0.2	0	not assigned.unknown	not assigned.unknown
TC4552	50.8	59	0.1	0	not assigned.unknown	not assigned.unknown
NODE_6431_length_61_cov_165.934433	95.7	60	0.4	0	glycolysis.glyceraldehyde 3-phosphate dehydrogenase	GAPC-2; glyceraldehyde-3-phosphate dehydrogenase similar to GAPC (GLYCERALDEHYDE-3-PHOSPHATE DEHYDROGENASE C SUBUNIT), glyceraldehyde-3-phosphate dehydrogenase [Arabidopsis thaliana] (TAIR:AT3G04120.1); similar to Glyceraldehyde-3-phosphate dehydrogenas
TC1678	115.5	59	0	0	not assigned.unknown	not assigned.unknown
NODE_3395_length_61_cov_153.688522	95.1	60	0	0	not assigned.unknown	not assigned.unknown
NODE_14536_length_270_cov_51.766666	23.8	32	0.1	0.3	not assigned.unknown	not assigned.unknown
NODE_10265_length_104_cov_93.913460	66.7	55	0.3	0	protein.synthesis.misc ribososomal protein	40S ribosomal protein S7 (RPS7A) Identical to 40S ribosomal protein S7-1 (RPS7A) [Arabidopsis Thaliana] (GB:Q9C514); similar to 40S ribosomal protein S7 (RPS7B) [Arabidopsis thaliana] (TAIR:AT3G02560.2); similar to 40S ribosomal protein S7-like protein [
NODE_22863_length_61_cov_129.524597	75	44	0.4	0.4	not assigned.unknown	not assigned.unknown
TC7886	82.9	50	0.1	0	cell.organisation	TUB3 (Tubulin beta-3); structural molecule encodes tubulin beta-2/beta-3 chain Identical to Tubulin beta-2/beta-3 chain (TUBB3) [Arabidopsis Thaliana] (GB:P29512); similar to TUB7 (tubulin beta-7 chain) [Arabidopsis thaliana] (TAIR:AT2G29550.1); similar
TC11783	50	52	0.1	0	not assigned.unknown	not assigned.unknown
NODE_2890_length_725_cov_62.994484	43.5	50	0.1	0	not assigned.unknown	not assigned.unknown
NODE_2842_length_61_cov_411.311462	194	50	0	0	hormone metabolism.jasmonate.synthesis-degradation.lipoxygenase	LOX1 (Lipoxygenase 1); lipoxygenase lipoxygenase, a defense gene conferring resistance Xanthomonas campestris Identical to Lipoxygenase 1 (EC 1.13.11.12) (LOX1) [Arabidopsis Thaliana] (GB:Q06327); similar to LOX3 (Lipoxygenase 3), iron ion binding / lipo
NODE_2262_length_786_cov_34.725189	25	52	0.1	0	not assigned.unknown	not assigned.unknown
NODE_10026_length_652_cov_146.259201	97.8	51	0	0	not assigned.unknown	not assigned.unknown
NODE_24622_length_246_cov_52.272358	57.8	51	0.3	0	not assigned.unknown	not assigned.unknown
NODE_25036_length_150_cov_20.206667	0.2	19	0	0.2	amino acid metabolism.synthesis.glutamate family.arginine.arginosuccinate synthase	arginosuccinate synthase family Identical to Argininosuccinate synthase, chloroplast precursor (EC 6.3.4.5) (Citrulline--aspartate ligase) [Arabidopsis Thaliana] (GB:Q9SZX3;GB:Q8VZ47); similar to Ar (GB:ABE78918.1); similar to Os12g0235800 [Oryza sativa
TC14559	34	46	0.1	0	not assigned.unknown	not assigned.unknown
NODE_6941_length_176_cov_151.000000	163.5	41	0.2	0	hormone metabolism.jasmonate.synthesis-degradation.lipoxygenase	lipoxygenase, putative similar to LOX3 (Lipoxygenase 3), iron ion binding / lipoxygenase [Arabidopsis thaliana] (TAIR:AT1G17420.1); similar to LOX1 (Lipoxygenase 1), lipoxygenase [Arabidopsis thaliana] (TAIR:AT1G55020.1); similar to lipoxygenase, putati
NODE_3019_length_848_cov_36.311321	52.5	41	0.1	0	not assigned.unknown	not assigned.unknown
NODE_57508_length_212_cov_10.622642	0.5	17	2.5	0.2	not assigned.unknown	not assigned.unknown
TC6935	89	40	0.1	0	not assigned.unknown	not assigned.unknown
NODE_63966_length_356_cov_31.494383	37.9	40	0.1	0	not assigned.unknown	not assigned.unknown
NODE_23530_length_129_cov_26.720930	0.4	23	8.9	0.3	not assigned.unknown	not assigned.unknown
NODE_5493_length_849_cov_16.773851	0	23	0.2	0.3	signalling.receptor kinases.legume-lectin	lectin protein kinase, putative similar to legume lectin family protein / protein kinase family protein [Arabidopsis thaliana] (TAIR:AT5G65600.1); similar to Protein kinase; Concanavalin A-like lectin/glucanase [Medicago truncatula] (GB:ABE89762.1); sim
NODE_2954_length_347_cov_76.389046	61.5	36	0.1	0	not assigned.unknown	not assigned.unknown
NODE_26444_length_139_cov_65.107910	63	33	0.2	0	not assigned.unknown	not assigned.unknown
NODE_31540_length_156_cov_11.025641	0.2	14	2	0.2	not assigned.unknown	not assigned.unknown
NODE_11405_length_182_cov_24.763737	0.4	24	0.2	0.4	not assigned.unknown	not assigned.unknown
7581331	24	29	0.1	0	not assigned.unknown	not assigned.unknown
TC1161	22.3	29	0.1	0	stress.biotic	cellular apoptosis susceptibility protein, putative / importin-alpha re-exporter, putative Identical to Importin-alpha re-exporter (Cellular apoptosis susceptibility protein homolog) (CAS) [Arabidopsis Thaliana] (GB:Q9ZPY7;GB:Q56WE2;GB:Q7GA14); similar
TC1161	22.3	29	0.1	0	protein.targeting.nucleus	cellular apoptosis susceptibility protein, putative / importin-alpha re-exporter, putative Identical to Importin-alpha re-exporter (Cellular apoptosis susceptibility protein homolog) (CAS) [Arabidopsis Thaliana] (GB:Q9ZPY7;GB:Q56WE2;GB:Q7GA14); similar
TC19963	19.4	30	0.1	0	not assigned.unknown	not assigned.unknown
NODE_17258_length_263_cov_25.026615	30.6	28	0.1	0	not assigned.unknown	not assigned.unknown
TC3751	22.1	28	0.1	0	stress.biotic	cellular apoptosis susceptibility protein, putative / importin-alpha re-exporter, putative Identical to Importin-alpha re-exporter (Cellular apoptosis susceptibility protein homolog) (CAS) [Arabidopsis Thaliana] (GB:Q9ZPY7;GB:Q56WE2;GB:Q7GA14); similar
TC3751	22.1	28	0.1	0	protein.targeting.nucleus	cellular apoptosis susceptibility protein, putative / importin-alpha re-exporter, putative Identical to Importin-alpha re-exporter (Cellular apoptosis susceptibility protein homolog) (CAS) [Arabidopsis Thaliana] (GB:Q9ZPY7;GB:Q56WE2;GB:Q7GA14); similar
NODE_13649_length_802_cov_15.300499	21.4	27	0.1	0	protein.degradation.serine protease	SCPL45; serine carboxypeptidase similar to SCPL46 (serine carboxypeptidase-like 46), serine carboxypeptidase [Arabidopsis thaliana] (TAIR:AT2G33530.1); similar to Os04g0396800 [Oryza sativa (japonica cultivar-group)] (GB:NP_001052663.1); similar to Seri
NODE_13649_length_802_cov_15.300499	21.4	27	0.1	0	cell wall	SCPL45; serine carboxypeptidase similar to SCPL46 (serine carboxypeptidase-like 46), serine carboxypeptidase [Arabidopsis thaliana] (TAIR:AT2G33530.1); similar to Os04g0396800 [Oryza sativa (japonica cultivar-group)] (GB:NP_001052663.1); similar to Seri
NODE_54416_length_198_cov_20.419191	0.8	22	2.1	0.4	not assigned.unknown	not assigned.unknown
NODE_1542_length_673_cov_62.468052	45	26	0.1	0	not assigned.unknown	not assigned.unknown
TC16363	37.8	25	0.1	0	protein.degradation.serine protease	serine-type peptidase/ trypsin Identical to Putative protease Do-like 14 (EC 3.4.21.-) (DEGP14) [Arabidopsis Thaliana] (GB:Q3E6S8); similar to DEGP1 (DEGP PROTEASE 1), serine-type peptidase [Arabidopsis thaliana] (TAIR:AT3G27925.1); similar to PREDICTED
157973328	34.6	24	0.1	0	cell wall.cell wall proteins	extensin family protein similar to 3'-5' exonuclease/ nucleic acid binding [Arabidopsis thaliana] (TAIR:AT3G12430.1); similar to Extensin-like re (GB:ABD65126.1); contains InterPro domain 3&apos; (InterPro:IPR002562); contains InterPro domain Polynucleo
NODE_47987_length_61_cov_39.377048	0	24	0.4	0	not assigned.unknown	not assigned.unknown
TC20261	3.6	63	3.2	1.4	nodulin_nodulin-like	nodulin_nodulin-like
NODE_9498_length_151_cov_142.748337	142.2	21	0.2	0	cell wall.degradation.pectate lyases and polygalacturonases	BURP domain-containing protein / polygalacturonase, putative Identical to Probable polygalacturonase non-catalytic subunit JP650 precursor (Aromatic-rich glycoprotein JP650) (JP650) [Arabidopsis Thaliana] (GB:P92990;GB:O64599;GB:Q8H7B8;GB:Q93ZQ4); simil
NODE_6553_length_358_cov_32.438549	20.6	20	0.1	0	not assigned.unknown	not assigned.unknown
NODE_21826_length_125_cov_148.815994	62.1	21	0.3	0	not assigned.unknown	not assigned.unknown
NODE_3895_length_61_cov_33.180328	1.3	21	0	0	not assigned.unknown	not assigned.unknown
NODE_21859_length_414_cov_48.388889	20.1	19	0.1	0	not assigned.unknown	not assigned.unknown
NODE_7020_length_99_cov_92.444443	79.4	17	0.3	0	misc.GDSL-motif lipase	GDSL-motif lipase/hydrolase family protein similar to GDSL-motif lipase/hydrolase family protein [Arabidopsis thaliana] (TAIR:AT2G38180.1); similar to Lipolytic enzyme, G-D-S-L [Medicago truncatula] (GB:ABE91665.1); contains InterPro domain Lipolytic en
NODE_46320_length_184_cov_14.342391	1	15	0.2	0	not assigned.unknown	not assigned.unknown
TC19854	45	15	0.1	0	not assigned.unknown	not assigned.unknown
NODE_9951_length_800_cov_27.287500	36	14	0.1	0	not assigned.unknown	not assigned.unknown
TC4143	21.3	14	0.1	0	not assigned.unknown	not assigned.unknown
NODE_71327_length_147_cov_12.959184	0.4	12	0	0	not assigned.unknown	not assigned.unknown
NODE_29861_length_181_cov_6.232044	3.8	14	183.3	0.6	not assigned.unknown	not assigned.unknown
NODE_939_length_229_cov_118.371178	115.6	51	0.5	2.4	cell wall.degradation.pectate lyases and polygalacturonases	JP630; polygalacturonase Encodes aromatic rich glycoprotein JP630. Identical to Probable polygalacturonase non-catalytic subunit JP630 precursor (Aromatic-rich glycoprotein JP630) (JP630) [Arabidopsis Thaliana] (GB:P92982;GB:Q9S9K5); similar to BURP doma
TC20578	0.5	27	13.9	1.4	not assigned.unknown	not assigned.unknown
TC3399	4.1	16	186.3	0.8	protein.degradation.ubiquitin.E3.RING	armadillo/beta-catenin repeat family protein / U-box domain-containing protein similar to armadillo/beta-catenin repeat family protein / U-box domain-containing protein [Arabidopsis thaliana] (TAIR:AT1G60190.1); similar to putative Avr9/Cf-9 rapidly elic
NODE_33476_length_439_cov_18.804100	0.1	24	0.2	1.4	development.unspecified	AP1 (APETALA1); DNA binding / transcription factor Floral homeotic gene encoding a MADS domain protein homologous to SRF transcription factors. Specifies floral meristem and sepal identity. Required for the transcriptional activation of AGAMOUS. Interact
NODE_33476_length_439_cov_18.804100	0.1	24	0.2	1.4	RNA.regulation of transcription.MADS box transcription factor family	AP1 (APETALA1); DNA binding / transcription factor Floral homeotic gene encoding a MADS domain protein homologous to SRF transcription factors. Specifies floral meristem and sepal identity. Required for the transcriptional activation of AGAMOUS. Interact
NODE_59982_length_61_cov_24.311476	0.2	17	0	1.2	not assigned.unknown	not assigned.unknown
NODE_78967_length_61_cov_3.688524	0	12	0	0.8	not assigned.unknown	not assigned.unknown
283574926	0.7	13	0.7	0.9	protein.degradation.subtilases	subtilase family protein similar to subtilase family protein [Arabidopsis thaliana] (TAIR:AT1G20150.1); similar to subtilisin-like protein [Glycine max] (GB:AAK53589.1); similar to subtilisin-type protease precursor [Glycine max] (GB:AAK53065.1); simila
NODE_26648_length_519_cov_20.021194	3.3	12	148	0.9	protein.degradation.ubiquitin.E3.RING	armadillo/beta-catenin repeat family protein / U-box domain-containing protein similar to armadillo/beta-catenin repeat family protein / U-box domain-containing protein [Arabidopsis thaliana] (TAIR:AT1G10560.1); similar to Os08g0415600 [Oryza sativa (jap
NODE_14336_length_209_cov_15.612440	0.3	16	0.2	1.3	not assigned.unknown	not assigned.unknown
TC5057	4.7	100	5.1	8.2	not assigned.unknown	not assigned.unknown
TC4459	1.4	75	0.5	7.6	not assigned.unknown	not assigned.unknown
NODE_28442_length_153_cov_15.823529	1.2	22	36.8	5.4	not assigned.unknown	not assigned.unknown
TC13493	2.3	46	56.2	13.3	not assigned.unknown	not assigned.unknown
NODE_4300_length_183_cov_5.912568	2.4	45	1.8	14.6	not assigned.unknown	not assigned.unknown
NODE_6141_length_239_cov_82.874474	100.7	0	0.3	0	not assigned.unknown	not assigned.unknown
TC21463	29	1	0.1	0	cell wall.degradation.pectate lyases and polygalacturonases	PGIP2 (POLYGALACTURONASE INHIBITING PROTEIN 2); protein binding polygalacturonase inhibiting protein 2 (PGIP2) mRNA, Identical to Polygalacturonase inhibitor 2 precursor (Polygalacturonase-inhibiting protein) (PGIP-2) (PGIP2) [Arabidopsis Thaliana] (GB:Q
NODE_36753_length_197_cov_108.421318	127.8	3	0	0	cell wall.degradation.pectate lyases and polygalacturonases	PGIP1 (POLYGALACTURONASE INHIBITING PROTEIN 1); protein binding polygalacturonase inhibiting protein 1 (PGIP1) mRNA, Identical to Polygalacturonase inhibitor 1 precursor (Polygalacturonase-inhibiting protein) (PGIP-1) (PGIP1) [Arabidopsis Thaliana] (GB:Q
TC7305	23.6	0	0.1	0	misc.GDSL-motif lipase	GDSL-motif lipase/hydrolase family protein similar to ATLTL1/LTL1 (LI-TOLERANT LIPASE 1), carboxylic ester hydrolase [Arabidopsis thaliana] (TAIR:AT3G04290.1); similar to GSDL-motif lipase [Agave americana] (GB:AAS75127.1); contains InterPro domain Lipo
TC7305	23.6	0	0.1	0	nodulin_nodulin-like	nodulin_nodulin-like
NODE_520_length_446_cov_16.170404	22.4	0	0.1	0	stress.biotic	transferase family protein similar to CHAT (ACETYL COA:(Z)-3-HEXEN-1-OL ACETYLTRANSFERASE), acetyl CoA:(Z)-3-hexen-1-ol acetyltransferase [Arabidopsis thaliana] (TAIR:AT3G03480.1); similar to benzoyl coenzyme A: benzyl alcohol benzoyl transferase [Petun
NODE_14145_length_210_cov_52.000000	45.5	1	0.2	0	not assigned.unknown	not assigned.unknown
NODE_3358_length_145_cov_112.027588	108.3	2	0	0	cell wall.degradation.pectate lyases and polygalacturonases	PGIP1 (POLYGALACTURONASE INHIBITING PROTEIN 1); protein binding polygalacturonase inhibiting protein 1 (PGIP1) mRNA, Identical to Polygalacturonase inhibitor 1 precursor (Polygalacturonase-inhibiting protein) (PGIP-1) (PGIP1) [Arabidopsis Thaliana] (GB:Q
NODE_38662_length_340_cov_11.444118	14.8	0	0.1	1.9	signalling.light	FRS10 (FAR1-RELATED SEQUENCE 10); zinc ion binding similar to FRS11 (FAR1-RELATED SEQUENCE 11), zinc ion binding [Arabidopsis thaliana] (TAIR:AT1G10240.1); similar to FAR1 [Medicago truncatula] (GB:ABE91851.1); similar to FAR1; Zinc finger, SWIM-type [M
NODE_22314_length_61_cov_78.540985	50.7	0	0.4	0	not assigned.unknown	not assigned.unknown
NODE_13989_length_352_cov_129.323868	170.1	1	2.3	0.6	not assigned.unknown	not assigned.unknown
NODE_60457_length_158_cov_11.810126	13.7	0	0.2	0	not assigned.unknown	not assigned.unknown
157975185	14	0	0.3	0	not assigned.unknown	not assigned.unknown
50320102	80.1	0	2.2	0	cell wall	similar to unknown protein [Arabidopsis thaliana] (TAIR:AT5G25460.1); similar to unknown [Ricinus communis] (GB:CAB02653.1); contains InterPro domain Galactose-binding like; (InterPro:IPR008979); contains InterPro domain Protein of unknown function DUF642
50322164	44.9	0	2	0.3	misc.GDSL-motif lipase	ATLTL1/LTL1 (LI-TOLERANT LIPASE 1); carboxylic ester hydrolase similar to GDSL-motif lipase/hydrolase family protein [Arabidopsis thaliana] (TAIR:AT5G33370.1); similar to GSDL-motif lipase [Agave americana] (GB:AAS75127.1); contains InterPro domain Lipo
50322164	44.9	0	2	0.3	nodulin_nodulin-like	nodulin_nodulin-like
NODE_26304_length_106_cov_169.735855	135	0	6.7	0.3	cell wall.pectin*esterases.PME	pectin methylesterase, putative similar to pectin methylesterase, putative [Arabidopsis thaliana] (TAIR:AT1G11590.1); similar to pectin methylesterase [Sesbania rostrata] (GB:CAD29733.1); contains InterPro domain Virulence factor, pectin lyase fold; (In
157975101	14.8	0	0.9	0	not assigned.unknown	not assigned.unknown
NODE_34734_length_178_cov_48.814606	72.7	0	4.5	0.8	not assigned.unknown	not assigned.unknown
NODE_43767_length_263_cov_11.859316	13.8	0	0.9	0.6	hormone metabolism.jasmonate.synthesis-degradation.lipoxygenase	LOX1 (Lipoxygenase 1); lipoxygenase lipoxygenase, a defense gene conferring resistance Xanthomonas campestris Identical to Lipoxygenase 1 (EC 1.13.11.12) (LOX1) [Arabidopsis Thaliana] (GB:Q06327); similar to LOX3 (Lipoxygenase 3), iron ion binding / lipo
TC9766	63.2	0	4.1	0.1	not assigned.unknown	not assigned.unknown
NODE_65664_length_134_cov_5.656716	16.5	7	1.2	14.4	not assigned.unknown	not assigned.unknown
NODE_22877_length_106_cov_189.367920	148.3	0	10.5	0.9	cell wall.pectin*esterases.PME	pectin methylesterase, putative similar to pectin methylesterase, putative [Arabidopsis thaliana] (TAIR:AT1G11590.1); similar to pectin methylesterase [Sesbania rostrata] (GB:CAD29733.1); contains InterPro domain Virulence factor, pectin lyase fold; (In
NODE_19084_length_656_cov_82.425308	62.2	0	4.5	0.3	misc.GDSL-motif lipase	ATLTL1/LTL1 (LI-TOLERANT LIPASE 1); carboxylic ester hydrolase similar to GDSL-motif lipase/hydrolase family protein [Arabidopsis thaliana] (TAIR:AT5G33370.1); similar to GSDL-motif lipase [Agave americana] (GB:AAS75127.1); contains InterPro domain Lipo
NODE_19084_length_656_cov_82.425308	62.2	0	4.5	0.3	nodulin_nodulin-like	nodulin_nodulin-like
NODE_22785_length_325_cov_32.473846	41.7	0	3.3	0	not assigned.unknown	not assigned.unknown
F7SND4003G9MZE	20.1	0	1.5	0.8	not assigned.unknown	not assigned.unknown
50319525	29	0	2.3	0	not assigned.unknown	not assigned.unknown
NODE_11263_length_87_cov_87.873566	19.1	29	1.6	17	not assigned.unknown	not assigned.unknown
NODE_59492_length_190_cov_16.626316	18.3	0	1.5	0.2	cell wall.degradation.pectate lyases and polygalacturonases	pectate lyase family protein Identical to Probable pectate lyase 5 precursor (EC 4.2.2.2) [Arabidopsis Thaliana] (GB:Q9FXD8;GB:Q8L8V9;GB:Q8W116); similar to pectate lyase family protein [Arabidopsis thaliana] (TAIR:AT4G24780.1); similar to pectate lyase
157973790	30.6	0	3	0.1	not assigned.unknown	not assigned.unknown
NODE_50455_length_164_cov_7.731707	12.3	0	5.6	0	cell wall.pectin*esterases.misc	pectinesterase family protein similar to pectinesterase family protein [Arabidopsis thaliana] (TAIR:AT5G51490.1); similar to pectinesterase (EC 3.1.1.11) PECS-c2 - sweet orange (GB:T10494); similar to Pectinesterase-2 precursor (Pectin methylesterase) (
NODE_81226_length_159_cov_40.446541	12.2	0	5.3	0.9	not assigned.unknown	not assigned.unknown
50322130	12.5	0	6.6	1.2	stress.abiotic.unspecified	GLP3 (GERMIN-LIKE PROTEIN 3); manganese ion binding / metal ion binding / nutrient reservoir Encodes a germin-like protein. Identical to Germin-like protein subfamily 3 member 3 precursor (AtGER3) (AtGLP2) (GER3) [Arabidopsis Thaliana] (GB:P94072;GB:P940
50322130	12.5	0	6.6	1.2	cell wall	GLP3 (GERMIN-LIKE PROTEIN 3); manganese ion binding / metal ion binding / nutrient reservoir Encodes a germin-like protein. Identical to Germin-like protein subfamily 3 member 3 precursor (AtGER3) (AtGLP2) (GER3) [Arabidopsis Thaliana] (GB:P94072;GB:P940
TC15213	12.6	0	14.8	5.3	not assigned.unknown	not assigned.unknown
NODE_27816_length_384_cov_8.148438	12.9	0	5.3	0.7	misc.protease inhibitor/seed storage/lipid transfer protein (LTP) family protein	ELP (EXTENSIN-LIKE PROTEIN); lipid binding extensin-like protein (ELP) similar to protease inhibitor/seed storage/lipid transfer protein (LTP) family protein [Arabidopsis thaliana] (TAIR:AT1G62510.1); similar to extensin-like protein [Brassica napus] (GB:
NODE_36412_length_342_cov_8.663743	12.9	0	2.8	0.1	hormone metabolism.gibberelin.induced-regulated-responsive-activated	gibberellin-regulated family protein similar to gibberellin-regulated family protein [Arabidopsis thaliana] (TAIR:AT5G59845.1); similar to snakin-1 [Solanum tuberosum] (GB:CAC44032.1); contains InterPro domain Gibberellin regulated protein; (InterPro:IPR
NODE_36412_length_342_cov_8.663743	12.9	0	2.8	0.1	cell wall	gibberellin-regulated family protein similar to gibberellin-regulated family protein [Arabidopsis thaliana] (TAIR:AT5G59845.1); similar to snakin-1 [Solanum tuberosum] (GB:CAC44032.1); contains InterPro domain Gibberellin regulated protein; (InterPro:IPR
NODE_68645_length_265_cov_9.426415	13.1	0	3.3	0.3	not assigned.unknown	not assigned.unknown
NODE_60646_length_241_cov_10.439834	12.4	0	9.9	1	development.unspecified	family II extracellular lipase 1 (EXL1) similar to family II extracellular lipase 2 (EXL2) [Arabidopsis thaliana] (TAIR:AT1G75890.2); similar to Lipolytic enzyme, G-D-S-L [Medicago truncatula] (GB:ABE88960.1); contains InterPro domain Lipolytic enzyme,
NODE_60646_length_241_cov_10.439834	12.4	0	9.9	1	nodulin_nodulin-like	nodulin_nodulin-like
50319576	12.4	0	7.7	1.6	not assigned.unknown	not assigned.unknown
157973961	12.7	0	2.2	1.3	secondary metabolism.flavonoids.chalcones.naringenin-chalcone synthase	CHS (CHALCONE SYNTHASE); naringenin-chalcone synthase Encodes chalcone synthase (CHS), a key enzyme involved in the biosynthesis of flavonoids. Required for the accumulation of purple anthocyanins in leaves and stems. Also involved in the regulation of
TC4323	13.8	0	4.5	1.2	misc.glutathione S transferases	ATGSTU8 (Arabidopsis thaliana Glutathione S-transferase (class tau) 8); glutathione transferase Encodes glutathione transferase belonging to the tau class of GSTs. Naming convention according to Wagner et al. (2002). similar to ATGSTU7 (GLUTATHIONE S-TRA
50317959	13.4	0	6.2	0.2	not assigned.unknown	not assigned.unknown
NODE_26531_length_312_cov_9.852564	13.8	0	1.8	0	hormone metabolism.auxin.synthesis-degradation	UGT74B1 (UDP-glucosyl transferase 74B1); UDP-glycosyltransferase/ thiohydroximate beta-D-glucosyltransferase/ transferase, transferring glycosyl groups Encodes a UDP-glucose:thiohydroximate S-glucosyltransferase, involved in glucosinolate biosynthesis si
NODE_79159_length_164_cov_7.878049	14	0	9.3	3.6	not assigned.unknown	not assigned.unknown
50317983	14.8	0	9	0.1	not assigned.unknown	not assigned.unknown
NODE_3039_length_386_cov_10.028498	15	0	2.4	0.1	not assigned.unknown	not assigned.unknown
NODE_28078_length_132_cov_9.287879	15.5	0	14.8	2.1	not assigned.unknown	not assigned.unknown
NODE_60000_length_445_cov_7.847191	15.7	0	5.8	1.4	RNA.regulation of transcription.zf-HD	ATHB31; DNA binding / transcription factor similar to ATHB21/ZFHD4 (ZINC FINGER HOMEODOMAIN 4), DNA binding / transcription factor [Arabidopsis thaliana] (TAIR:AT2G02540.1); similar to Os11g0243300 [Oryza sativa (japonica cultivar-group)] (GB:NP_0010675
NODE_39256_length_205_cov_12.478048	16.1	0	4.4	0.8	not assigned.unknown	not assigned.unknown
NODE_20120_length_364_cov_13.000000	16.4	0	3.5	0.6	not assigned.unknown	not assigned.unknown
NODE_15759_length_165_cov_44.448486	18.4	0	8	0.4	not assigned.unknown	not assigned.unknown
50317629	21.4	0	8.7	0.2	not assigned.unknown	not assigned.unknown
NODE_14518_length_187_cov_4.508021	20.2	0	5.3	0.8	not assigned.unknown	not assigned.unknown
TC10483	23.9	0	6.7	2.1	stress.abiotic.unspecified	GLP3 (GERMIN-LIKE PROTEIN 3); manganese ion binding / metal ion binding / nutrient reservoir Encodes a germin-like protein. Identical to Germin-like protein subfamily 3 member 3 precursor (AtGER3) (AtGLP2) (GER3) [Arabidopsis Thaliana] (GB:P94072;GB:P940
TC10483	23.9	0	6.7	2.1	cell wall	GLP3 (GERMIN-LIKE PROTEIN 3); manganese ion binding / metal ion binding / nutrient reservoir Encodes a germin-like protein. Identical to Germin-like protein subfamily 3 member 3 precursor (AtGER3) (AtGLP2) (GER3) [Arabidopsis Thaliana] (GB:P94072;GB:P940
157976216	24.4	0	7.4	1.2	stress.abiotic.unspecified	GLP3 (GERMIN-LIKE PROTEIN 3); manganese ion binding / metal ion binding / nutrient reservoir Encodes a germin-like protein. Identical to Germin-like protein subfamily 3 member 3 precursor (AtGER3) (AtGLP2) (GER3) [Arabidopsis Thaliana] (GB:P94072;GB:P940
157976216	24.4	0	7.4	1.2	cell wall	GLP3 (GERMIN-LIKE PROTEIN 3); manganese ion binding / metal ion binding / nutrient reservoir Encodes a germin-like protein. Identical to Germin-like protein subfamily 3 member 3 precursor (AtGER3) (AtGLP2) (GER3) [Arabidopsis Thaliana] (GB:P94072;GB:P940
NODE_41288_length_144_cov_54.638889	26.3	0	14.2	2	not assigned.unknown	not assigned.unknown
NODE_4897_length_672_cov_23.069941	28.4	0	10.4	0	RNA.regulation of transcription.bZIP transcription factor family	bZIP transcription factor family protein similar to bZIP transcription factor family protein [Arabidopsis thaliana] (TAIR:AT3G58120.1); similar to bZIP transcription factor bZIP50 [Glycine max] (GB:ABI34644.1); contains InterPro domain Eukaryotic transc
NODE_5724_length_960_cov_24.482292	23.4	0	11.7	0	cell wall.pectin*esterases.misc	pectinesterase family protein similar to pectinesterase family protein [Arabidopsis thaliana] (TAIR:AT2G45220.1); similar to putative pectin methylesterase [Populus tremula x Populus tremuloides] (GB:CAC01624.1); similar to Os01g0312500 [Oryza sativa (j
50317342	17.3	0	11	0	not assigned.unknown	not assigned.unknown
NODE_33563_length_387_cov_20.521963	27	0	10.5	0.3	not assigned.unknown	not assigned.unknown
TC7780	202.2	1	112.7	2.9	not assigned.unknown	not assigned.unknown
50320177	17.9	0	12.7	0.3	not assigned.unknown	not assigned.unknown
50320475	14.5	0	13.4	0.3	not assigned.unknown	not assigned.unknown
50316955	25.3	0	13	0.2	not assigned.unknown	not assigned.unknown
50317968	15.3	0	12.4	0.2	not assigned.unknown	not assigned.unknown
F7SND4003F5VAX	20.6	0	23.7	0.2	not assigned.unknown	not assigned.unknown
50319315	22.9	0	11.9	0.1	not assigned.unknown	not assigned.unknown
TC10926	16.2	0	62.3	0.3	secondary metabolism.wax	CER1 protein, putative similar to CER1 protein, putative [Arabidopsis thaliana] (TAIR:AT2G37700.1); similar to CER1 (ECERIFERUM 1) [Arabidopsis thaliana] (TAIR:AT1G02205.2); similar to Sterol desaturase [Medicago truncatula] (GB:ABD28316.1); similar to
F7SND4004H3WAB	7	121	27.9	147.4	protein.degradation.subtilases	subtilase family protein similar to subtilase family protein [Arabidopsis thaliana] (TAIR:AT1G20150.1); similar to subtilisin-like protein [Glycine max] (GB:AAK53589.1); similar to subtilisin-type protease precursor [Glycine max] (GB:AAK53065.1); simila
NODE_8882_length_399_cov_11.208020	6.8	0	27.6	0.1	secondary metabolism.wax	CER1 (ECERIFERUM 1) Expression of the CER1 gene associated with production of stem epicuticular wax and pollen fertility. Biochemical studies showed that cer1 mutants are blocked in the conversion of stem wax C30 aldehydes to C29 alkanes, and they also l
NODE_4997_length_133_cov_234.571426	4.8	100	21.8	120.4	protein.degradation.subtilases	subtilase family protein similar to subtilase family protein [Arabidopsis thaliana] (TAIR:AT1G20150.1); similar to subtilisin-like protein [Glycine max] (GB:AAK53589.1); similar to subtilisin-type protease precursor [Glycine max] (GB:AAK53065.1); simila
NODE_4997_length_133_cov_234.571426	4.8	100	21.8	120.4	cell wall	subtilase family protein similar to subtilase family protein [Arabidopsis thaliana] (TAIR:AT1G20150.1); similar to subtilisin-like protein [Glycine max] (GB:AAK53589.1); similar to subtilisin-type protease precursor [Glycine max] (GB:AAK53065.1); simila
TC15738	7.6	143	35.8	194.5	protein.degradation.subtilases	subtilase family protein similar to subtilase family protein [Arabidopsis thaliana] (TAIR:AT1G20150.1); similar to subtilisin-like protein [Glycine max] (GB:AAK53589.1); similar to subtilisin-type protease precursor [Glycine max] (GB:AAK53065.1); simila
TC15738	7.6	143	35.8	194.5	cell wall	subtilase family protein similar to subtilase family protein [Arabidopsis thaliana] (TAIR:AT1G20150.1); similar to subtilisin-like protein [Glycine max] (GB:AAK53589.1); similar to subtilisin-type protease precursor [Glycine max] (GB:AAK53065.1); simila
TC6377	7.9	0	35.4	0.1	secondary metabolism.wax	CER1 (ECERIFERUM 1) Expression of the CER1 gene associated with production of stem epicuticular wax and pollen fertility. Biochemical studies showed that cer1 mutants are blocked in the conversion of stem wax C30 aldehydes to C29 alkanes, and they also l
284022831	3.5	59	20.1	77	protein.degradation.subtilases	subtilase family protein similar to subtilase family protein [Arabidopsis thaliana] (TAIR:AT1G20150.1); similar to subtilisin-like protein [Glycine max] (GB:AAK53589.1); similar to subtilisin-type protease precursor [Glycine max] (GB:AAK53065.1); simila
284022831	3.5	59	20.1	77	cell wall	subtilase family protein similar to subtilase family protein [Arabidopsis thaliana] (TAIR:AT1G20150.1); similar to subtilisin-like protein [Glycine max] (GB:AAK53589.1); similar to subtilisin-type protease precursor [Glycine max] (GB:AAK53065.1); simila
TC5123	7.9	0	43.5	0.2	secondary metabolism.wax	CER1 protein, putative similar to CER1 protein, putative [Arabidopsis thaliana] (TAIR:AT2G37700.1); similar to CER1 (ECERIFERUM 1) [Arabidopsis thaliana] (TAIR:AT1G02205.2); similar to Sterol desaturase [Medicago truncatula] (GB:ABD28316.1); similar to
NODE_50741_length_139_cov_6.985611	4	99	25	148.2	protein.degradation.subtilases	subtilase family protein similar to subtilase family protein [Arabidopsis thaliana] (TAIR:AT1G20150.1); similar to subtilisin-like protein [Glycine max] (GB:AAK53589.1); similar to subtilisin-type protease precursor [Glycine max] (GB:AAK53065.1); simila
TC7157	9.5	2	72	0.4	not assigned.unknown	not assigned.unknown
NODE_707_length_963_cov_16.440290	5.2	2	44.1	0.1	not assigned.unknown	not assigned.unknown
NODE_24768_length_450_cov_13.271111	3.4	0	34.5	0.2	misc.peroxidases	peroxidase, putative Identical to Peroxidase 16 precursor (EC 1.11.1.7) (Atperox P16) (ATP22a) (PER16) [Arabidopsis Thaliana] (GB:Q96518); similar to peroxidase, putative [Arabidopsis thaliana] (TAIR:AT4G30170.1); similar to Haem peroxidase, plant/funga
NODE_24768_length_450_cov_13.271111	3.4	0	34.5	0.2	cell wall	peroxidase, putative Identical to Peroxidase 16 precursor (EC 1.11.1.7) (Atperox P16) (ATP22a) (PER16) [Arabidopsis Thaliana] (GB:Q96518); similar to peroxidase, putative [Arabidopsis thaliana] (TAIR:AT4G30170.1); similar to Haem peroxidase, plant/funga
NODE_77962_length_231_cov_9.913420	5.3	0	75	0	cell wall.modification	ATEXLB1 (ARABIDOPSIS THALIANA EXPANSIN-LIKE B1) EXPANSIN-RELATED. Naming convention from the Expansin Working Group (Kende et al, 2004. Plant Mol Bio) Identical to Expansin-like B1 precursor (AtEXLB1) (AtEXPR1) (At-EXPR1) (Ath- ExpBeta-3.1) (EXLB1) [Arab
NODE_11717_length_263_cov_16.954372	2.9	0	40.1	0.2	misc.peroxidases	peroxidase, putative Identical to Peroxidase 16 precursor (EC 1.11.1.7) (Atperox P16) (ATP22a) (PER16) [Arabidopsis Thaliana] (GB:Q96518); similar to peroxidase, putative [Arabidopsis thaliana] (TAIR:AT4G30170.1); similar to Haem peroxidase, plant/funga
NODE_12631_length_604_cov_15.072847	2.9	0	43.5	0.3	not assigned.unknown	not assigned.unknown
TC7601	0.9	22	14.5	8.5	not assigned.unknown	not assigned.unknown
NODE_21069_length_100_cov_25.370001	2.4	1	39.1	0.3	minor CHO metabolism.raffinose family.raffinose synthases.known	SIP1 (SEED IMBIBITION 1-LIKE); galactinol-sucrose galactosyltransferase/ hydrolase, hydrolyzing O-glycosyl compounds Encodes a protein which might be involved in the formation of verbascose. A T-DNA insertion mutant was shown to have a decreased amount o
NODE_24800_length_324_cov_13.537037	2.1	0	32.6	0.1	not assigned.unknown	not assigned.unknown
NODE_83585_length_149_cov_5.315436	3.8	2	65.3	0.5	hormone metabolism.abscisic acid.synthesis-degradation.synthesis.9-cis-epoxycarotenoid dioxygenase	NCED2 (NINE-CIS-EPOXYCAROTENOID DIOXYGENASE 2) Encodes 9-<i>cis</i>-epoxycarotenoid dioxygenase, a key enzyme in the biosynthesis of abscisic acid. The expression of this gene declines during the first 12h of imbibition. similar to NCED5 (NINE-CIS-EPOXYC
NODE_4540_length_262_cov_58.286259	4.1	1	74.7	0	stress.biotic	protease inhibitor, putative similar to serine protease inhibitor, potato inhibitor I-type family protein [Arabidopsis thaliana] (TAIR:AT2G38900.1); similar to type I proteinase inhibitor-like protein [Citrus x paradisi] (GB:AAN76363.1); contains InterP
NODE_17260_length_215_cov_10.958139	1.2	0	26	0.2	not assigned.unknown	not assigned.unknown
NODE_19521_length_196_cov_10.377551	9.1	3	196.1	1.2	stress.biotic	protease inhibitor, putative similar to serine protease inhibitor, potato inhibitor I-type family protein [Arabidopsis thaliana] (TAIR:AT2G38900.1); similar to type I proteinase inhibitor-like protein [Citrus x paradisi] (GB:AAN76363.1); contains InterP
NODE_41770_length_125_cov_7.552000	0.7	15	16.2	23.4	not assigned.unknown	not assigned.unknown
NODE_25410_length_294_cov_4.857143	5.8	3	127.8	1	not assigned.unknown	not assigned.unknown
TC6907	1.3	0	30.1	0.1	misc.UDP glucosyl and glucoronyl transferases	UGT73C2 (UDP-glucosyl transferase 73C2); UDP-glycosyltransferase/ transferase, transferring glycosyl groups / transferase, transferring hexosyl groups similar to UDP-glucoronosyl/UDP-glucosyl transferase family protein [Arabidopsis thaliana] (TAIR:AT2G3
NODE_22303_length_210_cov_11.085714	0.5	10	12.2	10.7	RNA.regulation of transcription.bZIP transcription factor family	TGA3 (TGA1a-related gene 3); DNA binding / calmodulin binding / transcription factor Encodes a transcription factor. Like other TGAla-related factors, TGA3 has a highly conserved bZIP region and exhibits similar DNA-binding properties. Identical to Trans
NODE_60650_length_190_cov_7.315790	8.8	7	219.1	1	hormone metabolism.abscisic acid.synthesis-degradation.synthesis.9-cis-epoxycarotenoid dioxygenase	NCED3 (NINE-CIS-EPOXYCAROTENOID DIOXYGENASE3) Encodes 9-<i>cis</i>-epoxycarotenoid dioxygenase, a key enzyme in the biosynthesis of abscisic acid. Regulated in response to drought and salinity. Expressed in roots, flowers and seeds. Localized to the chl
NODE_74589_length_205_cov_4.424390	4.3	3	108.2	0.9	hormone metabolism.abscisic acid.synthesis-degradation.synthesis.9-cis-epoxycarotenoid dioxygenase	NCED3 (NINE-CIS-EPOXYCAROTENOID DIOXYGENASE3) Encodes 9-<i>cis</i>-epoxycarotenoid dioxygenase, a key enzyme in the biosynthesis of abscisic acid. Regulated in response to drought and salinity. Expressed in roots, flowers and seeds. Localized to the chl
NODE_13392_length_232_cov_12.172414	1	2	27.5	0.2	not assigned.unknown	not assigned.unknown
NODE_10523_length_221_cov_31.579185	1.9	4	58.5	0.4	not assigned.unknown	not assigned.unknown
NODE_59919_length_174_cov_6.632184	2.8	10	82	0	not assigned.unknown	not assigned.unknown
TC4109	3.4	0	104	0.3	not assigned.unknown	not assigned.unknown
TC5666	9.1	0	275.4	0.2	development.unspecified	ANAC019 (Arabidopsis NAC domain containing protein 19); transcription factor encodes a NAC transcription factor whose expression is induced by drought, high salt, and abscisic acid. This gene binds to ERD1 promoter in vitro. Identical to NAC domain-conta
TC5666	9.1	0	275.4	0.2	RNA.regulation of transcription.NAC domain transcription factor family	ANAC019 (Arabidopsis NAC domain containing protein 19); transcription factor encodes a NAC transcription factor whose expression is induced by drought, high salt, and abscisic acid. This gene binds to ERD1 promoter in vitro. Identical to NAC domain-conta
TC5666	9.1	0	275.4	0.2	cell wall	ANAC019 (Arabidopsis NAC domain containing protein 19); transcription factor encodes a NAC transcription factor whose expression is induced by drought, high salt, and abscisic acid. This gene binds to ERD1 promoter in vitro. Identical to NAC domain-conta
TC5666	9.1	0	275.4	0.2	cell wall	ANAC019 (Arabidopsis NAC domain containing protein 19); transcription factor encodes a NAC transcription factor whose expression is induced by drought, high salt, and abscisic acid. This gene binds to ERD1 promoter in vitro. Identical to NAC domain-conta
NODE_12495_length_316_cov_17.196203	0.7	16	22.2	8.5	protein.degradation.ubiquitin.E3.SCF.FBOX	F-box family protein similar to F-box family protein [Arabidopsis thaliana] (TAIR:AT3G06240.1); similar to Cyclin-like F-box; F-box protein interaction domain [Medicago truncatula] (GB:ABE90596.1); similar to Cyclin-like F-box; F-box protein interaction
50320494	1.1	0	37.7	0.3	misc.UDP glucosyl and glucoronyl transferases	GT/UGT74F2 (UDP-GLUCOSYLTRANSFERASE 74F2); UDP-glucosyltransferase/ UDP-glycosyltransferase/ transferase, transferring glycosyl groups / transferase, transferring hexosyl groups Induced by Salicylic acid, virus, fungus and bacteria.Involved in the trypto
50320494	1.1	0	37.7	0.3	cell wall	GT/UGT74F2 (UDP-GLUCOSYLTRANSFERASE 74F2); UDP-glucosyltransferase/ UDP-glycosyltransferase/ transferase, transferring glycosyl groups / transferase, transferring hexosyl groups Induced by Salicylic acid, virus, fungus and bacteria.Involved in the trypto
NODE_4016_length_281_cov_152.583633	1	85	36	57.8	nucleotide metabolism.degradation	AHL (HAL2-LIKE); 3'(2'),5'-bisphosphate nucleotidase/ inositol or phosphatidylinositol phosphatase Encodes a 3'-phosphoadenosine-5'-phosphate (PAP) phosphatase that is sensitive to physiological concentrations of Na+. It does not also act as inositol po
NODE_25249_length_161_cov_11.167702	0.8	25	35.3	14.7	not assigned.unknown	not assigned.unknown
NODE_26267_length_151_cov_13.867550	0	0	23.4	0.2	not assigned.unknown	not assigned.unknown
TC16453	0.9	92	42.9	63.6	nucleotide metabolism.degradation	AHL (HAL2-LIKE); 3'(2'),5'-bisphosphate nucleotidase/ inositol or phosphatidylinositol phosphatase Encodes a 3'-phosphoadenosine-5'-phosphate (PAP) phosphatase that is sensitive to physiological concentrations of Na+. It does not also act as inositol po
TC21451	2.7	9	129.9	1.1	protein.degradation.ubiquitin.E3.RING	armadillo/beta-catenin repeat family protein / U-box domain-containing protein similar to armadillo/beta-catenin repeat family protein / U-box domain-containing protein [Arabidopsis thaliana] (TAIR:AT1G60190.1); similar to putative Avr9/Cf-9 rapidly elic
NODE_1933_length_92_cov_45.652172	1.8	1	88.6	0.7	not assigned.unknown	not assigned.unknown
TC20169	4.7	2	224.3	1.1	not assigned.unknown	not assigned.unknown
NODE_55974_length_241_cov_8.136930	6.4	5	338.5	2.5	hormone metabolism.abscisic acid.synthesis-degradation.synthesis.9-cis-epoxycarotenoid dioxygenase	NCED3 (NINE-CIS-EPOXYCAROTENOID DIOXYGENASE3) Encodes 9-<i>cis</i>-epoxycarotenoid dioxygenase, a key enzyme in the biosynthesis of abscisic acid. Regulated in response to drought and salinity. Expressed in roots, flowers and seeds. Localized to the chl
170677139	1.5	2	78.6	0.2	minor CHO metabolism.raffinose family.galactinol synthases.known	ATGOLS2 (ARABIDOPSIS THALIANA GALACTINOL SYNTHASE 2); transferase, transferring glycosyl groups / transferase, transferring hexosyl groups similar to ATGOLS3 (ARABIDOPSIS THALIANA GALACTINOL SYNTHASE 3), transferase, transferring glycosyl groups / trans
NODE_4045_length_101_cov_118.772278	3.1	9	176.7	0.6	not assigned.unknown	not assigned.unknown
NODE_85788_length_179_cov_7.441341	1.5	6	85	0.2	not assigned.unknown	not assigned.unknown
NODE_2828_length_157_cov_59.388535	1.9	0	114.9	0.7	protein.postranslational modification	AHG3/ATPP2CA (ARABIDOPSIS THALIANA PROTEIN PHOSPHATASE 2CA); protein binding / protein phosphatase type 2C Encodes protein phosphatase 2C. Negative regulator of ABA signalling. Expressed in seeds during germination. mRNA up-regulated by drought and ABA.
50317151	1.1	0	63.8	0.3	not assigned.unknown	not assigned.unknown
TC17936	5.6	4	336.7	1.4	hormone metabolism.abscisic acid.synthesis-degradation.synthesis.9-cis-epoxycarotenoid dioxygenase	NCED3 (NINE-CIS-EPOXYCAROTENOID DIOXYGENASE3) Encodes 9-<i>cis</i>-epoxycarotenoid dioxygenase, a key enzyme in the biosynthesis of abscisic acid. Regulated in response to drought and salinity. Expressed in roots, flowers and seeds. Localized to the chl
TC3992	2.4	10	144	0.5	protein.degradation.ubiquitin.E3.RING	armadillo/beta-catenin repeat family protein / U-box domain-containing protein similar to armadillo/beta-catenin repeat family protein / U-box domain-containing protein [Arabidopsis thaliana] (TAIR:AT1G10560.1); similar to Os08g0415600 [Oryza sativa (jap
NODE_12856_length_169_cov_14.662722	0	0	31.1	0.2	not assigned.unknown	not assigned.unknown
NODE_5027_length_146_cov_119.260277	2.4	1	152.4	0.5	not assigned.unknown	not assigned.unknown
NODE_6547_length_157_cov_115.764328	3.4	0	217.2	0	not assigned.unknown	not assigned.unknown
NODE_233_length_913_cov_220.180725	6.2	0	457.4	1	cell wall.modification	ATEXLB1 (ARABIDOPSIS THALIANA EXPANSIN-LIKE B1) EXPANSIN-RELATED. Naming convention from the Expansin Working Group (Kende et al, 2004. Plant Mol Bio) Identical to Expansin-like B1 precursor (AtEXLB1) (AtEXPR1) (At-EXPR1) (Ath- ExpBeta-3.1) (EXLB1) [Arab
NODE_2347_length_193_cov_43.155441	1.1	0	86.3	0	not assigned.unknown	not assigned.unknown
NODE_66579_length_131_cov_4.923664	2.4	0	206.6	0.3	cell wall.modification	ATEXLB1 (ARABIDOPSIS THALIANA EXPANSIN-LIKE B1) EXPANSIN-RELATED. Naming convention from the Expansin Working Group (Kende et al, 2004. Plant Mol Bio) Identical to Expansin-like B1 precursor (AtEXLB1) (AtEXPR1) (At-EXPR1) (Ath- ExpBeta-3.1) (EXLB1) [Arab
NODE_83799_length_132_cov_6.045455	3.2	0	307.7	1	cell wall.modification	ATEXLB1 (ARABIDOPSIS THALIANA EXPANSIN-LIKE B1) EXPANSIN-RELATED. Naming convention from the Expansin Working Group (Kende et al, 2004. Plant Mol Bio) Identical to Expansin-like B1 precursor (AtEXLB1) (AtEXPR1) (At-EXPR1) (Ath- ExpBeta-3.1) (EXLB1) [Arab
NODE_3886_length_271_cov_69.797050	0.8	0	87.9	0.5	amino acid metabolism.synthesis.branched chain group.common	ATBCAT-2; branched-chain-amino-acid transaminase/ catalytic Encodes a chloroplast branched-chain amino acid aminotransferase. Complements the yeast leu/iso-leu/val auxotrophy mutant. Identical to Branched-chain-amino-acid aminotransferase 2, chloroplast
NODE_3302_length_110_cov_36.109093	0	0	57.3	0.3	amino acid metabolism.synthesis.glutamate family.proline.delta 1-pyrroline-5-carboxylate synthetase	P5CS2 (DELTA 1-PYRROLINE-5-CARBOXYLATE SYNTHASE 2); catalytic/ glutamate 5-kinase/ glutamate-5-semialdehyde dehydrogenase encodes delta 1-pyrroline-5-carboxylate synthetase B. Gene expression is induced by dehydration, high salt and ABA. Identical to Del
157975282	0.6	0	72.5	0.3	amino acid metabolism.synthesis.branched chain group.common	ATBCAT-2; branched-chain-amino-acid transaminase/ catalytic Encodes a chloroplast branched-chain amino acid aminotransferase. Complements the yeast leu/iso-leu/val auxotrophy mutant. Identical to Branched-chain-amino-acid aminotransferase 2, chloroplast
170677160	0	0	62.5	0	not assigned.unknown	not assigned.unknown
NODE_17728_length_147_cov_64.156464	0.8	3	111	0.5	not assigned.unknown	not assigned.unknown
NODE_24742_length_189_cov_11.380953	0.2	0	28.7	0.2	RNA.regulation of transcription.C3H zinc finger family	zinc finger (CCCH-type) family protein similar to zinc finger (CCCH-type) family protein [Arabidopsis thaliana] (TAIR:AT5G44260.1); similar to putative CCCH-type zinc finger transcription factor [Gossypium hirsutum] (GB:AAX20386.1); contains InterPro do
TC19266	0.4	0	62.7	0.4	not assigned.unknown	not assigned.unknown
NODE_25396_length_268_cov_16.555969	0.3	0	47.3	0.3	not assigned.unknown	not assigned.unknown
NODE_20124_length_131_cov_42.847328	0.5	0	76.4	0.3	not assigned.unknown	not assigned.unknown
NODE_3147_length_61_cov_38.311474	0	0	91.8	0.4	not assigned.unknown	not assigned.unknown
NODE_3885_length_258_cov_25.798450	0.3	0	55.9	0.2	amino acid metabolism.synthesis.branched chain group.common	ATBCAT-2; branched-chain-amino-acid transaminase/ catalytic Encodes a chloroplast branched-chain amino acid aminotransferase. Complements the yeast leu/iso-leu/val auxotrophy mutant. Identical to Branched-chain-amino-acid aminotransferase 2, chloroplast
7580956	0.5	0	96.6	0.5	not assigned.unknown	not assigned.unknown
170677119	4.9	2	1033.3	8.6	not assigned.unknown	not assigned.unknown
TC7376	1	0	210.6	0.9	amino acid metabolism.synthesis.branched chain group.common	ATBCAT-2; branched-chain-amino-acid transaminase/ catalytic Encodes a chloroplast branched-chain amino acid aminotransferase. Complements the yeast leu/iso-leu/val auxotrophy mutant. Identical to Branched-chain-amino-acid aminotransferase 2, chloroplast
TC8339	9.8	4	2150.6	17.8	not assigned.unknown	not assigned.unknown
NODE_62834_length_141_cov_5.943263	5.3	3	1221.2	9.4	not assigned.unknown	not assigned.unknown
NODE_661_length_265_cov_28.358490	0.3	0	65.3	0.2	development.late embryogenesis abundant	late embryogenesis abundant protein, putative / LEA protein, putative similar to late embryogenesis abundant protein, putative / LEA protein, putative [Arabidopsis thaliana] (TAIR:AT1G52690.2); similar to group 3 late embryogenesis abundant protein [Bra
136141788	10.5	4	2579.8	15.9	not assigned.unknown	not assigned.unknown
NODE_75491_length_61_cov_2.901639	0.2	0	49.5	2.9	not assigned.unknown	not assigned.unknown
TC19574	0.7	0	175.3	1.2	not assigned.unknown	not assigned.unknown
NODE_5763_length_215_cov_368.944183	2.8	0	711.2	3.8	not assigned.unknown	not assigned.unknown
NODE_25746_length_260_cov_11.296154	0.1	0	27	10	not assigned.unknown	not assigned.unknown
NODE_63357_length_178_cov_17.432585	3.5	1	945.3	6.3	not assigned.unknown	not assigned.unknown
NODE_7229_length_177_cov_44.491524	0.4	0	109.2	0.6	not assigned.unknown	not assigned.unknown
TC7951	0.3	57	85.7	56.5	not assigned.unknown	not assigned.unknown
NODE_20989_length_252_cov_15.158731	0.1	0	28.9	3.8	not assigned.unknown	not assigned.unknown
NODE_69878_length_130_cov_6.700000	0.2	2	57.7	2.1	amino acid metabolism.degradation.aspartate family.lysine	LKR (SACCHAROPINE DEHYDROGENASE) Identical to Alpha-aminoadipic semialdehyde synthase (LKR/SDH) (cAt-LKR/SDH) [Includes: Lysine ketoglutarate reductase (EC 1.5.1.8) (LKR); Saccharopine dehydrogenase (EC 1.5.1.9) (SDH) (cAt-SDH)] (LKR/SDH) [Arabidopsis T
NODE_25735_length_290_cov_10.851724	0.1	1	28.5	0.3	protein.degradation.metalloprotease	ATFTSH6/FTSH6 (FtsH protease 6); ATP-dependent peptidase/ ATPase/ metallopeptidase/ peptidase/ zinc ion binding Encodes an FtsH protease that is localized to the chloroplast. AtFtsH6 is involved in the degradation of both Lhcb3 and Lhcb1 during senescenc
TC19193	0	0	145	1	development.late embryogenesis abundant	late embryogenesis abundant protein, putative / LEA protein, putative similar to late embryogenesis abundant protein, putative / LEA protein, putative [Arabidopsis thaliana] (TAIR:AT1G52690.2); similar to group 3 late embryogenesis abundant protein [Bra
TC20041	0.1	0	33.1	8.8	stress.biotic	disease resistance family protein / LRR family protein similar to disease resistance family protein [Arabidopsis thaliana] (TAIR:AT5G27060.1); similar to disease resistance family protein [Arabidopsis thaliana] (TAIR:AT2G15080.2); similar to disease res
TC20041	0.1	0	33.1	8.8	cell wall	disease resistance family protein / LRR family protein similar to disease resistance family protein [Arabidopsis thaliana] (TAIR:AT5G27060.1); similar to disease resistance family protein [Arabidopsis thaliana] (TAIR:AT2G15080.2); similar to disease res
NODE_4309_length_170_cov_15.217647	0.1	0	34.1	8.5	not assigned.unknown	not assigned.unknown
NODE_9325_length_123_cov_18.024391	0.1	2	33.8	4.9	not assigned.unknown	not assigned.unknown
NODE_23111_length_281_cov_13.000000	0.1	2	34.2	2.2	development.unspecified	ANAC104/XND1 (Arabidopsis NAC domain containing protein 104); transcription factor similar to ANAC025 (Arabidopsis NAC domain containing protein 25), transcription factor [Arabidopsis thaliana] (TAIR:AT1G61110.1); similar to Os02g0555300 [Oryza sativa (
NODE_23111_length_281_cov_13.000000	0.1	2	34.2	2.2	RNA.regulation of transcription.NAC domain transcription factor family	ANAC104/XND1 (Arabidopsis NAC domain containing protein 104); transcription factor similar to ANAC025 (Arabidopsis NAC domain containing protein 25), transcription factor [Arabidopsis thaliana] (TAIR:AT1G61110.1); similar to Os02g0555300 [Oryza sativa (
NODE_32491_length_339_cov_12.333333	0.1	0	33	0	not assigned.unknown	not assigned.unknown
50317774	2	0	683.2	6.7	not assigned.unknown	not assigned.unknown
NODE_63626_length_170_cov_8.505882	3.8	1	1291.8	5.9	not assigned.unknown	not assigned.unknown
NODE_15530_length_307_cov_12.726384	0.1	0	33.3	0.1	not assigned.unknown	not assigned.unknown
NODE_1279_length_138_cov_1059.260864	0.5	1	176.3	3.5	not assigned.unknown	not assigned.unknown
NODE_8300_length_123_cov_21.504065	0.1	0	40.6	0.3	not assigned.unknown	not assigned.unknown
NODE_13055_length_172_cov_110.912788	0	0	213.2	0.2	not assigned.unknown	not assigned.unknown
NODE_1820_length_184_cov_122.320656	0.5	0	230.1	0.6	not assigned.unknown	not assigned.unknown
NODE_40982_length_146_cov_5.260274	0.1	0	47	9.9	not assigned.unknown	not assigned.unknown
NODE_1934_length_194_cov_104.422684	0.5	0	232.6	1	not assigned.unknown	not assigned.unknown
NODE_13274_length_90_cov_61.966667	0.2	0	100.4	1	not assigned.unknown	not assigned.unknown
NODE_23581_length_136_cov_30.036764	0.1	0	51.5	0	not assigned.unknown	not assigned.unknown
NODE_7372_length_399_cov_125.278198	0.7	6	382.2	3	not assigned.unknown	not assigned.unknown
NODE_4836_length_457_cov_20.120350	0.1	0	56.1	0.4	cell wall.modification	ATEXLB1 (ARABIDOPSIS THALIANA EXPANSIN-LIKE B1) EXPANSIN-RELATED. Naming convention from the Expansin Working Group (Kende et al, 2004. Plant Mol Bio) Identical to Expansin-like B1 precursor (AtEXLB1) (AtEXPR1) (At-EXPR1) (Ath- ExpBeta-3.1) (EXLB1) [Arab
NODE_31159_length_141_cov_30.014185	0.1	0	60.9	0.5	not assigned.unknown	not assigned.unknown
NODE_18238_length_329_cov_26.103344	0.1	0	63.2	0	development.unspecified	NAP (NAC-LIKE, ACTIVATED BY AP3/PI); transcription factor Encodes a member of the NAC transcription factor gene family. It is expressed in floral primordia and upregulated by AP3 and PI. Its expression is associated with leaf senescence. Identical to N
NODE_18238_length_329_cov_26.103344	0.1	0	63.2	0	RNA.regulation of transcription.NAC domain transcription factor family	NAP (NAC-LIKE, ACTIVATED BY AP3/PI); transcription factor Encodes a member of the NAC transcription factor gene family. It is expressed in floral primordia and upregulated by AP3 and PI. Its expression is associated with leaf senescence. Identical to N
NODE_18238_length_329_cov_26.103344	0.1	0	63.2	0	cell wall	NAP (NAC-LIKE, ACTIVATED BY AP3/PI); transcription factor Encodes a member of the NAC transcription factor gene family. It is expressed in floral primordia and upregulated by AP3 and PI. Its expression is associated with leaf senescence. Identical to N
NODE_18238_length_329_cov_26.103344	0.1	0	63.2	0	cell wall	NAP (NAC-LIKE, ACTIVATED BY AP3/PI); transcription factor Encodes a member of the NAC transcription factor gene family. It is expressed in floral primordia and upregulated by AP3 and PI. Its expression is associated with leaf senescence. Identical to N
NODE_11728_length_87_cov_124.091957	0.2	0	138	0.3	not assigned.unknown	not assigned.unknown
TC13182	0.1	0	71.4	0.5	not assigned.unknown	not assigned.unknown
146148983	0.4	0	281.7	1.7	not assigned.unknown	not assigned.unknown
NODE_952_length_208_cov_58.100960	0.1	0	77.8	2.8	not assigned.unknown	not assigned.unknown
TC8681	0.4	0	301.8	3	not assigned.unknown	not assigned.unknown
NODE_321_length_1892_cov_27.866280	0.1	0	78.6	0.3	protein.synthesis.initiation	TIF3B1 (EUKARYOTIC TRANSLATION INITIATION FACTOR 3B); nucleic acid binding / translation initiation factor encodes a member of eukaryotic translation initiation factor 3B family. Identical to Eukaryotic translation initiation factor 3 subunit 9 (eIF-3 et
NODE_6041_length_390_cov_22.433332	0.1	0	84	1.1	not assigned.unknown	not assigned.unknown
NODE_9383_length_286_cov_38.807693	0.1	0	91.6	1.2	not assigned.unknown	not assigned.unknown
NODE_4951_length_653_cov_32.969372	0.1	0	88.5	0.1	minor CHO metabolism.raffinose family.galactinol synthases.known	ATGOLS2 (ARABIDOPSIS THALIANA GALACTINOL SYNTHASE 2); transferase, transferring glycosyl groups / transferase, transferring hexosyl groups similar to ATGOLS3 (ARABIDOPSIS THALIANA GALACTINOL SYNTHASE 3), transferase, transferring glycosyl groups / trans
NODE_1512_length_333_cov_169.954956	0.6	1	598.5	1.8	not assigned.unknown	not assigned.unknown
NODE_6859_length_269_cov_38.278809	0.1	0	106.8	0.5	not assigned.unknown	not assigned.unknown
NODE_75713_length_123_cov_2.861789	1.4	2	1617.1	1.4	not assigned.unknown	not assigned.unknown
TC14432	0.1	0	150.7	0.8	not assigned.unknown	not assigned.unknown
TC3579	0.2	0	399.9	0.7	not assigned.unknown	not assigned.unknown
TC8342	0.2	0	459.8	3.7	not assigned.unknown	not assigned.unknown
NODE_6838_length_154_cov_184.233765	0.1	0	229.7	1.2	hormone metabolism.abscisic acid.synthesis-degradation.synthesis.9-cis-epoxycarotenoid dioxygenase	NCED3 (NINE-CIS-EPOXYCAROTENOID DIOXYGENASE3) Encodes 9-<i>cis</i>-epoxycarotenoid dioxygenase, a key enzyme in the biosynthesis of abscisic acid. Regulated in response to drought and salinity. Expressed in roots, flowers and seeds. Localized to the chl
NODE_33918_length_61_cov_26.016394	0.2	97	14.4	199.3	not assigned.unknown	not assigned.unknown
TC7949	1.4	113	45.6	272.9	not assigned.unknown	not assigned.unknown
F7SND4004IB5HV	1.1	78	136.1	187.6	not assigned.unknown	not assigned.unknown
NODE_61879_length_61_cov_9.196721	0	18	4.4	51.9	not assigned.unknown	not assigned.unknown
NODE_4596_length_79_cov_20.341772	0	22	4.5	68.6	not assigned.unknown	not assigned.unknown
NODE_74984_length_125_cov_14.208000	2.3	10	3.4	31.3	not assigned.unknown	not assigned.unknown
TC6857	2	8	3.3	28.6	hormone metabolism.gibberelin.synthesis-degradation.ent-kaurenoic acid hydroxylase/oxygenase	KAO2 (ENT-KAURENOIC ACID HYDROXYLASE 2); oxygen binding ent-kaurenoic acid hydroxylase (KAO2) Identical to Ent-kaurenoic acid oxidase 2 (EC 1.14.13.79) (AtKAO2) (Cytochrome P450 88A4) (KAO2) [Arabidopsis Thaliana] (GB:Q9C5Y2;GB:Q9ZV72); similar to CYP88A
NODE_60525_length_269_cov_25.579926	0	34	13.1	121.3	not assigned.unknown	not assigned.unknown
TC21458	0	18	10.3	73.1	not assigned.unknown	not assigned.unknown
TC8356	16.4	416	287.7	1723.9	nodulin_nodulin-like	nodulin_nodulin-like
TC945	0.2	75	28.5	306.4	not assigned.unknown	not assigned.unknown
TC946	0.2	84	37.2	343.6	not assigned.unknown	not assigned.unknown
NODE_31520_length_61_cov_20.327869	0	12	1.6	52.3	not assigned.unknown	not assigned.unknown
NODE_57270_length_114_cov_25.140350	0	23	8.1	124.9	not assigned.unknown	not assigned.unknown
NODE_79846_length_117_cov_11.820513	0.1	9	3.8	51.2	not assigned.unknown	not assigned.unknown
NODE_58182_length_140_cov_3.771429	2.6	4	2.7	21	not assigned.unknown	not assigned.unknown
NODE_13913_length_181_cov_10.530387	5.2	10	3.2	57.7	transport.metabolite transporters at the envelope membrane	GPT2 (glucose-6-phosphate/phosphate translocator 2); antiporter/ glucose-6-phosphate transporter glucose6-Phosphate/phosphate transporter 2 Identical to Glucose-6-phosphate/phosphate translocator 2, chloroplast precursor (GPT2) [Arabidopsis Thaliana] (GB
NODE_13913_length_181_cov_10.530387	5.2	10	3.2	57.7	major CHO metabolism.synthesis.starch.transporter	GPT2 (glucose-6-phosphate/phosphate translocator 2); antiporter/ glucose-6-phosphate transporter glucose6-Phosphate/phosphate transporter 2 Identical to Glucose-6-phosphate/phosphate translocator 2, chloroplast precursor (GPT2) [Arabidopsis Thaliana] (GB
NODE_22705_length_165_cov_12.024242	2.2	4	0.6	28.7	not assigned.unknown	not assigned.unknown
NODE_23015_length_653_cov_12.767228	2.3	5	1.9	32.1	RNA.regulation of transcription.AP2/EREBP, APETALA2/Ethylene-responsive element binding protein family	AP2 domain-containing transcription factor, putative encodes a member of the ERF (ethylene response factor) subfamily B-4 of ERF/AP2 transcription factor family. The protein contains one AP2 domain. There are 7 members in this subfamily. similar to AP2 d
NODE_73654_length_306_cov_5.068627	2.2	3	2.2	23.7	transport.metabolite transporters at the envelope membrane	GPT2 (glucose-6-phosphate/phosphate translocator 2); antiporter/ glucose-6-phosphate transporter glucose6-Phosphate/phosphate transporter 2 Identical to Glucose-6-phosphate/phosphate translocator 2, chloroplast precursor (GPT2) [Arabidopsis Thaliana] (GB
NODE_73654_length_306_cov_5.068627	2.2	3	2.2	23.7	major CHO metabolism.synthesis.starch.transporter	GPT2 (glucose-6-phosphate/phosphate translocator 2); antiporter/ glucose-6-phosphate transporter glucose6-Phosphate/phosphate transporter 2 Identical to Glucose-6-phosphate/phosphate translocator 2, chloroplast precursor (GPT2) [Arabidopsis Thaliana] (GB
TC19146	6.2	9	6	62	transport.metabolite transporters at the envelope membrane	GPT2 (glucose-6-phosphate/phosphate translocator 2); antiporter/ glucose-6-phosphate transporter glucose6-Phosphate/phosphate transporter 2 Identical to Glucose-6-phosphate/phosphate translocator 2, chloroplast precursor (GPT2) [Arabidopsis Thaliana] (GB
TC19146	6.2	9	6	62	major CHO metabolism.synthesis.starch.transporter	GPT2 (glucose-6-phosphate/phosphate translocator 2); antiporter/ glucose-6-phosphate transporter glucose6-Phosphate/phosphate transporter 2 Identical to Glucose-6-phosphate/phosphate translocator 2, chloroplast precursor (GPT2) [Arabidopsis Thaliana] (GB
NODE_4880_length_533_cov_14.163227	1.9	4	2.7	25.5	transport.metabolite transporters at the envelope membrane	GPT2 (glucose-6-phosphate/phosphate translocator 2); antiporter/ glucose-6-phosphate transporter glucose6-Phosphate/phosphate transporter 2 Identical to Glucose-6-phosphate/phosphate translocator 2, chloroplast precursor (GPT2) [Arabidopsis Thaliana] (GB
NODE_4880_length_533_cov_14.163227	1.9	4	2.7	25.5	major CHO metabolism.synthesis.starch.transporter	GPT2 (glucose-6-phosphate/phosphate translocator 2); antiporter/ glucose-6-phosphate transporter glucose6-Phosphate/phosphate transporter 2 Identical to Glucose-6-phosphate/phosphate translocator 2, chloroplast precursor (GPT2) [Arabidopsis Thaliana] (GB
NODE_13833_length_303_cov_11.042904	2.9	5	4.1	36.7	RNA.RNA binding	HYL1 (HYPONASTIC LEAVES 1) Encodes a nuclear dsRNA binding protein. Involved in mRNA cleavage. The mutant is characterized by shorter stature, delayed flowering, leaf hyponasty, reduced fertility, decreased rate of root growth, and an altered root gravit
NODE_4353_length_338_cov_24.275148	1.9	4	3.2	35.1	major CHO metabolism.synthesis.starch.AGPase	APL3 (large subunit of AGP 3) Encodes the large subunit of ADP-Glucose Pyrophosphorylase which catalyzes the first, rate limiting step in starch biosynthesis. The large subunit plays a regulatory role whereas the small subunit (ApS) is the catalytic isof
NODE_27289_length_190_cov_7.600000	3.2	4	3.3	36.7	major CHO metabolism.synthesis.starch.AGPase	APL3 (large subunit of AGP 3) Encodes the large subunit of ADP-Glucose Pyrophosphorylase which catalyzes the first, rate limiting step in starch biosynthesis. The large subunit plays a regulatory role whereas the small subunit (ApS) is the catalytic isof
NODE_66632_length_163_cov_3.920245	2.4	4	3	39.9	major CHO metabolism.synthesis.starch.AGPase	APL3 (large subunit of AGP 3) Encodes the large subunit of ADP-Glucose Pyrophosphorylase which catalyzes the first, rate limiting step in starch biosynthesis. The large subunit plays a regulatory role whereas the small subunit (ApS) is the catalytic isof
NODE_37059_length_150_cov_7.300000	1.1	1	1.4	15.7	not assigned.unknown	not assigned.unknown
NODE_6640_length_179_cov_6.312849	1.1	1	1.4	14.2	RNA.regulation of transcription.AP2/EREBP, APETALA2/Ethylene-responsive element binding protein family	CBF4/DREB1D (C- REPEAT-BINDING FACTOR 4); DNA binding / transcription factor/ transcriptional activator encodes a member of the DREB subfamily A-1 of ERF/AP2 transcription factor family (CBF4). The protein contains one AP2 domain. There are six members i
NODE_1571_length_124_cov_11.983871	0	3	1.6	33.3	not assigned.unknown	not assigned.unknown
NODE_17643_length_178_cov_25.303371	0.1	1	68.2	14.9	not assigned.unknown	not assigned.unknown
NODE_68674_length_141_cov_5.617021	2.4	2	3.4	34.8	not assigned.unknown	not assigned.unknown
NODE_19699_length_94_cov_18.404255	0.1	1	29.6	16.2	not assigned.unknown	not assigned.unknown
NODE_20240_length_171_cov_13.105263	0.1	0	29.4	11.7	not assigned.unknown	not assigned.unknown
TC16732	793.1	4	425.4	85.3	misc.acid and other phosphatases	acid phosphatase, putative similar to acid phosphatase, putative [Arabidopsis thaliana] (TAIR:AT5G51260.1); similar to acid phosphatase 1 (GB:1908418A); contains InterPro domain Acid phosphatase (Class B); (InterPro:IPR005519); contains InterPro domain
TC16732	793.1	4	425.4	85.3	cell wall	acid phosphatase, putative similar to acid phosphatase, putative [Arabidopsis thaliana] (TAIR:AT5G51260.1); similar to acid phosphatase 1 (GB:1908418A); contains InterPro domain Acid phosphatase (Class B); (InterPro:IPR005519); contains InterPro domain
NODE_24030_length_124_cov_5.870968	0.1	0	27	11.9	not assigned.unknown	not assigned.unknown
NODE_81132_length_214_cov_4.757010	5.9	1	1.8	25	stress.biotic	ATPRB1 (Arabidopsis thaliana basic pathogenesis-related protein 1) pathogenesis related protein, encodes a basic PR1-like protein. Expresses in flowers, roots, and not in leaves and responses to ethylene and methyl jasmonate. Salicylic acid represses gen
NODE_38170_length_136_cov_5.691176	0.1	0	39	11.5	not assigned.unknown	not assigned.unknown
NODE_38300_length_143_cov_5.888112	0	0	1.2	12.5	protein.degradation.ubiquitin.E3.RING	armadillo/beta-catenin repeat family protein / U-box domain-containing family protein Identical to E3 ubiquitin ligase PUB14 (EC 6.3.2.-) (Prototypical U-box domain protein 14) (PUB14) [Arabidopsis Thaliana] (GB:Q8VZ40;GB:Q9SV34); similar to armadillo/be
NODE_16029_length_145_cov_20.689655	0.1	1	37	23.9	minor CHO metabolism.raffinose family.raffinose synthases.putative	ATSIP1 (ARABIDOPSIS THALIANA SEED IMBIBITION 1); hydrolase, hydrolyzing O-glycosyl compounds Identical to Probable glycosyltransferase At1g55740 (EC 2.4.1.-) [Arabidopsis Thaliana] (GB:Q84VX0;GB:Q9LFZ7); similar to ATSIP2 (ARABIDOPSIS THALIANA SEED IMBI
NODE_27146_length_225_cov_4.968889	0	0	0.8	12.6	not assigned.unknown	not assigned.unknown
NODE_31647_length_198_cov_5.979798	0	0	0.9	13.3	redox.ascorbate and glutathione.glutathione	RML1 (PHYTOALEXIN DEFICIENT 2, ROOT MERISTEMLESS 1); glutamate-cysteine ligase Encodes the enzyme glutamate-cysteine ligase catalyzing the first, and rate-limiting, step of glutathione biosynthesis. Required for cell proliferation at the root tip. Invol
NODE_15747_length_393_cov_11.455471	2.2	1	3.1	30.5	not assigned.unknown	not assigned.unknown
NODE_24607_length_127_cov_8.354331	1	0	1.8	17.9	not assigned.unknown	not assigned.unknown
F7SND4003GHGZ1	0.1	0	30	20.2	not assigned.unknown	not assigned.unknown
NODE_18422_length_155_cov_14.135484	1.8	0	1.8	32.8	not assigned.unknown	not assigned.unknown
NODE_22311_length_215_cov_6.227907	5.9	1	6.9	69.5	not assigned.unknown	not assigned.unknown
NODE_30813_length_71_cov_18.154930	0.2	0	2.2	22.5	not assigned.unknown	not assigned.unknown
NODE_9268_length_137_cov_9.087591	0.1	0	61.3	22.3	not assigned.unknown	not assigned.unknown
NODE_17312_length_129_cov_6.534883	0.1	0	1.3	14.2	not assigned.unknown	not assigned.unknown
TC2015	0.1	0	36.3	34.7	not assigned.unknown	not assigned.unknown
NODE_5621_length_176_cov_18.494318	0	0	4.5	42.2	not assigned.unknown	not assigned.unknown
TC10967	0.2	0	69.2	24.8	signalling.receptor kinases.leucine rich repeat I	leucine-rich repeat protein kinase, putative similar to leucine-rich repeat protein kinase, putative [Arabidopsis thaliana] (TAIR:AT4G29450.1); similar to light repressible receptor protein kinase [Arabidopsis thaliana] (TAIR:AT4G29990.1); similar to le
TC10967	0.2	0	69.2	24.8	cell wall	leucine-rich repeat protein kinase, putative similar to leucine-rich repeat protein kinase, putative [Arabidopsis thaliana] (TAIR:AT4G29450.1); similar to light repressible receptor protein kinase [Arabidopsis thaliana] (TAIR:AT4G29990.1); similar to le
F7SND4004JXSU8	0.6	2	230.3	218.9	not assigned.unknown	not assigned.unknown
NODE_12232_length_128_cov_21.929688	0	0	127.7	44.8	not assigned.unknown	not assigned.unknown
TC3404	0.1	0	33.5	18.4	not assigned.unknown	not assigned.unknown
NODE_35029_length_213_cov_8.924883	24.9	0	13.3	21	stress.biotic	trypsin and protease inhibitor family protein / Kunitz family protein similar to trypsin and protease inhibitor family protein / Kunitz family protein [Arabidopsis thaliana] (TAIR:AT1G73260.1); similar to Lemir [Lycopersicon esculentum] (GB:AAC63057.1);
F7SND4003GNKOF	0.3	0	174.4	96.1	not assigned.unknown	not assigned.unknown
NODE_6631_length_212_cov_140.179245	0	0	148.1	57.6	not assigned.unknown	not assigned.unknown
NODE_3871_length_190_cov_99.178947	0	0	150.3	57.2	fermentation.aldehyde dehydrogenase	ALDH7B4 (ALDEHYDE DEHYDROGENASE 7B4); 3-chloroallyl aldehyde dehydrogenase Aldehyde dehydrogenase Identical to Aldehyde dehydrogenase 7B4 (EC 1.2.1.3) (Antiquitin-1) (Turgor- responsive ALDH) (ALDH7B4) [Arabidopsis Thaliana] (GB:Q9SYG7;GB:Q546B7); simila
TC8253	0.1	0	39	61.3	protein.synthesis.misc ribososomal protein	RPS18C (S18 RIBOSOMAL PROTEIN); structural constituent of ribosome encodes a ribosomal protein S18C, a constituent of the small subunit of the ribosomal complex Identical to 40S ribosomal protein S18 (RPS18C) [Arabidopsis Thaliana] (GB:P34788;GB:Q94K22);
NODE_14928_length_170_cov_27.200001	0.1	0	53.1	58	protein.synthesis.misc ribososomal protein	60S ribosomal protein L17 (RPL17B) Identical to 60S ribosomal protein L17-2 (RPL17B) [Arabidopsis Thaliana] (GB:P51413;GB:O64803); similar to 60S ribosomal protein L17 (RPL17A) [Arabidopsis thaliana] (TAIR:AT1G27400.1); similar to ribosomal protein [Pet
TC12024	0.1	0	64.5	60.1	not assigned.unknown	not assigned.unknown
NODE_18004_length_163_cov_27.723927	0.1	0	28.2	69.3	not assigned.unknown	not assigned.unknown
50319773	0.1	0	34.7	14.4	not assigned.unknown	not assigned.unknown
NODE_1521_length_61_cov_86.540985	0.2	0	103.3	29.7	not assigned.unknown	not assigned.unknown
TC11731	0	3	3.5	563.3	stress.biotic	acidic endochitinase (CHIB1) Identical to Acidic endochitinase precursor (EC 3.2.1.14) (CHIB1) [Arabidopsis Thaliana] (GB:O22072;GB:O22073;GB:O24614;GB:Q5HYZ8); similar to acidic endochitinase (GB:AAA32768.1); contains InterPro domain Glycoside hydrolas
NODE_91003_length_173_cov_3.942197	0.2	4	1.9	798	not assigned.unknown	not assigned.unknown
NODE_31604_length_109_cov_9.990826	0	0	7.7	17.5	transport.metabolite transporters at the mitochondrial membrane	chloroplast ADP, ATP carrier protein, putative / ADP, ATP translocase, putative / adenine nucleotide translocase, putative Identical to Chloroplast ADP,ATP carrier protein 2, chloroplast precursor (ADP/ATP translocase 2) (Adenine nucleotide translocase
F7SND4004IUAYI	0.2	0	10.3	17.5	not assigned.unknown	not assigned.unknown
NODE_14874_length_129_cov_7.984496	2	0	8.7	17.7	nucleotide metabolism.degradation	inosine-uridine preferring nucleoside hydrolase family protein similar to inosine-uridine preferring nucleoside hydrolase family protein [Arabidopsis thaliana] (TAIR:AT5G18890.1); similar to putative inosine-uridine preferring nucleoside hydrolase [Oryza
TC5942	0	0	11.9	17.7	not assigned.unknown	not assigned.unknown
NODE_9391_length_223_cov_11.304933	0.7	0	24.1	17.8	signalling.receptor kinases.S-locus glycoprotein like	protein kinase family protein similar to S-locus lectin protein kinase family protein [Arabidopsis thaliana] (TAIR:AT2G19130.1); similar to Protein kinase; Curculin-like (mannose-binding) lectin; Apple-like [Medicago truncatula] (GB:ABE87106.1); contain
F7SND4003GSWZK	0	0	17.7	18.4	not assigned.unknown	not assigned.unknown
TC618	0.2	0	12.9	18.6	secondary metabolism.flavonoids.anthocyanins	glycosyltransferase family protein similar to UDP-glucoronosyl/UDP-glucosyl transferase family protein [Arabidopsis thaliana] (TAIR:AT5G65550.1); similar to putative anthocyanidine rhamnosyl-transferase [Capsicum annuum] (GB:AAM12787.1); contains InterPr
TC8239	0	0	56.3	55.6	protein.degradation.ubiquitin.E3.RING	zinc finger (C3HC4-type RING finger) family protein similar to zinc finger (C3HC4-type RING finger) family protein [Arabidopsis thaliana] (TAIR:AT1G04790.1); similar to zinc finger family protein, putative, expressed [Oryza sativa (japonica cultivar-gro
NODE_30770_length_61_cov_23.754099	0.2	0	27.1	37.1	not assigned.unknown	not assigned.unknown
TC13502	0	0	85.6	91.3	not assigned.unknown	not assigned.unknown
NODE_2148_length_217_cov_57.709679	0	0	216.2	88	not assigned.unknown	not assigned.unknown
F7SND4003GPPX5	0.2	0	102.3	87.8	not assigned.unknown	not assigned.unknown
NODE_19317_length_206_cov_25.354368	17.2	0	29.1	19.9	not assigned.unknown	not assigned.unknown
NODE_20806_length_61_cov_162.000000	3.5	0	19.5	96.8	hormone metabolism.jasmonate.synthesis-degradation.lipoxygenase	lipoxygenase, putative similar to LOX3 (Lipoxygenase 3), iron ion binding / lipoxygenase [Arabidopsis thaliana] (TAIR:AT1G17420.1); similar to LOX1 (Lipoxygenase 1), lipoxygenase [Arabidopsis thaliana] (TAIR:AT1G55020.1); similar to lipoxygenase, putati
NODE_330_length_234_cov_15.739316	0.5	0	13.8	19.4	not assigned.unknown	not assigned.unknown
NODE_24371_length_112_cov_9.785714	0	0	14.9	18.9	cell wall.cellulose synthesis	ATCSLA09 (RESISTANT TO AGROBACTERIUM TRANSFORMATION 4); transferase, transferring glycosyl groups encodes a beta-mannan synthase that is required for agrobacterium-mediated plant genetic transformation involves a complex interaction between the bacterium
TC20789	0.5	0	25.7	19.3	signalling.receptor kinases.S-locus glycoprotein like	protein kinase family protein similar to S-locus lectin protein kinase family protein [Arabidopsis thaliana] (TAIR:AT2G19130.1); similar to Protein kinase; Curculin-like (mannose-binding) lectin; Apple-like [Medicago truncatula] (GB:ABE87106.1); contain
TC20789	0.5	0	25.7	19.3	RNA.regulation of transcription.WRKY domain transcription factor family	WRKY19 (WRKY DNA-binding protein 19); transcription factor member of MEKK subfamily Identical to Probable WRKY transcription factor 19 (WRKY DNA-binding protein 19) (WRKY19) [Arabidopsis Thaliana] (GB:Q9SZ67); similar to disease resistance protein (TIR-N
TC20789	0.5	0	25.7	19.3	cell wall	protein kinase family protein similar to S-locus lectin protein kinase family protein [Arabidopsis thaliana] (TAIR:AT2G19130.1); similar to Protein kinase; Curculin-like (mannose-binding) lectin; Apple-like [Medicago truncatula] (GB:ABE87106.1); contain
F7SND4004IN81K	0.8	0	46.5	19.9	not assigned.unknown	not assigned.unknown
NODE_4170_length_468_cov_49.814102	0	0	48.8	98.5	not assigned.unknown	not assigned.unknown
NODE_8358_length_76_cov_36.513157	0	0	50.5	94.7	not assigned.unknown	not assigned.unknown
TC16124	0.1	0	14	38.4	not assigned.unknown	not assigned.unknown
TC8235	0	0	69.5	97.5	not assigned.unknown	not assigned.unknown
NODE_28028_length_138_cov_9.246377	0.1	0	20.3	19.9	protein.degradation.ubiquitin	ubiquitin-specific protease, putative similar to UBP12 (UBIQUITIN-SPECIFIC PROTEASE 12), ubiquitin-specific protease [Arabidopsis thaliana] (TAIR:AT5G06600.1); similar to Ubiquitin carboxyl-terminal hydrolase family protein, expressed [Oryza sativa (jap
TC13543	0.3	4	3.5	979	stress.biotic	acidic endochitinase (CHIB1) Identical to Acidic endochitinase precursor (EC 3.2.1.14) (CHIB1) [Arabidopsis Thaliana] (GB:O22072;GB:O22073;GB:O24614;GB:Q5HYZ8); similar to acidic endochitinase (GB:AAA32768.1); contains InterPro domain Glycoside hydrolas
TC11732	0	1	1.4	227.3	stress.biotic	acidic endochitinase (CHIB1) Identical to Acidic endochitinase precursor (EC 3.2.1.14) (CHIB1) [Arabidopsis Thaliana] (GB:O22072;GB:O22073;GB:O24614;GB:Q5HYZ8); similar to acidic endochitinase (GB:AAA32768.1); contains InterPro domain Glycoside hydrolas
NODE_34732_length_171_cov_9.163743	0	0	4	20.6	not assigned.unknown	not assigned.unknown
NODE_80_length_203_cov_38.802956	0.1	0	9.2	42.5	Co-factor and vitamine metabolism.thiamine	Encodes ThiC involved in thiamine biosynthesis. Translation of ThiC is regulated by a riboswitch in the 3' of untranslated region of the messenger RNA. similar to putative thiamin biosynthesis protein [Oryza sativa] (GB:AAK26130.1); similar to thiamin
NODE_36597_length_61_cov_13.950820	0.6	0	14.4	41.6	not assigned.unknown	not assigned.unknown
TC1937	0	0	36.6	40.9	not assigned.unknown	not assigned.unknown
F7SND4004JQSUU	0	0	54.8	105.9	not assigned.unknown	not assigned.unknown
NODE_21014_length_286_cov_16.916084	0.1	0	24.2	20.3	not assigned.unknown	not assigned.unknown
NODE_2277_length_79_cov_51.392406	0.2	0	135	61.1	not assigned.unknown	not assigned.unknown
NODE_14187_length_184_cov_48.907608	1.4	0	64.7	91.7	protein.synthesis.misc ribososomal protein	60S ribosomal protein L36a/L44 (RPL36aB) Identical to 60S ribosomal protein L36a (RPL36AB) [Arabidopsis Thaliana] (GB:O23290;GB:Q7GD84); similar to 60S ribosomal protein L36a/L44 (RPL36aA) [Arabidopsis thaliana] (TAIR:AT3G23390.1); similar to 60S ribosom
TC20038	0	0	55	111.5	not assigned.unknown	not assigned.unknown
F7SND4003G67NY	0.1	0	14.1	21.9	protein.degradation.subtilases	AIR3 (Auxin-Induced in Root cultures 3); subtilase isolated from differential screening of a cDNA library from auxin-treated root culture. encodes a protein similar to subtilisin-like serine protease which is believed to be active outside the plant cell.
F7SND4003G67NY	0.1	0	14.1	21.9	cell wall	AIR3 (Auxin-Induced in Root cultures 3); subtilase isolated from differential screening of a cDNA library from auxin-treated root culture. encodes a protein similar to subtilisin-like serine protease which is believed to be active outside the plant cell.
NODE_4090_length_269_cov_9.319702	0	0	4.7	24.3	not assigned.unknown	not assigned.unknown
TC13496	0.3	0	21.7	46.4	not assigned.unknown	not assigned.unknown
NODE_36367_length_142_cov_11.105634	0	0	61.8	23.5	not assigned.unknown	not assigned.unknown
NODE_5715_length_208_cov_40.706730	0	0	66.6	48.6	not assigned.unknown	not assigned.unknown
NODE_13377_length_110_cov_13.754545	0.1	0	14	23.6	protein.targeting.mitochondria	MPPBETA; metalloendopeptidase Identical to Probable mitochondrial-processing peptidase subunit beta, mitochondrial precursor (EC 3.4.24.64) (Beta-MPP) [Arabidopsis Thaliana] (GB:Q42290;GB:Q9SGA7); similar to mitochondrial processing peptidase alpha subu
NODE_2659_length_662_cov_60.537766	0	0	87.4	123	not assigned.unknown	not assigned.unknown
TC10903	0	0	125.7	118	not assigned.unknown	not assigned.unknown
NODE_10993_length_203_cov_10.472906	0	0	2.6	25	not assigned.unknown	not assigned.unknown
NODE_8698_length_298_cov_9.892617	2.4	0	8	26	secondary metabolism.flavonoids.flavonols	UGT73C6 (UDP-glucosyl transferase 73C6); UDP-glucosyltransferase/ UDP-glycosyltransferase/ transferase, transferring glycosyl groups The At2g36790 gene encodes a UDP-glucose:flavonol-3-O-glycoside-7-O-glucosyltransferase (UGT73C6)attaching a glucosyl res
NODE_10681_length_324_cov_28.975309	0	0	55	50	not assigned.unknown	not assigned.unknown
NODE_2254_length_573_cov_83.350784	0	0	82.9	124.5	not assigned.unknown	not assigned.unknown
TC780	0	0	85	124.9	not assigned.unknown	not assigned.unknown
TC10070	1.1	0	12.2	109	signalling.receptor kinases.legume-lectin	lectin protein kinase, putative similar to legume lectin family protein / protein kinase family protein [Arabidopsis thaliana] (TAIR:AT5G65600.1); similar to Protein kinase; Concanavalin A-like lectin/glucanase [Medicago truncatula] (GB:ABE89762.1); sim
NODE_2803_length_554_cov_30.931408	29.6	0	97.6	79.6	not assigned.unknown	not assigned.unknown
F7SND4003FZM1E	0	0	53.3	133.7	not assigned.unknown	not assigned.unknown
NODE_6483_length_472_cov_17.677965	0.4	0	45.6	55.8	not assigned.unknown	not assigned.unknown
TC53	0.1	0	30.8	53.2	protein.degradation.subtilases	AIR3 (Auxin-Induced in Root cultures 3); subtilase isolated from differential screening of a cDNA library from auxin-treated root culture. encodes a protein similar to subtilisin-like serine protease which is believed to be active outside the plant cell.
TC53	0.1	0	30.8	53.2	cell wall	AIR3 (Auxin-Induced in Root cultures 3); subtilase isolated from differential screening of a cDNA library from auxin-treated root culture. encodes a protein similar to subtilisin-like serine protease which is believed to be active outside the plant cell.
NODE_19935_length_61_cov_38.885246	0	0	183.9	56.4	stress.abiotic.unspecified	GLP5 (GERMIN-LIKE PROTEIN 5); manganese ion binding / metal ion binding / nutrient reservoir germin-like protein (GLP5) Identical to Germin-like protein subfamily 2 member 1 precursor (GLP4) [Arabidopsis Thaliana] (GB:P94014;GB:O80538;GB:P94097); similar
NODE_19935_length_61_cov_38.885246	0	0	183.9	56.4	cell wall	GLP5 (GERMIN-LIKE PROTEIN 5); manganese ion binding / metal ion binding / nutrient reservoir germin-like protein (GLP5) Identical to Germin-like protein subfamily 2 member 1 precursor (GLP4) [Arabidopsis Thaliana] (GB:P94014;GB:O80538;GB:P94097); similar
TC20130	0.3	0	102	92.4	not assigned.unknown	not assigned.unknown
50317753	0.1	0	36.8	31.9	not assigned.unknown	not assigned.unknown
F7SND4003GJE0E	1.3	0	73.8	237.9	PS.calvin cyle.GAP	GAPB (GLYCERALDEHYDE-3-PHOSPHATE DEHYDROGENASE B SUBUNIT); glyceraldehyde-3-phosphate dehydrogenase Encodes chloroplast localized glyceraldehyde-3-phosphate dehydrogenase. Identical to Glyceraldehyde-3-phosphate dehydrogenase B, chloroplast precursor (EC
TC2623	0.1	0	25.8	206.6	not assigned.unknown	not assigned.unknown
TC9268	0	0	124.5	174.6	not assigned.unknown	not assigned.unknown
NODE_33878_length_202_cov_29.054455	14.1	0	79.1	37.3	not assigned.unknown	not assigned.unknown
NODE_17822_length_146_cov_16.671232	0	0	36.6	35.9	not assigned.unknown	not assigned.unknown
F7SND4003HJFB6	0	0	78.6	181.6	not assigned.unknown	not assigned.unknown
NODE_21814_length_204_cov_14.495098	0.1	0	15.4	35	not assigned.unknown	not assigned.unknown
F7SND4003HDJLE	0.1	0	124.9	183.7	not assigned.unknown	not assigned.unknown
TC7379	0	0	2.1	240.9	not assigned.unknown	not assigned.unknown
NODE_5898_length_303_cov_18.735973	0	0	22.2	37.9	not assigned.unknown	not assigned.unknown
157976983	0	0	87.9	193.7	not assigned.unknown	not assigned.unknown
TC9267	0	0	97	192.1	not assigned.unknown	not assigned.unknown
50318945	0.3	0	53.2	45.5	transport.p- and v-ATPases.H+-transporting two-sector ATPase	AVA-P4 (vacuolar H+-pumping ATPase 16 kDa proteolipid subunit 4); ATPase vacuolar H+-pumping ATPase 16 kD proteolipid (ava-p) mRNA, Identical to Vacuolar ATP synthase 16 kDa proteolipid subunit 4 (EC 3.6.3.14) (V- ATPase 16 kDa proteolipid subunit 4) (AV
TC7798	0.5	0	183.8	345.5	not assigned.unknown	not assigned.unknown
TC12620	0.1	0	66.5	48	not assigned.unknown	not assigned.unknown
TC2362	0	0	180.3	261.2	not assigned.unknown	not assigned.unknown
F7SND4004I6C6G	8.9	0	225.4	323.2	PS.calvin cyle.rubisco small subunit	ribulose bisphosphate carboxylase small chain 1B / RuBisCO small subunit 1B (RBCS-1B) (ATS1B) Identical to Ribulose bisphosphate carboxylase small chain 1B, chloroplast precursor (EC 4.1.1.39) (RuBisCO small subunit 1B) (RBCS-1B) [Arabidopsis Thaliana]
F7SND4004I45VP	0	0	35.9	53.6	nodulin_nodulin-like	nodulin_nodulin-like
NODE_4231_length_202_cov_55.782177	0	0	83.7	106.4	not assigned.unknown	not assigned.unknown
TC7805	0.3	0	111.3	213.9	not assigned.unknown	not assigned.unknown
157977616	0	0	25.7	57.8	not assigned.unknown	not assigned.unknown
NODE_22623_length_303_cov_23.231024	0	0	56.6	60.3	not assigned.unknown	not assigned.unknown
TC16982	0.1	0	50	60.6	not assigned.unknown	not assigned.unknown
NODE_17059_length_154_cov_15.714286	0	0	0.5	128.4	not assigned.unknown	not assigned.unknown
TC3445	0.5	0	109.2	188.6	not assigned.unknown	not assigned.unknown
F7SND4004IHUG2	0.1	0	56.7	65	cell wall.cell wall proteins.HRGP	hydroxyproline-rich glycoprotein family protein similar to hydroxyproline-rich glycoprotein family protein [Arabidopsis thaliana] (TAIR:AT4G14900.1); similar to Os03g0794900 [Oryza sativa (japonica cultivar-group)] (GB:NP_001051543.1); similar to putativ
TC7996	0	0	284.2	334.6	not assigned.unknown	not assigned.unknown
F7SND4004H9LYT	0.2	0	18.3	148.2	not assigned.unknown	not assigned.unknown
50317126	0	0	225.6	373.9	not assigned.unknown	not assigned.unknown
TC6933	0.1	0	71	143.4	not assigned.unknown	not assigned.unknown
TC7767	2.3	0	222.2	245.5	not assigned.unknown	not assigned.unknown
F7SND4004IBOBL	0.1	0	59.3	83.7	PS.lightreaction.other electron carrier (ox/red).ferredoxin reductase	ATLFNR1 (LEAF FNR 1); NADPH dehydrogenase/ oxidoreductase Encodes a leaf-type ferredoxin:NADP(H) oxidoreductase. It is present in both chloroplast stroma and thylakoid membranes but is more abundant in the thylakoid. The affinity of this enzyme for fer
NODE_922_length_156_cov_35.448719	0	0	296	81.6	not assigned.unknown	not assigned.unknown
50316644	0	0	403.3	495	not assigned.unknown	not assigned.unknown
NODE_13132_length_293_cov_64.546074	0.3	0	153.9	129.3	not assigned.unknown	not assigned.unknown
50316900	0	0	477.1	637.1	not assigned.unknown	not assigned.unknown
F7SND4004IXGFQ	0.9	0	416.8	546.7	not assigned.unknown	not assigned.unknown
F7SND4003G49K1	0	0	269.5	695	not assigned.unknown	not assigned.unknown
TC68	0	0	158.1	158.8	not assigned.unknown	not assigned.unknown
50318002	0.1	0	530.5	804.3	not assigned.unknown	not assigned.unknown
50317039	0	0	631.6	904.9	not assigned.unknown	not assigned.unknown
50318457	0	0	1113.6	971.9	not assigned.unknown	not assigned.unknown
50318731	0	0	777.1	1122.3	not assigned.unknown	not assigned.unknown
TC545	0	0	843.7	1311.7	metal handling.regulation	ILR2 (IAA-LEUCINE RESISTANT 2) Encodes a novel protein with no predicted membrane-spanning domains that is polymorphic among Arabidopsis accessions. The protein may modulate a metal transporter. Mutants are resistant to IAA-Leu, IAA-Phe, and the divalen
TC248	0.1	0	936	1425.8	not assigned.unknown	not assigned.unknown
