# Supplementary material for: Using RNA-Seq for gene identification, polymorphism detection and transcript profiling in two alfalfa genotypes with divergent cell wall composition in stems
Source: BMC Genomics. 2011 Apr 19;12:199. doi: 10.1186/1471-2164-12-199 (PMC3112146; doi:10.1186/1471-2164-12-199)
Supplement: Additional file 21 — Phenylpropanoid (lignin) pathway genes differentially expressed in ES and PES internodes of alfalfa genotypes 708 and 773. A table listing phenylpropanoid (lignin) pathway genes differentially expressed in ES and PES internodes of alfalfa genotypes 708 and 773 (p-value < 0.001, FDR,0.025, ≥ 2-fold difference). This table is a data source for Figure 6. The log ratios from each pair-wise comparison, EC number, and enzyme ID for each gene selected are also presented in the table. [file 1471-2164-12-199-S21.TXT]

MSGI_ID	ES_Log2(708/773)	PES_Log2(708/773)	708_Log2(PES/ES)	773_Log2(PES/ES)	EC_Number	Enzyme_ID
NODE_37541_length_125_cov_9.304000	0	-4.2	0	2.7	2_1_1_104	O-methyltransferase
TC9453	2	0	0	0	2_1_1_104	O-methyltransferase
157976533	-2.3	0	0	0	1_1_1_195	CAD
F7SND4004IU7PI	-5.6	-2.8	0	-1.4	1_1_1_195	CAD
F7SND4004JKOQZ	-1.4	0	0	0	1_1_1_195	CAD
TC1089	-1.7	0	0	-1.3	1_1_1_195	CAD
NODE_12196_length_141_cov_10.085107	0	-2.9	0	2.6	1_2_1_68	acetaldehyde dehydrogenase
TC9865	-1.5	0	0	-4	1_11_1_7	peroxidase
TC9865	-1.5	0	0	-4	1_11_1_7	peroxidase
TC8859	-2.6	0	0	-2.9	1_11_1_7	peroxidase
TC392	1.3	0	-2.1	0	1_11_1_7	peroxidase
TC391	0	0	-1.6	0	1_11_1_7	peroxidase
TC389	2.2	0	-2.4	0	1_11_1_7	peroxidase
TC388	0	0	0	1	1_11_1_7	peroxidase
TC3799	-1.2	0	0	0	1_11_1_7	peroxidase
TC3289	0	0	-2.1	0	1_11_1_7	peroxidase
TC2465	-2.3	-1.8	-1.6	-2.1	1_11_1_7	peroxidase
TC18366	1.7	0	-2.3	0	1_11_1_7	peroxidase
TC18347	1.8	0	-2.1	0	1_11_1_7	peroxidase
TC16881	-2.2	0	0	-2.5	1_11_1_7	peroxidase
TC16456	0	0	-1.3	0	1_11_1_7	peroxidase
TC16343	-2.2	0	0	-3.3	1_11_1_7	peroxidase
TC16040	0	1.4	0	-1.6	1_11_1_7	peroxidase
TC15629	1.2	1.1	-1.9	-1.7	1_11_1_7	peroxidase
TC15441	-2	0	0	-1.3	1_11_1_7	peroxidase
TC15437	-1.7	0	0	-1.2	1_11_1_7	peroxidase
TC15426	-1.7	0	0	0	1_11_1_7	peroxidase
TC15211	-6.2	0	0	0	1_11_1_7	peroxidase
TC11409	2.8	0	-4.3	0	1_11_1_7	peroxidase
TC11408	2.6	0	-3.5	0	1_11_1_7	peroxidase
TC1108	1.2	0	-1.6	0	1_11_1_7	peroxidase
TC10498	0	0	-1.8	0	1_11_1_7	peroxidase
F7SND4003F3TBA	0	0	1.2	0	1_14_13_11	cinnamate 4-hydroxylase
TC13165	0	0	4.2	0	1_14_13_11	cinnamate 4-hydroxylase
TC8153	0	0	1.2	0	1_14_13_11	cinnamate 4-hydroxylase
NODE_15069_length_157_cov_201.668793	1.1	1.5	0	0	1_14_13_36	coumarate 3-hydroxylase
NODE_8934_length_157_cov_152.643311	1.2	1.3	0	0	1_14_13_36	coumarate 3-hydroxylase
F7SND4004JXF0B	0	0	2.4	2.4	1_14_13_-	ferulate 5-hydroxylase
NODE_10156_length_146_cov_47.041096	0	0	2.2	2	1_14_13_-	ferulate 5-hydroxylase
NODE_40201_length_289_cov_17.079584	0	0	0	1.7	1_14_13_-	ferulate 5-hydroxylase
NODE_56116_length_353_cov_15.456091	0	0	0	1.7	1_14_13_-	ferulate 5-hydroxylase
TC10279	0	0	0	2	1_14_13_-	ferulate 5-hydroxylase
TC18806	2	0	-4	0	1_14_13_-	ferulate 5-hydroxylase
TC9076	0	0	2.4	2.2	1_14_13_-	ferulate 5-hydroxylase
F7SND4003GAC9B	-3.9	-4.1	0	0	2_1_1_68	COMT
F7SND4004I5HK1	-1.1	0	0	0	2_1_1_68	COMT
F7SND4004INMYV	-2	0	0	0	2_1_1_68	COMT
TC2811	-1.7	0	1.5	0	2_1_1_68	COMT
TC7953	-2.1	0	0	-1.1	2_1_1_68	COMT
F7SND4003GAC9B	0	0	-3.9	-4.1	2_1_1_-	caffeate O-methyltransferase
F7SND4004I5HK1	0	0	-1.1	0	2_1_1_-	caffeate O-methyltransferase
F7SND4004INMYV	0	0	-2	0	2_1_1_-	caffeate O-methyltransferase
NODE_16107_length_839_cov_12.106079	0	0	1.6	0	2_1_1_-	caffeate O-methyltransferase
NODE_6636_length_433_cov_7.023095	0	0	1.7	0	2_1_1_-	caffeate O-methyltransferase
TC2811	1.5	0	-1.7	0	2_1_1_-	caffeate O-methyltransferase
TC7953	0	-1.1	-2.1	0	2_1_1_-	caffeate O-methyltransferase
TC9378	-1.1	0	0	0	2_1_1_-	caffeate O-methyltransferase
NODE_22906_length_144_cov_5.131945	0	-2.8	0	0	2_3_1_92	sinapoyltransferase
NODE_30460_length_196_cov_10.275510	2	0	0	0	2_3_1_92	sinapoyltransferase
NODE_53125_length_416_cov_11.012019	6.1	0	0	0	2_4_1_120	sinapate 1-glucosyltransferase
F7SND4003FOFV0	1.7	0	0	0	3_2_1_21	beta-glucosylase
NODE_12085_length_165_cov_151.551514	0	3	0	-2.9	3_2_1_21	beta-glucosylase
TC15714	-1.4	0	0	0	3_2_1_21	beta-glucosylase
TC877	1.4	0	0	0	3_2_1_21	beta-glucosylase
NODE_12323_length_362_cov_13.607735	-1.7	0	0	-2.8	3_2_1_21	beta-glucosylase
NODE_28592_length_168_cov_12.589286	0	0	0	-3.4	3_2_1_21	beta-glucosylase
TC16258	-1.9	0	0	-2.2	3_2_1_21	beta-glucosylase
TC9610	0	-2.3	-3.7	0	3_2_1_21	beta-glucosylase
F7SND4003GNOYI	-1.5	-2.3	0	1.1	3_2_1_21	beta-glucosylase
F7SND4004JM2AI	0	0	0	0.9	3_2_1_21	beta-glucosylase
NODE_50363_length_202_cov_6.420792	0	0	-3.6	0	3_2_1_21	beta-glucosylase
TC11179	0	0	-3.3	0	3_2_1_21	beta-glucosylase
TC1313	0	0	-3.6	0	3_2_1_21	beta-glucosylase
F7SND4003GZQEM	0	0	0	2	3_2_1_21	beta-glucosylase
NODE_36861_length_99_cov_54.232323	0	-1.2	0	2.4	3_2_1_21	beta-glucosylase
NODE_5681_length_109_cov_24.155964	2.6	0	0	0	3_2_1_21	beta-glucosylase
TC16062	1.5	0	0	2	3_2_1_21	beta-glucosylase
TC17510	0	0	0	1.5	3_2_1_21	beta-glucosylase
157975427	0	1.7	0	0	4_3_1_24	phenylalanine ammonia ligase
67953546	-1.1	0	1.1	0	4_3_1_24	phenylalanine ammonia ligase
F7SND4003FUD74	0	0	1.1	0	4_3_1_24	phenylalanine ammonia ligase
F7SND4003G49U0	0	0	1.2	0	4_3_1_24	phenylalanine ammonia ligase
F7SND4003GXYP4	-2	0	0	-1.3	4_3_1_24	phenylalanine ammonia ligase
F7SND4004JG8DT	-2	0	0	0	4_3_1_24	phenylalanine ammonia ligase
NODE_11109_length_78_cov_85.179489	-1.6	0	1.1	0	4_3_1_24	phenylalanine ammonia ligase
NODE_13872_length_61_cov_86.098358	0	0	0	-1.3	4_3_1_24	phenylalanine ammonia ligase
NODE_15677_length_205_cov_47.409756	0	0	0	-2	4_3_1_24	phenylalanine ammonia ligase
NODE_42874_length_122_cov_40.155739	0	2.3	1.2	0	4_3_1_24	phenylalanine ammonia ligase
NODE_62805_length_61_cov_12.836065	4.6	0	0	0	4_3_1_24	phenylalanine ammonia ligase
NODE_7922_length_84_cov_169.797623	0	1.9	0	-1.9	4_3_1_24	phenylalanine ammonia ligase
TC15870	0	0	1.1	0	4_3_1_24	phenylalanine ammonia ligase
TC7968	0	0	1.1	0	4_3_1_24	phenylalanine ammonia ligase
TC7969	0	0	0	-1.2	4_3_1_24	phenylalanine ammonia ligase
TC8641	0	0	0	-1.9	4_3_1_24	phenylalanine ammonia ligase
F7SND4003G4NR0	0	0	1	0	6_2_1_12	4-coumarate-CoA ligase
F7SND4003GFEXQ	0	0	2	0.9	6_2_1_12	4-coumarate-CoA ligase
F7SND4003GMBGO	0	0	1.3	0	6_2_1_12	4-coumarate-CoA ligase
F7SND4004IE7RZ	0	0	1.1	0	6_2_1_12	4-coumarate-CoA ligase
F7SND4004IG7JU	0	0	1.7	0	6_2_1_12	4-coumarate-CoA ligase
NODE_12697_length_84_cov_81.035713	-1.4	0	0	0	6_2_1_12	4-coumarate-CoA ligase
NODE_1314_length_1712_cov_56.133762	0	0	1.7	1	6_2_1_12	4-coumarate-CoA ligase
NODE_86232_length_75_cov_19.706667	0	1.4	0	0	6_2_1_12	4-coumarate-CoA ligase
TC28	0	0	1.1	0	6_2_1_12	4-coumarate-CoA ligase
TC61	0	0	1.8	1	6_2_1_12	4-coumarate-CoA ligase
TC9076	0	0	2.4	2.2		F5H
NODE_10156_length_146_cov_47.041096	0	0	2.2	2		F5H
F7SND4004JXF0B	0	0	2.4	2.4		F5H
