# Supplementary material for: Using RNA-Seq for gene identification, polymorphism detection and transcript profiling in two alfalfa genotypes with divergent cell wall composition in stems
Source: BMC Genomics. 2011 Apr 19;12:199. doi: 10.1186/1471-2164-12-199 (PMC3112146; doi:10.1186/1471-2164-12-199)
Supplement: Additional file 22 — Candidate genes identified in 708 and 773 that may be involved in general stem development independent of genotypic variation in gene expression. A table listing 594 genes potentially involved in general stem development independent of genotypic variation in gene expression in alfalfa (Log2(PES/ES)≥1 or ≤-1 in both genotypes 708 and 773). The RPKM-normalized expression counts, log ratios, MapMan functional class and description for each gene selected are also presented in the table. [file 1471-2164-12-199-S22.TXT]

MSGI_ID	RPKM_708_ES	RPKM_708_PES	RPKM_773_ES	RPKM_773_PES	708_Log2(PES/ES)	773_Log2(PES/ES)	ES_Log2(708/773)	PES_Log2(708/773)	MapMan_Class	DESCRIPTION
NODE_838_length_755_cov_127.888741	94.2	41.9	74.7	35.5	-1	-1.1	0	0	amino acid metabolism.degradation.aspartate family.asparagine.L-asparaginase	L-asparaginase, putative / L-asparagine amidohydrolase, putative Identical to Probable L-asparaginase 2 precursor (EC 3.5.1.1) (L-asparagine amidohydrolase 2) [Contains: L-asparaginase 2 subunit alpha; L- asparaginase 2 subunit beta] [Arabidopsis Thalia
F7SND4004I61RR	6.6	32.4	33.1	75.7	2	1.2	-2.3	-1.2	amino acid metabolism.synthesis.aspartate family.asparagine.asparagine synthetase	ASN1 (DARK INDUCIBLE 6) encodes a glutamine-dependent asparagine synthetase, the predicted ASN1 peptide contains a purF-type glutamine-binding domain, and is expressed predominantly in shoot tissues, where light has a negative effect on its mRNA accumul
NODE_19039_length_368_cov_44.562500	26.1	127.1	85.4	164.3	2	0.9	-1.7	0	amino acid metabolism.synthesis.aspartate family.asparagine.asparagine synthetase	ASN1 (DARK INDUCIBLE 6) encodes a glutamine-dependent asparagine synthetase, the predicted ASN1 peptide contains a purF-type glutamine-binding domain, and is expressed predominantly in shoot tissues, where light has a negative effect on its mRNA accumul
TC9227	3.2	83.7	6.5	72.5	4	3.5	0	0	amino acid metabolism.synthesis.glutamate family.arginine.arginosuccinate synthase	arginosuccinate synthase family Identical to Argininosuccinate synthase, chloroplast precursor (EC 6.3.4.5) (Citrulline--aspartate ligase) [Arabidopsis Thaliana] (GB:Q9SZX3;GB:Q8VZ47); similar to Ar (GB:ABE78918.1); similar to Os12g0235800 [Oryza sativa
NODE_249_length_364_cov_67.629120	2.4	55.1	4.7	64.6	4	3.8	0	0	amino acid metabolism.synthesis.glutamate family.arginine.arginosuccinate synthase	arginosuccinate synthase family Identical to Argininosuccinate synthase, chloroplast precursor (EC 6.3.4.5) (Citrulline--aspartate ligase) [Arabidopsis Thaliana] (GB:Q9SZX3;GB:Q8VZ47); similar to Ar (GB:ABE78918.1); similar to Os12g0235800 [Oryza sativa
NODE_13262_length_133_cov_4.037594	0.9	18.5	4.5	42.9	4	3.3	0	0	amino acid metabolism.synthesis.glutamate family.arginine.arginosuccinate synthase	arginosuccinate synthase family Identical to Argininosuccinate synthase, chloroplast precursor (EC 6.3.4.5) (Citrulline--aspartate ligase) [Arabidopsis Thaliana] (GB:Q9SZX3;GB:Q8VZ47); similar to Ar (GB:ABE78918.1); similar to Os12g0235800 [Oryza sativa
NODE_1249_length_305_cov_5.895082	4.9	98.7	6.6	103.2	4	4	0	0	amino acid metabolism.synthesis.glutamate family.arginine.arginosuccinate synthase	arginosuccinate synthase family Identical to Argininosuccinate synthase, chloroplast precursor (EC 6.3.4.5) (Citrulline--aspartate ligase) [Arabidopsis Thaliana] (GB:Q9SZX3;GB:Q8VZ47); similar to Ar (GB:ABE78918.1); similar to Os12g0235800 [Oryza sativa
TC8581	22.2	53.5	40.3	138.6	1	1.8	0	-1.4	amino acid metabolism.synthesis.serine-glycine-cysteine group.cysteine.OASTL	ATCYSC1 (BETA-SUBSTITUTED ALA SYNTHASE 3;1); L-3-cyanoalanine synthase/ cysteine synthase Encodes a cysteine synthase isomer AtcysC1. The isomer is however less effective in cysteine biosynthesis. It is involved in beta-cyanoalanine biosynthesis, an inte
TC8931	3.4	23.7	30.1	117.6	2	2	-3.1	-2.3	cell wall	SCPL33 (serine carboxypeptidase-like 33); serine carboxypeptidase similar to SCPL34, serine carboxypeptidase [Arabidopsis thaliana] (TAIR:AT5G23210.1); similar to Os01g0332500 [Oryza sativa (japonica cultivar-group)] (GB:NP_001042932.1); similar to Os05
NODE_4997_length_133_cov_234.571426	4.8	100.3	21.8	120.4	4	2.5	-2.2	0	cell wall	subtilase family protein similar to subtilase family protein [Arabidopsis thaliana] (TAIR:AT1G20150.1); similar to subtilisin-like protein [Glycine max] (GB:AAK53589.1); similar to subtilisin-type protease precursor [Glycine max] (GB:AAK53065.1); simila
TC15738	7.6	143.7	35.8	194.5	4	2.4	-2.2	0	cell wall	subtilase family protein similar to subtilase family protein [Arabidopsis thaliana] (TAIR:AT1G20150.1); similar to subtilisin-like protein [Glycine max] (GB:AAK53589.1); similar to subtilisin-type protease precursor [Glycine max] (GB:AAK53065.1); simila
284022831	3.5	59.3	20.1	77	4	1.9	-2.5	0	cell wall	subtilase family protein similar to subtilase family protein [Arabidopsis thaliana] (TAIR:AT1G20150.1); similar to subtilisin-like protein [Glycine max] (GB:AAK53589.1); similar to subtilisin-type protease precursor [Glycine max] (GB:AAK53065.1); simila
F7SND4004INVJ6	7	115.6	38	164.9	4	2.1	-2.4	0	cell wall	subtilase family protein similar to subtilase family protein [Arabidopsis thaliana] (TAIR:AT1G20150.1); similar to subtilisin-like protein [Glycine max] (GB:AAK53589.1); similar to subtilisin-type protease precursor [Glycine max] (GB:AAK53065.1); simila
F7SND4004JEYTD	166.5	342.8	83.4	202.5	1	1.3	1	0	cell wall	SUS1 (SUCROSE SYNTHASE 1); UDP-glycosyltransferase/ sucrose synthase Encodes a protein with sucrose synthase activity (SUS1). Identical to Sucrose synthase (EC 2.4.1.13) (Sucrose-UDP glucosyltransferase) (SUS1) [Arabidopsis Thaliana] (GB:P49040); similar
TC17427	1	22.6	5.9	31.8	4	2.4	0	0	cell wall	ATHCHIB (BASIC CHITINASE); chitinase encodes a basic chitinase involved in ethylene/jasmonic acid mediated signalling pathway during systemic acquired resistance based on expression analyses. Identical to Basic endochitinase B precursor (EC 3.2.1.14) (Pa
NODE_29939_length_1201_cov_10.838468	6.5	115.1	19.5	136.4	4	2.8	0	0	cell wall	subtilase family protein similar to subtilase family protein [Arabidopsis thaliana] (TAIR:AT1G20150.1); similar to subtilisin-like protein [Glycine max] (GB:AAK53589.1); similar to subtilisin-type protease precursor [Glycine max] (GB:AAK53065.1); simila
NODE_70393_length_193_cov_6.113990	5.3	84.7	13.7	56	4	2	0	0	cell wall	subtilase family protein similar to subtilase family protein [Arabidopsis thaliana] (TAIR:AT1G20160.1); similar to subtilisin-like protein [Glycine max] (GB:AAK53589.1); similar to subtilisin-type protease precursor [Glycine max] (GB:AAK53065.1); simila
NODE_3189_length_351_cov_17.666666	1.5	20.6	5.4	44.6	3	3	0	0	cell wall	CYP82C4 (cytochrome P450, family 82, subfamily C, polypeptide 4); oxygen binding member of CYP82C similar to CYP82C3 (cytochrome P450, family 82, subfamily C, polypeptide 3), oxygen binding [Arabidopsis thaliana] (TAIR:AT4G31950.1); similar to CYP82C2 (c
TC10506	27	342.6	37	248.3	3	2.7	0	0	cell wall	RALFL1 (RALF-LIKE 1) Member of a diversely expressed predicted peptide family showing sequence similarity to tobacco Rapid Alkalinization Factor (RALF), and is believed to play an essential role in the physiology of Arabidopsis. Consists of a single exo
TC9076	34.6	186.6	39.3	178.8	2	2.2	0	0	cell wall	FAH1 (FERULATE-5-HYDROXYLASE 1); ferulate 5-hydroxylase encodes ferulate 5-hydroxylase (F5H). Involved in lignin biosynthesis. Identical to Cytochrome P450 84A1 (EC 1.14.-.-) (Ferulate-5-hydroxylase) (F5H) (CYP84A1) [Arabidopsis Thaliana] (GB:Q42600); si
NODE_26732_length_161_cov_80.204971	7.5	37.6	21.7	52.9	2	1.3	0	0	cell wall	MYB111 (myb domain protein 111); DNA binding / transcription factor Encodes a putative transcription factor (MYB48). Identical to Transcription factor MYB48 (Myb-related protein 48) (AtMYB48) (MYB48) [Arabidopsis Thaliana] (GB:Q9LX82;GB:Q4JL82;GB:Q67YJ3)
TC8217	10	45.1	23.1	57.2	2	1.3	0	0	cell wall	glycosyl hydrolase family 17 protein similar to BG1 (BETA-1,3-GLUCANASE 1), hydrolase, hydrolyzing O-glycosyl compounds [Arabidopsis thaliana] (TAIR:AT3G57270.1); similar to beta-1,3-glucanase [Hevea brasiliensis] (GB:ABG49448.1); contains InterPro doma
TC8497	31.4	141	59.8	144.8	2	1.3	0	0	cell wall	NIP6;1 (NOD26-like intrinsic protein 6;1); water channel Similar to gb:D17443 major intrinsic protein from Oryza sativa Identical to Aquaporin NIP6.1 (NOD26-like intrinsic protein 6.1) (NIP6.1) [Arabidopsis Thaliana] (GB:Q9SAI4;GB:Q5PP68); similar to NIP
TC17858	8.5	33.6	3	18.5	2	2.6	0	0	cell wall	protein kinase family protein similar to protein kinase family protein [Arabidopsis thaliana] (TAIR:AT3G20530.1); similar to Protein kinase [Medicago truncatula] (GB:ABE83211.1); contains InterPro domain Protein kinase-like; (InterPro:IPR011009); contai
TC9710	8.3	33.6	17.3	43.4	2	1.3	0	0	cell wall	leucine-rich repeat transmembrane protein kinase, putative similar to leucine-rich repeat family protein / protein kinase family protein [Arabidopsis thaliana] (TAIR:AT5G10290.1); similar to Protein kinase [Medicago truncatula] (GB:ABE86996.1); contains
TC18264	22.6	76.3	19.2	74.9	1	2	0	0	cell wall	GASA5 (GAST1 PROTEIN HOMOLOG 5) similar to gibberellin-regulated family protein [Arabidopsis thaliana] (TAIR:AT2G30810.1); similar to GASA5 (GB:AAA98520.1); contains InterPro domain Gibberellin regulated protein; (InterPro:IPR003854)
TC16246	20.1	69	34.9	73	1	1.1	0	0	cell wall	CIPK12 (CIPK12); kinase Encodes CBL-interacting protein kinase 12 (CIPK12). similar to CIPK19 (CIPK19), kinase [Arabidopsis thaliana] (TAIR:AT5G45810.1); similar to CIPK13 (CIPK13), kinase [Arabidopsis thaliana] (TAIR:AT2G34180.1); similar to CIPK18 (CIP
TC18634	34.7	91.2	15	57.8	1	1.9	0	0	cell wall	phosphate-responsive 1 family protein similar to phosphate-responsive 1 family protein [Arabidopsis thaliana] (TAIR:AT2G17230.1); similar to unknown [Sorghum bicolor] (GB:AAQ06267.1); contains InterPro domain Phosphate-induced protein 1 conserved region;
TC1016	21.9	58.5	15.1	53.1	1	1.8	0	0	cell wall	protein kinase family protein similar to leucine-rich repeat transmembrane protein kinase, putative [Arabidopsis thaliana] (TAIR:AT3G24240.1); similar to leucine-rich repeat transmembrane protein kinase, putative [Arabidopsis thaliana] (TAIR:AT5G48940.1
TC1867	53.3	119.4	26	84.2	1	1.7	0	0	cell wall	phosphate-responsive 1 family protein similar to phosphate-responsive 1 family protein [Arabidopsis thaliana] (TAIR:AT2G17230.1); similar to unknown [Sorghum bicolor] (GB:AAQ06267.1); contains InterPro domain Phosphate-induced protein 1 conserved region;
TC15774	27.9	65	17	51.4	1	1.6	0	0	cell wall	BAM1 (big apical meristem 1); ATP binding / kinase/ protein serine/threonine kinase Encodes a CLAVATA1-related receptor kinase-like protein required for both shoot and flower meristem function. Very similar to BAM2,with more than 85% a.a. identity. It ha
TC15644	44.9	101	50.9	105.1	1	1	0	0	cell wall	WNK4 (Arabidopsis WNK kinase 4); kinase Encodes a member of the WNK family (9 members in all) of protein kinases, the structural design of which is clearly distinct from those of other known protein kinases, such as receptor-like kinases and mitogen-acti
TC183	329.5	709.9	201.9	395.6	1	1	0	0	cell wall	SUS4; UDP-glycosyltransferase/ sucrose synthase/ transferase, transferring glycosyl groups Encodes a protein with sucrose synthase activity (SUS4). similar to SUS1 (SUCROSE SYNTHASE 1), UDP-glycosyltransferase/ sucrose synthase [Arabidopsis thaliana] (TA
TC2465	59.1	19.2	287.7	68.4	-1	-2.1	-2.3	-1.8	cell wall	peroxidase encodes peroxidase involved in the lignification of tracheary elements (TE) in roots Identical to Peroxidase 66 precursor (EC 1.11.1.7) (Atperox P66) (ATP27a) (PER66) [Arabidopsis Thaliana] (GB:Q9LT91;GB:P93727); similar to peroxidase 64 (PER6
TC15629	344.5	91.8	146.1	44.3	-1	-1.7	1.2	1.1	cell wall	peroxidase 64 (PER64) (P64) (PRXR4) Identical to Peroxidase 64 precursor (EC 1.11.1.7) (Atperox P64) (PRXR4) (ATP17a) (PER64) [Arabidopsis Thaliana] (GB:Q43872); similar to peroxidase [Arabidopsis thaliana] (TAIR:AT5G51890.1); similar to peroxidase [Str
TC2341	64.6	8.2	147.3	31.2	-3	-2.2	-1.2	-1.9	cell wall	chloroplast nucleoid DNA-binding protein, putative similar to aspartyl protease family protein [Arabidopsis thaliana] (TAIR:AT5G10760.1); similar to CND41, chloroplast nucleoid DNA binding protein [Nicotiana tabacum] (GB:BAA22813.1); contains InterPro d
50320570	84	4.2	900.1	67.7	-4	-3.7	-3.4	-4	cell wall	LP1 (nonspecific lipid transfer protein 1) Non-specific lipid transfer protein. Binds calmodulin in a Ca2+-independent manner. Localized to the cell wall. Specifically expressed in L1 epidermal layer. Identical to Nonspecific lipid-transfer protein 1 pre
TC15472	26.2	0.8	584.1	30	-5	-4.3	-4.5	-5.2	cell wall	LP1 (nonspecific lipid transfer protein 1) Non-specific lipid transfer protein. Binds calmodulin in a Ca2+-independent manner. Localized to the cell wall. Specifically expressed in L1 epidermal layer. Identical to Nonspecific lipid-transfer protein 1 pre
50318660	54.9	23.7	248.4	37.9	-1	-2.7	-2.2	0	cell wall	LP1 (nonspecific lipid transfer protein 1) Non-specific lipid transfer protein. Binds calmodulin in a Ca2+-independent manner. Localized to the cell wall. Specifically expressed in L1 epidermal layer. Identical to Nonspecific lipid-transfer protein 1 pre
TC9506	143.5	34.5	72.6	30.5	-2	-1.3	1	0	cell wall	aspartyl protease family protein similar to aspartyl protease family protein [Arabidopsis thaliana] (TAIR:AT5G37540.1); similar to Os01g0844500 [Oryza sativa (japonica cultivar-group)] (GB:NP_001044781.1); similar to Aspartic proteinase nepenthesin-1 pr
TC2953	64.5	2.2	18.7	2.2	-4	-3.1	1.8	0	cell wall	pepsin A similar to aspartyl protease family protein [Arabidopsis thaliana] (TAIR:AT3G54400.1); similar to Peptidase A1, pepsin [Medicago truncatula] (GB:ABE83791.1); contains InterPro domain Peptidase A1, pepsin; (InterPro:IPR001461); contains InterPro
F7SND4003GDYKD	205	2.3	102.8	1.6	-6	-6	1	0	cell wall	similar to unknown protein [Arabidopsis thaliana] (TAIR:AT5G25460.1); similar to unknown [Ricinus communis] (GB:CAB02653.1); contains InterPro domain Galactose-binding like; (InterPro:IPR008979); contains InterPro domain Protein of unknown function DUF642
TC732	656.7	6.4	332.3	4.5	-6	-6.2	1	0	cell wall	similar to unknown protein [Arabidopsis thaliana] (TAIR:AT5G25460.1); similar to unknown [Ricinus communis] (GB:CAB02653.1); contains InterPro domain Galactose-binding like; (InterPro:IPR008979); contains InterPro domain Protein of unknown function DUF642
TC9286	127.4	0.9	17.7	0.9	-7	-4.3	2.8	0	cell wall	GDSL-motif lipase/hydrolase family protein similar to ATLTL1/LTL1 (LI-TOLERANT LIPASE 1), carboxylic ester hydrolase [Arabidopsis thaliana] (TAIR:AT3G04290.1); similar to GSDL-motif lipase [Agave americana] (GB:AAS75127.1); contains InterPro domain Lipo
TC4099	151.4	1	39.1	4.3	-7	-3.2	2	0	cell wall	leucine-rich repeat family protein similar to leucine-rich repeat family protein [Arabidopsis thaliana] (TAIR:AT5G12940.1); similar to polygalacturonase inhibitor-like protein [Cicer arietinum] (GB:CAD56505.1); contains InterPro domain Rudiment single h
TC16732	793.1	4.7	425.4	85.3	-7	-2.3	0	-4.2	cell wall	acid phosphatase, putative similar to acid phosphatase, putative [Arabidopsis thaliana] (TAIR:AT5G51260.1); similar to acid phosphatase 1 (GB:1908418A); contains InterPro domain Acid phosphatase (Class B); (InterPro:IPR005519); contains InterPro domain
NODE_12170_length_542_cov_36.584869	35.9	0.2	11.8	0.2	-7	-5.9	1.6	0	cell wall	gibberellin-responsive protein, putative similar to GASA4 (GAST1 PROTEIN HOMOLOG 4) [Arabidopsis thaliana] (TAIR:AT5G15230.1); similar to Gip1-like protein [Populus tomentosa] (GB:AAV84588.1); contains InterPro domain Gibberellin regulated protein; (Int
TC4926	401.9	1.2	55.9	0.5	-8	-6.8	2.8	0	cell wall	similar to unknown protein [Arabidopsis thaliana] (TAIR:AT5G25460.1); similar to unknown [Ricinus communis] (GB:CAB02653.1); contains InterPro domain Galactose-binding like; (InterPro:IPR008979); contains InterPro domain Protein of unknown function DUF642
NODE_9911_length_61_cov_142.213120	81.3	0.2	19.1	0.4	-8	-5.6	2.1	0	cell wall	similar to unknown protein [Arabidopsis thaliana] (TAIR:AT5G25460.1); similar to unknown [Ricinus communis] (GB:CAB02653.1); contains InterPro domain Galactose-binding like; (InterPro:IPR008979); contains InterPro domain Protein of unknown function DUF642
NODE_3797_length_326_cov_83.404907	93.7	43.6	159.8	41.9	-1	-1.9	0	0	cell wall	ARA12; subtilase subtilisin-like protease that has been located in stem and siliques but not roots. Identical to Subtilisin-like protease precursor (EC 3.4.21.-) (Cucumisin-like serine protease) (ARA12) [Arabidopsis Thaliana] (GB:O65351;GB:P80854;GB:Q39
TC15590	126	55	195	55	-1	-1.8	0	0	cell wall	ARA12; subtilase subtilisin-like protease that has been located in stem and siliques but not roots. Identical to Subtilisin-like protease precursor (EC 3.4.21.-) (Cucumisin-like serine protease) (ARA12) [Arabidopsis Thaliana] (GB:O65351;GB:P80854;GB:Q39
NODE_5057_length_61_cov_198.901642	107.4	43.7	83.4	27.2	-1	-1.6	0	0	cell wall	ARA12; subtilase subtilisin-like protease that has been located in stem and siliques but not roots. Identical to Subtilisin-like protease precursor (EC 3.4.21.-) (Cucumisin-like serine protease) (ARA12) [Arabidopsis Thaliana] (GB:O65351;GB:P80854;GB:Q39
157973321	55.9	23.5	114.6	27	-1	-2.1	0	0	cell wall	LP1 (nonspecific lipid transfer protein 1) Non-specific lipid transfer protein. Binds calmodulin in a Ca2+-independent manner. Localized to the cell wall. Specifically expressed in L1 epidermal layer. Identical to Nonspecific lipid-transfer protein 1 pre
157973326	46.8	18.5	94.2	12.5	-1	-2.9	0	0	cell wall	LP1 (nonspecific lipid transfer protein 1) Non-specific lipid transfer protein. Binds calmodulin in a Ca2+-independent manner. Localized to the cell wall. Specifically expressed in L1 epidermal layer. Identical to Nonspecific lipid-transfer protein 1 pre
TC8319	51.3	13.8	97.3	15.1	-1	-2.7	0	0	cell wall	LAC17 (laccase 17); copper ion binding / oxidoreductase putative laccase, a member of laccase family of genes (17 members in Arabidopsis). similar to IRX12/LAC4 (laccase 4), copper ion binding / oxidoreductase [Arabidopsis thaliana] (TAIR:AT2G38080.1);
NODE_61189_length_115_cov_43.113045	34.7	8.4	42.1	9.2	-2	-2.2	0	0	cell wall	LAC17 (laccase 17); copper ion binding / oxidoreductase putative laccase, a member of laccase family of genes (17 members in Arabidopsis). similar to IRX12/LAC4 (laccase 4), copper ion binding / oxidoreductase [Arabidopsis thaliana] (TAIR:AT2G38080.1);
TC2238	23.2	5.6	29.9	5.2	-2	-2.5	0	0	cell wall	LAC2 (laccase 2); copper ion binding / oxidoreductase putative laccase, a member of laccase family of genes (with 17 members in Arabidopsis). similar to IRX12/LAC4 (laccase 4), copper ion binding / oxidoreductase [Arabidopsis thaliana] (TAIR:AT2G38080.1)
157977055	24.9	5.6	41.7	15.2	-2	-1.5	0	0	cell wall	LTP3 (LIPID TRANSFER PROTEIN 3); lipid binding lipid transfer protein 3 Identical to Nonspecific lipid-transfer protein 3 precursor (LTP 3) (LTP3) [Arabidopsis Thaliana] (GB:Q9LLR7;GB:Q9FIE6); similar to LTP4 (LIPID TRANSFER PROTEIN 4), lipid binding [Ar
50318351	84.5	15.2	58.7	23.9	-2	-1.3	0	0	cell wall	LTP3 (LIPID TRANSFER PROTEIN 3); lipid binding lipid transfer protein 3 Identical to Nonspecific lipid-transfer protein 3 precursor (LTP 3) (LTP3) [Arabidopsis Thaliana] (GB:Q9LLR7;GB:Q9FIE6); similar to LTP4 (LIPID TRANSFER PROTEIN 4), lipid binding [Ar
TC1673	35.9	5.5	36.4	6.7	-2	-2.4	0	0	cell wall	CYP77A4 (cytochrome P450, family 77, subfamily A, polypeptide 4); oxygen binding encodes a protein with cytochrome P450 domain similar to CYP77A7 (cytochrome P450, family 77, subfamily A, polypeptide 7, unfertilized embryo sac 9), oxygen binding [Arabido
TC3906	23.3	2.7	31.4	3.3	-3	-3.3	0	0	cell wall	acetylesterase, putative similar to GDSL-motif lipase/hydrolase family protein [Arabidopsis thaliana] (TAIR:AT3G26430.1); similar to lanatoside 15-O-acetylesterase [Di (GB:AAY41077.1); similar to lanatoside 15'-O-acetylesterase [Di (GB:CAA09694.1); cont
NODE_45617_length_433_cov_6.706697	14.3	1	17.7	0.6	-3	-4.9	0	0	cell wall	LAC17 (laccase 17); copper ion binding / oxidoreductase putative laccase, a member of laccase family of genes (17 members in Arabidopsis). similar to IRX12/LAC4 (laccase 4), copper ion binding / oxidoreductase [Arabidopsis thaliana] (TAIR:AT2G38080.1);
TC667	143.1	9.3	74.6	8.4	-3	-3.2	0	0	cell wall	GDSL-motif lipase/hydrolase family protein similar to GDSL-motif lipase, putative [Arabidopsis thaliana] (TAIR:AT5G22810.1); similar to Lipolytic enzyme, G-D-S-L [Medicago truncatula] (GB:ABE90349.1); contains InterPro domain Lipolytic enzyme, G-D-S-L;
50317269	28.2	1.3	14.8	1.6	-4	-3.2	0	0	cell wall	GDSL-motif lipase/hydrolase family protein similar to GDSL-motif lipase, putative [Arabidopsis thaliana] (TAIR:AT5G22810.1); similar to Lipolytic enzyme, G-D-S-L [Medicago truncatula] (GB:ABE90349.1); contains InterPro domain Lipolytic enzyme, G-D-S-L;
F7SND4003GEDWR	182.3	2.4	132.1	3.5	-6	-5.2	0	0	cell wall	similar to unknown protein [Arabidopsis thaliana] (TAIR:AT5G25460.1); similar to unknown [Ricinus communis] (GB:CAB02653.1); contains InterPro domain Galactose-binding like; (InterPro:IPR008979); contains InterPro domain Protein of unknown function DUF642
NODE_6666_length_96_cov_96.541664	72.9	208	90.1	209.7	1	1.2	0	0	cell wall.cell wall proteins.AGPs	FLA12 (fasciclin-like arabinogalactan-protein 12) Identical to Fasciclin-like arabinogalactan protein 12 precursor (FLA12) [Arabidopsis Thaliana] (GB:Q8LEE9;GB:Q94EG7;GB:Q9FKJ8); similar to FLA11 (fasciclin-like arabinogalactan-protein 11) [Arabidopsis t
NODE_11029_length_69_cov_335.637695	28.5	74.3	24	70	1	1.5	0	0	cell wall.cell wall proteins.AGPs	FLA12 (fasciclin-like arabinogalactan-protein 12) Identical to Fasciclin-like arabinogalactan protein 12 precursor (FLA12) [Arabidopsis Thaliana] (GB:Q8LEE9;GB:Q94EG7;GB:Q9FKJ8); similar to FLA11 (fasciclin-like arabinogalactan-protein 11) [Arabidopsis t
TC464	88.2	217.3	98.6	221.1	1	1.2	0	0	cell wall.cell wall proteins.AGPs	FLA12 (fasciclin-like arabinogalactan-protein 12) Identical to Fasciclin-like arabinogalactan protein 12 precursor (FLA12) [Arabidopsis Thaliana] (GB:Q8LEE9;GB:Q94EG7;GB:Q9FKJ8); similar to FLA11 (fasciclin-like arabinogalactan-protein 11) [Arabidopsis t
TC16965	85.9	198.8	52.6	120.4	1	1.2	0	0	cell wall.cell wall proteins.AGPs	FLA12 (fasciclin-like arabinogalactan-protein 12) Identical to Fasciclin-like arabinogalactan protein 12 precursor (FLA12) [Arabidopsis Thaliana] (GB:Q8LEE9;GB:Q94EG7;GB:Q9FKJ8); similar to FLA11 (fasciclin-like arabinogalactan-protein 11) [Arabidopsis t
TC2858	77.3	168.4	47.8	98.7	1	1	0	0	cell wall.cell wall proteins.AGPs	FLA12 (fasciclin-like arabinogalactan-protein 12) Identical to Fasciclin-like arabinogalactan protein 12 precursor (FLA12) [Arabidopsis Thaliana] (GB:Q8LEE9;GB:Q94EG7;GB:Q9FKJ8); similar to FLA11 (fasciclin-like arabinogalactan-protein 11) [Arabidopsis t
NODE_12951_length_69_cov_91.942032	38.7	11	28.8	7.3	-1	-2	0	0	cell wall.cell wall proteins.AGPs	FLA2 (FLA2) AF333971 Arabidopsis thaliana fasciclin-like arabinogalactan-protein 2 (Fla2) mRNA, complete cds Identical to Fasciclin-like arabinogalactan protein 2 precursor (FLA2) [Arabidopsis Thaliana] (GB:Q9SU13;GB:Q8L9T2;GB:Q9C5Q6); similar to FLA1 (F
TC15517	138.9	9.8	75.9	17.5	-3	-2.1	0	0	cell wall.cell wall proteins.proline rich proteins	PRP4 (PROLINE-RICH PROTEIN 4) Encodes one of four proline-rich proteins in Arabidopsis which are predicted to localize to the cell wall. Transcripts are most abundant in aerial organs of the plant. similar to ATPRP2 (PROLINE-RICH PROTEIN 2) [Arabidopsis
NODE_6135_length_777_cov_18.499357	15.9	65.4	15.9	40.3	2	1.3	0	0	cell wall.cellulose synthesis.cellulose synthase	IRX3 (IRREGULAR XYLEM 3, MURUS 10); cellulose synthase encodes a xylem-specific cellulose synthase Identical to Cellulose synthase A catalytic subunit 7 [UDP-forming] (EC 2.4.1.12) (AtCesA-7) (Irregular xylem protein 3) (AtIRX3) (CESA7) [Arabidopsis Thal
NODE_65759_length_132_cov_18.303030	14.7	43.4	8.6	36.1	1	2.1	0	0	cell wall.cellulose synthesis.cellulose synthase	CESA8 (CELLULASE SYNTHASE 8); cellulose synthase/ transferase, transferring glycosyl groups Encodes a member of the cellulose synthase family involved in secondary cell wall biosynthesis. Mutants have abnormal xylem formation, reduced cellulose content,
TC7853	37.9	107.3	25.9	73.4	1	1.5	0	0	cell wall.cellulose synthesis.cellulose synthase	CESA8 (CELLULASE SYNTHASE 8); cellulose synthase/ transferase, transferring glycosyl groups Encodes a member of the cellulose synthase family involved in secondary cell wall biosynthesis. Mutants have abnormal xylem formation, reduced cellulose content,
TC17461	23	69.9	12.7	57.2	1	2.2	0	0	cell wall.cellulose synthesis.COBRA	COBL4/IRX6 (COBRA-LIKE4); hydrolase, hydrolyzing O-glycosyl compounds / polysaccharide binding Encodes a member of the COBRA family, similar to phytochelatin synthetase. Involved in secondary cell wall biosynthesis. Mutants make smaller plants with reduc
NODE_884_length_740_cov_16.935135	14.1	39.2	9.2	32.1	1	1.8	0	0	cell wall.cellulose synthesis.COBRA	COBL4/IRX6 (COBRA-LIKE4); hydrolase, hydrolyzing O-glycosyl compounds / polysaccharide binding Encodes a member of the COBRA family, similar to phytochelatin synthetase. Involved in secondary cell wall biosynthesis. Mutants make smaller plants with reduc
NODE_3888_length_433_cov_47.778290	51	186.5	56.4	114.8	1	1	0	0	cell wall.degradation.mannan-xylose-arabinose-fucose	BGAL12 (beta-galactosidase 12); beta-galactosidase putative beta-galactosidase similar to BGAL1 (BETA GALACTOSIDASE 1), beta-galactosidase [Arabidopsis thaliana] (TAIR:AT3G13750.1); similar to beta-galactosidase, putative / lactase, putative [Arabidopsis
TC325	122.5	426.3	135.8	286.8	1	1.1	0	0	cell wall.degradation.mannan-xylose-arabinose-fucose	BGAL12 (beta-galactosidase 12); beta-galactosidase putative beta-galactosidase similar to BGAL1 (BETA GALACTOSIDASE 1), beta-galactosidase [Arabidopsis thaliana] (TAIR:AT3G13750.1); similar to beta-galactosidase, putative / lactase, putative [Arabidopsis
NODE_4095_length_422_cov_401.163513	81.2	273.1	73.7	188.8	1	1.4	0	0	cell wall.degradation.mannan-xylose-arabinose-fucose	BGAL12 (beta-galactosidase 12); beta-galactosidase putative beta-galactosidase similar to BGAL1 (BETA GALACTOSIDASE 1), beta-galactosidase [Arabidopsis thaliana] (TAIR:AT3G13750.1); similar to beta-galactosidase, putative / lactase, putative [Arabidopsis
NODE_5136_length_593_cov_213.946030	250.3	40.4	63.4	27.4	-2	-1.2	2	0	cell wall.degradation.mannan-xylose-arabinose-fucose	beta-galactosidase, putative / lactase, putative similar to BGAL1 (BETA GALACTOSIDASE 1), beta-galactosidase [Arabidopsis thaliana] (TAIR:AT3G13750.1); similar to BGAL3 (beta-galactosidase 3), beta-galactosidase [Arabidopsis thaliana] (TAIR:AT4G36360.2)
TC15715	144.6	23.1	60.6	18.6	-2	-1.7	1.3	0	cell wall.degradation.mannan-xylose-arabinose-fucose	beta-galactosidase, putative / lactase, putative similar to BGAL1 (BETA GALACTOSIDASE 1), beta-galactosidase [Arabidopsis thaliana] (TAIR:AT3G13750.1); similar to BGAL3 (beta-galactosidase 3), beta-galactosidase [Arabidopsis thaliana] (TAIR:AT4G36360.2)
TC15755	47.7	10	40.7	13.3	-2	-1.6	0	0	cell wall.degradation.mannan-xylose-arabinose-fucose	BGAL8 (beta-glactosidase 8); beta-galactosidase putative beta-galactosidase (BGAL8 gene) similar to BGAL1 (BETA GALACTOSIDASE 1), beta-galactosidase [Arabidopsis thaliana] (TAIR:AT3G13750.1); similar to BGAL9 (BETA GALACTOSIDASE 9), beta-galactosidase [A
TC1259	10.5	69.4	69.2	397.7	2	2.5	-2.7	-2.5	cell wall.degradation.pectate lyases and polygalacturonases	BURP domain-containing protein / polygalacturonase, putative Identical to Probable polygalacturonase non-catalytic subunit At1g60390 precursor (Aromatic-rich glycoprotein At1g60390) [Arabidopsis Thaliana] (GB:O80760); similar to JP630, polygalacturonase
TC2043	6.6	34.6	17	41.8	2	1.3	0	0	cell wall.degradation.pectate lyases and polygalacturonases	pectate lyase family protein Identical to Probable pectate lyase 18 precursor (EC 4.2.2.2) (Pectate lyase A10) [Arabidopsis Thaliana] (GB:Q9C5M8;GB:O23667;GB:Q8LAW7;GB:Q9SB71); similar to pectate lyase family protein [Arabidopsis thaliana] (TAIR:AT1G677
TC16964	67.6	8.5	61.8	13.5	-3	-2.2	0	0	cell wall.degradation.pectate lyases and polygalacturonases	BURP domain-containing protein / polygalacturonase, putative Identical to Probable polygalacturonase non-catalytic subunit JP650 precursor (Aromatic-rich glycoprotein JP650) (JP650) [Arabidopsis Thaliana] (GB:P92990;GB:O64599;GB:Q8H7B8;GB:Q93ZQ4); simil
TC18673	19.6	1.3	46	2.3	-3	-4.3	0	0	cell wall.degradation.pectate lyases and polygalacturonases	glycoside hydrolase family 28 protein / polygalacturonase (pectinase) family protein similar to glycoside hydrolase family 28 protein / polygalacturonase (pectinase) family protein [Arabidopsis thaliana] (TAIR:AT1G02460.1); similar to unknown protein [O
NODE_10128_length_293_cov_9.017065	11.8	0.6	31	2.3	-4	-3.8	0	0	cell wall.degradation.pectate lyases and polygalacturonases	glycoside hydrolase family 28 protein / polygalacturonase (pectinase) family protein similar to glycoside hydrolase family 28 protein / polygalacturonase (pectinase) family protein [Arabidopsis thaliana] (TAIR:AT1G02460.1); similar to unknown protein [O
NODE_14097_length_107_cov_258.261688	154.3	16.5	69.7	19.8	-3	-1.8	1.1	0	cell wall.modification	EXGT-A4 (ENDOXYLOGLUCAN TRANSFERASE A4); hydrolase, acting on glycosyl bonds EXGT-A4, endoxyloglucan transferase, Identical to Probable xyloglucan endotransglucosylase/hydrolase protein 5 precursor (EC 2.4.1.207) (At-XTH5) (XTH-5) (XTH5) [Arabidopsis Tha
TC15926	450	48	222.4	53.9	-3	-2	1	0	cell wall.modification	EXGT-A4 (ENDOXYLOGLUCAN TRANSFERASE A4); hydrolase, acting on glycosyl bonds EXGT-A4, endoxyloglucan transferase, Identical to Probable xyloglucan endotransglucosylase/hydrolase protein 5 precursor (EC 2.4.1.207) (At-XTH5) (XTH-5) (XTH5) [Arabidopsis Tha
TC2251	129.2	8.5	64.5	18.7	-3	-1.8	1	0	cell wall.modification	ATEXPA8 (ARABIDOPSIS THALIANA EXPANSIN A8) member of Alpha-Expansin Gene Family. Naming convention from the Expansin Working Group (Kende et al, 2004. Plant Mol Bio). Involved in the formation of nematode-induced syncytia in roots of Arabidopsis thalian
TC15927	420	7.3	84.3	6	-5	-3.8	2.3	0	cell wall.modification	EXGT-A4 (ENDOXYLOGLUCAN TRANSFERASE A4); hydrolase, acting on glycosyl bonds EXGT-A4, endoxyloglucan transferase, Identical to Probable xyloglucan endotransglucosylase/hydrolase protein 5 precursor (EC 2.4.1.207) (At-XTH5) (XTH-5) (XTH5) [Arabidopsis Tha
TC8509	44.1	0.6	13	0.2	-6	-6	1.8	0	cell wall.modification	ATEXPA8 (ARABIDOPSIS THALIANA EXPANSIN A8) member of Alpha-Expansin Gene Family. Naming convention from the Expansin Working Group (Kende et al, 2004. Plant Mol Bio). Involved in the formation of nematode-induced syncytia in roots of Arabidopsis thalian
F7SND4003GVLQ1	59.1	0.6	24.4	0.4	-6	-5.9	1.3	0	cell wall.modification	EXGT-A4 (ENDOXYLOGLUCAN TRANSFERASE A4); hydrolase, acting on glycosyl bonds EXGT-A4, endoxyloglucan transferase, Identical to Probable xyloglucan endotransglucosylase/hydrolase protein 5 precursor (EC 2.4.1.207) (At-XTH5) (XTH-5) (XTH5) [Arabidopsis Tha
F7SND4003FW0P2	74.5	0.7	12.4	0.5	-6	-4.6	2.6	0	cell wall.modification	EXGT-A4 (ENDOXYLOGLUCAN TRANSFERASE A4); hydrolase, acting on glycosyl bonds EXGT-A4, endoxyloglucan transferase, Identical to Probable xyloglucan endotransglucosylase/hydrolase protein 5 precursor (EC 2.4.1.207) (At-XTH5) (XTH-5) (XTH5) [Arabidopsis Tha
NODE_17394_length_183_cov_375.092896	217	2.1	37.1	1.4	-6	-4.7	2.5	0	cell wall.modification	EXGT-A4 (ENDOXYLOGLUCAN TRANSFERASE A4); hydrolase, acting on glycosyl bonds EXGT-A4, endoxyloglucan transferase, Identical to Probable xyloglucan endotransglucosylase/hydrolase protein 5 precursor (EC 2.4.1.207) (At-XTH5) (XTH-5) (XTH5) [Arabidopsis Tha
TC16673	428.3	3.8	104.1	4.3	-6	-4.6	2	0	cell wall.modification	EXGT-A4 (ENDOXYLOGLUCAN TRANSFERASE A4); hydrolase, acting on glycosyl bonds EXGT-A4, endoxyloglucan transferase, Identical to Probable xyloglucan endotransglucosylase/hydrolase protein 5 precursor (EC 2.4.1.207) (At-XTH5) (XTH-5) (XTH5) [Arabidopsis Tha
157976154	133.6	1.2	33.7	0.4	-6	-6.4	2	0	cell wall.modification	ATEXPA8 (ARABIDOPSIS THALIANA EXPANSIN A8) member of Alpha-Expansin Gene Family. Naming convention from the Expansin Working Group (Kende et al, 2004. Plant Mol Bio). Involved in the formation of nematode-induced syncytia in roots of Arabidopsis thalian
TC8507	338.9	2	59.5	1	-7	-5.9	2.5	0	cell wall.modification	ATEXPA8 (ARABIDOPSIS THALIANA EXPANSIN A8) member of Alpha-Expansin Gene Family. Naming convention from the Expansin Working Group (Kende et al, 2004. Plant Mol Bio). Involved in the formation of nematode-induced syncytia in roots of Arabidopsis thalian
NODE_2288_length_190_cov_135.089478	92.1	12.6	59.1	17.7	-2	-1.7	0	0	cell wall.modification	EXGT-A4 (ENDOXYLOGLUCAN TRANSFERASE A4); hydrolase, acting on glycosyl bonds EXGT-A4, endoxyloglucan transferase, Identical to Probable xyloglucan endotransglucosylase/hydrolase protein 5 precursor (EC 2.4.1.207) (At-XTH5) (XTH-5) (XTH5) [Arabidopsis Tha
TC16941	115.2	6.1	88.6	18.2	-4	-2.3	0	0	cell wall.modification	ATEXPA8 (ARABIDOPSIS THALIANA EXPANSIN A8) member of Alpha-Expansin Gene Family. Naming convention from the Expansin Working Group (Kende et al, 2004. Plant Mol Bio). Involved in the formation of nematode-induced syncytia in roots of Arabidopsis thalian
50321305	36	7.6	70.2	32.5	-2	-1.1	0	-2.1	cell wall.pectin*esterases.acetyl esterase	pectinacetylesterase family protein similar to pectinacetylesterase, putative [Arabidopsis thaliana] (TAIR:AT4G19410.1); similar to pectinacetylesterase precursor [Vigna radiata var. radiata] (GB:CAA67728.1); contains InterPro domain Pectinacetylesteras
NODE_9948_length_61_cov_139.524597	136.1	30.2	114.1	49.4	-2	-1.2	0	0	cell wall.pectin*esterases.acetyl esterase	pectinacetylesterase family protein similar to pectinacetylesterase, putative [Arabidopsis thaliana] (TAIR:AT4G19410.1); similar to pectinacetylesterase precursor [Vigna radiata var. radiata] (GB:CAA67728.1); contains InterPro domain Pectinacetylesteras
TC17608	34.9	1.4	33	7.3	-4	-2.2	0	0	cell wall.pectin*esterases.acetyl esterase	pectinacetylesterase, putative similar to pectinacetylesterase, putative [Arabidopsis thaliana] (TAIR:AT5G26670.1); similar to Pectinacetylesterase [Medicago truncatula] (GB:ABD33181.1); contains InterPro domain Pectinacetylesterase; (InterPro:IPR004963
NODE_3373_length_326_cov_123.803680	77.3	11.7	32	5.7	-2	-2.5	1.3	0	cell wall.pectin*esterases.misc	pectinesterase family protein similar to pectinesterase family protein [Arabidopsis thaliana] (TAIR:AT3G49220.1); similar to pectinesterase inhibitor [Lycoris aurea] (GB:ABJ99595.1); similar to Pectinesterase; Pectinesterase inhibitor [Medicago truncatu
TC2511	78.6	5.1	30	9	-3	-1.7	1.4	0	cell wall.pectin*esterases.misc	pectinesterase, putative similar to pectinesterase, putative [Arabidopsis thaliana] (TAIR:AT3G10720.2); similar to papillar cell-specific pectin methylesterase-like protein [Brassica napus] (GB:AAK84428.1); similar to Os01g0311800 [Oryza sativa (japonic
TC3119	59.1	4	27.2	6.3	-3	-2.1	1.1	0	cell wall.pectin*esterases.misc	pectinesterase, putative similar to pectinesterase, putative [Arabidopsis thaliana] (TAIR:AT3G10720.2); similar to papillar cell-specific pectin methylesterase-like protein [Brassica napus] (GB:AAK84428.1); similar to Os01g0311800 [Oryza sativa (japonic
NODE_8713_length_392_cov_49.321430	44.1	1.9	13.5	0.6	-4	-4.5	1.7	0	cell wall.pectin*esterases.misc	pectinesterase family protein similar to pectinesterase family protein [Arabidopsis thaliana] (TAIR:AT5G51490.1); similar to pectinesterase (EC 3.1.1.11) PECS-c2 - sweet orange (GB:T10494); similar to Pectinesterase-2 precursor (Pectin methylesterase) (
NODE_77866_length_61_cov_28.311476	38	1.4	13.6	1.2	-4	-3.5	1.5	0	cell wall.pectin*esterases.misc	pectinesterase family protein similar to pectinesterase family protein [Arabidopsis thaliana] (TAIR:AT2G45220.1); similar to putative pectin methylesterase [Populus tremula x Populus tremuloides] (GB:CAC01624.1); similar to Os01g0312500 [Oryza sativa (j
NODE_8714_length_61_cov_47.098362	21.3	1.3	11.6	0.4	-4	-4.9	0	0	cell wall.pectin*esterases.misc	pectinesterase family protein similar to pectinesterase family protein [Arabidopsis thaliana] (TAIR:AT1G23200.1); similar to pectinesterase (EC 3.1.1.11) PECS-c2 - sweet orange (GB:T10494); contains InterPro domain Virulence factor, pectin lyase fold; (
NODE_16866_length_217_cov_44.497696	37.8	2	20.1	3.2	-4	-2.7	0	0	cell wall.pectin*esterases.misc	pectinesterase, putative similar to pectinesterase, putative [Arabidopsis thaliana] (TAIR:AT3G10720.2); similar to papillar cell-specific pectin methylesterase-like protein [Brassica napus] (GB:AAK84428.1); similar to Os01g0311800 [Oryza sativa (japonic
NODE_8179_length_603_cov_9.756219	26.1	1	16.3	0.5	-4	-5	0	0	cell wall.pectin*esterases.misc	pectinesterase family protein similar to pectinesterase family protein [Arabidopsis thaliana] (TAIR:AT2G45220.1); similar to putative pectin methylesterase [Populus tremula x Populus tremuloides] (GB:CAC01624.1); similar to Os01g0312500 [Oryza sativa (j
TC11904	40.8	1.6	32.7	0.9	-4	-5.2	0	0	cell wall.pectin*esterases.misc	pectinesterase family protein similar to pectinesterase family protein [Arabidopsis thaliana] (TAIR:AT5G51490.1); similar to pectinesterase (EC 3.1.1.11) PECS-c2 - sweet orange (GB:T10494); similar to Pectinesterase-2 precursor (Pectin methylesterase) (
NODE_5724_length_960_cov_24.482292	23.4	0.2	11.7	0	-6	-4.5	0	0	cell wall.pectin*esterases.misc	pectinesterase family protein similar to pectinesterase family protein [Arabidopsis thaliana] (TAIR:AT2G45220.1); similar to putative pectin methylesterase [Populus tremula x Populus tremuloides] (GB:CAC01624.1); similar to Os01g0312500 [Oryza sativa (j
TC15595	173.6	25.4	76.9	17.4	-2	-2.1	1.2	0	cell wall.pectin*esterases.PME	pectinesterase family protein similar to pectinesterase family protein [Arabidopsis thaliana] (TAIR:AT5G53370.1); similar to pectinesterase inhibitor [Lycoris aurea] (GB:ABJ99595.1); similar to Pectinesterase; Pectinesterase inhibitor [Medicago truncatu
NODE_661_length_128_cov_743.015625	721.1	3.1	66.3	2.7	-7	-4.6	3.4	0	cell wall.pectin*esterases.PME	pectinesterase family protein similar to pectinesterase family protein [Arabidopsis thaliana] (TAIR:AT4G33220.1); similar to Pectinesterase PPE8B precursor (Pectin methylesterase) (PE) (GB:Q43062); similar to pectin methylesterase PME1 [Vitis vinifera]
TC8243	631.3	2.3	79.5	3	-8	-4.7	3	0	cell wall.pectin*esterases.PME	pectin methylesterase, putative similar to pectin methylesterase, putative [Arabidopsis thaliana] (TAIR:AT1G11590.1); similar to pectin methylesterase [Sesbania rostrata] (GB:CAD29733.1); contains InterPro domain Virulence factor, pectin lyase fold; (In
TC8150	159.1	77.9	109.3	51.7	-1	-1.1	0	0	cell wall.precursor synthesis.UGD	ATUGD1/UGD1 (UDP-glucose dehydrogenase 1); UDP-glucose 6-dehydrogenase similar to UDP-glucose 6-dehydrogenase [Arabidopsis thaliana] (TAIR:AT3G29360.2); similar to UDP-glucose 6-dehydrogenase, putative [Arabidopsis thaliana] (TAIR:AT5G39320.1); similar
TC18436	28.3	68	11	47	1	2.1	0	0	cell wall.precursor synthesis.UGE	UGE1 (UDP-D-glucose/UDP-D-galactose 4-epimerase 1); UDP-glucose 4-epimerase/ protein dimerization Encodes a UDP-glucose epimerase that catalyzes the interconversion of the sugar nucleotides UDP-glucose UDP-galactose via a UDP-4-keto-hexose intermediate.
NODE_15957_length_231_cov_43.701298	34.1	73.1	26.8	56.8	1	1.1	0	0	cell.cycle	ROC3 (rotamase CyP 3); peptidyl-prolyl cis-trans isomerase Encodes cytosolic cyclophilin ROC3. Identical to Peptidyl-prolyl cis-trans isomerase CYP19-1 (EC 5.2.1.8) (PPIase CYP19-1) (Rotamase cyclophilin-3) (Cyclophilin of 19 kDa 1) (CYP19-1) [Arabidopsi
NODE_15244_length_219_cov_17.004566	12.7	41	4	23.1	1	2.5	0	0	Co-factor and vitamine metabolism.thiamine	Encodes ThiC involved in thiamine biosynthesis. Translation of ThiC is regulated by a riboswitch in the 3' of untranslated region of the messenger RNA. similar to putative thiamin biosynthesis protein [Oryza sativa] (GB:AAK26130.1); similar to thiamin
NODE_40955_length_210_cov_18.909523	11.8	36.8	2.9	20.9	1	2.8	0	0	Co-factor and vitamine metabolism.thiamine	Encodes ThiC involved in thiamine biosynthesis. Translation of ThiC is regulated by a riboswitch in the 3' of untranslated region of the messenger RNA. similar to putative thiamin biosynthesis protein [Oryza sativa] (GB:AAK26130.1); similar to thiamin
TC15510	39.1	115	36.1	181.4	1	2.3	0	0	Co-factor and vitamine metabolism.thiamine	Encodes ThiC involved in thiamine biosynthesis. Translation of ThiC is regulated by a riboswitch in the 3' of untranslated region of the messenger RNA. similar to putative thiamin biosynthesis protein [Oryza sativa] (GB:AAK26130.1); similar to thiamin
NODE_17696_length_274_cov_162.649628	75.4	30.1	99	33	-1	-1.6	0	0	development.late embryogenesis abundant	late embryogenesis abundant family protein / LEA family protein similar to LEA14 (LATE EMBRYOGENESIS ABUNDANT 14) [Arabidopsis thaliana] (TAIR:AT1G01470.1); similar to Os03g0843300 [Oryza sativa (japonica cultivar-group)] (GB:NP_001051862.1); similar to
TC12970	68.6	26	102.4	26.8	-1	-1.9	0	0	development.late embryogenesis abundant	late embryogenesis abundant family protein / LEA family protein similar to LEA14 (LATE EMBRYOGENESIS ABUNDANT 14) [Arabidopsis thaliana] (TAIR:AT1G01470.1); similar to Os03g0843300 [Oryza sativa (japonica cultivar-group)] (GB:NP_001051862.1); similar to
NODE_33879_length_329_cov_35.878418	51.5	19.7	84	19.4	-1	-2.1	0	0	development.late embryogenesis abundant	late embryogenesis abundant family protein / LEA family protein similar to LEA14 (LATE EMBRYOGENESIS ABUNDANT 14) [Arabidopsis thaliana] (TAIR:AT1G01470.1); similar to Os03g0843300 [Oryza sativa (japonica cultivar-group)] (GB:NP_001051862.1); similar to
NODE_13409_length_394_cov_51.116753	42.6	13.3	39.6	13	-1	-1.6	0	0	development.late embryogenesis abundant	late embryogenesis abundant family protein / LEA family protein similar to LEA14 (LATE EMBRYOGENESIS ABUNDANT 14) [Arabidopsis thaliana] (TAIR:AT1G01470.1); similar to Os03g0843300 [Oryza sativa (japonica cultivar-group)] (GB:NP_001051862.1); similar to
NODE_25771_length_291_cov_13.336770	14.4	95.3	19.2	99.7	2	2.4	0	0	development.storage proteins	cupin family protein similar to cupin family protein [Arabidopsis thaliana] (TAIR:AT1G07750.1); similar to legumin-like protein [Zea mays] (GB:AAO63625.1); similar to Os05g0116000 [Oryza sativa (japonica cultivar-group)] (GB:NP_001054469.1); similar to
TC1198	11.8	74.7	25.8	112.8	2	2.1	0	0	development.storage proteins	cupin family protein similar to cupin family protein [Arabidopsis thaliana] (TAIR:AT2G28680.1); similar to Os05g0116000 [Oryza sativa (japonica cultivar-group)] (GB:NP_001054469.1); similar to legumin-like protein [Zea mays] (GB:AAO63267.1); contains In
157974345	33.5	265	85.1	183.1	3	1.1	-1.3	0	development.unspecified	dormancy/auxin associated family protein similar to dormancy/auxin associated protein-related [Arabidopsis thaliana] (TAIR:AT1G54070.1); similar to Dormancyauxin associated [Medicago truncatula] (GB:ABE80617.1); contains InterPro domain Dormancyauxin ass
TC17971	64.4	1.8	855.3	7.9	-5	-6.8	-3.7	0	development.unspecified	MTN3 (ARABIDOPSIS HOMOLOG OF MEDICAGO TRUNCATULA MTN3) homolog of the Medicago nodulin MTN3 similar to nodulin MtN3 family protein [Arabidopsis thaliana] (TAIR:AT3G48740.1); similar to MtN3 [Medicago truncatula] (GB:CAA69976.1); similar to Os11g0508600 [O
NODE_49501_length_406_cov_11.694581	14	0.5	12.7	0.9	-4	-3.8	0	0	development.unspecified	family II extracellular lipase 3 (EXL3) similar to family II extracellular lipase 1 (EXL1) [Arabidopsis thaliana] (TAIR:AT1G75880.2); similar to Lipolytic enzyme, G-D-S-L [Medicago truncatula] (GB:ABE88162.1); contains InterPro domain Lipolytic enzyme,
NODE_31950_length_215_cov_6.046512	60.7	3.5	28	3.4	-4	-3	1.1	0	DNA.repair	methyladenine glycosylase family protein similar to methyladenine glycosylase family protein [Arabidopsis thaliana] (TAIR:AT5G44680.1); similar to Methyladenine glycosylase [Medicago truncatula] (GB:ABE81339.1); contains InterPro domain Methyladenine gly
TC2054	77.9	4.4	32.6	3.4	-4	-3.3	1.3	0	DNA.repair	methyladenine glycosylase family protein similar to methyladenine glycosylase family protein [Arabidopsis thaliana] (TAIR:AT5G44680.1); similar to Methyladenine glycosylase [Medicago truncatula] (GB:ABE81339.1); contains InterPro domain Methyladenine gly
TC11983	48.5	2.7	16.6	2.2	-4	-2.9	1.5	0	DNA.repair	methyladenine glycosylase family protein similar to methyladenine glycosylase family protein [Arabidopsis thaliana] (TAIR:AT5G44680.1); similar to Methyladenine glycosylase [Medicago truncatula] (GB:ABE81339.1); contains InterPro domain Methyladenine gly
NODE_26860_length_221_cov_37.733032	43.1	2.5	21.3	2.7	-4	-3	0	0	DNA.repair	methyladenine glycosylase family protein similar to methyladenine glycosylase family protein [Arabidopsis thaliana] (TAIR:AT5G44680.1); similar to Methyladenine glycosylase [Medicago truncatula] (GB:ABE81339.1); contains InterPro domain Methyladenine gly
NODE_4330_length_142_cov_12.126760	29.8	1.4	16.5	1.7	-4	-3.3	0	0	DNA.repair	methyladenine glycosylase family protein similar to methyladenine glycosylase family protein [Arabidopsis thaliana] (TAIR:AT5G44680.1); similar to Methyladenine glycosylase [Medicago truncatula] (GB:ABE81339.1); contains InterPro domain Methyladenine gly
NODE_47491_length_671_cov_67.391953	27.3	1.3	16	1.4	-4	-3.5	0	0	DNA.repair	methyladenine glycosylase family protein similar to methyladenine glycosylase family protein [Arabidopsis thaliana] (TAIR:AT5G44680.1); similar to Methyladenine glycosylase [Medicago truncatula] (GB:ABE81339.1); contains InterPro domain Methyladenine gly
NODE_10864_length_381_cov_25.527559	54.1	2.6	31.3	1.4	-4	-4.5	0	0	DNA.repair	methyladenine glycosylase family protein similar to methyladenine glycosylase family protein [Arabidopsis thaliana] (TAIR:AT5G44680.1); similar to Methyladenine glycosylase [Medicago truncatula] (GB:ABE81339.1); contains InterPro domain Methyladenine gly
TC9599	5.5	36.2	6.6	45.7	2	2.8	0	0	gluconeogenese/ glyoxylate cycle.PEPCK	phosphoenolpyruvate carboxykinase (ATP), putative / PEP carboxykinase, putative / PEPCK, putative Encodes a putative phosphoenolpyruvate carboxykinase (ATP-dependent). Identical to Phosphoenolpyruvate carboxykinase [ATP] (EC 4.1.1.49) (PEP carboxykinase)
NODE_41470_length_761_cov_27.287779	4.8	25	3.8	25.2	2	2.7	0	0	gluconeogenese/ glyoxylate cycle.PEPCK	phosphoenolpyruvate carboxykinase (ATP), putative / PEP carboxykinase, putative / PEPCK, putative Encodes a putative phosphoenolpyruvate carboxykinase (ATP-dependent). Identical to Phosphoenolpyruvate carboxykinase [ATP] (EC 4.1.1.49) (PEP carboxykinase)
NODE_6810_length_247_cov_6.582996	4.8	22.1	3.1	21.3	2	2.8	0	0	gluconeogenese/ glyoxylate cycle.PEPCK	phosphoenolpyruvate carboxykinase (ATP), putative / PEP carboxykinase, putative / PEPCK, putative Encodes a putative phosphoenolpyruvate carboxykinase (ATP-dependent). Identical to Phosphoenolpyruvate carboxykinase [ATP] (EC 4.1.1.49) (PEP carboxykinase)
NODE_8435_length_364_cov_31.983517	21.8	0.6	51.6	3.5	-5	-3.9	-1.2	0	hormone metabolism.abscisic acid.synthesis-degradation.synthesis.short chain alcohol dehydrogenmase (ABA2)	ABA2 (ABA DEFICIENT 2); oxidoreductase Encodes a cytosolic short-chain dehydrogenase/reductase involved in the conversion of xanthoxin to ABA-aldehyde during ABA biosynthesis. Mutants are insensitive to sucrose and glucose. similar to short-chain dehydro
NODE_11828_length_482_cov_36.564316	5.7	42.1	13.3	35.9	2	1.4	0	0	hormone metabolism.auxin.induced-regulated-responsive-activated	auxin-responsive family protein similar to auxin-responsive family protein [Arabidopsis thaliana] (TAIR:AT3G61900.1); similar to auxin-responsive family protein [Arabidopsis thaliana] (TAIR:AT4G00880.1); similar to Auxin responsive SAUR protein [Medicago
NODE_6944_length_432_cov_14.342592	7.1	29.2	2.7	18.7	2	2.8	0	0	hormone metabolism.auxin.induced-regulated-responsive-activated	auxin-responsive family protein similar to auxin-responsive family protein [Arabidopsis thaliana] (TAIR:AT1G19840.1); similar to Auxin responsive SAUR protein [Medicago truncatula] (GB:ABE79953.1); contains InterPro domain Auxin responsive SAUR protein;
TC9237	18.1	61.6	27.9	67.8	1	1.3	0	0	hormone metabolism.auxin.induced-regulated-responsive-activated	auxin-responsive protein-related similar to auxin-responsive family protein [Arabidopsis thaliana] (TAIR:AT3G60690.1); similar to Auxin responsive SAUR protein [Medicago truncatula] (GB:ABE93517.1); similar to Os04g0537100 [Oryza sativa (japonica cultiva
NODE_31495_length_274_cov_20.270073	114.4	7.6	41.7	5.1	-3	-3	1.5	0	hormone metabolism.auxin.induced-regulated-responsive-activated	IAA16 (indoleacetic acid-induced protein 16); transcription factor early auxin-induced (IAA16) Identical to Auxin-responsive protein IAA16 (Indoleacetic acid-induced protein 16) (IAA16) [Arabidopsis Thaliana] (GB:O24407); similar to IAA7 (AUXIN RESISTANT
TC16936	231.3	13.6	53.2	7.1	-4	-2.9	2.1	0	hormone metabolism.auxin.induced-regulated-responsive-activated	IAA14 (SOLITARY ROOT); transcription factor IAA14 is a member of the Aux/IAA protein family. Involved in lateral root development. Gain of function mutation decreases auxin-inducible gene expression. Protein is localized to the nucleus. Expressed in st
TC19042	267.5	44.3	155	61.1	-2	-1.3	0	0	hormone metabolism.auxin.induced-regulated-responsive-activated	IAA14 (SOLITARY ROOT); transcription factor IAA14 is a member of the Aux/IAA protein family. Involved in lateral root development. Gain of function mutation decreases auxin-inducible gene expression. Protein is localized to the nucleus. Expressed in st
NODE_9358_length_238_cov_9.453781	10.2	0.3	27.5	1.8	-5	-3.9	0	0	hormone metabolism.auxin.induced-regulated-responsive-activated	auxin-responsive protein, putative similar to auxin-responsive protein, putative [Arabidopsis thaliana] (TAIR:AT2G21210.1); similar to auxin-induced SAUR-like protein [Capsicum annuum] (GB:AAM12778.1); contains InterPro domain Auxin responsive SAUR prot
NODE_80940_length_134_cov_4.074627	11.3	0.3	19.4	1	-5	-4.3	0	0	hormone metabolism.auxin.induced-regulated-responsive-activated	auxin-responsive protein, putative similar to auxin-responsive protein, putative [Arabidopsis thaliana] (TAIR:AT2G21210.1); similar to auxin-induced SAUR-like protein [Capsicum annuum] (GB:AAM12778.1); contains InterPro domain Auxin responsive SAUR prot
NODE_34417_length_362_cov_25.693371	17.6	56.2	12.6	44.9	1	1.8	0	0	hormone metabolism.auxin.signal transduction	AUX1 (AUXIN RESISTANT 1); amino acid permease/ transporter Encodes an auxin influx transporter. AUX1 resides at the apical plasma membrane of protophloem cells and at highly dynamic subpopulations of Golgi apparatus and endosomes in all cell types. Iden
TC8054	15.4	48.4	20.6	61.2	1	1.6	0	0	hormone metabolism.auxin.signal transduction	AUX1 (AUXIN RESISTANT 1); amino acid permease/ transporter Encodes an auxin influx transporter. AUX1 resides at the apical plasma membrane of protophloem cells and at highly dynamic subpopulations of Golgi apparatus and endosomes in all cell types. Iden
NODE_5024_length_660_cov_25.612122	18.2	54.1	13.4	41	1	1.6	0	0	hormone metabolism.auxin.signal transduction	AUX1 (AUXIN RESISTANT 1); amino acid permease/ transporter Encodes an auxin influx transporter. AUX1 resides at the apical plasma membrane of protophloem cells and at highly dynamic subpopulations of Golgi apparatus and endosomes in all cell types. Iden
NODE_31894_length_61_cov_86.786888	15.9	43.1	5.6	21.8	1	2	0	0	hormone metabolism.auxin.signal transduction	AUX1 (AUXIN RESISTANT 1); amino acid permease/ transporter Encodes an auxin influx transporter. AUX1 resides at the apical plasma membrane of protophloem cells and at highly dynamic subpopulations of Golgi apparatus and endosomes in all cell types. Iden
F7SND4004IFIVS	26.3	55.8	23.5	57.5	1	1.3	0	0	hormone metabolism.auxin.signal transduction	AUX1 (AUXIN RESISTANT 1); amino acid permease/ transporter Encodes an auxin influx transporter. AUX1 resides at the apical plasma membrane of protophloem cells and at highly dynamic subpopulations of Golgi apparatus and endosomes in all cell types. Iden
TC10037	21.9	2.6	32	0.6	-3	-5.7	0	0	hormone metabolism.auxin.synthesis-degradation	UGT1 (UDP-glucosyl transferase 75B1); UDP-glycosyltransferase/ transferase, transferring glycosyl groups A UDP-glucose transferase localized in the phragmoplast. It has been co-purified with the callose synthase complex and may transfer UDP-glucose from
TC16892	18.2	147.7	152.3	370.9	3	1.3	-3.1	-1.3	hormone metabolism.ethylene.induced-regulated-responsive-activated	esterase, putative similar to hydrolase, alpha/beta fold family protein [Arabidopsis thaliana] (TAIR:AT2G23580.1); similar to ethylene-induced esterase [Citrus sinensis] (GB:AAK58599.1); contains InterPro domain Esterase/lipase/thioesterase; (InterPro:I
TC18264	22.6	76.3	19.2	74.9	1	2	0	0	hormone metabolism.gibberelin.induced-regulated-responsive-activated	GASA5 (GAST1 PROTEIN HOMOLOG 5) similar to gibberellin-regulated family protein [Arabidopsis thaliana] (TAIR:AT2G30810.1); similar to GASA5 (GB:AAA98520.1); contains InterPro domain Gibberellin regulated protein; (InterPro:IPR003854)
TC18203	285	5.5	112.6	22.3	-5	-2.3	1.3	-2	hormone metabolism.gibberelin.induced-regulated-responsive-activated	GASA4 (GAST1 PROTEIN HOMOLOG 4) gibberellin-regulated (GASA4) Identical to Gibberellin-regulated protein 4 precursor (GASA4) [Arabidopsis Thaliana] (GB:P46690;GB:O49593); similar to gibberellin-responsive protein, putative [Arabidopsis thaliana] (TAIR:AT
NODE_49373_length_260_cov_8.430769	26	1.6	86.2	1.6	-4	-5.8	-1.7	0	hormone metabolism.gibberelin.induced-regulated-responsive-activated	gibberellin-regulated family protein similar to gibberellin-regulated family protein [Arabidopsis thaliana] (TAIR:AT2G39540.1); similar to snakin-1 [Solanum tuberosum] (GB:CAC44032.1); contains InterPro domain Growth factor, cystine knot; (InterPro:IPR0
TC3943	78.7	4.3	440.4	6.2	-4	-6.2	-2.5	0	hormone metabolism.gibberelin.induced-regulated-responsive-activated	gibberellin-regulated family protein similar to gibberellin-regulated family protein [Arabidopsis thaliana] (TAIR:AT2G39540.1); similar to snakin-1 [Solanum tuberosum] (GB:CAC44032.1); contains InterPro domain Growth factor, cystine knot; (InterPro:IPR0
NODE_10794_length_564_cov_90.081558	79.7	2.5	231.9	4.6	-5	-5.7	-1.5	0	hormone metabolism.gibberelin.induced-regulated-responsive-activated	gibberellin-regulated family protein similar to gibberellin-regulated family protein [Arabidopsis thaliana] (TAIR:AT2G39540.1); similar to snakin-1 [Solanum tuberosum] (GB:CAC44032.1); contains InterPro domain Growth factor, cystine knot; (InterPro:IPR0
20381721	176.2	2.9	53.4	14.2	-5	-1.9	1.7	0	hormone metabolism.gibberelin.induced-regulated-responsive-activated	GASA4 (GAST1 PROTEIN HOMOLOG 4) gibberellin-regulated (GASA4) Identical to Gibberellin-regulated protein 4 precursor (GASA4) [Arabidopsis Thaliana] (GB:P46690;GB:O49593); similar to gibberellin-responsive protein, putative [Arabidopsis thaliana] (TAIR:AT
NODE_12170_length_542_cov_36.584869	35.9	0.2	11.8	0.2	-7	-5.9	1.6	0	hormone metabolism.gibberelin.induced-regulated-responsive-activated	gibberellin-responsive protein, putative similar to GASA4 (GAST1 PROTEIN HOMOLOG 4) [Arabidopsis thaliana] (TAIR:AT5G15230.1); similar to Gip1-like protein [Populus tomentosa] (GB:AAV84588.1); contains InterPro domain Gibberellin regulated protein; (Int
TC588	86.7	38.3	181.8	67.2	-1	-1.4	-1.1	0	hormone metabolism.jasmonate.synthesis-degradation.allene oxidase synthase	AOS (ALLENE OXIDE SYNTHASE); hydro-lyase/ oxygen binding Encodes a member of the cytochrome p450 CYP74 gene family that functions as an allene oxide synthase. This enzyme catalyzes dehydration of the hydroperoxide to an unstable allene oxide in the JA b
NODE_17493_length_635_cov_109.102364	88.6	41.6	56.7	20.2	-1	-1.5	0	0	hormone metabolism.jasmonate.synthesis-degradation.allene oxidase synthase	AOS (ALLENE OXIDE SYNTHASE); hydro-lyase/ oxygen binding Encodes a member of the cytochrome p450 CYP74 gene family that functions as an allene oxide synthase. This enzyme catalyzes dehydration of the hydroperoxide to an unstable allene oxide in the JA b
TC7480	17	1.7	19.2	0.4	-3	-5.6	0	0	hormone metabolism.jasmonate.synthesis-degradation.jasmonate-O-methyltransferase	JMT (JASMONIC ACID CARBOXYL METHYLTRANSFERASE); jasmonate O-methyltransferase Encodes a S-adenosyl-L-methionine:jasmonic acid carboxyl methyltransferase that catalyzes the formation of methyljasmonate from jasmonic acid. Its expression is induced in resp
NODE_32869_length_255_cov_10.560784	0.6	22.7	0.8	12.5	5	4	0	0	hormone metabolism.jasmonate.synthesis-degradation.lipoxygenase	lipoxygenase, putative similar to LOX3 (Lipoxygenase 3), iron ion binding / lipoxygenase [Arabidopsis thaliana] (TAIR:AT1G17420.1); similar to LOX1 (Lipoxygenase 1), lipoxygenase [Arabidopsis thaliana] (TAIR:AT1G55020.1); similar to lipoxygenase, putati
TC214	1.2	37.5	2.2	23	5	3.4	0	0	hormone metabolism.jasmonate.synthesis-degradation.lipoxygenase	LOX1 (Lipoxygenase 1); lipoxygenase lipoxygenase, a defense gene conferring resistance Xanthomonas campestris Identical to Lipoxygenase 1 (EC 1.13.11.12) (LOX1) [Arabidopsis Thaliana] (GB:Q06327); similar to LOX3 (Lipoxygenase 3), iron ion binding / lipo
TC6119	16.7	1.5	15.8	0.5	-3	-5	0	0	hormone metabolism.salicylic acid.synthesis-degradation	S-adenosyl-L-methionine:carboxyl methyltransferase family protein The gene encodes for an enzyme that methylates benzoic acid and salicylic acid to the corresponding methyl esters. It is highly expressed in flowers, induced by biotic and abiotic stress a
TC6671	25.2	1.5	16.5	2.5	-4	-2.7	0	0	lipid metabolism.FA synthesis and FA elongation.beta ketoacyl CoA synthase	beta-ketoacyl-CoA synthase family protein Identical to 3-ketoacyl-CoA synthase 3 (EC 2.3.1.-) (KCS-3) (Very-long-chain fatty acid condensing enzyme 3) (VLCFA condensing enzyme 3) (KCS3) [Arabidopsis Thaliana] (GB:Q9LQP8); similar to beta-ketoacyl-CoA sy
NODE_25352_length_1102_cov_19.629765	23.1	2.2	20.8	3.1	-3	-2.7	0	0	lipid metabolism.FA synthesis and FA elongation.long chain fatty acid CoA ligase	LACS2 (LONG-CHAIN ACYL-COA SYNTHETASE 2) Encodes a long chain acyl-CoA synthetase that catalyzes the synthesis of omega-hydroxy fatty acyl-CoA intermediates in the pathway to cutin synthesis. similar to long-chain-fatty-acid--CoA ligase, putative / long-
TC18186	13.8	1.1	20.9	2.2	-3	-3.2	0	0	lipid metabolism.FA synthesis and FA elongation.long chain fatty acid CoA ligase	LACS2 (LONG-CHAIN ACYL-COA SYNTHETASE 2) Encodes a long chain acyl-CoA synthetase that catalyzes the synthesis of omega-hydroxy fatty acyl-CoA intermediates in the pathway to cutin synthesis. similar to long-chain-fatty-acid--CoA ligase, putative / long-
50320570	84	4.2	900.1	67.7	-4	-3.7	-3.4	-4	lipid metabolism.lipid transfer proteins etc	LP1 (nonspecific lipid transfer protein 1) Non-specific lipid transfer protein. Binds calmodulin in a Ca2+-independent manner. Localized to the cell wall. Specifically expressed in L1 epidermal layer. Identical to Nonspecific lipid-transfer protein 1 pre
TC15472	26.2	0.8	584.1	30	-5	-4.3	-4.5	-5.2	lipid metabolism.lipid transfer proteins etc	LP1 (nonspecific lipid transfer protein 1) Non-specific lipid transfer protein. Binds calmodulin in a Ca2+-independent manner. Localized to the cell wall. Specifically expressed in L1 epidermal layer. Identical to Nonspecific lipid-transfer protein 1 pre
50318660	54.9	23.7	248.4	37.9	-1	-2.7	-2.2	0	lipid metabolism.lipid transfer proteins etc	LP1 (nonspecific lipid transfer protein 1) Non-specific lipid transfer protein. Binds calmodulin in a Ca2+-independent manner. Localized to the cell wall. Specifically expressed in L1 epidermal layer. Identical to Nonspecific lipid-transfer protein 1 pre
157973321	55.9	23.5	114.6	27	-1	-2.1	0	0	lipid metabolism.lipid transfer proteins etc	LP1 (nonspecific lipid transfer protein 1) Non-specific lipid transfer protein. Binds calmodulin in a Ca2+-independent manner. Localized to the cell wall. Specifically expressed in L1 epidermal layer. Identical to Nonspecific lipid-transfer protein 1 pre
157973326	46.8	18.5	94.2	12.5	-1	-2.9	0	0	lipid metabolism.lipid transfer proteins etc	LP1 (nonspecific lipid transfer protein 1) Non-specific lipid transfer protein. Binds calmodulin in a Ca2+-independent manner. Localized to the cell wall. Specifically expressed in L1 epidermal layer. Identical to Nonspecific lipid-transfer protein 1 pre
157977055	24.9	5.6	41.7	15.2	-2	-1.5	0	0	lipid metabolism.lipid transfer proteins etc	LTP3 (LIPID TRANSFER PROTEIN 3); lipid binding lipid transfer protein 3 Identical to Nonspecific lipid-transfer protein 3 precursor (LTP 3) (LTP3) [Arabidopsis Thaliana] (GB:Q9LLR7;GB:Q9FIE6); similar to LTP4 (LIPID TRANSFER PROTEIN 4), lipid binding [Ar
50318351	84.5	15.2	58.7	23.9	-2	-1.3	0	0	lipid metabolism.lipid transfer proteins etc	LTP3 (LIPID TRANSFER PROTEIN 3); lipid binding lipid transfer protein 3 Identical to Nonspecific lipid-transfer protein 3 precursor (LTP 3) (LTP3) [Arabidopsis Thaliana] (GB:Q9LLR7;GB:Q9FIE6); similar to LTP4 (LIPID TRANSFER PROTEIN 4), lipid binding [Ar
NODE_32583_length_245_cov_12.265306	14.4	51.4	40.4	81.5	1	1	-1.5	0	major CHO metabolism.degradation.starch.starch cleavage	AMY2/ATAMY2 (ALPHA-AMYLASE-LIKE 2); alpha-amylase alpha-amylase, putative / 1,4-alpha-D-glucan glucanohydrolase, putative, strong similarity to alpha-amylase GI:7532799 from (Malus x domestica);contains Pfam profile PF00128: Alpha amylase, catalytic doma
NODE_92163_length_152_cov_2.690789	49.9	1.5	75.3	0.9	-5	-6.4	0	0	major CHO metabolism.degradation.sucrose.invertases.vacuolar	ATBETAFRUCT4/VAC-INV (VACUOLAR INVERTASE); beta-fructofuranosidase/ hydrolase, hydrolyzing O-glycosyl compounds similar to beta-fructosidase (BFRUCT3) / beta-fructofuranosidase / invertase, vacuolar [Arabidopsis thaliana] (TAIR:AT1G62660.1); similar to
F7SND4003FQVTS	19	0.5	14.1	0.6	-5	-4.6	0	0	major CHO metabolism.degradation.sucrose.invertases.vacuolar	ATBETAFRUCT4/VAC-INV (VACUOLAR INVERTASE); beta-fructofuranosidase/ hydrolase, hydrolyzing O-glycosyl compounds similar to beta-fructosidase (BFRUCT3) / beta-fructofuranosidase / invertase, vacuolar [Arabidopsis thaliana] (TAIR:AT1G62660.1); similar to
F7SND4004IOQQJ	36.6	1	57.4	0.6	-5	-6.6	0	0	major CHO metabolism.degradation.sucrose.invertases.vacuolar	beta-fructosidase (BFRUCT3) / beta-fructofuranosidase / invertase, vacuolar similar to ATBETAFRUCT4/VAC-INV (VACUOLAR INVERTASE), beta-fructofuranosidase/ hydrolase, hydrolyzing O-glycosyl compounds [Arabidopsis thaliana] (TAIR:AT1G12240.1); similar to
TC9096	133.5	3.4	155.7	2.7	-5	-5.8	0	0	major CHO metabolism.degradation.sucrose.invertases.vacuolar	ATBETAFRUCT4/VAC-INV (VACUOLAR INVERTASE); beta-fructofuranosidase/ hydrolase, hydrolyzing O-glycosyl compounds similar to beta-fructosidase (BFRUCT3) / beta-fructofuranosidase / invertase, vacuolar [Arabidopsis thaliana] (TAIR:AT1G62660.1); similar to
F7SND4004JEYTD	166.5	342.8	83.4	202.5	1	1.3	1	0	major CHO metabolism.degradation.sucrose.Susy	SUS1 (SUCROSE SYNTHASE 1); UDP-glycosyltransferase/ sucrose synthase Encodes a protein with sucrose synthase activity (SUS1). Identical to Sucrose synthase (EC 2.4.1.13) (Sucrose-UDP glucosyltransferase) (SUS1) [Arabidopsis Thaliana] (GB:P49040); similar
F7SND4004ISWW6	48.6	112	28.8	61.6	1	1.1	0	0	major CHO metabolism.degradation.sucrose.Susy	SUS4; UDP-glycosyltransferase/ sucrose synthase/ transferase, transferring glycosyl groups Encodes a protein with sucrose synthase activity (SUS4). similar to SUS1 (SUCROSE SYNTHASE 1), UDP-glycosyltransferase/ sucrose synthase [Arabidopsis thaliana] (TA
TC183	329.5	709.9	201.9	395.6	1	1	0	0	major CHO metabolism.degradation.sucrose.Susy	SUS4; UDP-glycosyltransferase/ sucrose synthase/ transferase, transferring glycosyl groups Encodes a protein with sucrose synthase activity (SUS4). similar to SUS1 (SUCROSE SYNTHASE 1), UDP-glycosyltransferase/ sucrose synthase [Arabidopsis thaliana] (TA
157974259	58.3	239.2	23.7	100.9	2	2.1	1.3	1.2	metal handling	auxin/aluminum-responsive protein, putative similar to unknown protein [Arabidopsis thaliana] (TAIR:AT5G43830.1); similar to aluminum-induced [Brassica napus] (GB:BAA25999.1); contains domain ASPARAGINE SYNTHETASE (PTHR11772); contains domain no descrip
157974339	40	181.4	56.8	199.6	2	1.8	0	0	metal handling	auxin/aluminum-responsive protein, putative similar to unknown protein [Arabidopsis thaliana] (TAIR:AT5G43830.1); similar to aluminum-induced [Brassica napus] (GB:BAA25999.1); contains domain ASPARAGINE SYNTHETASE (PTHR11772); contains domain no descrip
157974922	45.8	211.7	63.8	150.4	2	1.2	0	0	metal handling	auxin/aluminum-responsive protein, putative similar to unknown protein [Arabidopsis thaliana] (TAIR:AT5G43830.1); similar to aluminum-induced [Brassica napus] (GB:BAA25999.1); contains domain ASPARAGINE SYNTHETASE (PTHR11772); contains domain no descrip
TC221	161.6	687.2	203.6	551.6	2	1.4	0	0	metal handling	auxin/aluminum-responsive protein, putative similar to unknown protein [Arabidopsis thaliana] (TAIR:AT5G43830.1); similar to aluminum-induced [Brassica napus] (GB:BAA25999.1); contains domain ASPARAGINE SYNTHETASE (PTHR11772); contains domain no descrip
F7SND4003G44Z0	86.6	349.4	47.2	297.4	2	2.7	0	0	metal handling	auxin/aluminum-responsive protein, putative similar to unknown protein [Arabidopsis thaliana] (TAIR:AT5G43830.1); similar to aluminum-induced [Brassica napus] (GB:BAA25999.1); contains domain ASPARAGINE SYNTHETASE (PTHR11772); contains domain no descrip
157976872	24.3	99.1	24	76.9	2	1.7	0	0	metal handling	auxin/aluminum-responsive protein, putative similar to unknown protein [Arabidopsis thaliana] (TAIR:AT5G43830.1); similar to aluminum-induced [Brassica napus] (GB:BAA25999.1); contains domain ASPARAGINE SYNTHETASE (PTHR11772); contains domain no descrip
F7SND4004JU9IC	67.7	280.1	69.7	233.2	2	1.7	0	0	metal handling	auxin/aluminum-responsive protein, putative similar to unknown protein [Arabidopsis thaliana] (TAIR:AT5G43830.1); similar to aluminum-induced [Brassica napus] (GB:BAA25999.1); contains domain ASPARAGINE SYNTHETASE (PTHR11772); contains domain no descrip
TC10488	2.1	34.2	9	29.3	4	1.7	0	0	metal handling.acquisition	ATFRO8/FRO8 (FERRIC REDUCTION OXIDASE 8); ferric-chelate reductase/ oxidoreductase Encodes a ferric chelate reductase that is expressed in shoots and flowers. similar to FRO1 (FERRIC REDUCTION OXIDASE 1), ferric-chelate reductase [Arabidopsis thaliana] (
NODE_36070_length_287_cov_45.790939	53	18.7	64	10.1	-1	-2.7	0	0	metal handling.binding, chelation and storage	copper-binding family protein similar to ATFP3 (Arabidopsis thaliana farnesylated protein 3) [Arabidopsis thaliana] (TAIR:AT5G63530.2); similar to PPAK motif; Heavy metal transport/detoxification protein [Medicago truncatula] (GB:ABE84491.1); contains In
NODE_48463_length_71_cov_48.281689	31.4	9.3	61.6	5.7	-1	-3.4	0	0	metal handling.binding, chelation and storage	copper-binding family protein similar to ATFP3 (Arabidopsis thaliana farnesylated protein 3) [Arabidopsis thaliana] (TAIR:AT5G63530.2); similar to PPAK motif; Heavy metal transport/detoxification protein [Medicago truncatula] (GB:ABE84491.1); contains In
TC18549	21.4	1.6	26.6	0.5	-3	-5.7	0	0	metal handling.binding, chelation and storage	copper-binding family protein similar to ATFP3 (Arabidopsis thaliana farnesylated protein 3) [Arabidopsis thaliana] (TAIR:AT5G63530.2); similar to PPAK motif; Heavy metal transport/detoxification protein [Medicago truncatula] (GB:ABE84491.1); contains In
TC16732	793.1	4.7	425.4	85.3	-7	-2.3	0	-4.2	misc.acid and other phosphatases	acid phosphatase, putative similar to acid phosphatase, putative [Arabidopsis thaliana] (TAIR:AT5G51260.1); similar to acid phosphatase 1 (GB:1908418A); contains InterPro domain Acid phosphatase (Class B); (InterPro:IPR005519); contains InterPro domain
TC3906	23.3	2.7	31.4	3.3	-3	-3.3	0	0	misc.acyl transferases	acetylesterase, putative similar to GDSL-motif lipase/hydrolase family protein [Arabidopsis thaliana] (TAIR:AT3G26430.1); similar to lanatoside 15-O-acetylesterase [Di (GB:AAY41077.1); similar to lanatoside 15'-O-acetylesterase [Di (GB:CAA09694.1); cont
TC8217	10	45.1	23.1	57.2	2	1.3	0	0	misc.beta 1,3 glucan hydrolases	glycosyl hydrolase family 17 protein similar to BG1 (BETA-1,3-GLUCANASE 1), hydrolase, hydrolyzing O-glycosyl compounds [Arabidopsis thaliana] (TAIR:AT3G57270.1); similar to beta-1,3-glucanase [Hevea brasiliensis] (GB:ABG49448.1); contains InterPro doma
NODE_3189_length_351_cov_17.666666	1.5	20.6	5.4	44.6	3	3	0	0	misc.cytochrome P450	CYP82C4 (cytochrome P450, family 82, subfamily C, polypeptide 4); oxygen binding member of CYP82C similar to CYP82C3 (cytochrome P450, family 82, subfamily C, polypeptide 3), oxygen binding [Arabidopsis thaliana] (TAIR:AT4G31950.1); similar to CYP82C2 (c
TC2271	2.8	24.9	15.6	40	3	1.4	0	0	misc.cytochrome P450	CYP82C4 (cytochrome P450, family 82, subfamily C, polypeptide 4); oxygen binding member of CYP82C similar to CYP82C3 (cytochrome P450, family 82, subfamily C, polypeptide 3), oxygen binding [Arabidopsis thaliana] (TAIR:AT4G31950.1); similar to CYP82C2 (c
NODE_4088_length_533_cov_26.230770	3.3	27.6	1.5	14.1	3	3.2	0	0	misc.cytochrome P450	CYP709B2 (cytochrome P450, family 709, subfamily B, polypeptide 2); oxygen binding member of CYP709B similar to CYP709B3 (cytochrome P450, family 709, subfamily B, polypeptide 3), oxygen binding [Arabidopsis thaliana] (TAIR:AT4G27710.1); similar to CYP70
TC17153	4.9	36	4.3	44.5	2	3.4	0	0	misc.cytochrome P450	CYP709B2 (cytochrome P450, family 709, subfamily B, polypeptide 2); oxygen binding member of CYP709B similar to CYP709B3 (cytochrome P450, family 709, subfamily B, polypeptide 3), oxygen binding [Arabidopsis thaliana] (TAIR:AT4G27710.1); similar to CYP70
TC742	20.8	75.9	17.7	87.4	1	2.3	0	0	misc.cytochrome P450	CYP76C2 (cytochrome P450, family 76, subfamily C, polypeptide 2); oxygen binding member of CYP76C Identical to Cytochrome P450 76C2 (EC 1.14.-.-) (CYP76C2) [Arabidopsis Thaliana] (GB:O64637); similar to CYP76C4 (cytochrome P450, family 76, subfamily C, p
TC15505	59.3	185.6	32.2	188.2	1	2.5	0	0	misc.cytochrome P450	CYP89A5 (cytochrome P450, family 87, subfamily A, polypeptide 5); oxygen binding member of CYP89A similar to CYP89A6 (cytochrome P450, family 87, subfamily A, polypeptide 6), oxygen binding [Arabidopsis thaliana] (TAIR:AT1G64940.1); similar to cytochrome
TC2526	49	2.1	14.3	1.2	-4	-3.6	1.8	0	misc.cytochrome P450	CYP86A7 (cytochrome P450, family 86, subfamily A, polypeptide 7); oxygen binding Encodes a member of the CYP86A subfamily of cytochrome p450 genes. Expressed at highest level in mature stems and flowers. similar to CYP86A4 (cytochrome P450, family 86, su
TC1673	35.9	5.5	36.4	6.7	-2	-2.4	0	0	misc.cytochrome P450	CYP77A4 (cytochrome P450, family 77, subfamily A, polypeptide 4); oxygen binding encodes a protein with cytochrome P450 domain similar to CYP77A7 (cytochrome P450, family 77, subfamily A, polypeptide 7, unfertilized embryo sac 9), oxygen binding [Arabido
TC2249	4.8	31.1	18	64.5	2	1.8	0	-1.1	misc.GDSL-motif lipase	GDSL-motif lipase/hydrolase family protein similar to GDSL-motif lipase/hydrolase family protein [Arabidopsis thaliana] (TAIR:AT2G38180.1); similar to Lipolytic enzyme, G-D-S-L [Medicago truncatula] (GB:ABE91665.1); contains InterPro domain Lipolytic en
NODE_9910_length_176_cov_234.573868	177.7	35.7	45.4	5.9	-2	-2.9	2	2.6	misc.GDSL-motif lipase	GDSL-motif lipase/hydrolase family protein similar to GDSL-motif lipase/hydrolase family protein [Arabidopsis thaliana] (TAIR:AT3G11210.1); similar to CPRD49 [Vigna unguiculata] (GB:BAB33036.1); contains InterPro domain Lipolytic enzyme, G-D-S-L; (Inter
TC2020	222.9	42.4	107.4	15.7	-2	-2.8	1.1	1.4	misc.GDSL-motif lipase	GDSL-motif lipase/hydrolase family protein similar to GDSL-motif lipase/hydrolase family protein [Arabidopsis thaliana] (TAIR:AT2G38180.1); similar to Lipolytic enzyme, G-D-S-L [Medicago truncatula] (GB:ABE91665.1); contains InterPro domain Lipolytic en
TC9286	127.4	0.9	17.7	0.9	-7	-4.3	2.8	0	misc.GDSL-motif lipase	GDSL-motif lipase/hydrolase family protein similar to ATLTL1/LTL1 (LI-TOLERANT LIPASE 1), carboxylic ester hydrolase [Arabidopsis thaliana] (TAIR:AT3G04290.1); similar to GSDL-motif lipase [Agave americana] (GB:AAS75127.1); contains InterPro domain Lipo
TC2970	32.6	7.2	38.3	8.9	-2	-2.1	0	0	misc.GDSL-motif lipase	GDSL-motif lipase/hydrolase family protein similar to lipase, putative [Arabidopsis thaliana] (TAIR:AT1G28650.1); similar to Os03g0844600 [Oryza sativa (japonica cultivar-group)] (GB:NP_001051872.1); similar to hypothetical protein [Oryza sativa (japoni
TC2862	15.4	1.4	24.3	1.2	-3	-4.3	0	0	misc.GDSL-motif lipase	GDSL-motif lipase/hydrolase family protein similar to GDSL-motif lipase/hydrolase family protein [Arabidopsis thaliana] (TAIR:AT2G42990.1); similar to GDSL-motif lipase/hydrolase-like [Oryza sativa (japonica cultivar-group)] (GB:BAD22300.1); similar to
TC667	143.1	9.3	74.6	8.4	-3	-3.2	0	0	misc.GDSL-motif lipase	GDSL-motif lipase/hydrolase family protein similar to GDSL-motif lipase, putative [Arabidopsis thaliana] (TAIR:AT5G22810.1); similar to Lipolytic enzyme, G-D-S-L [Medicago truncatula] (GB:ABE90349.1); contains InterPro domain Lipolytic enzyme, G-D-S-L;
50317269	28.2	1.3	14.8	1.6	-4	-3.2	0	0	misc.GDSL-motif lipase	GDSL-motif lipase/hydrolase family protein similar to GDSL-motif lipase, putative [Arabidopsis thaliana] (TAIR:AT5G22810.1); similar to Lipolytic enzyme, G-D-S-L [Medicago truncatula] (GB:ABE90349.1); contains InterPro domain Lipolytic enzyme, G-D-S-L;
NODE_3888_length_433_cov_47.778290	51	186.5	56.4	114.8	1	1	0	0	misc.gluco-, galacto- and mannosidases	BGAL12 (beta-galactosidase 12); beta-galactosidase putative beta-galactosidase similar to BGAL1 (BETA GALACTOSIDASE 1), beta-galactosidase [Arabidopsis thaliana] (TAIR:AT3G13750.1); similar to beta-galactosidase, putative / lactase, putative [Arabidopsis
TC325	122.5	426.3	135.8	286.8	1	1.1	0	0	misc.gluco-, galacto- and mannosidases	BGAL12 (beta-galactosidase 12); beta-galactosidase putative beta-galactosidase similar to BGAL1 (BETA GALACTOSIDASE 1), beta-galactosidase [Arabidopsis thaliana] (TAIR:AT3G13750.1); similar to beta-galactosidase, putative / lactase, putative [Arabidopsis
NODE_4095_length_422_cov_401.163513	81.2	273.1	73.7	188.8	1	1.4	0	0	misc.gluco-, galacto- and mannosidases	BGAL12 (beta-galactosidase 12); beta-galactosidase putative beta-galactosidase similar to BGAL1 (BETA GALACTOSIDASE 1), beta-galactosidase [Arabidopsis thaliana] (TAIR:AT3G13750.1); similar to beta-galactosidase, putative / lactase, putative [Arabidopsis
NODE_5136_length_593_cov_213.946030	250.3	40.4	63.4	27.4	-2	-1.2	2	0	misc.gluco-, galacto- and mannosidases	beta-galactosidase, putative / lactase, putative similar to BGAL1 (BETA GALACTOSIDASE 1), beta-galactosidase [Arabidopsis thaliana] (TAIR:AT3G13750.1); similar to BGAL3 (beta-galactosidase 3), beta-galactosidase [Arabidopsis thaliana] (TAIR:AT4G36360.2)
TC15715	144.6	23.1	60.6	18.6	-2	-1.7	1.3	0	misc.gluco-, galacto- and mannosidases	beta-galactosidase, putative / lactase, putative similar to BGAL1 (BETA GALACTOSIDASE 1), beta-galactosidase [Arabidopsis thaliana] (TAIR:AT3G13750.1); similar to BGAL3 (beta-galactosidase 3), beta-galactosidase [Arabidopsis thaliana] (TAIR:AT4G36360.2)
TC15755	47.7	10	40.7	13.3	-2	-1.6	0	0	misc.gluco-, galacto- and mannosidases	BGAL8 (beta-glactosidase 8); beta-galactosidase putative beta-galactosidase (BGAL8 gene) similar to BGAL1 (BETA GALACTOSIDASE 1), beta-galactosidase [Arabidopsis thaliana] (TAIR:AT3G13750.1); similar to BGAL9 (BETA GALACTOSIDASE 9), beta-galactosidase [A
TC10932	14.5	44.6	10.8	45.6	1	2.1	0	0	misc.misc2	formamidase, putative / formamide amidohydrolase, putative similar to formamidase, putative / formamide amidohydrolase, putative [Arabidopsis thaliana] (TAIR:AT4G37550.1); similar to Os01g0764900 [Oryza sativa (japonica cultivar-group)] (GB:NP_001044346
NODE_15957_length_231_cov_43.701298	34.1	73.1	26.8	56.8	1	1.1	0	0	misc.misc2	ROC3 (rotamase CyP 3); peptidyl-prolyl cis-trans isomerase Encodes cytosolic cyclophilin ROC3. Identical to Peptidyl-prolyl cis-trans isomerase CYP19-1 (EC 5.2.1.8) (PPIase CYP19-1) (Rotamase cyclophilin-3) (Cyclophilin of 19 kDa 1) (CYP19-1) [Arabidopsi
TC8524	8.7	33.7	26	62.9	2	1.3	0	0	misc.myrosinases-lectin-jacalin	jacalin lectin family protein similar to jacalin lectin family protein [Arabidopsis thaliana] (TAIR:AT1G73040.1); similar to Agglutinin (CCA) (GB:P82859); similar to Os01g0775500 [Oryza sativa (japonica cultivar-group)] (GB:NP_001044410.1); similar to Os
NODE_13202_length_1441_cov_14.479528	13.5	48.7	17.5	43.2	1	1.3	0	0	misc.myrosinases-lectin-jacalin	jacalin lectin family protein similar to jacalin lectin family protein [Arabidopsis thaliana] (TAIR:AT1G73040.1); similar to Agglutinin (CCA) (GB:P82859); similar to Os01g0775500 [Oryza sativa (japonica cultivar-group)] (GB:NP_001044410.1); similar to Os
TC16892	18.2	147.7	152.3	370.9	3	1.3	-3.1	-1.3	misc.nitrilases, *nitrile lyases, berberine bridge enzymes, reticuline oxidases, troponine reductases	esterase, putative similar to hydrolase, alpha/beta fold family protein [Arabidopsis thaliana] (TAIR:AT2G23580.1); similar to ethylene-induced esterase [Citrus sinensis] (GB:AAK58599.1); contains InterPro domain Esterase/lipase/thioesterase; (InterPro:I
TC2465	59.1	19.2	287.7	68.4	-1	-2.1	-2.3	-1.8	misc.peroxidases	peroxidase encodes peroxidase involved in the lignification of tracheary elements (TE) in roots Identical to Peroxidase 66 precursor (EC 1.11.1.7) (Atperox P66) (ATP27a) (PER66) [Arabidopsis Thaliana] (GB:Q9LT91;GB:P93727); similar to peroxidase 64 (PER6
TC15629	344.5	91.8	146.1	44.3	-1	-1.7	1.2	1.1	misc.peroxidases	peroxidase 64 (PER64) (P64) (PRXR4) Identical to Peroxidase 64 precursor (EC 1.11.1.7) (Atperox P64) (PRXR4) (ATP17a) (PER64) [Arabidopsis Thaliana] (GB:Q43872); similar to peroxidase [Arabidopsis thaliana] (TAIR:AT5G51890.1); similar to peroxidase [Str
TC8949	30.7	74.9	110.8	251.6	1	1.2	-1.9	-1.7	misc.protease inhibitor/seed storage/lipid transfer protein (LTP) family protein	protease inhibitor/seed storage/lipid transfer protein (LTP) family protein similar to protease inhibitor/seed storage/lipid transfer protein (LTP) family protein [Arabidopsis thaliana] (TAIR:AT1G48750.1); similar to TED4 [Zinnia elegans] (GB:BAA06462.1)
TC8947	49.1	113.1	152.3	330	1	1.1	-1.6	-1.5	misc.protease inhibitor/seed storage/lipid transfer protein (LTP) family protein	protease inhibitor/seed storage/lipid transfer protein (LTP) family protein similar to protease inhibitor/seed storage/lipid transfer protein (LTP) family protein [Arabidopsis thaliana] (TAIR:AT1G48750.1); similar to TED4 [Zinnia elegans] (GB:BAA06462.1)
TC17094	57.5	217.3	77.7	178.2	1	1.2	0	0	misc.protease inhibitor/seed storage/lipid transfer protein (LTP) family protein	CWLP (CELL WALL-PLASMA MEMBRANE LINKER PROTEIN); lipid binding cell wall-plasma membrane linker protein homolog (CWLP) similar to unknown protein [Arabidopsis thaliana] (TAIR:AT3G22142.1); similar to cell wall-plasma membrane linker protein [Brassica napu
F7SND4003F6LCQ	53.8	18.7	1800.5	215.4	-1	-3.1	-5.1	-3.5	misc.protease inhibitor/seed storage/lipid transfer protein (LTP) family protein	protease inhibitor/seed storage/lipid transfer protein (LTP) family protein similar to protease inhibitor/seed storage/lipid transfer protein (LTP) family protein [Arabidopsis thaliana] (TAIR:AT5G05960.1); similar to Os01g0849000 [Oryza sativa (japonica
TC10475	65.6	23.7	1838.4	193.2	-1	-3.3	-4.8	-3	misc.protease inhibitor/seed storage/lipid transfer protein (LTP) family protein	protease inhibitor/seed storage/lipid transfer protein (LTP) family protein similar to protease inhibitor/seed storage/lipid transfer protein (LTP) family protein [Arabidopsis thaliana] (TAIR:AT5G05960.1); similar to Os01g0849000 [Oryza sativa (japonica
TC15948	255.3	12	36.2	11.9	-4	-1.6	2.8	0	misc.protease inhibitor/seed storage/lipid transfer protein (LTP) family protein	protease inhibitor/seed storage/lipid transfer protein (LTP) family protein similar to unknown protein [Arabidopsis thaliana] (TAIR:AT3G22142.1); similar to hypothetical protein [Trifolium pratense] (GB:BAE71274.1); contains InterPro domain Plant lipid t
NODE_426_length_155_cov_31.425806	11.8	0.7	17.1	0.2	-4	-6.4	0	0	misc.protease inhibitor/seed storage/lipid transfer protein (LTP) family protein	protease inhibitor/seed storage/lipid transfer protein (LTP) family protein similar to protease inhibitor/seed storage/lipid transfer protein (LTP) family protein [Arabidopsis thaliana] (TAIR:AT5G46890.1); similar to P-rich protein EIG-I30 [Nicotiana tab
50320149	48.9	1.6	90.4	2.1	-4	-5.4	0	0	misc.protease inhibitor/seed storage/lipid transfer protein (LTP) family protein	protease inhibitor/seed storage/lipid transfer protein (LTP) family protein similar to protease inhibitor/seed storage/lipid transfer protein (LTP) family protein [Arabidopsis thaliana] (TAIR:AT1G62510.1); similar to 14 kDa polypeptide [Catharanthus rose
NODE_9820_length_385_cov_62.532467	70	2	89.3	1.9	-5	-5.6	0	0	misc.protease inhibitor/seed storage/lipid transfer protein (LTP) family protein	protease inhibitor/seed storage/lipid transfer protein (LTP) family protein similar to protease inhibitor/seed storage/lipid transfer protein (LTP) family protein [Arabidopsis thaliana] (TAIR:AT1G62510.1); similar to 14 kDa polypeptide [Catharanthus rose
50319672	13.5	0.3	19.5	0.9	-5	-4.4	0	0	misc.protease inhibitor/seed storage/lipid transfer protein (LTP) family protein	protease inhibitor/seed storage/lipid transfer protein (LTP) family protein similar to protease inhibitor/seed storage/lipid transfer protein (LTP) family protein [Arabidopsis thaliana] (TAIR:AT1G62510.1); similar to 14 kDa polypeptide [Catharanthus rose
TC18818	32.3	1	31.1	5.4	-5	-2.5	0	0	misc.short chain dehydrogenase/reductase (SDR)	short-chain dehydrogenase/reductase (SDR) family protein similar to short-chain dehydrogenase/reductase (SDR) family protein [Arabidopsis thaliana] (TAIR:AT2G47130.1); similar to 3-beta hydroxysteroid dehydrogenase [Di (GB:AAV68714.1); contains InterPro
TC873	110.1	258.6	106.4	212.1	1	1	0	0	N-metabolism.ammonia metabolism.glutamine synthase	ATGSR1 (Arabidopsis thaliana glutamine synthase clone R1); glutamate-ammonia ligase encodes a cytosolic glutamine synthetase, the enzyme has high affinity with substrate ammonium Identical to Glutamine synthetase cytosolic isozyme 1-1 (EC 6.3.1.2) (GLN1;
TC3464	24.1	5.3	47	5.2	-2	-3.2	0	0	N-metabolism.N-degradation.glutamate dehydrogenase	GDH1 (GLUTAMATE DEHYDROGENASE 1); oxidoreductase encodes the beta-subunit of the glutamate dehydrogenase. The enzyme is almost exclusively found in the mitochondria of stem and leaf companion cells. Identical to Glutamate dehydrogenase 1 (EC 1.4.1.3) (GD
TC9293	13.3	56.3	18.3	43.1	2	1.2	0	0	N-metabolism.nitrate metabolism.NR	NIA1 (NITRATE REDUCTASE 1) Encodes the cytosolic minor isoform of nitrate reductase (NR). Involved in the first step of nitrate assimilation, it contributes about 15% of the nitrate reductase activity in shoots. Similar to molybdopterin oxidoreductases a
TC8356	16.4	416.7	287.7	1723.9	4	2.6	-4.1	-2	nodulin_nodulin-like	nodulin_nodulin-like
136141624	16.1	210.4	223.9	579.9	3	1.4	-3.8	-1.5	nodulin_nodulin-like	nodulin_nodulin-like
50317665	20.2	74.6	60.8	181.6	1	1.6	-1.6	-1.3	nodulin_nodulin-like	nodulin_nodulin-like
50316992	25.1	78	73.6	167.9	1	1.2	-1.6	-1.1	nodulin_nodulin-like	nodulin_nodulin-like
50319448	30.5	109.3	85.1	211.7	1	1.3	-1.5	0	nodulin_nodulin-like	nodulin_nodulin-like
F7SND4004JEYTD	166.5	342.8	83.4	202.5	1	1.3	1	0	nodulin_nodulin-like	nodulin_nodulin-like
NODE_19682_length_209_cov_11.789474	2.1	16	8.1	28.6	2	1.8	0	0	nodulin_nodulin-like	nodulin_nodulin-like
NODE_9156_length_247_cov_30.866396	32.9	157	39.9	98.2	2	1.3	0	0	nodulin_nodulin-like	nodulin_nodulin-like
TC8497	31.4	141	59.8	144.8	2	1.3	0	0	nodulin_nodulin-like	nodulin_nodulin-like
TC3668	7.6	26.7	8.9	30.5	1	1.8	0	0	nodulin_nodulin-like	nodulin_nodulin-like
50316929	13.9	49.8	37.5	90.5	1	1.3	0	0	nodulin_nodulin-like	nodulin_nodulin-like
50319632	20.8	62.8	37.8	119.3	1	1.7	0	0	nodulin_nodulin-like	nodulin_nodulin-like
F7SND4004ISWW6	48.6	112	28.8	61.6	1	1.1	0	0	nodulin_nodulin-like	nodulin_nodulin-like
TC183	329.5	709.9	201.9	395.6	1	1	0	0	nodulin_nodulin-like	nodulin_nodulin-like
TC17971	64.4	1.8	855.3	7.9	-5	-6.8	-3.7	0	nodulin_nodulin-like	nodulin_nodulin-like
TC9286	127.4	0.9	17.7	0.9	-7	-4.3	2.8	0	nodulin_nodulin-like	nodulin_nodulin-like
TC2052	84.2	36.6	142.7	41	-1	-1.8	0	0	nodulin_nodulin-like	nodulin_nodulin-like
TC2970	32.6	7.2	38.3	8.9	-2	-2.1	0	0	nodulin_nodulin-like	nodulin_nodulin-like
TC3906	23.3	2.7	31.4	3.3	-3	-3.3	0	0	nodulin_nodulin-like	nodulin_nodulin-like
TC20153	24.8	2.4	45.4	3.7	-3	-3.6	0	0	nodulin_nodulin-like	nodulin_nodulin-like
NODE_29329_length_349_cov_25.667622	20	1.8	32.3	1.7	-3	-4.2	0	0	nodulin_nodulin-like	nodulin_nodulin-like
TC2862	15.4	1.4	24.3	1.2	-3	-4.3	0	0	nodulin_nodulin-like	nodulin_nodulin-like
TC667	143.1	9.3	74.6	8.4	-3	-3.2	0	0	nodulin_nodulin-like	nodulin_nodulin-like
TC2051	45.4	2.9	57.2	4.5	-4	-3.7	0	0	nodulin_nodulin-like	nodulin_nodulin-like
50317269	28.2	1.3	14.8	1.6	-4	-3.2	0	0	nodulin_nodulin-like	nodulin_nodulin-like
NODE_49501_length_406_cov_11.694581	14	0.5	12.7	0.9	-4	-3.8	0	0	nodulin_nodulin-like	nodulin_nodulin-like
NODE_33918_length_61_cov_26.016394	0.2	97.6	14.4	199.3	8	3.8	-6.2	-1	not assigned.unknown	not assigned.unknown
TC946	0.2	84.9	37.2	343.6	8	3.2	-7.5	-2	not assigned.unknown	not assigned.unknown
TC945	0.2	75.2	28.5	306.4	8	3.4	-7.2	-2	not assigned.unknown	not assigned.unknown
TC7949	1.4	113.3	45.6	272.9	6	2.6	-5	-1.3	not assigned.unknown	not assigned.unknown
NODE_60525_length_269_cov_25.579926	0	34.8	13.1	121.3	6	3.2	-4.7	-1.8	not assigned.unknown	not assigned.unknown
TC3741	4.5	61.5	39.7	213	3	2.4	-3.1	-1.8	not assigned.unknown	not assigned.unknown
F7SND4004JNRS0	2.3	22	20	136.6	3	2.8	-3.1	-2.6	not assigned.unknown	not assigned.unknown
TC20827	6.3	62.8	78.1	151.2	3	1	-3.6	-1.3	not assigned.unknown	not assigned.unknown
NODE_74606_length_207_cov_6.275362	3	28.2	22.8	72.5	3	1.7	-2.9	-1.4	not assigned.unknown	not assigned.unknown
50318095	2.3	19.9	100.5	256.2	3	1.4	-5.4	-3.7	not assigned.unknown	not assigned.unknown
TC93	24.2	198.9	216.7	531.8	3	1.3	-3.2	-1.4	not assigned.unknown	not assigned.unknown
TC1191	4.1	31.6	24	86.1	2	1.8	-2.5	-1.4	not assigned.unknown	not assigned.unknown
F7SND4003G3ORU	18.4	105.1	101.9	240.3	2	1.2	-2.5	-1.2	not assigned.unknown	not assigned.unknown
TC17929	57.3	224.4	178.8	605.9	2	1.8	-1.6	-1.4	not assigned.unknown	not assigned.unknown
NODE_20937_length_272_cov_74.599266	17.7	43.2	2.3	15.5	1	2.8	2.9	1.5	not assigned.unknown	not assigned.unknown
NODE_30764_length_126_cov_58.984127	54.5	120.5	22.3	52	1	1.2	1.3	1.2	not assigned.unknown	not assigned.unknown
F7SND4004I3OEE	91.6	191.5	439.6	844.3	1	0.9	-2.3	-2.1	not assigned.unknown	not assigned.unknown
NODE_57270_length_114_cov_25.140350	0	23.6	8.1	124.9	5	3.9	0	-2.4	not assigned.unknown	not assigned.unknown
NODE_4596_length_79_cov_20.341772	0	22.1	4.5	68.6	5	3.9	0	-1.6	not assigned.unknown	not assigned.unknown
NODE_61879_length_61_cov_9.196721	0	18.2	4.4	51.9	5	3.6	0	-1.5	not assigned.unknown	not assigned.unknown
TC21458	0	18	10.3	73.1	5	2.8	0	-2	not assigned.unknown	not assigned.unknown
NODE_31520_length_61_cov_20.327869	0	12.4	1.6	52.3	4	5	0	-2.1	not assigned.unknown	not assigned.unknown
NODE_4300_length_183_cov_5.912568	2.4	45.9	1.8	14.6	4	3	0	1.7	not assigned.unknown	not assigned.unknown
NODE_1720_length_913_cov_11.987952	8.5	88.7	37.7	81.6	3	1.1	-2.1	0	not assigned.unknown	not assigned.unknown
TC620	8.6	84.4	38.1	89.8	3	1.2	-2.1	0	not assigned.unknown	not assigned.unknown
TC9792	50.8	452.4	238.9	463.7	3	1	-2.2	0	not assigned.unknown	not assigned.unknown
TC16614	61.3	509	226.8	447.8	3	1	-1.9	0	not assigned.unknown	not assigned.unknown
NODE_30750_length_145_cov_19.427586	20.6	143.4	74.5	283.7	2	1.9	-1.9	0	not assigned.unknown	not assigned.unknown
TC671	186.2	1198	388	1230.2	2	1.7	-1.1	0	not assigned.unknown	not assigned.unknown
NODE_48847_length_170_cov_9.758823	11.7	77.8	13.5	36.3	2	1.4	0	1.1	not assigned.unknown	not assigned.unknown
F7SND4004IUMIJ	5.9	37.9	29.5	71.7	2	1.3	-2.3	0	not assigned.unknown	not assigned.unknown
TC1192	26.1	154.6	64.4	177.9	2	1.5	-1.3	0	not assigned.unknown	not assigned.unknown
NODE_26184_length_180_cov_27.788889	18.3	107.8	63.2	147.2	2	1.2	-1.8	0	not assigned.unknown	not assigned.unknown
TC18717	4.7	27.5	20.3	58	2	1.5	0	-1.1	not assigned.unknown	not assigned.unknown
TC1871	15	84.3	49.2	121.7	2	1.3	-1.7	0	not assigned.unknown	not assigned.unknown
NODE_21164_length_168_cov_58.500000	44.6	238.5	103	246.7	2	1.3	-1.2	0	not assigned.unknown	not assigned.unknown
TC9516	16.4	82.7	50.1	106.7	2	1.1	-1.6	0	not assigned.unknown	not assigned.unknown
TC1063	175	775.6	427.5	1378.4	2	1.7	-1.3	0	not assigned.unknown	not assigned.unknown
157977269	39.7	142.3	36.8	283.1	1	2.9	0	-1	not assigned.unknown	not assigned.unknown
NODE_7139_length_81_cov_526.864197	113.3	356.3	55.9	211.8	1	1.9	1	0	not assigned.unknown	not assigned.unknown
TC16929	43.1	129.4	14.4	65.5	1	2.2	1.6	0	not assigned.unknown	not assigned.unknown
3421501	160.9	425.7	55.7	322.6	1	2.5	1.5	0	not assigned.unknown	not assigned.unknown
NODE_66821_length_69_cov_68.101448	0	27	5.2	42.1	5	3	0	0	not assigned.unknown	not assigned.unknown
NODE_70956_length_153_cov_10.921569	0	15.5	1.4	20.2	5	3.9	0	0	not assigned.unknown	not assigned.unknown
TC6964	0.8	24.3	2	17	4	3.1	0	0	not assigned.unknown	not assigned.unknown
NODE_851_length_211_cov_37.364929	0.8	23.2	5.4	25.4	4	2.2	0	0	not assigned.unknown	not assigned.unknown
NODE_7763_length_66_cov_23.378788	0	12.4	2.7	26.9	4	3.3	0	0	not assigned.unknown	not assigned.unknown
NODE_46747_length_163_cov_29.104294	1.2	25.7	0.7	22.2	4	5	0	0	not assigned.unknown	not assigned.unknown
NODE_43442_length_61_cov_4.573771	2.6	55.2	10	62.2	4	2.6	0	0	not assigned.unknown	not assigned.unknown
NODE_23302_length_192_cov_12.973958	2.2	31	1.5	20	3	3.7	0	0	not assigned.unknown	not assigned.unknown
NODE_22487_length_184_cov_10.836957	0.9	12.3	5.5	25.1	3	2.2	0	0	not assigned.unknown	not assigned.unknown
NODE_6554_length_167_cov_56.269463	2.6	26.6	8.1	31.7	3	2	0	0	not assigned.unknown	not assigned.unknown
NODE_68325_length_225_cov_11.831111	6.9	72.8	17.7	62.6	3	1.8	0	0	not assigned.unknown	not assigned.unknown
TC5362	3.4	32.6	3.4	22	3	2.7	0	0	not assigned.unknown	not assigned.unknown
NODE_9332_length_281_cov_50.355873	5.7	56.1	16	56.5	3	1.8	0	0	not assigned.unknown	not assigned.unknown
NODE_73701_length_183_cov_8.153006	5.4	53.3	17.3	62.1	3	1.8	0	0	not assigned.unknown	not assigned.unknown
F7SND4004I2Y4K	3.7	36.9	12.8	40	3	1.6	0	0	not assigned.unknown	not assigned.unknown
NODE_4469_length_192_cov_36.822918	4.8	43.9	3.1	27.9	3	3.2	0	0	not assigned.unknown	not assigned.unknown
TC12150	3.6	32.1	2.9	22.3	3	2.9	0	0	not assigned.unknown	not assigned.unknown
NODE_3372_length_289_cov_15.487889	2.5	23.5	7.1	25.3	3	1.8	0	0	not assigned.unknown	not assigned.unknown
NODE_51931_length_159_cov_10.710691	5.2	46.7	16.8	55	3	1.7	0	0	not assigned.unknown	not assigned.unknown
TC5344	19.9	168.8	14.3	92.6	3	2.7	0	0	not assigned.unknown	not assigned.unknown
NODE_313_length_194_cov_156.175262	9.1	80.4	26.6	81.3	3	1.6	0	0	not assigned.unknown	not assigned.unknown
NODE_34515_length_61_cov_76.622948	5	43.9	18	48.6	3	1.4	0	0	not assigned.unknown	not assigned.unknown
NODE_30042_length_187_cov_8.331551	5.6	42.6	2.7	20.8	2	2.9	0	0	not assigned.unknown	not assigned.unknown
NODE_63788_length_229_cov_9.030568	6.1	47.1	18.1	58.8	2	1.7	0	0	not assigned.unknown	not assigned.unknown
TC16615	13	100.2	29.9	70.4	2	1.2	0	0	not assigned.unknown	not assigned.unknown
NODE_18546_length_159_cov_88.106918	5.7	39.1	16.1	48.1	2	1.6	0	0	not assigned.unknown	not assigned.unknown
NODE_32939_length_181_cov_24.524862	28.7	188.9	44.3	207	2	2.2	0	0	not assigned.unknown	not assigned.unknown
TC17003	25.5	169.3	25.7	106.3	2	2	0	0	not assigned.unknown	not assigned.unknown
TC22547	18.2	113	24.5	161.9	2	2.7	0	0	not assigned.unknown	not assigned.unknown
TC16459	5	29.5	4.8	28.7	2	2.6	0	0	not assigned.unknown	not assigned.unknown
F7SND4004ICYA6	26.7	160.9	44.2	235.7	2	2.4	0	0	not assigned.unknown	not assigned.unknown
NODE_22590_length_304_cov_28.822369	19.2	113.7	13.7	67.1	2	2.3	0	0	not assigned.unknown	not assigned.unknown
TC14457	64	391.6	89	264.8	2	1.6	0	0	not assigned.unknown	not assigned.unknown
TC5891	97.1	608	190.8	496.7	2	1.4	0	0	not assigned.unknown	not assigned.unknown
F7SND4003G3QTF	8.5	48.5	3.7	32.7	2	3.1	0	0	not assigned.unknown	not assigned.unknown
TC13307	4.3	23.3	3.9	21	2	2.4	0	0	not assigned.unknown	not assigned.unknown
TC3429	27.7	148	40.6	123.9	2	1.6	0	0	not assigned.unknown	not assigned.unknown
TC1124	10.6	55.3	14.8	45.5	2	1.6	0	0	not assigned.unknown	not assigned.unknown
TC11889	8.7	45.5	10.5	30.5	2	1.5	0	0	not assigned.unknown	not assigned.unknown
NODE_5080_length_188_cov_9.085107	6.3	31.5	2.5	20.1	2	3	0	0	not assigned.unknown	not assigned.unknown
NODE_60834_length_161_cov_15.763975	7.2	36.5	5.7	35.1	2	2.6	0	0	not assigned.unknown	not assigned.unknown
NODE_5375_length_145_cov_43.303448	40.9	200.2	77.4	205.8	2	1.4	0	0	not assigned.unknown	not assigned.unknown
TC15323	5.3	24.4	5.5	26.4	2	2.3	0	0	not assigned.unknown	not assigned.unknown
TC17575	16.5	78.2	15.2	64.6	2	2.1	0	0	not assigned.unknown	not assigned.unknown
NODE_10874_length_767_cov_75.644066	11.7	49.3	7.7	44.6	2	2.5	0	0	not assigned.unknown	not assigned.unknown
NODE_1034_length_61_cov_190.229507	20.9	86.7	16	64.2	2	2	0	0	not assigned.unknown	not assigned.unknown
NODE_51595_length_355_cov_15.354930	12.5	52.4	7.1	26.5	2	1.9	0	0	not assigned.unknown	not assigned.unknown
NODE_22080_length_236_cov_11.067797	10.9	46.9	12.6	43.7	2	1.8	0	0	not assigned.unknown	not assigned.unknown
NODE_20033_length_125_cov_19.632000	6.3	26.5	12	35.3	2	1.6	0	0	not assigned.unknown	not assigned.unknown
283574913	205.1	867.4	199.3	553.8	2	1.5	0	0	not assigned.unknown	not assigned.unknown
F7SND4004IYZBD	15.6	61.5	13.8	51.9	2	1.9	0	0	not assigned.unknown	not assigned.unknown
NODE_412_length_697_cov_28.195122	10.5	38.6	5.1	43.1	1	3.1	0	0	not assigned.unknown	not assigned.unknown
NODE_19099_length_131_cov_9.732824	6.6	24.8	2.8	23	1	3	0	0	not assigned.unknown	not assigned.unknown
F7SND4004JI77P	20	73.5	15.7	57.7	1	1.9	0	0	not assigned.unknown	not assigned.unknown
NODE_9157_length_61_cov_31.803278	18.5	71.2	12	37.9	1	1.7	0	0	not assigned.unknown	not assigned.unknown
NODE_40313_length_127_cov_18.244095	13.5	49.7	26.1	77.8	1	1.6	0	0	not assigned.unknown	not assigned.unknown
TC14071	50	172.3	38.4	133.7	1	1.8	0	0	not assigned.unknown	not assigned.unknown
157974394	127.2	443.9	140.7	336.1	1	1.3	0	0	not assigned.unknown	not assigned.unknown
NODE_41318_length_127_cov_21.700787	19.3	65.6	30.2	71.4	1	1.2	0	0	not assigned.unknown	not assigned.unknown
50319173	89.5	282.7	60.5	441.4	1	2.9	0	0	not assigned.unknown	not assigned.unknown
TC8142	184.7	596.5	185.9	1134.7	1	2.6	0	0	not assigned.unknown	not assigned.unknown
157976271	24.5	77.1	23	138	1	2.6	0	0	not assigned.unknown	not assigned.unknown
F7SND4004H7AIZ	24.8	82.1	19.8	81.6	1	2	0	0	not assigned.unknown	not assigned.unknown
TC7773	49.1	162.5	37.3	126.4	1	1.8	0	0	not assigned.unknown	not assigned.unknown
NODE_1364_length_98_cov_104.367348	37	118.2	32.8	104.2	1	1.7	0	0	not assigned.unknown	not assigned.unknown
TC11745	71.3	228.6	70.8	232.1	1	1.7	0	0	not assigned.unknown	not assigned.unknown
NODE_47458_length_68_cov_62.882355	42	137.6	58.1	152.7	1	1.4	0	0	not assigned.unknown	not assigned.unknown
TC7802	36.8	121.7	35.9	95.3	1	1.4	0	0	not assigned.unknown	not assigned.unknown
NODE_10568_length_191_cov_53.554974	17.1	54.5	22.3	60.6	1	1.4	0	0	not assigned.unknown	not assigned.unknown
TC1062	748.1	2452.5	1317.2	3336.3	1	1.3	0	0	not assigned.unknown	not assigned.unknown
NODE_17253_length_107_cov_28.523365	13.2	40.3	4.1	19.8	1	2.3	0	0	not assigned.unknown	not assigned.unknown
50319379	16	49.7	12.5	54.5	1	2.1	0	0	not assigned.unknown	not assigned.unknown
NODE_5893_length_103_cov_92.747574	75.9	231.3	65.4	228.1	1	1.8	0	0	not assigned.unknown	not assigned.unknown
NODE_11967_length_167_cov_90.407188	14.3	42.4	11.9	40.5	1	1.8	0	0	not assigned.unknown	not assigned.unknown
50319021	16.6	48.8	25.2	64.8	1	1.4	0	0	not assigned.unknown	not assigned.unknown
NODE_41188_length_100_cov_108.669998	83.4	255.3	55.4	136.6	1	1.3	0	0	not assigned.unknown	not assigned.unknown
NODE_225_length_80_cov_374.899994	33.8	105.4	36.6	91.3	1	1.3	0	0	not assigned.unknown	not assigned.unknown
TC4209	32	99.7	25.9	63.4	1	1.3	0	0	not assigned.unknown	not assigned.unknown
F7SND4003G7E3V	14.1	38.6	16.4	44.1	1	1.4	0	0	not assigned.unknown	not assigned.unknown
NODE_3656_length_156_cov_170.846161	25.7	66.7	12.3	73.3	1	2.6	0	0	not assigned.unknown	not assigned.unknown
TC15661	298.2	766.4	198.9	989.7	1	2.3	0	0	not assigned.unknown	not assigned.unknown
NODE_29275_length_237_cov_25.189873	15.9	42.1	10.6	34.8	1	1.7	0	0	not assigned.unknown	not assigned.unknown
NODE_9691_length_140_cov_11.885715	38.3	98	41.3	115	1	1.5	0	0	not assigned.unknown	not assigned.unknown
NODE_26745_length_82_cov_94.670731	60.2	155.3	86.5	194.2	1	1.2	0	0	not assigned.unknown	not assigned.unknown
TC7842	41.4	110.9	39.1	80.9	1	1	0	0	not assigned.unknown	not assigned.unknown
NODE_29375_length_156_cov_61.224358	24.1	59.7	8.7	68.9	1	3	0	0	not assigned.unknown	not assigned.unknown
NODE_8705_length_135_cov_83.133331	34.1	84.4	22.8	97.2	1	2.1	0	0	not assigned.unknown	not assigned.unknown
TC20247	30.5	74.5	18	57.4	1	1.7	0	0	not assigned.unknown	not assigned.unknown
50317933	26.9	65.5	36.6	104.8	1	1.5	0	0	not assigned.unknown	not assigned.unknown
50316650	39.5	94.9	43.5	119.5	1	1.5	0	0	not assigned.unknown	not assigned.unknown
TC15677	102.8	260.1	120.6	335.2	1	1.5	0	0	not assigned.unknown	not assigned.unknown
NODE_4677_length_304_cov_182.253296	46.1	111	58.1	133.3	1	1.2	0	0	not assigned.unknown	not assigned.unknown
157973849	42.5	100.5	46.5	121.4	1	1.4	0	0	not assigned.unknown	not assigned.unknown
NODE_30737_length_102_cov_38.274509	21.1	49.4	15.3	38.3	1	1.3	0	0	not assigned.unknown	not assigned.unknown
NODE_21516_length_83_cov_53.602409	21	48.8	19.3	46.1	1	1.3	0	0	not assigned.unknown	not assigned.unknown
F7SND4004JCEL4	36.1	80.2	32.7	67.1	1	1	0	0	not assigned.unknown	not assigned.unknown
TC1530	33.6	70.9	28.1	93.7	1	1.7	0	0	not assigned.unknown	not assigned.unknown
TC5396	101.5	218.3	133.7	324.8	1	1.3	0	0	not assigned.unknown	not assigned.unknown
NODE_19735_length_213_cov_111.037560	125.7	277.3	164.2	392.2	1	1.3	0	0	not assigned.unknown	not assigned.unknown
NODE_36115_length_61_cov_51.540985	38.8	83.8	28.3	62.2	1	1.1	0	0	not assigned.unknown	not assigned.unknown
F7SND4003GVIWF	83.7	168	83.3	206	1	1.3	0	0	not assigned.unknown	not assigned.unknown
NODE_3078_length_127_cov_354.251984	622.4	301.4	264.7	106.1	-1	-1.3	1.2	1.5	not assigned.unknown	not assigned.unknown
NODE_3873_length_202_cov_90.247528	113	55.6	36.7	6.1	-1	-2.6	1.6	3.2	not assigned.unknown	not assigned.unknown
TC15503	273.6	113.8	2356.6	283.7	-1	-3.1	-3.1	-1.3	not assigned.unknown	not assigned.unknown
TC4460	127.1	36.1	642.3	231.3	-1	-1.5	-2.3	-2.7	not assigned.unknown	not assigned.unknown
NODE_27524_length_150_cov_34.246666	35.9	2.1	259.2	60.4	-4	-2.1	-2.9	-4.8	not assigned.unknown	not assigned.unknown
NODE_33878_length_202_cov_29.054455	14.1	0.1	79.1	37.3	-7	-1.1	-2.5	-8.5	not assigned.unknown	not assigned.unknown
TC7861	116.9	57	75.3	26.5	-1	-1.5	0	1.1	not assigned.unknown	not assigned.unknown
NODE_17985_length_179_cov_24.458101	57.3	27	40.6	7.5	-1	-2.4	0	1.8	not assigned.unknown	not assigned.unknown
TC17429	54.5	24.7	129.6	23.1	-1	-2.5	-1.2	0	not assigned.unknown	not assigned.unknown
NODE_37086_length_227_cov_53.229076	37.2	14	83.8	15.8	-1	-2.4	-1.2	0	not assigned.unknown	not assigned.unknown
NODE_47321_length_253_cov_21.770750	35.2	12	79.8	8.8	-1	-3.2	-1.2	0	not assigned.unknown	not assigned.unknown
TC15850	62.8	20.4	369.2	19.8	-1	-4.2	-2.6	0	not assigned.unknown	not assigned.unknown
136141667	275.2	87.5	1757.6	157	-1	-3.5	-2.7	0	not assigned.unknown	not assigned.unknown
157975257	90.4	27.3	466	37.4	-1	-3.6	-2.4	0	not assigned.unknown	not assigned.unknown
157974507	107.6	31.4	50.9	19.2	-1	-1.4	1.1	0	not assigned.unknown	not assigned.unknown
TC16653	440.3	117.2	185	78.3	-1	-1.2	1.3	0	not assigned.unknown	not assigned.unknown
NODE_18665_length_222_cov_39.373875	239.1	64.4	104.1	35.8	-1	-1.5	1.2	0	not assigned.unknown	not assigned.unknown
NODE_12185_length_126_cov_45.880951	26.1	7	67.2	7	-1	-3.3	-1.4	0	not assigned.unknown	not assigned.unknown
NODE_12575_length_187_cov_39.379681	17.7	3.2	78	6.5	-2	-3.6	-2.1	0	not assigned.unknown	not assigned.unknown
TC9039	289.4	47.3	563.2	220.3	-2	-1.4	0	-2.2	not assigned.unknown	not assigned.unknown
NODE_1260_length_121_cov_72.107437	59.5	9.1	210.1	22	-2	-3.3	-1.8	0	not assigned.unknown	not assigned.unknown
NODE_24381_length_220_cov_15.645454	191.3	25.2	210.1	85.4	-2	-1.3	0	-1.8	not assigned.unknown	not assigned.unknown
TC1151	14.9	1.8	42.6	10.5	-3	-2	-1.5	0	not assigned.unknown	not assigned.unknown
NODE_56595_length_190_cov_8.805264	43.3	5.1	88.7	24.3	-3	-1.9	0	-2.3	not assigned.unknown	not assigned.unknown
TC1653	30.3	3.6	63.8	8.9	-3	-2.8	-1.1	0	not assigned.unknown	not assigned.unknown
NODE_22151_length_136_cov_42.507355	21.7	2.4	58.7	13.5	-3	-2.1	-1.4	0	not assigned.unknown	not assigned.unknown
F7SND4003HCB8N	108.7	7.4	37.4	10.9	-3	-1.8	1.5	0	not assigned.unknown	not assigned.unknown
NODE_74874_length_127_cov_25.826771	26.2	1.7	72.8	4.8	-3	-3.9	-1.5	0	not assigned.unknown	not assigned.unknown
NODE_34090_length_176_cov_48.744320	65.8	4.1	28.5	7	-4	-2	1.2	0	not assigned.unknown	not assigned.unknown
NODE_91067_length_165_cov_4.945455	42	2.5	17.2	0.2	-4	-6.4	1.3	0	not assigned.unknown	not assigned.unknown
NODE_57697_length_123_cov_13.788618	286.5	13.1	50.9	9	-4	-2.5	2.5	0	not assigned.unknown	not assigned.unknown
TC19061	81.3	3.1	37.4	2.5	-4	-3.9	1.1	0	not assigned.unknown	not assigned.unknown
50320972	82.1	2.6	29.2	1.9	-5	-3.9	1.5	0	not assigned.unknown	not assigned.unknown
TC18845	89.9	2.6	66.4	26.6	-5	-1.3	0	-3.4	not assigned.unknown	not assigned.unknown
50317636	99.9	2.9	33.6	3	-5	-3.5	1.6	0	not assigned.unknown	not assigned.unknown
F7SND4003G24LE	101.3	2.6	31.5	4.9	-5	-2.7	1.7	0	not assigned.unknown	not assigned.unknown
TC15132	47.9	1	16.5	2.1	-5	-3	1.5	0	not assigned.unknown	not assigned.unknown
NODE_16251_length_131_cov_53.183205	42.8	0.7	11.9	0.3	-5	-5.3	1.8	0	not assigned.unknown	not assigned.unknown
TC21101	46.2	0.6	19	0.2	-6	-6.6	1.3	0	not assigned.unknown	not assigned.unknown
TC13355	132.7	1.7	41.1	0.3	-6	-7.1	1.7	0	not assigned.unknown	not assigned.unknown
TC21943	138.7	1.7	25.6	4	-6	-2.7	2.4	0	not assigned.unknown	not assigned.unknown
50316745	124.1	1.5	21.2	2.4	-6	-3.1	2.5	0	not assigned.unknown	not assigned.unknown
F7SND4003F3X24	163.3	2	68.5	0.4	-6	-7.4	1.3	0	not assigned.unknown	not assigned.unknown
F7SND4003HGZQH	315.9	3.5	73.2	1.2	-6	-5.9	2.1	0	not assigned.unknown	not assigned.unknown
NODE_14043_length_114_cov_397.868408	155.5	1.5	76.1	6	-6	-3.7	1	0	not assigned.unknown	not assigned.unknown
F7SND4003FL1QK	157.2	1.5	71.9	2	-6	-5.2	1.1	0	not assigned.unknown	not assigned.unknown
NODE_2620_length_97_cov_123.505157	101.9	1	20.4	0	-6	-5.4	2.3	0	not assigned.unknown	not assigned.unknown
TC5102	266.1	2.4	48.9	5.7	-6	-3.1	2.4	0	not assigned.unknown	not assigned.unknown
NODE_14021_length_171_cov_11.801169	77.9	0.5	16.8	1.7	-7	-3.3	2.2	0	not assigned.unknown	not assigned.unknown
50316907	92.2	0.6	13.1	0.7	-7	-4.2	2.8	0	not assigned.unknown	not assigned.unknown
NODE_6436_length_219_cov_371.808228	201.9	1.3	53.9	2.3	-7	-4.6	1.9	0	not assigned.unknown	not assigned.unknown
157973455	86.6	0.5	14.9	0.6	-7	-4.6	2.5	0	not assigned.unknown	not assigned.unknown
TC10455	405.9	2.2	146.7	8.9	-7	-4	1.5	0	not assigned.unknown	not assigned.unknown
F7SND4003F64NH	38.8	0.2	13.3	0	-7	-4.7	1.5	0	not assigned.unknown	not assigned.unknown
TC3800	302.2	1.5	113.1	12.1	-7	-3.2	1.4	0	not assigned.unknown	not assigned.unknown
TC18031	65	0.3	23	1.1	-7	-4.4	1.5	0	not assigned.unknown	not assigned.unknown
TC13384	108	0.5	29	0.2	-7	-7.2	1.9	0	not assigned.unknown	not assigned.unknown
NODE_10287_length_133_cov_13.451128	123.7	0.5	30.3	1	-8	-4.9	2	0	not assigned.unknown	not assigned.unknown
NODE_22633_length_146_cov_67.356163	57.5	0.1	20.4	0.5	-9	-5.4	1.5	0	not assigned.unknown	not assigned.unknown
NODE_6284_length_342_cov_157.131577	107.1	53.2	116.7	25.2	-1	-2.2	0	0	not assigned.unknown	not assigned.unknown
TC8485	64.2	31.8	119.4	25.1	-1	-2.3	0	0	not assigned.unknown	not assigned.unknown
TC10120	121.6	55.6	197	84.3	-1	-1.2	0	0	not assigned.unknown	not assigned.unknown
F7SND4003GCQDL	61.2	29.3	90.8	38.8	-1	-1.2	0	0	not assigned.unknown	not assigned.unknown
TC22690	152.8	73	203	79.7	-1	-1.3	0	0	not assigned.unknown	not assigned.unknown
TC13334	67.3	30.8	85.7	19.3	-1	-2.2	0	0	not assigned.unknown	not assigned.unknown
NODE_8995_length_125_cov_200.240005	162.3	58.6	116.1	51.5	-1	-1.2	0	0	not assigned.unknown	not assigned.unknown
TC5656	79.5	28.1	110.1	32.6	-1	-1.8	0	0	not assigned.unknown	not assigned.unknown
F7SND4003GPT15	49.5	16.1	55.3	23.1	-1	-1.3	0	0	not assigned.unknown	not assigned.unknown
TC16574	48.6	15.2	60.9	24.7	-1	-1.3	0	0	not assigned.unknown	not assigned.unknown
TC3774	156.4	43.6	108.8	33.4	-1	-1.7	0	0	not assigned.unknown	not assigned.unknown
TC19481	89.8	25.1	47.2	11.5	-1	-2	0	0	not assigned.unknown	not assigned.unknown
TC4318	24.3	6.4	43.5	12.6	-1	-1.8	0	0	not assigned.unknown	not assigned.unknown
NODE_14045_length_139_cov_21.417267	35.3	9.2	42.5	11.3	-1	-1.9	0	0	not assigned.unknown	not assigned.unknown
TC2626	29	8	25.3	5.4	-1	-2.2	0	0	not assigned.unknown	not assigned.unknown
50320925	40.6	10.1	41.2	8.9	-2	-2.2	0	0	not assigned.unknown	not assigned.unknown
F7SND4003GP3CB	32.6	8.4	49.3	9.4	-2	-2.4	0	0	not assigned.unknown	not assigned.unknown
TC17406	48.8	11.1	77	13.1	-2	-2.6	0	0	not assigned.unknown	not assigned.unknown
NODE_44841_length_235_cov_12.817021	32.4	6.7	47.3	11.2	-2	-2.1	0	0	not assigned.unknown	not assigned.unknown
F7SND4003GEWVH	27	5.3	31.4	5.4	-2	-2.5	0	0	not assigned.unknown	not assigned.unknown
NODE_26616_length_155_cov_53.851612	26.6	5	37.6	11.6	-2	-1.7	0	0	not assigned.unknown	not assigned.unknown
NODE_2832_length_586_cov_93.310577	63.5	12.1	77.9	12.2	-2	-2.7	0	0	not assigned.unknown	not assigned.unknown
NODE_5503_length_432_cov_102.953705	121.9	23.6	168.5	25.8	-2	-2.7	0	0	not assigned.unknown	not assigned.unknown
NODE_44919_length_148_cov_32.452702	33.7	6.1	33.5	1.7	-2	-4.3	0	0	not assigned.unknown	not assigned.unknown
NODE_2943_length_148_cov_29.040541	30.4	5	47.4	10.3	-2	-2.2	0	0	not assigned.unknown	not assigned.unknown
TC17522	51	8	61.7	22.8	-2	-1.4	0	0	not assigned.unknown	not assigned.unknown
NODE_43104_length_301_cov_35.790699	19.6	3.1	22.2	2.9	-2	-2.9	0	0	not assigned.unknown	not assigned.unknown
NODE_48608_length_61_cov_37.491802	19.4	2.9	37.1	2.5	-2	-3.9	0	0	not assigned.unknown	not assigned.unknown
F7SND4003FNT5V	39.7	5.8	49.4	4.7	-2	-3.4	0	0	not assigned.unknown	not assigned.unknown
TC12175	39.8	5.3	36.6	2.3	-2	-4	0	0	not assigned.unknown	not assigned.unknown
50319734	165.4	19	107.2	41	-3	-1.4	0	0	not assigned.unknown	not assigned.unknown
NODE_10496_length_128_cov_33.898438	27.5	3.2	12.1	0.8	-3	-3.9	0	0	not assigned.unknown	not assigned.unknown
50320503	90.8	9.9	76.8	25.2	-3	-1.6	0	0	not assigned.unknown	not assigned.unknown
NODE_52411_length_436_cov_12.256881	19.4	1.8	14.5	1.4	-3	-3.4	0	0	not assigned.unknown	not assigned.unknown
NODE_23762_length_61_cov_9.721312	56.5	4.7	46.7	6.6	-3	-2.8	0	0	not assigned.unknown	not assigned.unknown
TC6766	14.4	1.2	28.2	2.5	-3	-3.5	0	0	not assigned.unknown	not assigned.unknown
NODE_20653_length_362_cov_12.618785	12.4	0.9	32.3	1.1	-3	-4.9	0	0	not assigned.unknown	not assigned.unknown
NODE_16900_length_136_cov_179.272064	108	6.7	56	10.9	-4	-2.4	0	0	not assigned.unknown	not assigned.unknown
TC3471	38.3	2.4	22.2	2.8	-4	-3	0	0	not assigned.unknown	not assigned.unknown
NODE_555_length_171_cov_27.684210	33.7	2	21	1.3	-4	-4	0	0	not assigned.unknown	not assigned.unknown
NODE_21251_length_351_cov_35.572651	23.7	1.1	13.5	1.2	-4	-3.5	0	0	not assigned.unknown	not assigned.unknown
NODE_54166_length_130_cov_20.992308	20.7	0.9	10.4	0.3	-4	-5.1	0	0	not assigned.unknown	not assigned.unknown
TC3540	75.1	2.7	39.8	0.9	-4	-5.5	0	0	not assigned.unknown	not assigned.unknown
NODE_12274_length_166_cov_48.108433	25.2	0.8	46.7	5.5	-5	-3.1	0	0	not assigned.unknown	not assigned.unknown
NODE_32020_length_255_cov_19.125490	25.7	0.8	13.2	0.5	-5	-4.7	0	0	not assigned.unknown	not assigned.unknown
TC19451	19.8	0	22.5	2	-5	-3.5	0	0	not assigned.unknown	not assigned.unknown
F7SND4003FZTGR	56.4	1.1	29.3	3.4	-5	-3.1	0	0	not assigned.unknown	not assigned.unknown
F7SND4003F5VAX	20.6	0.4	23.7	0.2	-5	-6.9	0	0	not assigned.unknown	not assigned.unknown
50317115	32.3	0.6	16.5	0.3	-5	-5.8	0	0	not assigned.unknown	not assigned.unknown
50317379	24.7	0.4	14.1	0.2	-5	-6.1	0	0	not assigned.unknown	not assigned.unknown
F7SND4003G7KHP	14.1	0.2	12.4	0.8	-6	-4	0	0	not assigned.unknown	not assigned.unknown
NODE_2621_length_240_cov_50.483334	45.6	0.6	25.5	0	-6	-5.7	0	0	not assigned.unknown	not assigned.unknown
50318352	31.8	0.4	20.3	0.3	-6	-6.1	0	0	not assigned.unknown	not assigned.unknown
NODE_22773_length_241_cov_24.775934	57.4	0.7	29.8	2.2	-6	-3.8	0	0	not assigned.unknown	not assigned.unknown
TC15486	61.9	0.7	37	0.7	-6	-5.7	0	0	not assigned.unknown	not assigned.unknown
50319315	22.9	0.2	11.9	0.1	-6	-6.9	0	0	not assigned.unknown	not assigned.unknown
50316955	25.3	0.2	13	0.2	-7	-6	0	0	not assigned.unknown	not assigned.unknown
NODE_33563_length_387_cov_20.521963	27	0.2	10.5	0.3	-7	-5.1	0	0	not assigned.unknown	not assigned.unknown
50320475	14.5	0.1	13.4	0.3	-7	-5.5	0	0	not assigned.unknown	not assigned.unknown
50317968	15.3	0.1	12.4	0.2	-7	-6	0	0	not assigned.unknown	not assigned.unknown
50317342	17.3	0.1	11	0	-7	-4.5	0	0	not assigned.unknown	not assigned.unknown
TC7780	202.2	1.2	112.7	2.9	-7	-5.3	0	0	not assigned.unknown	not assigned.unknown
50320177	17.9	0.1	12.7	0.3	-7	-5.4	0	0	not assigned.unknown	not assigned.unknown
TC9101	15.6	59.9	38.2	86.2	1	1.2	0	0	protein.degradation	LOL3 (LSD ONE LIKE 3); caspase/ cysteine-type endopeptidase Metacaspase AtMCP1b. Arginine/lysine-specific cysteine protease activity. Induces apoptosis in yeast. Contains Pfam profile PF00656: ICE-like protease (caspase) p20 domain similar to latex-abund
TC1456	36.1	13.2	109.5	5.6	-1	-4.3	-1.6	0	protein.degradation.cysteine protease	cysteine proteinase, putative similar to cysteine proteinase, putative [Arabidopsis thaliana] (TAIR:AT3G48350.1); similar to Vignain precursor (Cysteine endopeptidase) (GB:O65039); contains InterPro domain Peptidase, cysteine peptidase active site; (Int
TC10748	0.6	54.7	4	58.7	6	3.9	0	0	protein.degradation.metalloprotease	matrixin family protein similar to matrixin family protein [Arabidopsis thaliana] (TAIR:AT1G24140.1); similar to Peptidase M10A and M12B, matrixin and adamalysin; Peptidase, metallopeptidases [Medicago truncatula] (GB:ABE93630.1); contains InterPro doma
TC8931	3.4	23.7	30.1	117.6	2	2	-3.1	-2.3	protein.degradation.serine protease	SCPL33 (serine carboxypeptidase-like 33); serine carboxypeptidase similar to SCPL34, serine carboxypeptidase [Arabidopsis thaliana] (TAIR:AT5G23210.1); similar to Os01g0332500 [Oryza sativa (japonica cultivar-group)] (GB:NP_001042932.1); similar to Os05
NODE_1490_length_481_cov_18.463617	14	38.5	10.6	32	1	1.6	0	0	protein.degradation.serine protease	ATP-dependent Clp protease ClpB protein-related similar to heat shock protein-related [Arabidopsis thaliana] (TAIR:AT2G29970.1); similar to expressed protein [Oryza sativa (japonica cultivar-group)] (GB:ABA91056.1); similar to Os12g0104300 [Oryza sativa
NODE_50741_length_139_cov_6.985611	4	99.3	25	148.2	4	2.6	-2.6	0	protein.degradation.subtilases	subtilase family protein similar to subtilase family protein [Arabidopsis thaliana] (TAIR:AT1G20150.1); similar to subtilisin-like protein [Glycine max] (GB:AAK53589.1); similar to subtilisin-type protease precursor [Glycine max] (GB:AAK53065.1); simila
NODE_4997_length_133_cov_234.571426	4.8	100.3	21.8	120.4	4	2.5	-2.2	0	protein.degradation.subtilases	subtilase family protein similar to subtilase family protein [Arabidopsis thaliana] (TAIR:AT1G20150.1); similar to subtilisin-like protein [Glycine max] (GB:AAK53589.1); similar to subtilisin-type protease precursor [Glycine max] (GB:AAK53065.1); simila
TC15738	7.6	143.7	35.8	194.5	4	2.4	-2.2	0	protein.degradation.subtilases	subtilase family protein similar to subtilase family protein [Arabidopsis thaliana] (TAIR:AT1G20150.1); similar to subtilisin-like protein [Glycine max] (GB:AAK53589.1); similar to subtilisin-type protease precursor [Glycine max] (GB:AAK53065.1); simila
F7SND4004H3WAB	7	121.5	27.9	147.4	4	2.4	-2	0	protein.degradation.subtilases	subtilase family protein similar to subtilase family protein [Arabidopsis thaliana] (TAIR:AT1G20150.1); similar to subtilisin-like protein [Glycine max] (GB:AAK53589.1); similar to subtilisin-type protease precursor [Glycine max] (GB:AAK53065.1); simila
284022831	3.5	59.3	20.1	77	4	1.9	-2.5	0	protein.degradation.subtilases	subtilase family protein similar to subtilase family protein [Arabidopsis thaliana] (TAIR:AT1G20150.1); similar to subtilisin-like protein [Glycine max] (GB:AAK53589.1); similar to subtilisin-type protease precursor [Glycine max] (GB:AAK53065.1); simila
F7SND4004INVJ6	7	115.6	38	164.9	4	2.1	-2.4	0	protein.degradation.subtilases	subtilase family protein similar to subtilase family protein [Arabidopsis thaliana] (TAIR:AT1G20150.1); similar to subtilisin-like protein [Glycine max] (GB:AAK53589.1); similar to subtilisin-type protease precursor [Glycine max] (GB:AAK53065.1); simila
NODE_16913_length_257_cov_279.190674	3.7	67.7	15.1	76	4	2.3	0	0	protein.degradation.subtilases	subtilase family protein similar to subtilase family protein [Arabidopsis thaliana] (TAIR:AT1G20150.1); similar to subtilisin-like protein [Glycine max] (GB:AAK53589.1); similar to subtilisin-type protease precursor [Glycine max] (GB:AAK53065.1); simila
NODE_29939_length_1201_cov_10.838468	6.5	115.1	19.5	136.4	4	2.8	0	0	protein.degradation.subtilases	subtilase family protein similar to subtilase family protein [Arabidopsis thaliana] (TAIR:AT1G20150.1); similar to subtilisin-like protein [Glycine max] (GB:AAK53589.1); similar to subtilisin-type protease precursor [Glycine max] (GB:AAK53065.1); simila
NODE_70393_length_193_cov_6.113990	5.3	84.7	13.7	56	4	2	0	0	protein.degradation.subtilases	subtilase family protein similar to subtilase family protein [Arabidopsis thaliana] (TAIR:AT1G20160.1); similar to subtilisin-like protein [Glycine max] (GB:AAK53589.1); similar to subtilisin-type protease precursor [Glycine max] (GB:AAK53065.1); simila
NODE_43441_length_100_cov_13.020000	1.7	23.8	4.2	28.8	3	2.8	0	0	protein.degradation.subtilases	subtilase family protein similar to subtilase family protein [Arabidopsis thaliana] (TAIR:AT1G20150.1); similar to subtilisin-like protein [Glycine max] (GB:AAK53589.1); similar to subtilisin-type protease precursor [Glycine max] (GB:AAK53065.1); simila
NODE_3797_length_326_cov_83.404907	93.7	43.6	159.8	41.9	-1	-1.9	0	0	protein.degradation.subtilases	ARA12; subtilase subtilisin-like protease that has been located in stem and siliques but not roots. Identical to Subtilisin-like protease precursor (EC 3.4.21.-) (Cucumisin-like serine protease) (ARA12) [Arabidopsis Thaliana] (GB:O65351;GB:P80854;GB:Q39
TC15590	126	55	195	55	-1	-1.8	0	0	protein.degradation.subtilases	ARA12; subtilase subtilisin-like protease that has been located in stem and siliques but not roots. Identical to Subtilisin-like protease precursor (EC 3.4.21.-) (Cucumisin-like serine protease) (ARA12) [Arabidopsis Thaliana] (GB:O65351;GB:P80854;GB:Q39
NODE_5057_length_61_cov_198.901642	107.4	43.7	83.4	27.2	-1	-1.6	0	0	protein.degradation.subtilases	ARA12; subtilase subtilisin-like protease that has been located in stem and siliques but not roots. Identical to Subtilisin-like protease precursor (EC 3.4.21.-) (Cucumisin-like serine protease) (ARA12) [Arabidopsis Thaliana] (GB:O65351;GB:P80854;GB:Q39
NODE_54246_length_186_cov_21.161291	29.5	61.9	36.7	73.5	1	1	0	0	protein.degradation.ubiquitin	phosphatidylinositol 3- and 4-kinase family protein similar to phosphatidylinositol 3- and 4-kinase family protein [Arabidopsis thaliana] (TAIR:AT2G03890.1); similar to phosphatidylinositol 3- and 4-kinase family protein [Arabidopsis thaliana] (TAIR:AT1
TC8701	31.4	68.9	35.2	86.2	1	1.3	0	0	protein.degradation.ubiquitin.E2	UBC28; ubiquitin-protein ligase similar to UBC9 (UBIQUITIN CONJUGATING ENZYME 9), ubiquitin-protein ligase [Arabidopsis thaliana] (TAIR:AT4G27960.2); similar to ubiquitin carrier-like protein [Arachis hypogaea] (GB:ABI84263.1); similar to ubiquitin conj
F7SND4004JT330	13.2	56	24.3	63.4	2	1.4	0	0	protein.postranslational modification	CIPK12 (CIPK12); kinase Encodes CBL-interacting protein kinase 12 (CIPK12). similar to CIPK19 (CIPK19), kinase [Arabidopsis thaliana] (TAIR:AT5G45810.1); similar to CIPK13 (CIPK13), kinase [Arabidopsis thaliana] (TAIR:AT2G34180.1); similar to CIPK18 (CIP
NODE_56323_length_61_cov_14.918033	11.7	45.7	16	39.5	2	1.3	0	0	protein.postranslational modification	CIPK12 (CIPK12); kinase Encodes CBL-interacting protein kinase 12 (CIPK12). similar to CIPK19 (CIPK19), kinase [Arabidopsis thaliana] (TAIR:AT5G45810.1); similar to CIPK13 (CIPK13), kinase [Arabidopsis thaliana] (TAIR:AT2G34180.1); similar to CIPK18 (CIP
NODE_67195_length_458_cov_18.558952	15.7	54	34.7	78.4	1	1.2	0	0	protein.postranslational modification	CIPK12 (CIPK12); kinase Encodes CBL-interacting protein kinase 12 (CIPK12). similar to CIPK19 (CIPK19), kinase [Arabidopsis thaliana] (TAIR:AT5G45810.1); similar to CIPK13 (CIPK13), kinase [Arabidopsis thaliana] (TAIR:AT2G34180.1); similar to CIPK18 (CIP
TC16246	20.1	69	34.9	73	1	1.1	0	0	protein.postranslational modification	CIPK12 (CIPK12); kinase Encodes CBL-interacting protein kinase 12 (CIPK12). similar to CIPK19 (CIPK19), kinase [Arabidopsis thaliana] (TAIR:AT5G45810.1); similar to CIPK13 (CIPK13), kinase [Arabidopsis thaliana] (TAIR:AT2G34180.1); similar to CIPK18 (CIP
TC16901	23.7	81.4	46.9	91.3	1	1	0	0	protein.postranslational modification	CIPK12 (CIPK12); kinase Encodes CBL-interacting protein kinase 12 (CIPK12). similar to CIPK19 (CIPK19), kinase [Arabidopsis thaliana] (TAIR:AT5G45810.1); similar to CIPK13 (CIPK13), kinase [Arabidopsis thaliana] (TAIR:AT2G34180.1); similar to CIPK18 (CIP
TC3977	30.6	7.9	39.6	11.9	-2	-1.7	0	0	protein.postranslational modification	CIPK10 (CBL-INTERACTING PROTEIN KINASE 10); kinase Encodes a CBL-interacting protein kinase with similarity to SOS protein kinase. similar to CIPK2 (CBL-INTERACTING PROTEIN KINASE 2), kinase [Arabidopsis thaliana] (TAIR:AT5G07070.1); similar to CBL-inter
TC17858	8.5	33.6	3	18.5	2	2.6	0	0	protein.postranslational modification.kinase.receptor like cytoplasmatic kinase VII	protein kinase family protein similar to protein kinase family protein [Arabidopsis thaliana] (TAIR:AT3G20530.1); similar to Protein kinase [Medicago truncatula] (GB:ABE83211.1); contains InterPro domain Protein kinase-like; (InterPro:IPR011009); contai
170677114	105	47.7	394.1	37.5	-1	-3.4	-1.9	0	redox.ascorbate and glutathione.glutathione	ATGPX6 (GLUTATHIONE PEROXIDASE 6); glutathione peroxidase Encodes glutathione peroxidase. Identical to Probable phospholipid hydroperoxide glutathione peroxidase 6, mitochondrial precursor (EC 1.11.1.12) (PHGPx) (AtGPX1) (GPX6) [Arabidopsis Thaliana] (GB
TC12487	5.8	56	24.1	56.4	3	1.2	-2.1	0	redox.thioredoxin	ATTRX2 (Arabidopsis thioredoxin h2, thioredoxin H-type 1); thiol-disulfide exchange intermediate encodes a cytosolic thioredoxin that reduces disulfide bridges of target proteins by the reversible formation of a disulfide bridge between two neighboring C
TC19115	12	0.7	14.6	0.4	-4	-5.2	0	0	RNA.processing.ribonucleases	RNS1 (RIBONUCLEASE 1); endoribonuclease member of the ribonuclease T2 family, responds to inorganic phosphate starvation, and inhibits production of anthocyanin. Also involved in wound-induced signaling independent of jasmonic acid. Identical to Ribonuc
NODE_31495_length_274_cov_20.270073	114.4	7.6	41.7	5.1	-3	-3	1.5	0	RNA.regulation of transcription.Aux/IAA family	IAA16 (indoleacetic acid-induced protein 16); transcription factor early auxin-induced (IAA16) Identical to Auxin-responsive protein IAA16 (Indoleacetic acid-induced protein 16) (IAA16) [Arabidopsis Thaliana] (GB:O24407); similar to IAA7 (AUXIN RESISTANT
TC16936	231.3	13.6	53.2	7.1	-4	-2.9	2.1	0	RNA.regulation of transcription.Aux/IAA family	IAA14 (SOLITARY ROOT); transcription factor IAA14 is a member of the Aux/IAA protein family. Involved in lateral root development. Gain of function mutation decreases auxin-inducible gene expression. Protein is localized to the nucleus. Expressed in st
TC19042	267.5	44.3	155	61.1	-2	-1.3	0	0	RNA.regulation of transcription.Aux/IAA family	IAA14 (SOLITARY ROOT); transcription factor IAA14 is a member of the Aux/IAA protein family. Involved in lateral root development. Gain of function mutation decreases auxin-inducible gene expression. Protein is localized to the nucleus. Expressed in st
TC9189	18.3	46.4	12.5	37.4	1	1.6	0	0	RNA.regulation of transcription.bHLH,Basic Helix-Loop-Helix family	UNE12 (unfertilized embryo sac 12); DNA binding / transcription factor similar to basic helix-loop-helix (bHLH) family protein [Arabidopsis thaliana] (TAIR:AT1G03040.1); similar to unknown [Solanum tuberosum] (GB:ABB16991.1); contains InterPro domain Hel
TC9190	57.1	141.8	36.1	100.1	1	1.5	0	0	RNA.regulation of transcription.bHLH,Basic Helix-Loop-Helix family	UNE12 (unfertilized embryo sac 12); DNA binding / transcription factor similar to basic helix-loop-helix (bHLH) family protein [Arabidopsis thaliana] (TAIR:AT1G03040.1); similar to unknown [Solanum tuberosum] (GB:ABB16991.1); contains InterPro domain Hel
TC12615	39.1	0.1	13.6	0.1	-8	-7.1	1.5	0	RNA.regulation of transcription.bZIP transcription factor family	bZIP transcription factor family protein similar to bZIP transcription factor family protein [Arabidopsis thaliana] (TAIR:AT2G42380.2); similar to bZIP transcription factor bZIP50 [Glycine max] (GB:ABI34644.1); contains InterPro domain Eukaryotic transc
NODE_81420_length_63_cov_35.730160	3.9	21.1	2.7	18.6	2	2.8	0	0	RNA.regulation of transcription.GRAS transcription factor family	SCL1 (SCARECROW-LIKE 1); transcription factor Encodes a scarecrow-like protein (SCL1). Member of GRAS gene family. similar to PAT1 (PHYTOCHROME A SIGNAL TRANSDUCTION 1), transcription factor [Arabidopsis thaliana] (TAIR:AT5G48150.2); similar to GRAS6 [So
NODE_26732_length_161_cov_80.204971	7.5	37.6	21.7	52.9	2	1.3	0	0	RNA.regulation of transcription.MYB domain transcription factor family	MYB111 (myb domain protein 111); DNA binding / transcription factor Encodes a putative transcription factor (MYB48). Identical to Transcription factor MYB48 (Myb-related protein 48) (AtMYB48) (MYB48) [Arabidopsis Thaliana] (GB:Q9LX82;GB:Q4JL82;GB:Q67YJ3)
TC7771	21.8	3.5	70.7	18.7	-2	-1.9	-1.7	-2.4	RNA.regulation of transcription.MYB-related transcription factor family	CPC (CAPRICE); DNA binding / transcription factor Nuclear-localized R3-type MYB transcription factor. Positive regulator of hair-cell differentiation. Preferentially transcribed in hairless cells. Moves from atrichoblasts into trichoblast via plasmodesma
NODE_19789_length_259_cov_11.312741	7.3	55.6	26.5	56.3	2	1.1	0	0	RNA.regulation of transcription.putative transcription regulator	mechanosensitive ion channel domain-containing protein / MS ion channel domain-containing protein similar to mechanosensitive ion channel domain-containing protein / MS ion channel domain-containing protein [Arabidopsis thaliana] (TAIR:AT5G12080.2); sim
TC3339	87.1	3.6	16.7	1.6	-4	-3.4	2.4	0	RNA.regulation of transcription.putative transcription regulator	pepsin A similar to aspartyl protease family protein [Arabidopsis thaliana] (TAIR:AT3G54400.1); similar to Peptidase A1, pepsin [Medicago truncatula] (GB:ABE83791.1); contains InterPro domain Peptidase A1, pepsin; (InterPro:IPR001461); contains InterPro
TC2953	64.5	2.2	18.7	2.2	-4	-3.1	1.8	0	RNA.regulation of transcription.putative transcription regulator	pepsin A similar to aspartyl protease family protein [Arabidopsis thaliana] (TAIR:AT3G54400.1); similar to Peptidase A1, pepsin [Medicago truncatula] (GB:ABE83791.1); contains InterPro domain Peptidase A1, pepsin; (InterPro:IPR001461); contains InterPro
NODE_9549_length_115_cov_103.260872	97.3	3.2	20	1.7	-4	-3.6	2.3	0	RNA.regulation of transcription.putative transcription regulator	pepsin A similar to aspartyl protease family protein [Arabidopsis thaliana] (TAIR:AT3G54400.1); similar to Peptidase A1, pepsin [Medicago truncatula] (GB:ABE83791.1); contains InterPro domain Peptidase A1, pepsin; (InterPro:IPR001461); contains InterPro
NODE_10179_length_196_cov_45.301022	12.1	41.8	41	83.4	1	1	-1.8	-1	RNA.regulation of transcription.unclassified	MIF2 (MINI ZINC FINGER 2); DNA binding similar to MIF1 (MINI ZINC FINGER 1), DNA binding / transcription factor [Arabidopsis thaliana] (TAIR:AT1G74660.1); similar to Os11g0128300 [Oryza sativa (japonica cultivar-group)] (GB:NP_001065634.1); similar to Z
TC2341	64.6	8.2	147.3	31.2	-3	-2.2	-1.2	-1.9	RNA.regulation of transcription.unclassified	chloroplast nucleoid DNA-binding protein, putative similar to aspartyl protease family protein [Arabidopsis thaliana] (TAIR:AT5G10760.1); similar to CND41, chloroplast nucleoid DNA binding protein [Nicotiana tabacum] (GB:BAA22813.1); contains InterPro d
TC16246	20.1	69	34.9	73	1	1.1	0	0	RNA.regulation of transcription.WRKY domain transcription factor family	WRKY19 (WRKY DNA-binding protein 19); transcription factor member of MEKK subfamily Identical to Probable WRKY transcription factor 19 (WRKY DNA-binding protein 19) (WRKY19) [Arabidopsis Thaliana] (GB:Q9SZ67); similar to disease resistance protein (TIR-N
TC15774	27.9	65	17	51.4	1	1.6	0	0	RNA.regulation of transcription.WRKY domain transcription factor family	WRKY19 (WRKY DNA-binding protein 19); transcription factor member of MEKK subfamily Identical to Probable WRKY transcription factor 19 (WRKY DNA-binding protein 19) (WRKY19) [Arabidopsis Thaliana] (GB:Q9SZ67); similar to disease resistance protein (TIR-N
TC15644	44.9	101	50.9	105.1	1	1	0	0	RNA.regulation of transcription.WRKY domain transcription factor family	WRKY19 (WRKY DNA-binding protein 19); transcription factor member of MEKK subfamily Identical to Probable WRKY transcription factor 19 (WRKY DNA-binding protein 19) (WRKY19) [Arabidopsis Thaliana] (GB:Q9SZ67); similar to disease resistance protein (TIR-N
NODE_6967_length_121_cov_457.281006	133.6	281.5	78.9	183.6	1	1.2	0	0	S-assimilation.APS	APS1 (ATP sulfurylase 3) encodes ATP sulfurylase, the first enzyme in the sulfate assimilation pathway of Arabidopsis. similar to APS3 (ATP sulfurylase 2), sulfate adenylyltransferase (ATP) [Arabidopsis thaliana] (TAIR:AT4G14680.1); similar to APS4 [Arab
TC8280	53	21.6	138.1	25.2	-1	-2.5	-1.4	0	secondary metabolism.flavonoids.chalcones	aldo/keto reductase, putative similar to aldo/keto reductase, putative [Arabidopsis thaliana] (TAIR:AT1G59950.1); similar to reductase 2 [Hydrangea macrophylla] (GB:AAR89808.1); contains InterPro domain Aldo/keto reductase; (InterPro:IPR001395)
TC2051	45.4	2.9	57.2	4.5	-4	-3.7	0	0	secondary metabolism.flavonoids.dihydroflavonols	oxidoreductase, 2OG-Fe(II) oxygenase family protein similar to oxidoreductase, 2OG-Fe(II) oxygenase family protein [Arabidopsis thaliana] (TAIR:AT4G10490.1); similar to 2OG-Fe(II) oxygenase [Medicago truncatula] (GB:ABE85154.1); contains InterPro domain
TC12983	25.7	5.5	49.1	7.5	-2	-2.7	0	0	secondary metabolism.isoprenoids	beta-amyrin synthase, putative similar to LUP1 (LUPEOL SYNTHASE 1), lupeol synthase [Arabidopsis thaliana] (TAIR:AT1G78970.1); similar to beta-amyrin synthase, putative [Arabidopsis thaliana] (TAIR:AT1G78950.1); similar to ATLUP2 (Arabidopsis thaliana l
NODE_43413_length_121_cov_37.966942	50.9	17.2	58.9	19.8	-1	-1.6	0	0	secondary metabolism.isoprenoids.mevalonate pathway.HMG-CoA reductase	HMG1 (3-HYDROXY-3-METHYLGLUTARYL COA REDUCTASE) Encodes a 3-hydroxy-3-methylglutaryl coenzyme A reductase, which is involved in melavonate biosynthesis and performs the first committed step in isoprenoid biosynthesis. Expression is activated in dark in l
NODE_17124_length_196_cov_31.566326	29.3	77	20.4	53.8	1	1.4	0	0	secondary metabolism.phenylpropanoids	isochorismatase hydrolase family protein similar to hypothetical protein [Plantago major] (GB:CAH59421.1); contains InterPro domain Isochorismatase hydrolase; (InterPro:IPR000868)
F7SND4003GFEXQ	20.2	83.1	34.1	65.4	2	0.9	0	0	secondary metabolism.phenylpropanoids.lignin biosynthesis.4CL	4CL5 (4-COUMARATE:COA LIGASE 5); 4-coumarate-CoA ligase The gene encodes a 4-coumarate coenzyme A ligase being able to use sinapate as substrate. The catalytic efficiency was in the following (descending) order: p-coumaric acid, caffeic acid, 5-OH-ferul
TC61	40.6	143.5	55.1	107.5	1	1	0	0	secondary metabolism.phenylpropanoids.lignin biosynthesis.4CL	4CL2 (4-coumarate:CoA ligase 2); 4-coumarate-CoA ligase encodes an isoform of 4-coumarate:CoA ligase (4CL), which is involved in the last step of the general phenylpropanoid pathway. The catalytic efficiency was in the following (descending) order: p-co
NODE_1314_length_1712_cov_56.133762	41.5	138.9	56.7	113.7	1	1	0	0	secondary metabolism.phenylpropanoids.lignin biosynthesis.4CL	4CL2 (4-coumarate:CoA ligase 2); 4-coumarate-CoA ligase encodes an isoform of 4-coumarate:CoA ligase (4CL), which is involved in the last step of the general phenylpropanoid pathway. The catalytic efficiency was in the following (descending) order: p-co
TC10466	30.8	4.1	31.1	1.4	-2	-4.5	0	0	secondary metabolism.phenylpropanoids.lignin biosynthesis.CAD	mannitol dehydrogenase, putative Identical to Probable mannitol dehydrogenase (EC 1.1.1.255) (NAD-dependent mannitol dehydrogenase) (CAD1) [Arabidopsis Thaliana] (GB:P42734); similar to mannitol dehydrogenase, putative [Arabidopsis thaliana] (TAIR:AT2G2
F7SND4004JXF0B	6.1	32.8	6.7	34.9	2	2.4	0	0	secondary metabolism.phenylpropanoids.lignin biosynthesis.F5H	FAH1 (FERULATE-5-HYDROXYLASE 1); ferulate 5-hydroxylase encodes ferulate 5-hydroxylase (F5H). Involved in lignin biosynthesis. Identical to Cytochrome P450 84A1 (EC 1.14.-.-) (Ferulate-5-hydroxylase) (F5H) (CYP84A1) [Arabidopsis Thaliana] (GB:Q42600); si
TC9076	34.6	186.6	39.3	178.8	2	2.2	0	0	secondary metabolism.phenylpropanoids.lignin biosynthesis.F5H	FAH1 (FERULATE-5-HYDROXYLASE 1); ferulate 5-hydroxylase encodes ferulate 5-hydroxylase (F5H). Involved in lignin biosynthesis. Identical to Cytochrome P450 84A1 (EC 1.14.-.-) (Ferulate-5-hydroxylase) (F5H) (CYP84A1) [Arabidopsis Thaliana] (GB:Q42600); si
NODE_10156_length_146_cov_47.041096	26.8	124.1	20.9	86.5	2	2	0	0	secondary metabolism.phenylpropanoids.lignin biosynthesis.F5H	FAH1 (FERULATE-5-HYDROXYLASE 1); ferulate 5-hydroxylase encodes ferulate 5-hydroxylase (F5H). Involved in lignin biosynthesis. Identical to Cytochrome P450 84A1 (EC 1.14.-.-) (Ferulate-5-hydroxylase) (F5H) (CYP84A1) [Arabidopsis Thaliana] (GB:Q42600); si
NODE_22885_length_270_cov_62.270370	51.8	11.1	15.1	1.4	-2	-3.4	1.8	0	secondary metabolism.simple phenols	LAC17 (laccase 17); copper ion binding / oxidoreductase putative laccase, a member of laccase family of genes (17 members in Arabidopsis). similar to IRX12/LAC4 (laccase 4), copper ion binding / oxidoreductase [Arabidopsis thaliana] (TAIR:AT2G38080.1);
TC8319	51.3	13.8	97.3	15.1	-1	-2.7	0	0	secondary metabolism.simple phenols	LAC17 (laccase 17); copper ion binding / oxidoreductase putative laccase, a member of laccase family of genes (17 members in Arabidopsis). similar to IRX12/LAC4 (laccase 4), copper ion binding / oxidoreductase [Arabidopsis thaliana] (TAIR:AT2G38080.1);
NODE_61189_length_115_cov_43.113045	34.7	8.4	42.1	9.2	-2	-2.2	0	0	secondary metabolism.simple phenols	LAC17 (laccase 17); copper ion binding / oxidoreductase putative laccase, a member of laccase family of genes (17 members in Arabidopsis). similar to IRX12/LAC4 (laccase 4), copper ion binding / oxidoreductase [Arabidopsis thaliana] (TAIR:AT2G38080.1);
TC2238	23.2	5.6	29.9	5.2	-2	-2.5	0	0	secondary metabolism.simple phenols	LAC2 (laccase 2); copper ion binding / oxidoreductase putative laccase, a member of laccase family of genes (with 17 members in Arabidopsis). similar to IRX12/LAC4 (laccase 4), copper ion binding / oxidoreductase [Arabidopsis thaliana] (TAIR:AT2G38080.1)
NODE_45617_length_433_cov_6.706697	14.3	1	17.7	0.6	-3	-4.9	0	0	secondary metabolism.simple phenols	LAC17 (laccase 17); copper ion binding / oxidoreductase putative laccase, a member of laccase family of genes (17 members in Arabidopsis). similar to IRX12/LAC4 (laccase 4), copper ion binding / oxidoreductase [Arabidopsis thaliana] (TAIR:AT2G38080.1);
TC5445	14.3	1	19.4	0.5	-3	-5.3	0	0	secondary metabolism.simple phenols	LAC17 (laccase 17); copper ion binding / oxidoreductase putative laccase, a member of laccase family of genes (17 members in Arabidopsis). similar to IRX12/LAC4 (laccase 4), copper ion binding / oxidoreductase [Arabidopsis thaliana] (TAIR:AT2G38080.1);
NODE_54148_length_193_cov_21.025908	27	1.6	46.2	4.5	-4	-3.4	0	0	secondary metabolism.simple phenols	LAC17 (laccase 17); copper ion binding / oxidoreductase putative laccase, a member of laccase family of genes (17 members in Arabidopsis). similar to IRX12/LAC4 (laccase 4), copper ion binding / oxidoreductase [Arabidopsis thaliana] (TAIR:AT2G38080.1);
TC10926	16.2	0.2	62.3	0.3	-6	-7.7	-1.9	0	secondary metabolism.wax	CER1 protein, putative similar to CER1 protein, putative [Arabidopsis thaliana] (TAIR:AT2G37700.1); similar to CER1 (ECERIFERUM 1) [Arabidopsis thaliana] (TAIR:AT1G02205.2); similar to Sterol desaturase [Medicago truncatula] (GB:ABD28316.1); similar to
NODE_9555_length_659_cov_11.808802	16.4	2.6	20.5	1.4	-2	-3.9	0	0	signalling.calcium	calmodulin-binding family protein similar to calmodulin-binding family protein [Arabidopsis thaliana] (TAIR:AT3G58480.1); similar to IQ calmodulin-binding re (GB:ABE79293.1); contains InterPro domain IQ calmodulin-binding region; (InterPro:IPR000048)
TC15644	44.9	101	50.9	105.1	1	1	0	0	signalling.MAP kinases	WNK4 (Arabidopsis WNK kinase 4); kinase Encodes a member of the WNK family (9 members in all) of protein kinases, the structural design of which is clearly distinct from those of other known protein kinases, such as receptor-like kinases and mitogen-acti
TC10506	27	342.6	37	248.3	3	2.7	0	0	signalling.misc	RALFL1 (RALF-LIKE 1) Member of a diversely expressed predicted peptide family showing sequence similarity to tobacco Rapid Alkalinization Factor (RALF), and is believed to play an essential role in the physiology of Arabidopsis. Consists of a single exo
TC9658	19	202.3	26.3	62.2	3	1.2	0	1.7	signalling.receptor kinases.DUF 26	protein kinase family protein similar to protein kinase family protein [Arabidopsis thaliana] (TAIR:AT4G21400.1); similar to protein kinase family protein [Arabidopsis thaliana] (TAIR:AT4G00970.1); similar to receptor-like protein kinase homolog RK20-1
F7SND4004I079U	6.5	71.5	14.8	53.1	3	1.8	0	0	signalling.receptor kinases.DUF 26	protein kinase family protein similar to protein kinase family protein [Arabidopsis thaliana] (TAIR:AT4G21400.1); similar to protein kinase family protein [Arabidopsis thaliana] (TAIR:AT4G00970.1); similar to receptor-like protein kinase homolog RK20-1
TC9710	8.3	33.6	17.3	43.4	2	1.3	0	0	signalling.receptor kinases.leucine rich repeat II	leucine-rich repeat transmembrane protein kinase, putative similar to leucine-rich repeat family protein / protein kinase family protein [Arabidopsis thaliana] (TAIR:AT5G10290.1); similar to Protein kinase [Medicago truncatula] (GB:ABE86996.1); contains
TC1016	21.9	58.5	15.1	53.1	1	1.8	0	0	signalling.receptor kinases.leucine rich repeat XI	protein kinase family protein similar to leucine-rich repeat transmembrane protein kinase, putative [Arabidopsis thaliana] (TAIR:AT3G24240.1); similar to leucine-rich repeat transmembrane protein kinase, putative [Arabidopsis thaliana] (TAIR:AT5G48940.1
TC15774	27.9	65	17	51.4	1	1.6	0	0	signalling.receptor kinases.leucine rich repeat XI	BAM1 (big apical meristem 1); ATP binding / kinase/ protein serine/threonine kinase Encodes a CLAVATA1-related receptor kinase-like protein required for both shoot and flower meristem function. Very similar to BAM2,with more than 85% a.a. identity. It ha
NODE_1939_length_368_cov_103.741844	142.5	65.2	351.3	48.7	-1	-2.9	-1.3	0	stress.abiotic.cold	RCI2B (RARE-COLD-INDUCIBLE 2B) Identical to Hydrophobic protein RCI2B (Low temperature and salt-responsive protein LTI6B) (RCI2B) [Arabidopsis Thaliana] (GB:Q9ZNS6;GB:Q9M9K9); similar to RCI2A (RARE-COLD-INDUCIBLE 2A) [Arabidopsis thaliana] (TAIR:AT3G05
NODE_21207_length_191_cov_8.235602	41.7	14.4	120.8	13.3	-1	-3.2	-1.5	0	stress.abiotic.cold	COR413-PM1 (cold regulated 413 plasma membrane 1) encodes an alpha form of a protein similar to the cold acclimation protein WCOR413 in wheat. Expression is induced by short-term cold-treatment, water deprivation, and abscisic acid treatment. similar to
TC1437	48.8	17.3	374.8	14.8	-1	-4.7	-2.9	0	stress.abiotic.cold	RCI2B (RARE-COLD-INDUCIBLE 2B) Identical to Hydrophobic protein RCI2B (Low temperature and salt-responsive protein LTI6B) (RCI2B) [Arabidopsis Thaliana] (GB:Q9ZNS6;GB:Q9M9K9); similar to RCI2A (RARE-COLD-INDUCIBLE 2A) [Arabidopsis thaliana] (TAIR:AT3G05
50318924	39.5	13.1	105.2	2.8	-1	-5.2	-1.4	0	stress.abiotic.cold	RCI2B (RARE-COLD-INDUCIBLE 2B) Identical to Hydrophobic protein RCI2B (Low temperature and salt-responsive protein LTI6B) (RCI2B) [Arabidopsis Thaliana] (GB:Q9ZNS6;GB:Q9M9K9); similar to RCI2A (RARE-COLD-INDUCIBLE 2A) [Arabidopsis thaliana] (TAIR:AT3G05
TC1010	86.8	41.3	159.9	70.1	-1	-1.2	0	0	stress.abiotic.cold	COR413-PM1 (cold regulated 413 plasma membrane 1) encodes an alpha form of a protein similar to the cold acclimation protein WCOR413 in wheat. Expression is induced by short-term cold-treatment, water deprivation, and abscisic acid treatment. similar to
TC2052	84.2	36.6	142.7	41	-1	-1.8	0	0	stress.abiotic.cold	universal stress protein (USP) family protein similar to universal stress protein (USP) family protein / early nodulin ENOD18 family protein [Arabidopsis thaliana] (TAIR:AT3G03270.2); similar to Os05g0157200 [Oryza sativa (japonica cultivar-group)] (GB:N
50316852	21.8	5.2	27.5	3.5	-2	-3	0	0	stress.abiotic.cold	COR413-PM1 (cold regulated 413 plasma membrane 1) encodes an alpha form of a protein similar to the cold acclimation protein WCOR413 in wheat. Expression is induced by short-term cold-treatment, water deprivation, and abscisic acid treatment. similar to
NODE_2998_length_326_cov_9.911043	65.7	9.2	43.3	2.7	-2	-4	0	0	stress.abiotic.cold	RCI2B (RARE-COLD-INDUCIBLE 2B) Identical to Hydrophobic protein RCI2B (Low temperature and salt-responsive protein LTI6B) (RCI2B) [Arabidopsis Thaliana] (GB:Q9ZNS6;GB:Q9M9K9); similar to RCI2A (RARE-COLD-INDUCIBLE 2A) [Arabidopsis thaliana] (TAIR:AT3G05
NODE_26418_length_143_cov_61.790211	26.4	2.3	18.6	2	-3	-3.2	0	0	stress.abiotic.cold	RCI2B (RARE-COLD-INDUCIBLE 2B) Identical to Hydrophobic protein RCI2B (Low temperature and salt-responsive protein LTI6B) (RCI2B) [Arabidopsis Thaliana] (GB:Q9ZNS6;GB:Q9M9K9); similar to RCI2A (RARE-COLD-INDUCIBLE 2A) [Arabidopsis thaliana] (TAIR:AT3G05
NODE_1939_length_368_cov_103.741844	142.5	65.2	351.3	48.7	-1	-2.9	-1.3	0	stress.abiotic.drought/salt	RCI2B (RARE-COLD-INDUCIBLE 2B) Identical to Hydrophobic protein RCI2B (Low temperature and salt-responsive protein LTI6B) (RCI2B) [Arabidopsis Thaliana] (GB:Q9ZNS6;GB:Q9M9K9); similar to RCI2A (RARE-COLD-INDUCIBLE 2A) [Arabidopsis thaliana] (TAIR:AT3G05
TC1437	48.8	17.3	374.8	14.8	-1	-4.7	-2.9	0	stress.abiotic.drought/salt	RCI2B (RARE-COLD-INDUCIBLE 2B) Identical to Hydrophobic protein RCI2B (Low temperature and salt-responsive protein LTI6B) (RCI2B) [Arabidopsis Thaliana] (GB:Q9ZNS6;GB:Q9M9K9); similar to RCI2A (RARE-COLD-INDUCIBLE 2A) [Arabidopsis thaliana] (TAIR:AT3G05
50318924	39.5	13.1	105.2	2.8	-1	-5.2	-1.4	0	stress.abiotic.drought/salt	RCI2B (RARE-COLD-INDUCIBLE 2B) Identical to Hydrophobic protein RCI2B (Low temperature and salt-responsive protein LTI6B) (RCI2B) [Arabidopsis Thaliana] (GB:Q9ZNS6;GB:Q9M9K9); similar to RCI2A (RARE-COLD-INDUCIBLE 2A) [Arabidopsis thaliana] (TAIR:AT3G05
NODE_2998_length_326_cov_9.911043	65.7	9.2	43.3	2.7	-2	-4	0	0	stress.abiotic.drought/salt	RCI2B (RARE-COLD-INDUCIBLE 2B) Identical to Hydrophobic protein RCI2B (Low temperature and salt-responsive protein LTI6B) (RCI2B) [Arabidopsis Thaliana] (GB:Q9ZNS6;GB:Q9M9K9); similar to RCI2A (RARE-COLD-INDUCIBLE 2A) [Arabidopsis thaliana] (TAIR:AT3G05
NODE_14095_length_420_cov_16.640476	15.5	2	24.3	3.2	-3	-2.9	0	0	stress.abiotic.drought/salt	RD22 (RESPONSIVE TO DESSICATION 22) responsive to dehydration 22 (RD22) mediated by ABA Identical to Dehydration-responsive protein RD22 precursor (RD22) [Arabidopsis Thaliana] (GB:Q08298); similar to BURP domain-containing protein [Arabidopsis thaliana]
NODE_26418_length_143_cov_61.790211	26.4	2.3	18.6	2	-3	-3.2	0	0	stress.abiotic.drought/salt	RCI2B (RARE-COLD-INDUCIBLE 2B) Identical to Hydrophobic protein RCI2B (Low temperature and salt-responsive protein LTI6B) (RCI2B) [Arabidopsis Thaliana] (GB:Q9ZNS6;GB:Q9M9K9); similar to RCI2A (RARE-COLD-INDUCIBLE 2A) [Arabidopsis thaliana] (TAIR:AT3G05
NODE_3261_length_384_cov_21.893229	27.7	160.8	52.4	133.9	2	1.4	0	0	stress.abiotic.heat	17.8 kDa class I heat shock protein (HSP17.8-CI) similar to 17.6 kDa class I heat shock protein (HSP17.6A-CI) [Arabidopsis thaliana] (TAIR:AT1G59860.1); similar to 17.5 kDa class I heat shock protein [Carica papaya] (GB:AAR25848.1); contains InterPro dom
TC7789	15.9	43.2	15.8	40.2	1	1.3	0	0	stress.abiotic.heat	heat shock protein-related similar to ATP-dependent Clp protease ClpB protein-related [Arabidopsis thaliana] (TAIR:AT1G07200.2); similar to Os11g0104300 [Oryza sativa (japonica cultivar-group)] (GB:NP_001065527.1); similar to expressed protein [Oryza sat
TC2132	256.9	6.1	60.6	4.4	-5	-3.8	2.1	0	stress.abiotic.unspecified	Bet v I allergen family protein Identical to MLP-like protein 423 (MLP423) [Arabidopsis Thaliana] (GB:Q93VR4;GB:Q8L9L8;GB:Q9LR93); similar to MLP34 (MLP-LIKE PROTEIN 34) [Arabidopsis thaliana] (TAIR:AT1G70850.3); similar to Bet v I allergen [Medicago tru
50316945	125.7	2.8	27.8	1.8	-5	-3.9	2.2	0	stress.abiotic.unspecified	Bet v I allergen family protein Identical to MLP-like protein 423 (MLP423) [Arabidopsis Thaliana] (GB:Q93VR4;GB:Q8L9L8;GB:Q9LR93); similar to MLP34 (MLP-LIKE PROTEIN 34) [Arabidopsis thaliana] (TAIR:AT1G70850.3); similar to Bet v I allergen [Medicago tru
20381727	113.8	2.4	23.1	1.1	-5	-4.4	2.3	0	stress.abiotic.unspecified	Bet v I allergen family protein Identical to MLP-like protein 423 (MLP423) [Arabidopsis Thaliana] (GB:Q93VR4;GB:Q8L9L8;GB:Q9LR93); similar to MLP34 (MLP-LIKE PROTEIN 34) [Arabidopsis thaliana] (TAIR:AT1G70850.3); similar to Bet v I allergen [Medicago tru
TC17427	1	22.6	5.9	31.8	4	2.4	0	0	stress.biotic	ATHCHIB (BASIC CHITINASE); chitinase encodes a basic chitinase involved in ethylene/jasmonic acid mediated signalling pathway during systemic acquired resistance based on expression analyses. Identical to Basic endochitinase B precursor (EC 3.2.1.14) (Pa
NODE_8984_length_175_cov_139.794281	86.8	6.5	23.5	1.7	-3	-3.8	1.9	0	stress.biotic	disease resistance-responsive family protein similar to unknown protein [Arabidopsis thaliana] (TAIR:AT1G22900.1); similar to dirigent-like protein pDIR9 [Picea engelmannii x Picea glauca] (GB:ABD52120.1); contains InterPro domain Plant disease resistanc
TC20594	134.1	10.6	43.1	2.1	-3	-4.4	1.6	0	stress.biotic	disease resistance-responsive family protein similar to unknown protein [Arabidopsis thaliana] (TAIR:AT1G22900.1); similar to dirigent-like protein pDIR9 [Picea engelmannii x Picea glauca] (GB:ABD52120.1); contains InterPro domain Plant disease resistanc
TC17280	30.3	4.9	48.3	12.1	-2	-2	0	0	stress.biotic	glycosyl hydrolase family 18 protein similar to glycosyl hydrolase family 18 protein [Arabidopsis thaliana] (TAIR:AT4G19820.1); similar to chitinase/lysozyme [Nicotiana tabacum] (GB:CAA55128.1); contains InterPro domain Chitinase II; (InterPro:IPR011583
TC12063	18.3	3.1	20.2	3.2	-2	-2.7	0	0	stress.biotic	pathogenesis-related protein, putative similar to allergen V5/Tpx-1-related family protein [Arabidopsis thaliana] (TAIR:AT5G57625.1); similar to Allergen V5/Tpx-1 related [Medicago truncatula] (GB:ABE83411.1); contains InterPro domain Ves allergen; (Int
NODE_75425_length_166_cov_4.825301	28.7	4.4	47.1	10.8	-2	-2.1	0	0	stress.biotic	glycosyl hydrolase family 18 protein similar to glycosyl hydrolase family 18 protein [Arabidopsis thaliana] (TAIR:AT4G19820.1); similar to chitinase/lysozyme [Nicotiana tabacum] (GB:CAA55128.1); contains InterPro domain Chitinase II; (InterPro:IPR011583
TC1111	16.9	2.4	24.2	5.8	-2	-2.1	0	0	stress.biotic	PR4 (PATHOGENESIS-RELATED 4) Encodes a protein similar to the antifungal chitin-binding protein hevein from rubber tree latex. mRNA levels increase in response to ethylene and turnip crinkle virus infection. Identical to Hevein-like protein precursor (HE
TC8844	129.6	303.3	141.2	358.3	1	1.3	0	0	TCA / org. transformation.other organic acid transformaitons.malic	ATNADP-ME1 (NADP-MALIC ENZYME 1); malate dehydrogenase (oxaloacetate-decarboxylating) (NADP+)/ malic enzyme/ oxidoreductase, acting on NADH or NADPH, NAD or NADP as acceptor The malic enzyme (EC 1.1.1.40) encoded by AtNADP-ME1 is expressed in response to
NODE_9629_length_121_cov_116.305786	34.3	71.9	36.8	103.2	1	1.5	0	0	TCA / org. transformation.other organic acid transformaitons.malic	ATNADP-ME1 (NADP-MALIC ENZYME 1); malate dehydrogenase (oxaloacetate-decarboxylating) (NADP+)/ malic enzyme/ oxidoreductase, acting on NADH or NADPH, NAD or NADP as acceptor The malic enzyme (EC 1.1.1.40) encoded by AtNADP-ME1 is expressed in response to
NODE_30546_length_1531_cov_44.714565	48.3	1.7	15	1.3	-4	-3.5	1.7	0	TCA / org. transformation.other organic acid transformaitons.malic	ATNADP-ME3 (NADP-MALIC ENZYME 3); malate dehydrogenase (oxaloacetate-decarboxylating) (NADP+)/ malic enzyme/ oxidoreductase, acting on NADH or NADPH, NAD or NADP as acceptor The malic enzyme (EC 1.1.1.40) encoded by the ATNADP-ME3 is presumably cytosolic
NODE_23269_length_192_cov_8.979167	47	1.2	19.9	0.8	-5	-4.6	1.2	0	TCA / org. transformation.other organic acid transformaitons.malic	ATNADP-ME2 (NADP-MALIC ENZYME 2); malate dehydrogenase (oxaloacetate-decarboxylating) (NADP+)/ malic enzyme/ oxidoreductase, acting on NADH or NADPH, NAD or NADP as acceptor The malic enzyme (EC 1.1.1.40) encoded by AtNADP-ME2 is presumably a cytosolic e
F7SND4004I6ELZ	15.8	44.1	23.7	50.7	1	1.1	0	0	transport.ABC transporters and multidrug resistance systems	ATPDR3/PDR3 (PLEIOTROPIC DRUG RESISTANCE 3); ATPase, coupled to transmembrane movement of substances Identical to Probable pleiotropic drug resistance protein 3 (PDR3) [Arabidopsis Thaliana] (GB:Q7PC88;GB:O80878); similar to PDR8/PEN3 (PLEIOTROPIC DRUG
TC1382	7	44.4	14.2	100.9	2	2.8	0	-1.2	transport.amino acids	lysine and histidine specific transporter, putative similar to LHT1 (LYSINE HISTIDINE TRANSPORTER 1), amino acid permease/ amino acid transporter [Arabidopsis thaliana] (TAIR:AT5G40780.1); similar to lysine and histidine specific transporter, putative [
TC1225	5.7	33.4	8.3	29.6	2	1.8	0	0	transport.amino acids	AAP3 (amino acid permease 3); amino acid permease Amino acid permease which transports basic amino acids. similar to AAP4 (amino acid permease 4), amino acid permease [Arabidopsis thaliana] (TAIR:AT5G63850.1); similar to AAP5 (amino acid permease 5), ami
TC16787	14	64.4	21.5	53.3	2	1.3	0	0	transport.amino acids	ProT2 (PROLINE TRANSPORTER 2); amino acid permease Encodes a proline transporter with affinity for gly betaine, proline, and GABA. Protein is expressed most highly in the roots. similar to ProT1 (PROLINE TRANSPORTER 1) [Arabidopsis thaliana] (TAIR:AT2G3
NODE_24576_length_1139_cov_21.714663	15.8	67.6	22.8	58.7	2	1.4	0	0	transport.amino acids	ProT2 (PROLINE TRANSPORTER 2); amino acid permease Encodes a proline transporter with affinity for gly betaine, proline, and GABA. Protein is expressed most highly in the roots. similar to ProT1 (PROLINE TRANSPORTER 1) [Arabidopsis thaliana] (TAIR:AT2G3
NODE_27531_length_137_cov_106.386864	8.9	31.6	2	17.2	1	3.1	0	0	transport.amino acids	amino acid permease, putative Identical to Auxin transporter-like protein 2 (AUX1-like protein 2) (LAX2) [Arabidopsis Thaliana] (GB:Q9S836); similar to amino acid permease, putative [Arabidopsis thaliana] (TAIR:AT5G01240.1); similar to AUX1 (AUXIN RESIS
NODE_34417_length_362_cov_25.693371	17.6	56.2	12.6	44.9	1	1.8	0	0	transport.amino acids	AUX1 (AUXIN RESISTANT 1); amino acid permease/ transporter Encodes an auxin influx transporter. AUX1 resides at the apical plasma membrane of protophloem cells and at highly dynamic subpopulations of Golgi apparatus and endosomes in all cell types. Iden
TC8054	15.4	48.4	20.6	61.2	1	1.6	0	0	transport.amino acids	AUX1 (AUXIN RESISTANT 1); amino acid permease/ transporter Encodes an auxin influx transporter. AUX1 resides at the apical plasma membrane of protophloem cells and at highly dynamic subpopulations of Golgi apparatus and endosomes in all cell types. Iden
NODE_5024_length_660_cov_25.612122	18.2	54.1	13.4	41	1	1.6	0	0	transport.amino acids	AUX1 (AUXIN RESISTANT 1); amino acid permease/ transporter Encodes an auxin influx transporter. AUX1 resides at the apical plasma membrane of protophloem cells and at highly dynamic subpopulations of Golgi apparatus and endosomes in all cell types. Iden
NODE_31894_length_61_cov_86.786888	15.9	43.1	5.6	21.8	1	2	0	0	transport.amino acids	AUX1 (AUXIN RESISTANT 1); amino acid permease/ transporter Encodes an auxin influx transporter. AUX1 resides at the apical plasma membrane of protophloem cells and at highly dynamic subpopulations of Golgi apparatus and endosomes in all cell types. Iden
NODE_13928_length_506_cov_172.920944	41.2	110.3	47.5	126.2	1	1.4	0	0	transport.amino acids	amino acid transporter family protein similar to amino acid transporter family protein [Arabidopsis thaliana] (TAIR:AT5G38820.1); similar to Os06g0633800 [Oryza sativa (japonica cultivar-group)] (GB:NP_001058132.1); similar to putative N system amino ac
TC1054	44	111.7	61.6	139.3	1	1.2	0	0	transport.amino acids	amino acid transporter family protein similar to amino acid transporter family protein [Arabidopsis thaliana] (TAIR:AT5G38820.1); similar to Os06g0633800 [Oryza sativa (japonica cultivar-group)] (GB:NP_001058132.1); similar to putative N system amino ac
NODE_5965_length_265_cov_45.675472	36.8	86.3	34	117.6	1	1.8	0	0	transport.amino acids	amino acid transporter family protein similar to amino acid transporter family protein [Arabidopsis thaliana] (TAIR:AT3G30390.2); similar to Os06g0633800 [Oryza sativa (japonica cultivar-group)] (GB:NP_001058132.1); similar to Os06g0275800 [Oryza sativa
F7SND4004IFIVS	26.3	55.8	23.5	57.5	1	1.3	0	0	transport.amino acids	AUX1 (AUXIN RESISTANT 1); amino acid permease/ transporter Encodes an auxin influx transporter. AUX1 resides at the apical plasma membrane of protophloem cells and at highly dynamic subpopulations of Golgi apparatus and endosomes in all cell types. Iden
TC16688	8.7	38.5	3.6	24.7	2	2.8	0	0	transport.ammonium	ATAMT2 (AMMONIUM TRANSPORTER 2); ammonium transporter encodes a high-affinity ammonium transporter, which is expressed in shoot and root. Expression in root and shoot is under nitrogen and carbon dioxide regulation, respectively. Identical to Ammonium tr
TC8126	164.3	77.6	292.8	89.5	-1	-1.7	0	0	transport.calcium	CAX3 (cation exchanger 3); cation:cation antiporter Identical to Vacuolar cation/proton exchanger 3 (Ca(2+)/H(+) exchanger 3) (Ca(2+)/H(+) antiporter CAX3) (CAX3) [Arabidopsis Thaliana] (GB:Q93Z81;GB:O65022;GB:Q0WUY4;GB:Q9LKW8); similar to CAX1 (CATION
F7SND4003FR205	102.3	43.8	189.3	64.1	-1	-1.6	0	0	transport.calcium	CAX3 (cation exchanger 3); cation:cation antiporter Identical to Vacuolar cation/proton exchanger 3 (Ca(2+)/H(+) exchanger 3) (Ca(2+)/H(+) antiporter CAX3) (CAX3) [Arabidopsis Thaliana] (GB:Q93Z81;GB:O65022;GB:Q0WUY4;GB:Q9LKW8); similar to CAX1 (CATION
NODE_25237_length_318_cov_33.726414	28.9	7	33.2	5	-2	-2.7	0	0	transport.cyclic nucleotide or calcium regulated channels	DND1 (DEFENSE NO DEATH 1); calmodulin binding / cation channel/ cyclic nucleotide binding / inward rectifier potassium channel 'defense, no death' gene (DND1) encodes a mutated cyclic nucleotide-gated cation channel; Same as CNGC2 (article ID 229): Cycli
TC16603	31	7.2	50	11.1	-2	-2.2	0	0	transport.cyclic nucleotide or calcium regulated channels	DND1 (DEFENSE NO DEATH 1); calmodulin binding / cation channel/ cyclic nucleotide binding / inward rectifier potassium channel 'defense, no death' gene (DND1) encodes a mutated cyclic nucleotide-gated cation channel; Same as CNGC2 (article ID 229): Cycli
TC3129	31.3	5.6	33	9	-2	-1.9	0	0	transport.cyclic nucleotide or calcium regulated channels	DND1 (DEFENSE NO DEATH 1); calmodulin binding / cation channel/ cyclic nucleotide binding / inward rectifier potassium channel 'defense, no death' gene (DND1) encodes a mutated cyclic nucleotide-gated cation channel; Same as CNGC2 (article ID 229): Cycli
TC8497	31.4	141	59.8	144.8	2	1.3	0	0	transport.Major Intrinsic Proteins.NIP	NIP6;1 (NOD26-like intrinsic protein 6;1); water channel Similar to gb:D17443 major intrinsic protein from Oryza sativa Identical to Aquaporin NIP6.1 (NOD26-like intrinsic protein 6.1) (NIP6.1) [Arabidopsis Thaliana] (GB:Q9SAI4;GB:Q5PP68); similar to NIP
NODE_2324_length_546_cov_18.558609	9.5	37.1	23.3	57.8	2	1.3	0	0	transport.metal	YSL1 (YELLOW STRIPE LIKE 1); oligopeptide transporter Member of a small family of oligopeptide transporters similar to the yellow stripe locus of maize (ZmYS1). similar to YSL2 (YELLOW STRIPE LIKE 2), oligopeptide transporter [Arabidopsis thaliana] (TAIR
TC8650	13.7	54	37.8	80.1	2	1.1	0	0	transport.metal	YSL1 (YELLOW STRIPE LIKE 1); oligopeptide transporter Member of a small family of oligopeptide transporters similar to the yellow stripe locus of maize (ZmYS1). similar to YSL2 (YELLOW STRIPE LIKE 2), oligopeptide transporter [Arabidopsis thaliana] (TAIR
NODE_19750_length_242_cov_18.363636	10.7	39.9	23.3	60.9	1	1.4	0	0	transport.metal	YSL1 (YELLOW STRIPE LIKE 1); oligopeptide transporter Member of a small family of oligopeptide transporters similar to the yellow stripe locus of maize (ZmYS1). similar to YSL2 (YELLOW STRIPE LIKE 2), oligopeptide transporter [Arabidopsis thaliana] (TAIR
TC8126	164.3	77.6	292.8	89.5	-1	-1.7	0	0	transport.metal	CAX3 (cation exchanger 3); cation:cation antiporter Identical to Vacuolar cation/proton exchanger 3 (Ca(2+)/H(+) exchanger 3) (Ca(2+)/H(+) antiporter CAX3) (CAX3) [Arabidopsis Thaliana] (GB:Q93Z81;GB:O65022;GB:Q0WUY4;GB:Q9LKW8); similar to CAX1 (CATION
F7SND4003FR205	102.3	43.8	189.3	64.1	-1	-1.6	0	0	transport.metal	CAX3 (cation exchanger 3); cation:cation antiporter Identical to Vacuolar cation/proton exchanger 3 (Ca(2+)/H(+) exchanger 3) (Ca(2+)/H(+) antiporter CAX3) (CAX3) [Arabidopsis Thaliana] (GB:Q93Z81;GB:O65022;GB:Q0WUY4;GB:Q9LKW8); similar to CAX1 (CATION
NODE_34417_length_362_cov_25.693371	17.6	56.2	12.6	44.9	1	1.8	0	0	transport.misc	AUX1 (AUXIN RESISTANT 1); amino acid permease/ transporter Encodes an auxin influx transporter. AUX1 resides at the apical plasma membrane of protophloem cells and at highly dynamic subpopulations of Golgi apparatus and endosomes in all cell types. Iden
TC8054	15.4	48.4	20.6	61.2	1	1.6	0	0	transport.misc	AUX1 (AUXIN RESISTANT 1); amino acid permease/ transporter Encodes an auxin influx transporter. AUX1 resides at the apical plasma membrane of protophloem cells and at highly dynamic subpopulations of Golgi apparatus and endosomes in all cell types. Iden
NODE_5024_length_660_cov_25.612122	18.2	54.1	13.4	41	1	1.6	0	0	transport.misc	AUX1 (AUXIN RESISTANT 1); amino acid permease/ transporter Encodes an auxin influx transporter. AUX1 resides at the apical plasma membrane of protophloem cells and at highly dynamic subpopulations of Golgi apparatus and endosomes in all cell types. Iden
NODE_31894_length_61_cov_86.786888	15.9	43.1	5.6	21.8	1	2	0	0	transport.misc	AUX1 (AUXIN RESISTANT 1); amino acid permease/ transporter Encodes an auxin influx transporter. AUX1 resides at the apical plasma membrane of protophloem cells and at highly dynamic subpopulations of Golgi apparatus and endosomes in all cell types. Iden
F7SND4004IFIVS	26.3	55.8	23.5	57.5	1	1.3	0	0	transport.misc	AUX1 (AUXIN RESISTANT 1); amino acid permease/ transporter Encodes an auxin influx transporter. AUX1 resides at the apical plasma membrane of protophloem cells and at highly dynamic subpopulations of Golgi apparatus and endosomes in all cell types. Iden
TC21064	2.3	16.6	3.7	31.5	2	3.1	0	0	transport.phosphate	PHO1 (PHOSPHATE 1) mutant is deficient in the transfer of phosphate from root epidermal and cortical cells to the xylem. encodes protein with the mainly hydrophilic N-terminal and the C-terminal containing 6 potential membrane-spanning domains. Identical
TC6531	3	19.4	6.3	40	2	2.7	0	0	transport.phosphate	PHO1 (PHOSPHATE 1) mutant is deficient in the transfer of phosphate from root epidermal and cortical cells to the xylem. encodes protein with the mainly hydrophilic N-terminal and the C-terminal containing 6 potential membrane-spanning domains. Identical
TC17534	4.9	31.9	6.6	37.1	2	2.5	0	0	transport.phosphate	PHO1 (PHOSPHATE 1) mutant is deficient in the transfer of phosphate from root epidermal and cortical cells to the xylem. encodes protein with the mainly hydrophilic N-terminal and the C-terminal containing 6 potential membrane-spanning domains. Identical
NODE_20962_length_307_cov_14.814332	3	18.5	2.9	16.8	2	2.5	0	0	transport.phosphate	PHO1 (PHOSPHATE 1) mutant is deficient in the transfer of phosphate from root epidermal and cortical cells to the xylem. encodes protein with the mainly hydrophilic N-terminal and the C-terminal containing 6 potential membrane-spanning domains. Identical
NODE_31931_length_208_cov_9.076923	3	17.5	2.2	26.1	2	3.6	0	0	transport.phosphate	PHO1 (PHOSPHATE 1) mutant is deficient in the transfer of phosphate from root epidermal and cortical cells to the xylem. encodes protein with the mainly hydrophilic N-terminal and the C-terminal containing 6 potential membrane-spanning domains. Identical
NODE_41310_length_282_cov_34.570923	5	26.1	2.3	18.7	2	3	0	0	transport.phosphate	PHO1 (PHOSPHATE 1) mutant is deficient in the transfer of phosphate from root epidermal and cortical cells to the xylem. encodes protein with the mainly hydrophilic N-terminal and the C-terminal containing 6 potential membrane-spanning domains. Identical
TC3668	7.6	26.7	8.9	30.5	1	1.8	0	0	transport.sulphate	AST68 (Sulfate transporter 2.1) Encodes a low-affinity sulfate transporter expressed in the root cap and central cylinder, where it is induced by sulfur starvation. Expression in the shoot vascular system is not induced by sulfur starvation. Identical t
NODE_74384_length_61_cov_9.918033	3.9	24.8	9.6	42	2	2.1	0	0	transporter.sugars.sucrose	SUC1 (SUCROSE-PROTON SYMPORTER 1); carbohydrate transporter/ sucrose:hydrogen symporter/ sugar porter Sucrose transporter gene induced in response to nematodes; member of Sucrose-proton symporter family. Identical to Sucrose transport protein SUC1 (Sucro
NODE_26950_length_142_cov_11.274648	11.4	70.7	17.5	93.9	2	2.4	0	0	transporter.sugars.sucrose	SUC2 (SUCROSE-PROTON SYMPORTER 2); carbohydrate transporter/ sucrose:hydrogen symporter/ sugar porter Encodes for a high-affinity transporter essential for phloem loading and long-distance transport. A major sucrose transporter, AtSUC2 can also transpor
TC1177	25.4	131.6	30.9	138.8	2	2.2	0	0	transporter.sugars.sucrose	SUC2 (SUCROSE-PROTON SYMPORTER 2); carbohydrate transporter/ sucrose:hydrogen symporter/ sugar porter Encodes for a high-affinity transporter essential for phloem loading and long-distance transport. A major sucrose transporter, AtSUC2 can also transpor
TC15730	45.9	123	59.4	122.6	1	1	0	0	transporter.sugars.sucrose	SUC2 (SUCROSE-PROTON SYMPORTER 2); carbohydrate transporter/ sucrose:hydrogen symporter/ sugar porter Encodes for a high-affinity transporter essential for phloem loading and long-distance transport. A major sucrose transporter, AtSUC2 can also transpor
NODE_23234_length_106_cov_99.481133	36.2	87.5	61	172.2	1	1.5	0	0	transporter.sugars.sucrose	SUC2 (SUCROSE-PROTON SYMPORTER 2); carbohydrate transporter/ sucrose:hydrogen symporter/ sugar porter Encodes for a high-affinity transporter essential for phloem loading and long-distance transport. A major sucrose transporter, AtSUC2 can also transpor
