# Supplementary material for: Using RNA-Seq for gene identification, polymorphism detection and transcript profiling in two alfalfa genotypes with divergent cell wall composition in stems
Source: BMC Genomics. 2011 Apr 19;12:199. doi: 10.1186/1471-2164-12-199 (PMC3112146; doi:10.1186/1471-2164-12-199)
Supplement: Additional file 24 — Putative transporter genes differentially expressed in ES and PES internodes of alfalfa genotypes 708 and 773. A table listing 478 transporter genes in ES and PES internodes of alfalfa genotypes 708 and 773 in MSGI 1.0. The RPKM-normalized expression counts, log ratios from each pair-wise comparison, MapMan functional class and description for each transporter gene selected are also presented in the table. [file 1471-2164-12-199-S24.TXT]

Unique_ID	MSGI_ID	RPKM_708_ES	RPKM_708_PES	RPKM_773_ES	RPKM_773_PES	708_Log2(PES/ES)	773_Log2(PES/ES)	ES_Log2(708/773)	PES_Log2(708/773)	MapMan_Class	DESCRIPTION
MSGI1_85073	F7SND4004I6ELZ	15.8	44.1	23.7	50.7	1.5	1.1	0	0	transport.ABC transporters and multidrug resistance systems	ATPDR3/PDR3 (PLEIOTROPIC DRUG RESISTANCE 3); ATPase, coupled to transmembrane movement of substances Identical to Probable pleiotropic drug resistance protein 3 (PDR3) [Arabidopsis Thaliana] (GB:Q7PC88;GB:O80878); similar to PDR8/PEN3 (PLEIOTROPIC DRUG
MSGI1_55646	F7SND4004JI0WR	36.2	40.8	19.6	50.5	0	1.4	0	0	transport.ABC transporters and multidrug resistance systems	ATPGP1 (ARABIDOPSIS THALIANA P GLYCOPROTEIN1); calmodulin binding Belongs to the family of ATP-binding cassette (ABC) transporters. Also known as AtMDR1.Possibly regulates auxin-dependent responses by influencing basipetal auxin transport in the root. E
MSGI1_11274	NODE_10831_length_714_cov_19.826330	6.1	12.9	31.7	9.6	0	-1.7	-2.4	0	transport.ABC transporters and multidrug resistance systems	ATGCN1 (Arabidopsis thaliana general control non-repressible 1) member of GCN subfamily similar to ATGCN4 (Arabidopsis thaliana general control non-repressible 4) [Arabidopsis thaliana] (TAIR:AT3G54540.1); similar to ABC transporter homolog [Populus nigr
MSGI1_34266	NODE_12111_length_333_cov_7.207207	5.8	25.4	7.5	20.6	2.1	0	0	0	transport.ABC transporters and multidrug resistance systems	ABC transporter family protein Identical to Multidrug resistance protein 13 (P-glycoprotein 15) (MDR13) [Arabidopsis Thaliana] (GB:Q9LHD1); similar to PGP18 (P-GLYCOPROTEIN 18), ATPase, coupled to transmembrane movement of substances [Arabidopsis thalia
MSGI1_19591	NODE_1213_length_513_cov_22.253412	3.9	6.2	40.9	4.1	0	-3.3	-3.4	0	transport.ABC transporters and multidrug resistance systems	ABC transporter family protein Identical to White-brown complex homolog protein 26 (WBC26) [Arabidopsis Thaliana] (GB:Q84TH5;GB:Q949Y4;GB:Q9C8W6); similar to ABC transporter family protein [Arabidopsis thaliana] (TAIR:AT1G31770.1); similar to ABC transp
MSGI1_12969	NODE_12425_length_659_cov_20.726858	6.1	7	45.3	7.4	0	-2.6	-2.9	0	transport.ABC transporters and multidrug resistance systems	ABC transporter family protein Identical to White-brown complex homolog protein 23 (WBC23) [Arabidopsis Thaliana] (GB:Q93YS4;GB:Q94EX0;GB:Q9FG17); similar to ABC transporter family protein [Arabidopsis thaliana] (TAIR:AT3G52310.1); similar to Putative AB
MSGI1_117882	NODE_12435_length_64_cov_17.921875	11.7	12.6	0.4	0	0	0	4.9	4.7	transport.ABC transporters and multidrug resistance systems	ATPDR12/PDR12 (PLEIOTROPIC DRUG RESISTANCE 12); ATPase, coupled to transmembrane movement of substances ABC transporter family involved in resistant to lead. Localizes to plasma membrane. Upregulated by lead. Expressed in leaves, flowers. Not expressed i
MSGI1_10549	NODE_12627_length_740_cov_14.710811	19.8	3.2	6.2	4.2	-2.6	0	0	0	transport.ABC transporters and multidrug resistance systems	ATPDR4/PDR4 (PLEIOTROPIC DRUG RESISTANCE 4); ATPase, coupled to transmembrane movement of substances Identical to Probable pleiotropic drug resistance protein 4 (PDR4) [Arabidopsis Thaliana] (GB:O81016); similar to ATPDR12/PDR12 (PLEIOTROPIC DRUG RESIST
MSGI1_83750	NODE_13588_length_156_cov_12.961538	7.9	29	19.9	24.7	1.9	0	0	0	transport.ABC transporters and multidrug resistance systems	ATPDR7/PDR7 (PLEIOTROPIC DRUG RESISTANCE 7); ATPase, coupled to transmembrane movement of substances Identical to Probable pleiotropic drug resistance protein 7 (PDR7) [Arabidopsis Thaliana] (GB:Q7PC86;GB:Q9XI48); similar to ATPDR12/PDR12 (PLEIOTROPIC D
MSGI1_52163	NODE_14218_length_237_cov_22.590717	27.4	27.9	0.3	0	0	0	6.5	5.8	transport.ABC transporters and multidrug resistance systems	ATMDR11/ATPGP19/MDR1/MDR11/PGP19 (P-GLYCOPROTEIN 19); ATPase, coupled to transmembrane movement of substances / auxin efflux transporter Belongs to the family of ATP-binding cassette (ABC) transporters. Also known as AtMDR11 and PGP19. Possibly regulates
MSGI1_4683	NODE_14754_length_1093_cov_22.261665	6.7	15.3	37.5	13.4	0	-1.5	-2.5	0	transport.ABC transporters and multidrug resistance systems	ATGCN1 (Arabidopsis thaliana general control non-repressible 1) member of GCN subfamily similar to ATGCN4 (Arabidopsis thaliana general control non-repressible 4) [Arabidopsis thaliana] (TAIR:AT3G54540.1); similar to ABC transporter homolog [Populus nigr
MSGI1_18840	NODE_14911_length_525_cov_11.495238	1.9	18.4	9.8	15.8	3.3	0	0	0	transport.ABC transporters and multidrug resistance systems	ABC transporter family protein Identical to Multidrug resistance protein 13 (P-glycoprotein 15) (MDR13) [Arabidopsis Thaliana] (GB:Q9LHD1); similar to PGP18 (P-GLYCOPROTEIN 18), ATPase, coupled to transmembrane movement of substances [Arabidopsis thalia
MSGI1_45398	NODE_15039_length_267_cov_12.981274	5.9	9.4	27.8	6.6	0	-2.1	-2.2	0	transport.ABC transporters and multidrug resistance systems	PGP11 (P-GLYCOPROTEIN 11); ATPase, coupled to transmembrane movement of substances Identical to Multidrug resistance protein 8 (P-glycoprotein 11) (MDR8) [Arabidopsis Thaliana] (GB:Q9FWX7); similar to MDR3 (P-GLYCOPROTEIN 3) [Arabidopsis thaliana] (TAIR
MSGI1_39645	NODE_16421_length_297_cov_15.383839	17.4	49.4	18.8	20.3	1.5	0	0	1.3	transport.ABC transporters and multidrug resistance systems	ABC transporter family protein Identical to White-brown complex homolog protein 21 (WBC21) [Arabidopsis Thaliana] (GB:Q7XA72;GB:Q9LI82); similar to ABC transporter family protein [Arabidopsis thaliana] (TAIR:AT1G31770.1); similar to ABC transporter-like
MSGI1_111130	NODE_20082_length_121_cov_22.008265	8.4	19.1	20	46.8	0	1.2	0	-1.3	transport.ABC transporters and multidrug resistance systems	PDR8/PEN3 (PLEIOTROPIC DRUG RESISTANCE8); ATPase, coupled to transmembrane movement of substances ATP binding cassette transporter. Localized to the plasma membrane in uninfected cells. In infected leaves, the protein concentrated at infection sites. Co
MSGI1_122069	NODE_21309_length_61_cov_43.295082	0	0	22.3	50.2	0	1.2	-5.5	-6.6	transport.ABC transporters and multidrug resistance systems	ATPGP1 (ARABIDOPSIS THALIANA P GLYCOPROTEIN1); calmodulin binding Belongs to the family of ATP-binding cassette (ABC) transporters. Also known as AtMDR1.Possibly regulates auxin-dependent responses by influencing basipetal auxin transport in the root. E
MSGI1_60626	NODE_21546_length_207_cov_12.444445	14.9	23.6	3.1	4.1	0	0	0	2.5	transport.ABC transporters and multidrug resistance systems	ATGCN5 (Arabidopsis thaliana general control non-repressible 5) member of GCN subfamily similar to ATGCN2 (Arabidopsis thaliana general control non-repressible 2) [Arabidopsis thaliana] (TAIR:AT5G09930.1); similar to 80C09_14 [Brassica rapa subsp. pekine
MSGI1_122032	NODE_2183_length_61_cov_32.590164	22.4	25.2	5.2	9.1	0	0	2.1	0	transport.ABC transporters and multidrug resistance systems	ATPGP1 (ARABIDOPSIS THALIANA P GLYCOPROTEIN1); calmodulin binding Belongs to the family of ATP-binding cassette (ABC) transporters. Also known as AtMDR1.Possibly regulates auxin-dependent responses by influencing basipetal auxin transport in the root. E
MSGI1_58466	NODE_22433_length_214_cov_8.107476	8.6	27.5	24.9	57.2	0	1.2	0	-1.1	transport.ABC transporters and multidrug resistance systems	ATPDR7/PDR7 (PLEIOTROPIC DRUG RESISTANCE 7); ATPase, coupled to transmembrane movement of substances Identical to Probable pleiotropic drug resistance protein 7 (PDR7) [Arabidopsis Thaliana] (GB:Q7PC86;GB:Q9XI48); similar to ATPDR12/PDR12 (PLEIOTROPIC D
MSGI1_68869	NODE_22470_length_185_cov_10.205405	6.8	5.6	26.4	6.7	0	-2	-2	0	transport.ABC transporters and multidrug resistance systems	ATMRP5 (Arabidopsis thaliana multidrug resistance-associated protein 5) member of MRP subfamily Identical to Multidrug resistance-associated protein 5 (EC 3.6.3.44) (Glutathione S-conjugate-transporting ATPase 5) (ATP-energized glutathione S- conjugate p
MSGI1_64877	NODE_23226_length_195_cov_31.666666	35.7	36.7	0	0.4	0	0	6.2	6.5	transport.ABC transporters and multidrug resistance systems	ATMDR11/ATPGP19/MDR1/MDR11/PGP19 (P-GLYCOPROTEIN 19); ATPase, coupled to transmembrane movement of substances / auxin efflux transporter Belongs to the family of ATP-binding cassette (ABC) transporters. Also known as AtMDR11 and PGP19. Possibly regulates
MSGI1_121731	NODE_27205_length_61_cov_13.114754	10.1	13.3	0	0	0	0	0	4.7	transport.ABC transporters and multidrug resistance systems	PXA1 (PEROXISOMAL ABC TRANSPORTER 1) Encodes a peroxisomal protein of the ATP binding cassette (ABC) transporter class (PMP subfamily) with significant identity to the human X-linked adrenoleukodystrophy protein (ALDP). The gene product promotes germinat
MSGI1_18383	NODE_27606_length_532_cov_6.208647	6.7	33.5	3.4	8.9	2.3	0	0	1.9	transport.ABC transporters and multidrug resistance systems	P-glycoprotein, putative Identical to Putative multidrug resistance protein 21 (P-glycoprotein 22) (MDR21) [Arabidopsis Thaliana] (GB:Q9LSJ2); similar to ABC transporter family protein [Arabidopsis thaliana] (TAIR:AT3G28345.1); similar to PGP18 (P-GLYCO
MSGI1_39815	NODE_30346_length_296_cov_8.229730	3.9	5.7	27.2	5.1	0	-2.4	-2.8	0	transport.ABC transporters and multidrug resistance systems	ABC transporter family protein Identical to Probable white-brown complex homolog protein 28 (WBC28) [Arabidopsis Thaliana] (GB:Q9FT51); similar to ABC transporter family protein [Arabidopsis thaliana] (TAIR:AT5G06530.1); similar to Putative ABC transport
MSGI1_50436	NODE_30358_length_244_cov_10.377049	1.7	21.3	10.5	27.2	3.6	0	0	0	transport.ABC transporters and multidrug resistance systems	P-glycoprotein, putative Identical to Putative multidrug resistance protein 21 (P-glycoprotein 22) (MDR21) [Arabidopsis Thaliana] (GB:Q9LSJ2); similar to ABC transporter family protein [Arabidopsis thaliana] (TAIR:AT3G28345.1); similar to PGP18 (P-GLYCO
MSGI1_56662	NODE_30497_length_220_cov_6.745454	5.3	5.8	26.8	9.3	0	0	-2.3	0	transport.ABC transporters and multidrug resistance systems	ABC transporter family protein Identical to White-brown complex homolog protein 23 (WBC23) [Arabidopsis Thaliana] (GB:Q93YS4;GB:Q94EX0;GB:Q9FG17); similar to ABC transporter family protein [Arabidopsis thaliana] (TAIR:AT3G52310.1); similar to Putative AB
MSGI1_99513	NODE_30993_length_134_cov_6.440299	1.3	2.8	27.1	1.5	0	-4.2	-4.4	0	transport.ABC transporters and multidrug resistance systems	ABC transporter family protein Identical to White-brown complex homolog protein 26 (WBC26) [Arabidopsis Thaliana] (GB:Q84TH5;GB:Q949Y4;GB:Q9C8W6); similar to ABC transporter family protein [Arabidopsis thaliana] (TAIR:AT1G31770.1); similar to ABC transp
MSGI1_103012	NODE_33056_length_130_cov_33.461540	30.1	41.7	1.3	1.3	0	0	4.5	5	transport.ABC transporters and multidrug resistance systems	ATMDR11/ATPGP19/MDR1/MDR11/PGP19 (P-GLYCOPROTEIN 19); ATPase, coupled to transmembrane movement of substances / auxin efflux transporter Belongs to the family of ATP-binding cassette (ABC) transporters. Also known as AtMDR11 and PGP19. Possibly regulates
MSGI1_68017	NODE_33834_length_187_cov_5.117647	0.4	0.2	2	12.5	0	0	0	-6	transport.ABC transporters and multidrug resistance systems	ABC transporter family protein Identical to White-brown complex homolog protein 13 (WBC13) [Arabidopsis Thaliana] (GB:Q9C8J8;GB:Q8GX48); similar to CER5 (ECERIFERUM 5), ATPase, coupled to transmembrane movement of substances [Arabidopsis thaliana] (TAIR
MSGI1_54789	NODE_34281_length_227_cov_6.088106	1.9	5	15.5	7.3	0	0	-3	0	transport.ABC transporters and multidrug resistance systems	ATGCN1 (Arabidopsis thaliana general control non-repressible 1) member of GCN subfamily similar to ATGCN4 (Arabidopsis thaliana general control non-repressible 4) [Arabidopsis thaliana] (TAIR:AT3G54540.1); similar to ABC transporter homolog [Populus nigr
MSGI1_106726	NODE_34323_length_126_cov_16.238094	6.2	4.7	23.6	29.5	0	0	0	-2.6	transport.ABC transporters and multidrug resistance systems	ATGCN4 (Arabidopsis thaliana general control non-repressible 4) member of GCN subfamily similar to ATGCN3 (Arabidopsis thaliana general control non-repressible 3) [Arabidopsis thaliana] (TAIR:AT1G64550.1); similar to Os03g0441500 [Oryza sativa (japonica c
MSGI1_9986	NODE_3573_length_762_cov_21.245407	5.9	27	8.6	13.9	2.2	0	0	0	transport.ABC transporters and multidrug resistance systems	ABC transporter family protein Identical to Multidrug resistance protein 13 (P-glycoprotein 15) (MDR13) [Arabidopsis Thaliana] (GB:Q9LHD1); similar to PGP18 (P-GLYCOPROTEIN 18), ATPase, coupled to transmembrane movement of substances [Arabidopsis thalia
MSGI1_97020	NODE_36750_length_137_cov_5.817518	2.2	16	11.3	13.9	2.9	0	0	0	transport.ABC transporters and multidrug resistance systems	PGP18 (P-GLYCOPROTEIN 18); ATPase, coupled to transmembrane movement of substances Identical to Putative multidrug resistance protein 20 (P-glycoprotein 18) (MDR20) [Arabidopsis Thaliana] (GB:Q9LSJ5); similar to ABC transporter family protein [Arabidops
MSGI1_45129	NODE_36967_length_268_cov_11.287313	8.4	28	11.9	23	1.7	0	0	0	transport.ABC transporters and multidrug resistance systems	PDR8/PEN3 (PLEIOTROPIC DRUG RESISTANCE8); ATPase, coupled to transmembrane movement of substances ATP binding cassette transporter. Localized to the plasma membrane in uninfected cells. In infected leaves, the protein concentrated at infection sites. Co
MSGI1_114318	NODE_37603_length_94_cov_36.670212	20.3	19.1	1.6	5.2	0	0	3.7	0	transport.ABC transporters and multidrug resistance systems	ATMDR11/ATPGP19/MDR1/MDR11/PGP19 (P-GLYCOPROTEIN 19); ATPase, coupled to transmembrane movement of substances / auxin efflux transporter Belongs to the family of ATP-binding cassette (ABC) transporters. Also known as AtMDR11 and PGP19. Possibly regulates
MSGI1_121099	NODE_37716_length_61_cov_69.327866	40.5	41.9	11.2	11.9	0	0	1.9	1.8	transport.ABC transporters and multidrug resistance systems	ATGCN1 (Arabidopsis thaliana general control non-repressible 1) member of GCN subfamily similar to ATGCN4 (Arabidopsis thaliana general control non-repressible 4) [Arabidopsis thaliana] (TAIR:AT3G54540.1); similar to ABC transporter homolog [Populus nigr
MSGI1_37305	NODE_38787_length_311_cov_5.733119	0.2	0.4	3.3	14.8	0	0	0	-5.2	transport.ABC transporters and multidrug resistance systems	ABC transporter family protein Identical to White-brown complex homolog protein 11 (WBC11) [Arabidopsis Thaliana] (GB:Q8RXN0;GB:Q9LMU4); similar to CER5 (ECERIFERUM 5), ATPase, coupled to transmembrane movement of substances [Arabidopsis thaliana] (TAIR
MSGI1_20626	NODE_38796_length_491_cov_14.676171	3.6	18.9	5.3	10.3	2.4	0	0	0	transport.ABC transporters and multidrug resistance systems	ABC transporter family protein Identical to Multidrug resistance protein 13 (P-glycoprotein 15) (MDR13) [Arabidopsis Thaliana] (GB:Q9LHD1); similar to PGP18 (P-GLYCOPROTEIN 18), ATPase, coupled to transmembrane movement of substances [Arabidopsis thalia
MSGI1_78261	NODE_41374_length_165_cov_29.545454	22.9	20.5	5.8	11.8	0	0	2	0	transport.ABC transporters and multidrug resistance systems	ATMDR11/ATPGP19/MDR1/MDR11/PGP19 (P-GLYCOPROTEIN 19); ATPase, coupled to transmembrane movement of substances / auxin efflux transporter Belongs to the family of ATP-binding cassette (ABC) transporters. Also known as AtMDR11 and PGP19. Possibly regulates
MSGI1_60266	NODE_43428_length_208_cov_5.043269	2.5	4.4	28.9	4.7	0	-2.6	-3.5	0	transport.ABC transporters and multidrug resistance systems	ABC transporter family protein Identical to White-brown complex homolog protein 23 (WBC23) [Arabidopsis Thaliana] (GB:Q93YS4;GB:Q94EX0;GB:Q9FG17); similar to ABC transporter family protein [Arabidopsis thaliana] (TAIR:AT3G52310.1); similar to Putative AB
MSGI1_108529	NODE_45543_length_124_cov_12.008064	10.7	17.5	43.6	20	0	0	-2	0	transport.ABC transporters and multidrug resistance systems	ATGCN1 (Arabidopsis thaliana general control non-repressible 1) member of GCN subfamily similar to ATGCN4 (Arabidopsis thaliana general control non-repressible 4) [Arabidopsis thaliana] (TAIR:AT3G54540.1); similar to ABC transporter homolog [Populus nigr
MSGI1_111443	NODE_50724_length_118_cov_34.389832	32.2	35.6	0	0	0	0	6	6.2	transport.ABC transporters and multidrug resistance systems	ATMDR11/ATPGP19/MDR1/MDR11/PGP19 (P-GLYCOPROTEIN 19); ATPase, coupled to transmembrane movement of substances / auxin efflux transporter Belongs to the family of ATP-binding cassette (ABC) transporters. Also known as AtMDR11 and PGP19. Possibly regulates
MSGI1_39970	NODE_5178_length_295_cov_8.528813	5.1	1.8	23.2	4.1	0	-2.5	-2.2	0	transport.ABC transporters and multidrug resistance systems	ATMRP14 (Arabidopsis thaliana multidrug resistance-associated protein 14) member of MRP subfamily similar to ATMRP5 (Arabidopsis thaliana multidrug resistance-associated protein 5) [Arabidopsis thaliana] (TAIR:AT1G04120.1); similar to ATMRP8 (Arabidopsis
MSGI1_86699	NODE_52210_length_151_cov_5.470199	5.5	14.1	36.9	36.9	0	0	-2.7	0	transport.ABC transporters and multidrug resistance systems	ABC transporter family protein Identical to White-brown complex homolog protein 21 (WBC21) [Arabidopsis Thaliana] (GB:Q7XA72;GB:Q9LI82); similar to ABC transporter family protein [Arabidopsis thaliana] (TAIR:AT1G31770.1); similar to ABC transporter-like
MSGI1_86697	NODE_52264_length_151_cov_6.867550	7.3	6.5	16.3	27	0	0	0	-2.1	transport.ABC transporters and multidrug resistance systems	ATMDR11/ATPGP19/MDR1/MDR11/PGP19 (P-GLYCOPROTEIN 19); ATPase, coupled to transmembrane movement of substances / auxin efflux transporter Belongs to the family of ATP-binding cassette (ABC) transporters. Also known as AtMDR11 and PGP19. Possibly regulates
MSGI1_89422	NODE_52517_length_147_cov_4.061224	6.8	5.5	40.9	8.4	0	-2.3	-2.6	0	transport.ABC transporters and multidrug resistance systems	ABC transporter family protein Identical to Probable white-brown complex homolog protein 28 (WBC28) [Arabidopsis Thaliana] (GB:Q9FT51); similar to ABC transporter family protein [Arabidopsis thaliana] (TAIR:AT5G06530.1); similar to Putative ABC transport
MSGI1_45980	NODE_52659_length_264_cov_9.625000	10.5	52.1	15.5	36	2.3	0	0	0	transport.ABC transporters and multidrug resistance systems	ABC transporter family protein Identical to Multidrug resistance protein 13 (P-glycoprotein 15) (MDR13) [Arabidopsis Thaliana] (GB:Q9LHD1); similar to PGP18 (P-GLYCOPROTEIN 18), ATPase, coupled to transmembrane movement of substances [Arabidopsis thalia
MSGI1_117297	NODE_54575_length_68_cov_39.808823	1.6	15.3	0.4	0.4	3.3	0	0	5.3	transport.ABC transporters and multidrug resistance systems	PGP18 (P-GLYCOPROTEIN 18); ATPase, coupled to transmembrane movement of substances Identical to Putative multidrug resistance protein 20 (P-glycoprotein 18) (MDR20) [Arabidopsis Thaliana] (GB:Q9LSJ5); similar to ABC transporter family protein [Arabidops
MSGI1_23999	NODE_56374_length_440_cov_14.515909	10.1	16.9	39	13.4	0	-1.5	-1.9	0	transport.ABC transporters and multidrug resistance systems	PGP4 (P-GLYCOPROTEIN 4, P-GLYCOPROTEIN4); ATPase, coupled to transmembrane movement of substances / xenobiotic-transporting ATPase Multidrug resistance P-glycoprotein (MDR/PGP) subfamily of ABC transporters. Functions in the basipetal redirection of au
MSGI1_115629	NODE_62327_length_82_cov_18.975609	15.1	15.2	0	0.4	0	0	4.9	5.2	transport.ABC transporters and multidrug resistance systems	ATMDR11/ATPGP19/MDR1/MDR11/PGP19 (P-GLYCOPROTEIN 19); ATPase, coupled to transmembrane movement of substances / auxin efflux transporter Belongs to the family of ATP-binding cassette (ABC) transporters. Also known as AtMDR11 and PGP19. Possibly regulates
MSGI1_33152	NODE_62396_length_341_cov_11.539590	3.7	6.3	21.3	3.9	0	-2.4	-2.5	0	transport.ABC transporters and multidrug resistance systems	ABC transporter family protein Identical to White-brown complex homolog protein 26 (WBC26) [Arabidopsis Thaliana] (GB:Q84TH5;GB:Q949Y4;GB:Q9C8W6); similar to ABC transporter family protein [Arabidopsis thaliana] (TAIR:AT1G31770.1); similar to ABC transp
MSGI1_36789	NODE_6694_length_314_cov_20.636942	12.9	42.7	23	49.1	1.7	0	0	0	transport.ABC transporters and multidrug resistance systems	ATPDR7/PDR7 (PLEIOTROPIC DRUG RESISTANCE 7); ATPase, coupled to transmembrane movement of substances Identical to Probable pleiotropic drug resistance protein 7 (PDR7) [Arabidopsis Thaliana] (GB:Q7PC86;GB:Q9XI48); similar to ATPDR12/PDR12 (PLEIOTROPIC D
MSGI1_58644	NODE_72847_length_213_cov_7.953052	3.8	4.9	39.7	6.4	0	-2.6	-3.4	0	transport.ABC transporters and multidrug resistance systems	ABC transporter family protein Identical to White-brown complex homolog protein 23 (WBC23) [Arabidopsis Thaliana] (GB:Q93YS4;GB:Q94EX0;GB:Q9FG17); similar to ABC transporter family protein [Arabidopsis thaliana] (TAIR:AT3G52310.1); similar to Putative AB
MSGI1_89246	NODE_77379_length_147_cov_5.068027	2.4	3.8	32.7	4.6	0	-2.8	-3.8	0	transport.ABC transporters and multidrug resistance systems	ABC transporter family protein Identical to White-brown complex homolog protein 23 (WBC23) [Arabidopsis Thaliana] (GB:Q93YS4;GB:Q94EX0;GB:Q9FG17); similar to ABC transporter family protein [Arabidopsis thaliana] (TAIR:AT3G52310.1); similar to Putative AB
MSGI1_79112	NODE_86429_length_163_cov_6.220859	10.5	8.2	34.7	22.2	0	0	-1.7	0	transport.ABC transporters and multidrug resistance systems	CER5 (ECERIFERUM 5); ATPase, coupled to transmembrane movement of substances Encodes an ABC transporter involved in cuticular wax biosynthesis. Lines carrying recessive mutations in this locus have weakly glaucous stem surface, and relative elevated seco
MSGI1_97325	NODE_86881_length_136_cov_4.147059	4.3	10.8	0.5	0.3	0	0	0	5.2	transport.ABC transporters and multidrug resistance systems	ABC transporter family protein Identical to Multidrug resistance protein 13 (P-glycoprotein 15) (MDR13) [Arabidopsis Thaliana] (GB:Q9LHD1); similar to PGP18 (P-GLYCOPROTEIN 18), ATPase, coupled to transmembrane movement of substances [Arabidopsis thalia
MSGI1_13779	NODE_9692_length_636_cov_12.759434	17.8	2	7.2	1.9	-3.2	0	0	0	transport.ABC transporters and multidrug resistance systems	ATPDR4/PDR4 (PLEIOTROPIC DRUG RESISTANCE 4); ATPase, coupled to transmembrane movement of substances Identical to Probable pleiotropic drug resistance protein 4 (PDR4) [Arabidopsis Thaliana] (GB:O81016); similar to ATPDR12/PDR12 (PLEIOTROPIC DRUG RESIST
MSGI1_9627	TC10502	6.4	9	49	8.4	0	-2.5	-2.9	0	transport.ABC transporters and multidrug resistance systems	ABC transporter family protein Identical to White-brown complex homolog protein 26 (WBC26) [Arabidopsis Thaliana] (GB:Q84TH5;GB:Q949Y4;GB:Q9C8W6); similar to ABC transporter family protein [Arabidopsis thaliana] (TAIR:AT1G31770.1); similar to ABC transp
MSGI1_20146	TC10653	3.5	20.2	3.3	7.1	2.5	0	0	0	transport.ABC transporters and multidrug resistance systems	P-glycoprotein, putative Identical to Putative multidrug resistance protein 21 (P-glycoprotein 22) (MDR21) [Arabidopsis Thaliana] (GB:Q9LSJ2); similar to ABC transporter family protein [Arabidopsis thaliana] (TAIR:AT3G28345.1); similar to PGP18 (P-GLYCO
MSGI1_3804	TC11208	4.9	5.6	37.5	5.7	0	-2.7	-2.9	0	transport.ABC transporters and multidrug resistance systems	ABC transporter family protein Identical to White-brown complex homolog protein 23 (WBC23) [Arabidopsis Thaliana] (GB:Q93YS4;GB:Q94EX0;GB:Q9FG17); similar to ABC transporter family protein [Arabidopsis thaliana] (TAIR:AT3G52310.1); similar to Putative AB
MSGI1_10285	TC11728	6.5	12.4	37.8	9.1	0	-2.1	-2.5	0	transport.ABC transporters and multidrug resistance systems	PGP11 (P-GLYCOPROTEIN 11); ATPase, coupled to transmembrane movement of substances Identical to Multidrug resistance protein 8 (P-glycoprotein 11) (MDR8) [Arabidopsis Thaliana] (GB:Q9FWX7); similar to MDR3 (P-GLYCOPROTEIN 3) [Arabidopsis thaliana] (TAIR
MSGI1_14707	TC11884	5.5	1.8	25.6	3.4	0	-2.9	-2.2	0	transport.ABC transporters and multidrug resistance systems	ATMRP14 (Arabidopsis thaliana multidrug resistance-associated protein 14) member of MRP subfamily similar to ATMRP5 (Arabidopsis thaliana multidrug resistance-associated protein 5) [Arabidopsis thaliana] (TAIR:AT1G04120.1); similar to ATMRP8 (Arabidopsis
MSGI1_47611	TC12564	8.4	15.4	33.2	9.6	0	-1.8	-2	0	transport.ABC transporters and multidrug resistance systems	PGP4 (P-GLYCOPROTEIN 4, P-GLYCOPROTEIN4); ATPase, coupled to transmembrane movement of substances / xenobiotic-transporting ATPase Multidrug resistance P-glycoprotein (MDR/PGP) subfamily of ABC transporters. Functions in the basipetal redirection of au
MSGI1_63220	TC13459	2.9	18.3	9.1	14.8	2.7	0	0	0	transport.ABC transporters and multidrug resistance systems	PGP16 (P-GLYCOPROTEIN 16); ATPase, coupled to transmembrane movement of substances Identical to Multidrug resistance protein 18 (P-glycoprotein 16) (MDR18) [Arabidopsis Thaliana] (GB:Q9LSJ8;GB:Q8RXD2); similar to PGP18 (P-GLYCOPROTEIN 18), ATPase, coupl
MSGI1_4679	TC16725	4.3	21.6	7.7	16.6	2.3	0	0	0	transport.ABC transporters and multidrug resistance systems	ABC transporter family protein Identical to Multidrug resistance protein 13 (P-glycoprotein 15) (MDR13) [Arabidopsis Thaliana] (GB:Q9LHD1); similar to PGP18 (P-GLYCOPROTEIN 18), ATPase, coupled to transmembrane movement of substances [Arabidopsis thalia
MSGI1_20872	TC16726	2	18	10	12.4	3.2	0	0	0	transport.ABC transporters and multidrug resistance systems	ABC transporter family protein Identical to Multidrug resistance protein 13 (P-glycoprotein 15) (MDR13) [Arabidopsis Thaliana] (GB:Q9LHD1); similar to PGP18 (P-GLYCOPROTEIN 18), ATPase, coupled to transmembrane movement of substances [Arabidopsis thalia
MSGI1_4880	TC17719	9.2	43.5	18.8	33.4	2.2	0	0	0	transport.ABC transporters and multidrug resistance systems	ABC transporter family protein Identical to Multidrug resistance protein 13 (P-glycoprotein 15) (MDR13) [Arabidopsis Thaliana] (GB:Q9LHD1); similar to PGP18 (P-GLYCOPROTEIN 18), ATPase, coupled to transmembrane movement of substances [Arabidopsis thalia
MSGI1_14982	TC17833	1.9	27.3	16.9	24.2	3.8	0	-3.2	0	transport.ABC transporters and multidrug resistance systems	ABC transporter family protein Identical to Multidrug resistance protein 13 (P-glycoprotein 15) (MDR13) [Arabidopsis Thaliana] (GB:Q9LHD1); similar to PGP18 (P-GLYCOPROTEIN 18), ATPase, coupled to transmembrane movement of substances [Arabidopsis thalia
MSGI1_10453	TC18976	8.3	2.8	41.1	6.3	0	-2.7	-2.3	0	transport.ABC transporters and multidrug resistance systems	ATMRP14 (Arabidopsis thaliana multidrug resistance-associated protein 14) member of MRP subfamily similar to ATMRP5 (Arabidopsis thaliana multidrug resistance-associated protein 5) [Arabidopsis thaliana] (TAIR:AT1G04120.1); similar to ATMRP8 (Arabidopsis
MSGI1_7011	TC19284	5.6	11.6	29.8	10.5	0	0	-2.4	0	transport.ABC transporters and multidrug resistance systems	ATGCN1 (Arabidopsis thaliana general control non-repressible 1) member of GCN subfamily similar to ATGCN4 (Arabidopsis thaliana general control non-repressible 4) [Arabidopsis thaliana] (TAIR:AT3G54540.1); similar to ABC transporter homolog [Populus nigr
MSGI1_23859	TC19876	6	5.9	58.4	8.3	0	-2.8	-3.3	0	transport.ABC transporters and multidrug resistance systems	ABC transporter family protein Identical to Probable white-brown complex homolog protein 28 (WBC28) [Arabidopsis Thaliana] (GB:Q9FT51); similar to ABC transporter family protein [Arabidopsis thaliana] (TAIR:AT5G06530.1); similar to Putative ABC transport
MSGI1_3236	TC2021	10.6	17.7	48.7	12.8	0	-1.9	-2.2	0	transport.ABC transporters and multidrug resistance systems	PGP21 (P-GLYCOPROTEIN 21); ATPase, coupled to transmembrane movement of substances Identical to Multidrug resistance protein 17 (P-glycoprotein 21) (MDR17) [Arabidopsis Thaliana] (GB:Q9M1Q9); similar to PGP11 (P-GLYCOPROTEIN 11), ATPase, coupled to tran
MSGI1_856	TC2048	17.9	45.8	17.8	27.1	1.4	0	0	0	transport.ABC transporters and multidrug resistance systems	ABC transporter family protein Identical to White-brown complex homolog protein 14 (WBC14) [Arabidopsis Thaliana] (GB:Q9C6W5;GB:Q9C6R7); similar to ABC transporter family protein [Arabidopsis thaliana] (TAIR:AT4G27420.1); similar to ABC transporter-like
MSGI1_54667	TC20902	3.2	25.8	13	21.4	3	0	0	0	transport.ABC transporters and multidrug resistance systems	ABC transporter family protein Identical to Multidrug resistance protein 13 (P-glycoprotein 15) (MDR13) [Arabidopsis Thaliana] (GB:Q9LHD1); similar to PGP18 (P-GLYCOPROTEIN 18), ATPase, coupled to transmembrane movement of substances [Arabidopsis thalia
MSGI1_10426	TC22096	4.9	2	22.9	2.5	0	-3.2	-2.2	0	transport.ABC transporters and multidrug resistance systems	ATMRP14 (Arabidopsis thaliana multidrug resistance-associated protein 14) member of MRP subfamily similar to ATMRP5 (Arabidopsis thaliana multidrug resistance-associated protein 5) [Arabidopsis thaliana] (TAIR:AT1G04120.1); similar to ATMRP8 (Arabidopsis
MSGI1_22093	TC2527	37	112.9	74.7	129	1.6	0	0	0	transport.ABC transporters and multidrug resistance systems	ATPDR7/PDR7 (PLEIOTROPIC DRUG RESISTANCE 7); ATPase, coupled to transmembrane movement of substances Identical to Probable pleiotropic drug resistance protein 7 (PDR7) [Arabidopsis Thaliana] (GB:Q7PC86;GB:Q9XI48); similar to ATPDR12/PDR12 (PLEIOTROPIC D
MSGI1_14659	TC3087	10.1	9.4	34.5	9.6	0	-1.8	-1.8	0	transport.ABC transporters and multidrug resistance systems	ATMRP5 (Arabidopsis thaliana multidrug resistance-associated protein 5) member of MRP subfamily Identical to Multidrug resistance-associated protein 5 (EC 3.6.3.44) (Glutathione S-conjugate-transporting ATPase 5) (ATP-energized glutathione S- conjugate p
MSGI1_6685	TC3622	6.6	9.3	62	7.9	0	-3	-3.2	0	transport.ABC transporters and multidrug resistance systems	ABC transporter family protein Identical to White-brown complex homolog protein 26 (WBC26) [Arabidopsis Thaliana] (GB:Q84TH5;GB:Q949Y4;GB:Q9C8W6); similar to ABC transporter family protein [Arabidopsis thaliana] (TAIR:AT1G31770.1); similar to ABC transp
MSGI1_11286	TC3715	68.8	84.9	41.4	86.3	0	1.1	0	0	transport.ABC transporters and multidrug resistance systems	ATPGP1 (ARABIDOPSIS THALIANA P GLYCOPROTEIN1); calmodulin binding Belongs to the family of ATP-binding cassette (ABC) transporters. Also known as AtMDR1.Possibly regulates auxin-dependent responses by influencing basipetal auxin transport in the root. E
MSGI1_1974	TC3862	26.5	3.8	8.9	3.8	-2.8	0	0	0	transport.ABC transporters and multidrug resistance systems	ATPDR4/PDR4 (PLEIOTROPIC DRUG RESISTANCE 4); ATPase, coupled to transmembrane movement of substances Identical to Probable pleiotropic drug resistance protein 4 (PDR4) [Arabidopsis Thaliana] (GB:O81016); similar to ATPDR12/PDR12 (PLEIOTROPIC DRUG RESIST
MSGI1_16141	TC431	66.6	66.8	31.6	85.4	0	1.4	1.1	0	transport.ABC transporters and multidrug resistance systems	ATMDR11/ATPGP19/MDR1/MDR11/PGP19 (P-GLYCOPROTEIN 19); ATPase, coupled to transmembrane movement of substances / auxin efflux transporter Belongs to the family of ATP-binding cassette (ABC) transporters. Also known as AtMDR11 and PGP19. Possibly regulates
MSGI1_20799	TC4767	5.5	4.7	23.9	9.2	0	0	-2.1	0	transport.ABC transporters and multidrug resistance systems	ATMRP5 (Arabidopsis thaliana multidrug resistance-associated protein 5) member of MRP subfamily Identical to Multidrug resistance-associated protein 5 (EC 3.6.3.44) (Glutathione S-conjugate-transporting ATPase 5) (ATP-energized glutathione S- conjugate p
MSGI1_6271	TC5339	6.3	13.1	37	12	0	-1.6	-2.6	0	transport.ABC transporters and multidrug resistance systems	ATGCN1 (Arabidopsis thaliana general control non-repressible 1) member of GCN subfamily similar to ATGCN4 (Arabidopsis thaliana general control non-repressible 4) [Arabidopsis thaliana] (TAIR:AT3G54540.1); similar to ABC transporter homolog [Populus nigr
MSGI1_46587	TC5960	10.7	20.1	34	12.7	0	0	-1.7	0	transport.ABC transporters and multidrug resistance systems	PGP4 (P-GLYCOPROTEIN 4, P-GLYCOPROTEIN4); ATPase, coupled to transmembrane movement of substances / xenobiotic-transporting ATPase Multidrug resistance P-glycoprotein (MDR/PGP) subfamily of ABC transporters. Functions in the basipetal redirection of au
MSGI1_498	TC693	18.1	48.7	52.9	34.2	1.4	0	-1.5	0	transport.ABC transporters and multidrug resistance systems	ABC transporter family protein Identical to White-brown complex homolog protein 14 (WBC14) [Arabidopsis Thaliana] (GB:Q9C6W5;GB:Q9C6R7); similar to ABC transporter family protein [Arabidopsis thaliana] (TAIR:AT4G27420.1); similar to ABC transporter-like
MSGI1_17922	TC7172	0.5	0.9	19	27.4	0	0	-5.2	-4.9	transport.ABC transporters and multidrug resistance systems	ATMRP6 (Arabidopsis thaliana multidrug resistance-associated protein 6) member of MRP subfamily Identical to Multidrug resistance-associated protein 6 precursor (EC 3.6.3.44) (Glutathione S-conjugate-transporting ATPase 6) (ATP-energized glutathione S-co
MSGI1_28	TC8296	31.6	101.9	65.5	125.1	1.7	0	0	0	transport.ABC transporters and multidrug resistance systems	PDR8/PEN3 (PLEIOTROPIC DRUG RESISTANCE8); ATPase, coupled to transmembrane movement of substances ATP binding cassette transporter. Localized to the plasma membrane in uninfected cells. In infected leaves, the protein concentrated at infection sites. Co
MSGI1_44401	30052653	8.6	16.7	58.2	49.2	0	0	-2.8	-1.6	transport.amino acids	AAP8 (amino acid permease 8); amino acid permease Encodes a high affinity amino acid transporter that is probably responsible for import of organic nitrogen into developing seeds. One of eight gene family members that encode amino acid permeases. Most c
MSGI1_41682	F7SND4003F8YHQ	26.6	56.6	38.7	52.2	1.1	0	0	0	transport.amino acids	AUX1 (AUXIN RESISTANT 1); amino acid permease/ transporter Encodes an auxin influx transporter. AUX1 resides at the apical plasma membrane of protophloem cells and at highly dynamic subpopulations of Golgi apparatus and endosomes in all cell types. Iden
MSGI1_113211	F7SND4003GP21T	2.5	4.3	27.8	7	0	-2	-3.5	0	transport.amino acids	amino acid transporter family protein similar to amino acid transporter family protein [Arabidopsis thaliana] (TAIR:AT2G39130.1); similar to Amino acid/polyamine transporter II [Medicago truncatula] (GB:ABE77592.1); contains InterPro domain Amino acid/p
MSGI1_53806	F7SND4004H8F18	32.3	66.5	26.9	51.5	1	0	0	0	transport.amino acids	AUX1 (AUXIN RESISTANT 1); amino acid permease/ transporter Encodes an auxin influx transporter. AUX1 resides at the apical plasma membrane of protophloem cells and at highly dynamic subpopulations of Golgi apparatus and endosomes in all cell types. Iden
MSGI1_73012	F7SND4004I4H0B	0	0	47.2	32.4	0	0	-6.6	-6	transport.amino acids	AAP3 (amino acid permease 3); amino acid permease Amino acid permease which transports basic amino acids. similar to AAP4 (amino acid permease 4), amino acid permease [Arabidopsis thaliana] (TAIR:AT5G63850.1); similar to AAP5 (amino acid permease 5), ami
MSGI1_35919	F7SND4004IFIVS	26.3	55.8	23.5	57.5	1.1	1.3	0	0	transport.amino acids	AUX1 (AUXIN RESISTANT 1); amino acid permease/ transporter Encodes an auxin influx transporter. AUX1 resides at the apical plasma membrane of protophloem cells and at highly dynamic subpopulations of Golgi apparatus and endosomes in all cell types. Iden
MSGI1_41263	F7SND4004IHHE0	31.1	63.6	27	38.5	1	0	0	0	transport.amino acids	amino acid permease, putative Identical to Auxin transporter-like protein 1 (AUX1-like protein 1) (LAX1) [Arabidopsis Thaliana] (GB:Q9LFB2;GB:Q9SMW2); similar to amino acid permease, putative [Arabidopsis thaliana] (TAIR:AT2G21050.1); similar to AUX1 (A
MSGI1_57613	F7SND4004IK3RH	18.2	46.6	34.6	33.2	1.4	0	0	0	transport.amino acids	AUX1 (AUXIN RESISTANT 1); amino acid permease/ transporter Encodes an auxin influx transporter. AUX1 resides at the apical plasma membrane of protophloem cells and at highly dynamic subpopulations of Golgi apparatus and endosomes in all cell types. Iden
MSGI1_50272	F7SND4004IMK0O	9.2	43.7	18.4	35.6	2.2	0	0	0	transport.amino acids	ProT2 (PROLINE TRANSPORTER 2); amino acid permease Encodes a proline transporter with affinity for gly betaine, proline, and GABA. Protein is expressed most highly in the roots. similar to ProT1 (PROLINE TRANSPORTER 1) [Arabidopsis thaliana] (TAIR:AT2G3
MSGI1_62772	F7SND4004IVS6U	0.3	0.2	15	18.2	0	0	-5.6	-6.5	transport.amino acids	amino acid transporter family protein similar to unknown protein [Arabidopsis thaliana] (TAIR:AT1G08230.2); similar to Os05g0586500 [Oryza sativa (japonica cultivar-group)] (GB:NP_001056462.1); similar to Os01g0621200 [Oryza sativa (japonica cultivar-gr
MSGI1_10043	NODE_1196_length_760_cov_20.580263	0.6	0.6	28.6	28.7	0	0	-5.6	-5.6	transport.amino acids
MSGI1_6347	NODE_12979_length_950_cov_18.903158	12.2	36.1	22.9	17	1.6	0	0	0	transport.amino acids	AAP2 (AMINO ACID PERMEASE 2); amino acid permease member of AAAP family similar to AAP4 (amino acid permease 4), amino acid permease [Arabidopsis thaliana] (TAIR:AT5G63850.1); similar to AAP3 (amino acid permease 3), amino acid permease [Arabidopsis thal
MSGI1_97194	NODE_13487_length_137_cov_44.474453	19.3	57.4	40	59	1.6	0	0	0	transport.amino acids	amino acid transporter family protein similar to amino acid transporter family protein [Arabidopsis thaliana] (TAIR:AT5G38820.1); similar to Os06g0633800 [Oryza sativa (japonica cultivar-group)] (GB:NP_001058132.1); similar to putative N system amino ac
MSGI1_8276	NODE_13598_length_843_cov_15.629893	10.2	34.2	13.9	28.3	1.7	0	0	0	transport.amino acids	AUX1 (AUXIN RESISTANT 1); amino acid permease/ transporter Encodes an auxin influx transporter. AUX1 resides at the apical plasma membrane of protophloem cells and at highly dynamic subpopulations of Golgi apparatus and endosomes in all cell types. Iden
MSGI1_19919	NODE_13928_length_506_cov_172.920944	41.2	110.3	47.5	126.2	1.4	1.4	0	0	transport.amino acids	amino acid transporter family protein similar to amino acid transporter family protein [Arabidopsis thaliana] (TAIR:AT5G38820.1); similar to Os06g0633800 [Oryza sativa (japonica cultivar-group)] (GB:NP_001058132.1); similar to putative N system amino ac
MSGI1_10977	NODE_15082_length_725_cov_18.703447	2.5	15.9	5.2	25.1	0	2.3	0	0	transport.amino acids	lysine and histidine specific transporter, putative similar to LHT1 (LYSINE HISTIDINE TRANSPORTER 1), amino acid permease/ amino acid transporter [Arabidopsis thaliana] (TAIR:AT5G40780.1); similar to lysine and histidine specific transporter, putative [
MSGI1_114778	NODE_15808_length_90_cov_15.166667	4.7	4.1	29.4	12.3	0	0	-2.6	0	transport.amino acids	ATPTR2-B (NITRATE TRANSPORTER 1); transporter Encodes a peptide transport gene that mediates the transport of di- and tripeptides. Identical to Peptide transporter PTR2 (Histidine-transporting protein) (PTR2) [Arabidopsis Thaliana] (GB:P46032); similar t
MSGI1_23894	NODE_16133_length_442_cov_18.149321	24.9	43.4	22.6	14.2	0	0	0	1.6	transport.amino acids	amino acid transporter family protein similar to amino acid transporter family protein [Arabidopsis thaliana] (TAIR:AT5G38820.1); similar to Os06g0633800 [Oryza sativa (japonica cultivar-group)] (GB:NP_001058132.1); similar to putative N system amino ac
MSGI1_122302	NODE_16462_length_61_cov_35.278690	17.5	34.7	53.1	68.4	0	0	-1.6	0	transport.amino acids	AUX1 (AUXIN RESISTANT 1); amino acid permease/ transporter Encodes an auxin influx transporter. AUX1 resides at the apical plasma membrane of protophloem cells and at highly dynamic subpopulations of Golgi apparatus and endosomes in all cell types. Iden
MSGI1_122273	NODE_16984_length_61_cov_45.475410	5.4	23	0.4	0	2.1	0	0	5.5	transport.amino acids	AUX1 (AUXIN RESISTANT 1); amino acid permease/ transporter Encodes an auxin influx transporter. AUX1 resides at the apical plasma membrane of protophloem cells and at highly dynamic subpopulations of Golgi apparatus and endosomes in all cell types. Iden
MSGI1_35612	NODE_18209_length_323_cov_10.656346	3	1.6	40.7	1.4	0	-4.9	-3.8	0	transport.amino acids	AAP7 (amino acid permease 7); amino acid permease Encodes nonfunctional amino acid transporter. AAP7 is the most distantly related member of the AAP family, a group of well characterized amino acid transporters within the ATF1 superfamily. Expression of
MSGI1_15280	NODE_20302_length_596_cov_21.800335	3.4	1.9	64.3	1.8	0	-5.2	-4.2	0	transport.amino acids	AAP7 (amino acid permease 7); amino acid permease Encodes nonfunctional amino acid transporter. AAP7 is the most distantly related member of the AAP family, a group of well characterized amino acid transporters within the ATF1 superfamily. Expression of
MSGI1_12937	NODE_2073_length_660_cov_15.336364	17.3	55.8	16	12	1.7	0	0	2.2	transport.amino acids	AAP3 (amino acid permease 3); amino acid permease Amino acid permease which transports basic amino acids. similar to AAP4 (amino acid permease 4), amino acid permease [Arabidopsis thaliana] (TAIR:AT5G63850.1); similar to AAP5 (amino acid permease 5), ami
MSGI1_112550	NODE_22852_length_109_cov_18.605505	7.5	27.3	16.6	13.6	1.9	0	0	0	transport.amino acids	AAP3 (amino acid permease 3); amino acid permease Amino acid permease which transports basic amino acids. similar to AAP4 (amino acid permease 4), amino acid permease [Arabidopsis thaliana] (TAIR:AT5G63850.1); similar to AAP5 (amino acid permease 5), ami
MSGI1_4261	NODE_24576_length_1139_cov_21.714663	15.8	67.6	22.8	58.7	2.1	1.4	0	0	transport.amino acids	ProT2 (PROLINE TRANSPORTER 2); amino acid permease Encodes a proline transporter with affinity for gly betaine, proline, and GABA. Protein is expressed most highly in the roots. similar to ProT1 (PROLINE TRANSPORTER 1) [Arabidopsis thaliana] (TAIR:AT2G3
MSGI1_65235	NODE_25_length_194_cov_13.180412	7.8	10.3	59.7	12.8	0	-2.2	-2.9	0	transport.amino acids	amino acid transporter family protein similar to amino acid transporter family protein [Arabidopsis thaliana] (TAIR:AT2G39130.1); similar to Amino acid/polyamine transporter II [Medicago truncatula] (GB:ABE77592.1); contains InterPro domain Amino acid/p
MSGI1_76266	NODE_25398_length_169_cov_18.757397	27.5	47.4	7.6	9.8	0	0	1.9	2.3	transport.amino acids	amino acid transporter family protein similar to amino acid transporter family protein [Arabidopsis thaliana] (TAIR:AT5G38820.1); similar to Os06g0633800 [Oryza sativa (japonica cultivar-group)] (GB:NP_001058132.1); similar to putative N system amino ac
MSGI1_32306	NODE_27526_length_348_cov_18.896551	4.2	22	12	21.7	2.4	0	0	0	transport.amino acids	AAP3 (amino acid permease 3); amino acid permease Amino acid permease which transports basic amino acids. similar to AAP4 (amino acid permease 4), amino acid permease [Arabidopsis thaliana] (TAIR:AT5G63850.1); similar to AAP5 (amino acid permease 5), ami
MSGI1_97107	NODE_27531_length_137_cov_106.386864	8.9	31.6	2	17.2	1.8	3.1	0	0	transport.amino acids	amino acid permease, putative Identical to Auxin transporter-like protein 2 (AUX1-like protein 2) (LAX2) [Arabidopsis Thaliana] (GB:Q9S836); similar to amino acid permease, putative [Arabidopsis thaliana] (TAIR:AT5G01240.1); similar to AUX1 (AUXIN RESIS
MSGI1_102120	NODE_29612_length_131_cov_11.725191	12.2	9	51.6	7.6	0	-2.8	-2.1	0	transport.amino acids	ATPTR2-B (NITRATE TRANSPORTER 1); transporter Encodes a peptide transport gene that mediates the transport of di- and tripeptides. Identical to Peptide transporter PTR2 (Histidine-transporting protein) (PTR2) [Arabidopsis Thaliana] (GB:P46032); similar t
MSGI1_28141	NODE_3043_length_389_cov_17.501286	0.3	0.4	23	29.3	0	0	-6.3	-6.2	transport.amino acids	amino acid transporter family protein similar to unknown protein [Arabidopsis thaliana] (TAIR:AT1G08230.2); similar to Os05g0586500 [Oryza sativa (japonica cultivar-group)] (GB:NP_001056462.1); similar to Os01g0621200 [Oryza sativa (japonica cultivar-gr
MSGI1_121442	NODE_31894_length_61_cov_86.786888	15.9	43.1	5.6	21.8	1.4	2	0	0	transport.amino acids	AUX1 (AUXIN RESISTANT 1); amino acid permease/ transporter Encodes an auxin influx transporter. AUX1 resides at the apical plasma membrane of protophloem cells and at highly dynamic subpopulations of Golgi apparatus and endosomes in all cell types. Iden
MSGI1_102076	NODE_3316_length_131_cov_35.083969	2	3.8	25	6	0	-2.1	-3.6	0	transport.amino acids	amino acid transporter family protein similar to amino acid transporter family protein [Arabidopsis thaliana] (TAIR:AT2G39130.1); similar to Amino acid/polyamine transporter II [Medicago truncatula] (GB:ABE77592.1); contains InterPro domain Amino acid/p
MSGI1_111100	NODE_34171_length_121_cov_50.892563	8.5	37.3	27.2	15.4	2.1	0	0	0	transport.amino acids	AAP5 (amino acid permease 5); amino acid permease amino acid permease 5 similar to AAP4 (amino acid permease 4), amino acid permease [Arabidopsis thaliana] (TAIR:AT5G63850.1); similar to AAP3 (amino acid permease 3), amino acid permease [Arabidopsis thal
MSGI1_30750	NODE_34417_length_362_cov_25.693371	17.6	56.2	12.6	44.9	1.7	1.8	0	0	transport.amino acids	AUX1 (AUXIN RESISTANT 1); amino acid permease/ transporter Encodes an auxin influx transporter. AUX1 resides at the apical plasma membrane of protophloem cells and at highly dynamic subpopulations of Golgi apparatus and endosomes in all cell types. Iden
MSGI1_74710	NODE_34756_length_172_cov_10.593023	5.1	8.5	83.1	16.6	0	-2.3	-4	0	transport.amino acids	amino acid transporter family protein similar to amino acid transporter family protein [Arabidopsis thaliana] (TAIR:AT2G39130.1); similar to Amino acid/polyamine transporter II [Medicago truncatula] (GB:ABE77592.1); contains InterPro domain Amino acid/p
MSGI1_35878	NODE_34916_length_321_cov_10.819315	8.7	7.5	29	8.5	0	-1.8	0	0	transport.amino acids	amino acid permease family protein similar to amino acid permease family protein [Arabidopsis thaliana] (TAIR:AT3G19553.1); similar to Amino acid/polyamine transporter I [Medicago truncatula] (GB:ABE78683.1); contains InterPro domain Amino acid permease-
MSGI1_71397	NODE_42510_length_179_cov_4.921788	1	5.2	14.4	2.7	0	0	-3.8	0	transport.amino acids	ATPTR2-B (NITRATE TRANSPORTER 1); transporter Encodes a peptide transport gene that mediates the transport of di- and tripeptides. Identical to Peptide transporter PTR2 (Histidine-transporting protein) (PTR2) [Arabidopsis Thaliana] (GB:P46032); similar t
MSGI1_16531	NODE_43770_length_567_cov_12.994709	9.7	32.7	16.3	18.3	1.8	0	0	0	transport.amino acids	AAP6 (AMINO ACID PERMEASE 6); amino acid permease Is a high affinity amino acid transporter capable of transporting aspartate and tryptophan. May be involved in the amino acid uptake from xylem. similar to AAP1 (AMINO ACID PERMEASE 1), amino acid permeas
MSGI1_112514	NODE_45351_length_109_cov_6.926606	3.6	8.3	6.3	29.6	0	2.2	0	-1.8	transport.amino acids	amino acid permease, putative Identical to Auxin transporter-like protein 1 (AUX1-like protein 1) (LAX1) [Arabidopsis Thaliana] (GB:Q9LFB2;GB:Q9SMW2); similar to amino acid permease, putative [Arabidopsis thaliana] (TAIR:AT2G21050.1); similar to AUX1 (A
MSGI1_120618	NODE_45919_length_61_cov_34.934425	20.7	56.3	0.4	0	1.4	0	5.7	6.8	transport.amino acids	AUX1 (AUXIN RESISTANT 1); amino acid permease/ transporter Encodes an auxin influx transporter. AUX1 resides at the apical plasma membrane of protophloem cells and at highly dynamic subpopulations of Golgi apparatus and endosomes in all cell types. Iden
MSGI1_12930	NODE_5024_length_660_cov_25.612122	18.2	54.1	13.4	41	1.6	1.6	0	0	transport.amino acids	AUX1 (AUXIN RESISTANT 1); amino acid permease/ transporter Encodes an auxin influx transporter. AUX1 resides at the apical plasma membrane of protophloem cells and at highly dynamic subpopulations of Golgi apparatus and endosomes in all cell types. Iden
MSGI1_95319	NODE_52393_length_139_cov_5.122302	2.7	4.1	28.2	6	0	-2.2	-3.4	0	transport.amino acids	amino acid transporter family protein similar to amino acid transporter family protein [Arabidopsis thaliana] (TAIR:AT2G39130.1); similar to Amino acid/polyamine transporter II [Medicago truncatula] (GB:ABE77592.1); contains InterPro domain Amino acid/p
MSGI1_45764	NODE_5965_length_265_cov_45.675472	36.8	86.3	34	117.6	1.2	1.8	0	0	transport.amino acids	amino acid transporter family protein similar to amino acid transporter family protein [Arabidopsis thaliana] (TAIR:AT3G30390.2); similar to Os06g0633800 [Oryza sativa (japonica cultivar-group)] (GB:NP_001058132.1); similar to Os06g0275800 [Oryza sativa
MSGI1_78155	NODE_6358_length_165_cov_8.242424	11.3	0.4	0.6	0	-4.8	0	4.2	0	transport.amino acids	amino acid transporter family protein similar to amino acid transporter family protein [Arabidopsis thaliana] (TAIR:AT3G54830.1); similar to Os02g0101000 [Oryza sativa (japonica cultivar-group)] (GB:NP_001045585.1); similar to Amino acid/polyamine trans
MSGI1_105410	NODE_6745_length_127_cov_7.897638	4.2	6.8	43.9	8.8	0	-2.3	-3.4	0	transport.amino acids	amino acid transporter family protein similar to amino acid transporter family protein [Arabidopsis thaliana] (TAIR:AT2G39130.1); similar to Amino acid/polyamine transporter II [Medicago truncatula] (GB:ABE77592.1); contains InterPro domain Amino acid/p
MSGI1_10745	NODE_7024_length_733_cov_18.403820	1.6	11.1	7.2	37.7	0	2.4	0	-1.8	transport.amino acids	lysine and histidine specific transporter, putative similar to LHT1 (LYSINE HISTIDINE TRANSPORTER 1), amino acid permease/ amino acid transporter [Arabidopsis thaliana] (TAIR:AT5G40780.1); similar to lysine and histidine specific transporter, putative [
MSGI1_37416	NODE_7146_length_310_cov_14.725806	10.7	12.1	0.4	0.1	0	0	4.7	6.9	transport.amino acids	ATPTR2-B (NITRATE TRANSPORTER 1); transporter Encodes a peptide transport gene that mediates the transport of di- and tripeptides. Identical to Peptide transporter PTR2 (Histidine-transporting protein) (PTR2) [Arabidopsis Thaliana] (GB:P46032); similar t
MSGI1_82738	NODE_74637_length_157_cov_4.356688	2.2	2.8	19	2.8	0	-2.8	-3.1	0	transport.amino acids	amino acid transporter family protein similar to amino acid transporter family protein [Arabidopsis thaliana] (TAIR:AT2G39130.1); similar to Amino acid/polyamine transporter II [Medicago truncatula] (GB:ABE77592.1); contains InterPro domain Amino acid/p
MSGI1_24206	NODE_749_length_437_cov_5.178490	3.3	4.1	41.2	7.8	0	-2.4	-3.6	0	transport.amino acids	AAP2 (AMINO ACID PERMEASE 2); amino acid permease member of AAAP family similar to AAP4 (amino acid permease 4), amino acid permease [Arabidopsis thaliana] (TAIR:AT5G63850.1); similar to AAP3 (amino acid permease 3), amino acid permease [Arabidopsis thal
MSGI1_76998	NODE_81361_length_167_cov_6.730539	2.8	4.1	40.3	6.4	0	-2.7	-3.8	0	transport.amino acids	amino acid transporter family protein similar to amino acid transporter family protein [Arabidopsis thaliana] (TAIR:AT2G39130.1); similar to Amino acid/polyamine transporter II [Medicago truncatula] (GB:ABE77592.1); contains InterPro domain Amino acid/p
MSGI1_752	TC1054	44	111.7	61.6	139.3	1.3	1.2	0	0	transport.amino acids	amino acid transporter family protein similar to amino acid transporter family protein [Arabidopsis thaliana] (TAIR:AT5G38820.1); similar to Os06g0633800 [Oryza sativa (japonica cultivar-group)] (GB:NP_001058132.1); similar to putative N system amino ac
MSGI1_1967	TC1080	13.3	38.4	37.5	34.9	1.5	0	-1.5	0	transport.amino acids	AAP3 (amino acid permease 3); amino acid permease Amino acid permease which transports basic amino acids. similar to AAP4 (amino acid permease 4), amino acid permease [Arabidopsis thaliana] (TAIR:AT5G63850.1); similar to AAP5 (amino acid permease 5), ami
MSGI1_3108	TC1225	5.7	33.4	8.3	29.6	2.6	1.8	0	0	transport.amino acids	AAP3 (amino acid permease 3); amino acid permease Amino acid permease which transports basic amino acids. similar to AAP4 (amino acid permease 4), amino acid permease [Arabidopsis thaliana] (TAIR:AT5G63850.1); similar to AAP5 (amino acid permease 5), ami
MSGI1_10110	TC1382	7	44.4	14.2	100.9	2.7	2.8	0	-1.2	transport.amino acids	lysine and histidine specific transporter, putative similar to LHT1 (LYSINE HISTIDINE TRANSPORTER 1), amino acid permease/ amino acid transporter [Arabidopsis thaliana] (TAIR:AT5G40780.1); similar to lysine and histidine specific transporter, putative [
MSGI1_48288	TC15022	7.1	9.5	20.7	32.8	0	0	0	-1.8	transport.amino acids	AAP1 (AMINO ACID PERMEASE 1); amino acid permease neutral amino acid transporter expressed in seeds similar to AAP6 (AMINO ACID PERMEASE 6), amino acid permease [Arabidopsis thaliana] (TAIR:AT5G49630.1); similar to AAP8 (amino acid permease 8), amino aci
MSGI1_1256	TC15636	20	20.6	107.2	21.8	0	-2.3	-2.4	0	transport.amino acids	ATPTR2-B (NITRATE TRANSPORTER 1); transporter Encodes a peptide transport gene that mediates the transport of di- and tripeptides. Identical to Peptide transporter PTR2 (Histidine-transporting protein) (PTR2) [Arabidopsis Thaliana] (GB:P46032); similar t
MSGI1_20812	TC15638	12.9	12.4	48.1	12.9	0	-1.9	-1.9	0	transport.amino acids	ATPTR2-B (NITRATE TRANSPORTER 1); transporter Encodes a peptide transport gene that mediates the transport of di- and tripeptides. Identical to Peptide transporter PTR2 (Histidine-transporting protein) (PTR2) [Arabidopsis Thaliana] (GB:P46032); similar t
MSGI1_4170	TC16787	14	64.4	21.5	53.3	2.2	1.3	0	0	transport.amino acids	ProT2 (PROLINE TRANSPORTER 2); amino acid permease Encodes a proline transporter with affinity for gly betaine, proline, and GABA. Protein is expressed most highly in the roots. similar to ProT1 (PROLINE TRANSPORTER 1) [Arabidopsis thaliana] (TAIR:AT2G3
MSGI1_5872	TC17451	12.5	47.1	18.8	27.5	1.9	0	0	0	transport.amino acids	AAP6 (AMINO ACID PERMEASE 6); amino acid permease Is a high affinity amino acid transporter capable of transporting aspartate and tryptophan. May be involved in the amino acid uptake from xylem. similar to AAP1 (AMINO ACID PERMEASE 1), amino acid permeas
MSGI1_2921	TC17457	5.7	5.8	53.9	12.2	0	-2.1	-3.2	0	transport.amino acids	AAP2 (AMINO ACID PERMEASE 2); amino acid permease member of AAAP family similar to AAP4 (amino acid permease 4), amino acid permease [Arabidopsis thaliana] (TAIR:AT5G63850.1); similar to AAP3 (amino acid permease 3), amino acid permease [Arabidopsis thal
MSGI1_3265	TC17931	4.6	7.8	78.6	13.1	0	-2.6	-4.1	0	transport.amino acids	amino acid transporter family protein similar to amino acid transporter family protein [Arabidopsis thaliana] (TAIR:AT2G39130.1); similar to Amino acid/polyamine transporter II [Medicago truncatula] (GB:ABE77592.1); contains InterPro domain Amino acid/p
MSGI1_7436	TC18983	9	33.2	16.9	18.2	1.9	0	0	0	transport.amino acids	AAP6 (AMINO ACID PERMEASE 6); amino acid permease Is a high affinity amino acid transporter capable of transporting aspartate and tryptophan. May be involved in the amino acid uptake from xylem. similar to AAP1 (AMINO ACID PERMEASE 1), amino acid permeas
MSGI1_2679	TC19828	0.5	0.7	29.4	35.7	0	0	-5.9	-5.7	transport.amino acids
MSGI1_27898	TC19942	8.2	17.5	32	10.8	0	0	-2	0	transport.amino acids	amino acid transporter family protein similar to amino acid transporter family protein [Arabidopsis thaliana] (TAIR:AT2G40420.1); similar to Amino acid/polyamine transporter II [Medicago truncatula] (GB:ABE86055.1); contains InterPro domain Amino acid/p
MSGI1_16196	TC2756	18.3	17.2	43.3	14.8	0	-1.5	0	0	transport.amino acids	amino acid permease family protein similar to amino acid permease family protein [Arabidopsis thaliana] (TAIR:AT3G19553.1); similar to Amino acid/polyamine transporter I [Medicago truncatula] (GB:ABE78683.1); contains InterPro domain Amino acid permease-
MSGI1_1593	TC8054	15.4	48.4	20.6	61.2	1.7	1.6	0	0	transport.amino acids	AUX1 (AUXIN RESISTANT 1); amino acid permease/ transporter Encodes an auxin influx transporter. AUX1 resides at the apical plasma membrane of protophloem cells and at highly dynamic subpopulations of Golgi apparatus and endosomes in all cell types. Iden
MSGI1_1149	TC885	27.5	29.4	107.8	29.9	0	-1.9	-2	0	transport.amino acids	amino acid transporter family protein similar to amino acid transporter family protein [Arabidopsis thaliana] (TAIR:AT3G54830.1); similar to Os02g0101000 [Oryza sativa (japonica cultivar-group)] (GB:NP_001045585.1); similar to Amino acid/polyamine trans
MSGI1_1498	TC9747	9	30.1	13.2	16.8	1.7	0	0	0	transport.amino acids	CAT2 (CATIONIC AMINO ACID TRANSPORTER 2); amino acid transporter Arabidopsis thaliana amino acid permease family protein (At1g58030) similar to CAT4 (CATIONIC AMINO ACID TRANSPORTER 4), cationic amino acid transporter [Arabidopsis thaliana] (TAIR:AT3G037
MSGI1_35692	TC11994	16.3	21.5	13.5	39.3	0	1.5	0	0	transport.ammonium	ammonium transporter, putative similar to ATAMT1,3 (ammonium transporter 1,3), ammonium transporter [Arabidopsis thaliana] (TAIR:AT3G24300.1); similar to AMT1,1 (AMMONIUM TRANSPORT 1), ammonium transporter [Arabidopsis thaliana] (TAIR:AT4G13510.1); simi
MSGI1_1705	TC16688	8.7	38.5	3.6	24.7	2.1	2.8	0	0	transport.ammonium	ATAMT2 (AMMONIUM TRANSPORTER 2); ammonium transporter encodes a high-affinity ammonium transporter, which is expressed in shoot and root. Expression in root and shoot is under nitrogen and carbon dioxide regulation, respectively. Identical to Ammonium tr
MSGI1_73537	136141193	15.6	21.7	48.2	23	0	0	-1.6	0	transport.calcium	ACA8 (AUTOINHIBITED CA2+ -ATPASE, ISOFORM 8); calcium-transporting ATPase/ calmodulin binding Arabidopsis-autoinhibited Ca2+ -ATPase, isoform 8, contains all of the characteristic motifs of Ca2+ -transporting P-type Ca2+ -ATPases and is localized to the
MSGI1_73525	F7SND4003FR205	102.3	43.8	189.3	64.1	-1.2	-1.6	0	0	transport.calcium	CAX3 (cation exchanger 3); cation:cation antiporter Identical to Vacuolar cation/proton exchanger 3 (Ca(2+)/H(+) exchanger 3) (Ca(2+)/H(+) antiporter CAX3) (CAX3) [Arabidopsis Thaliana] (GB:Q93Z81;GB:O65022;GB:Q0WUY4;GB:Q9LKW8); similar to CAX1 (CATION
MSGI1_68958	F7SND4003GUZSG	88.2	53	158	26.9	0	-2.6	0	0	transport.calcium	CAX3 (cation exchanger 3); cation:cation antiporter Identical to Vacuolar cation/proton exchanger 3 (Ca(2+)/H(+) exchanger 3) (Ca(2+)/H(+) antiporter CAX3) (CAX3) [Arabidopsis Thaliana] (GB:Q93Z81;GB:O65022;GB:Q0WUY4;GB:Q9LKW8); similar to CAX1 (CATION
MSGI1_45440	F7SND4004IHTMO	49.3	23.2	116.6	32.7	0	-1.8	-1.2	0	transport.calcium	CAX3 (cation exchanger 3); cation:cation antiporter Identical to Vacuolar cation/proton exchanger 3 (Ca(2+)/H(+) exchanger 3) (Ca(2+)/H(+) antiporter CAX3) (CAX3) [Arabidopsis Thaliana] (GB:Q93Z81;GB:O65022;GB:Q0WUY4;GB:Q9LKW8); similar to CAX1 (CATION
MSGI1_39865	F7SND4004JMZDF	24.7	29.5	55.6	25	0	0	-1.2	0	transport.calcium	ACA8 (AUTOINHIBITED CA2+ -ATPASE, ISOFORM 8); calcium-transporting ATPase/ calmodulin binding Arabidopsis-autoinhibited Ca2+ -ATPase, isoform 8, contains all of the characteristic motifs of Ca2+ -transporting P-type Ca2+ -ATPases and is localized to the
MSGI1_107925	NODE_12333_length_125_cov_280.015991	98.3	50.1	179	55.5	0	-1.7	0	0	transport.calcium	CAX3 (cation exchanger 3); cation:cation antiporter Identical to Vacuolar cation/proton exchanger 3 (Ca(2+)/H(+) exchanger 3) (Ca(2+)/H(+) antiporter CAX3) (CAX3) [Arabidopsis Thaliana] (GB:Q93Z81;GB:O65022;GB:Q0WUY4;GB:Q9LKW8); similar to CAX1 (CATION
MSGI1_2401	NODE_13885_length_1452_cov_14.847796	12.1	10.5	29.2	8.6	0	-1.8	0	0	transport.calcium	ATTPC1 (TWO-PORE CHANNEL 1); calcium channel/ voltage-gated calcium channel Encodes a depolarization-activated Ca(2+) channel. Anti-sense experiments with this gene as well as Sucrose-H(+) symporters and complementation of yeast sucrose uptake mutant cch
MSGI1_22484	NODE_26250_length_463_cov_57.408207	33.4	43.4	72.8	36.4	0	0	-1.1	0	transport.calcium	ACA8 (AUTOINHIBITED CA2+ -ATPASE, ISOFORM 8); calcium-transporting ATPase/ calmodulin binding Arabidopsis-autoinhibited Ca2+ -ATPase, isoform 8, contains all of the characteristic motifs of Ca2+ -transporting P-type Ca2+ -ATPases and is localized to the
MSGI1_94777	NODE_29841_length_140_cov_10.271428	4.6	3.3	16.2	1.5	0	-3.4	0	0	transport.calcium	ATTPC1 (TWO-PORE CHANNEL 1); calcium channel/ voltage-gated calcium channel Encodes a depolarization-activated Ca(2+) channel. Anti-sense experiments with this gene as well as Sucrose-H(+) symporters and complementation of yeast sucrose uptake mutant cch
MSGI1_8587	NODE_38761_length_827_cov_50.368801	26.7	34	73.1	27.9	0	-1.4	-1.5	0	transport.calcium	ACA8 (AUTOINHIBITED CA2+ -ATPASE, ISOFORM 8); calcium-transporting ATPase/ calmodulin binding Arabidopsis-autoinhibited Ca2+ -ATPase, isoform 8, contains all of the characteristic motifs of Ca2+ -transporting P-type Ca2+ -ATPases and is localized to the
MSGI1_119799	NODE_6300_length_61_cov_66.721313	26.5	12.2	37.9	3.3	0	-3.5	0	0	transport.calcium	CAX3 (cation exchanger 3); cation:cation antiporter Identical to Vacuolar cation/proton exchanger 3 (Ca(2+)/H(+) exchanger 3) (Ca(2+)/H(+) antiporter CAX3) (CAX3) [Arabidopsis Thaliana] (GB:Q93Z81;GB:O65022;GB:Q0WUY4;GB:Q9LKW8); similar to CAX1 (CATION
MSGI1_17163	TC15546	22.8	26.8	37.4	12.5	0	-1.6	0	0	transport.calcium	ACA8 (AUTOINHIBITED CA2+ -ATPASE, ISOFORM 8); calcium-transporting ATPase/ calmodulin binding Arabidopsis-autoinhibited Ca2+ -ATPase, isoform 8, contains all of the characteristic motifs of Ca2+ -transporting P-type Ca2+ -ATPases and is localized to the
MSGI1_67	TC15547	42.3	52.5	109.9	44.7	0	-1.3	-1.4	0	transport.calcium	ACA8 (AUTOINHIBITED CA2+ -ATPASE, ISOFORM 8); calcium-transporting ATPase/ calmodulin binding Arabidopsis-autoinhibited Ca2+ -ATPase, isoform 8, contains all of the characteristic motifs of Ca2+ -transporting P-type Ca2+ -ATPases and is localized to the
MSGI1_29102	TC21315	6.2	4.4	20.4	4.1	0	-2.3	0	0	transport.calcium	ATTPC1 (TWO-PORE CHANNEL 1); calcium channel/ voltage-gated calcium channel Encodes a depolarization-activated Ca(2+) channel. Anti-sense experiments with this gene as well as Sucrose-H(+) symporters and complementation of yeast sucrose uptake mutant cch
MSGI1_1584	TC8126	164.3	77.6	292.8	89.5	-1.1	-1.7	0	0	transport.calcium	CAX3 (cation exchanger 3); cation:cation antiporter Identical to Vacuolar cation/proton exchanger 3 (Ca(2+)/H(+) exchanger 3) (Ca(2+)/H(+) antiporter CAX3) (CAX3) [Arabidopsis Thaliana] (GB:Q93Z81;GB:O65022;GB:Q0WUY4;GB:Q9LKW8); similar to CAX1 (CATION
MSGI1_20118	NODE_24739_length_502_cov_34.382469	51.7	27.8	17.4	10.7	0	0	1.6	0	transport.cyclic nucleotide or calcium regulated channels	ATCNGC13 (cyclic nucleotide gated channel 13); calmodulin binding / cyclic nucleotide binding / ion channel member of Cyclic nucleotide gated channel family Identical to Putative cyclic nucleotide-gated ion channel 13 (Cyclic nucleotide- and calmodulin-r
MSGI1_36273	NODE_25237_length_318_cov_33.726414	28.9	7	33.2	5	-2	-2.7	0	0	transport.cyclic nucleotide or calcium regulated channels	DND1 (DEFENSE NO DEATH 1); calmodulin binding / cation channel/ cyclic nucleotide binding / inward rectifier potassium channel 'defense, no death' gene (DND1) encodes a mutated cyclic nucleotide-gated cation channel; Same as CNGC2 (article ID 229): Cycli
MSGI1_64816	NODE_37737_length_195_cov_10.128205	11.4	3.2	65	15.1	0	-2.1	-2.5	0	transport.cyclic nucleotide or calcium regulated channels	DND1 (DEFENSE NO DEATH 1); calmodulin binding / cation channel/ cyclic nucleotide binding / inward rectifier potassium channel 'defense, no death' gene (DND1) encodes a mutated cyclic nucleotide-gated cation channel; Same as CNGC2 (article ID 229): Cycli
MSGI1_106314	NODE_75045_length_126_cov_4.603175	22.2	5.9	49.3	8.3	0	-2.6	0	0	transport.cyclic nucleotide or calcium regulated channels	DND1 (DEFENSE NO DEATH 1); calmodulin binding / cation channel/ cyclic nucleotide binding / inward rectifier potassium channel 'defense, no death' gene (DND1) encodes a mutated cyclic nucleotide-gated cation channel; Same as CNGC2 (article ID 229): Cycli
MSGI1_2915	TC16603	31	7.2	50	11.1	-2.1	-2.2	0	0	transport.cyclic nucleotide or calcium regulated channels	DND1 (DEFENSE NO DEATH 1); calmodulin binding / cation channel/ cyclic nucleotide binding / inward rectifier potassium channel 'defense, no death' gene (DND1) encodes a mutated cyclic nucleotide-gated cation channel; Same as CNGC2 (article ID 229): Cycli
MSGI1_10786	TC3129	31.3	5.6	33	9	-2.5	-1.9	0	0	transport.cyclic nucleotide or calcium regulated channels	DND1 (DEFENSE NO DEATH 1); calmodulin binding / cation channel/ cyclic nucleotide binding / inward rectifier potassium channel 'defense, no death' gene (DND1) encodes a mutated cyclic nucleotide-gated cation channel; Same as CNGC2 (article ID 229): Cycli
MSGI1_41843	F7SND4004IWJL8	127.5	87.6	60.1	112.2	0	0	1.1	0	transport.H+ transporting pyrophosphatase	AVP1 (vacuolar-type H+-pumping pyrophosphatase 1); ATPase Encodes a H(+)-translocating (pyrophosphate-energized) inorganic pyrophosphatase (H(+)-PPase; EC 3.6.1.1) located in the vacuolar membrane. Expression is found in all tissues examined, including m
MSGI1_47112	F7SND4004JOK1W	229.1	170.4	85.1	192.8	0	1.2	1.4	0	transport.H+ transporting pyrophosphatase	AVP1 (vacuolar-type H+-pumping pyrophosphatase 1); ATPase Encodes a H(+)-translocating (pyrophosphate-energized) inorganic pyrophosphatase (H(+)-PPase; EC 3.6.1.1) located in the vacuolar membrane. Expression is found in all tissues examined, including m
MSGI1_13002	TC7733	575.1	425.5	280.9	495.7	0	0	1	0	transport.H+ transporting pyrophosphatase	AVP1 (vacuolar-type H+-pumping pyrophosphatase 1); ATPase Encodes a H(+)-translocating (pyrophosphate-energized) inorganic pyrophosphatase (H(+)-PPase; EC 3.6.1.1) located in the vacuolar membrane. Expression is found in all tissues examined, including m
MSGI1_11023	NODE_14604_length_723_cov_59.258644	25.2	32.3	21.8	52.9	0	1.3	0	0	transport.Major Intrinsic Proteins.NIP	NIP6;1 (NOD26-like intrinsic protein 6;1); water channel Similar to gb:D17443 major intrinsic protein from Oryza sativa Identical to Aquaporin NIP6.1 (NOD26-like intrinsic protein 6.1) (NIP6.1) [Arabidopsis Thaliana] (GB:Q9SAI4;GB:Q5PP68); similar to NIP
MSGI1_29803	NODE_18927_length_371_cov_38.725067	49.8	66.7	44.4	134.3	0	1.6	0	-1	transport.Major Intrinsic Proteins.NIP	NIP6;1 (NOD26-like intrinsic protein 6;1); water channel Similar to gb:D17443 major intrinsic protein from Oryza sativa Identical to Aquaporin NIP6.1 (NOD26-like intrinsic protein 6.1) (NIP6.1) [Arabidopsis Thaliana] (GB:Q9SAI4;GB:Q5PP68); similar to NIP
MSGI1_40297	NODE_44903_length_293_cov_15.245734	20.1	1.9	6.9	3.8	-3.4	0	0	0	transport.Major Intrinsic Proteins.NIP	NIP1;2/NLM2 (NOD26-like intrinsic protein 1;2); water channel Identical to Aquaporin NIP1.2 (NOD26-like intrinsic protein 1.2) (Nodulin-26-like major intrinsic protein 2) (AtNLM2) (Protein NLM2) (NodLikeMip2) (NIP1.2) [Arabidopsis Thaliana] (GB:Q8LFP7;G
MSGI1_3492	NODE_5759_length_1246_cov_56.161316	38.4	53.9	34.2	105.8	0	1.6	0	0	transport.Major Intrinsic Proteins.NIP	NIP6;1 (NOD26-like intrinsic protein 6;1); water channel Similar to gb:D17443 major intrinsic protein from Oryza sativa Identical to Aquaporin NIP6.1 (NOD26-like intrinsic protein 6.1) (NIP6.1) [Arabidopsis Thaliana] (GB:Q9SAI4;GB:Q5PP68); similar to NIP
MSGI1_2852	TC18485	9.5	12	7.1	28.9	0	2	0	0	transport.Major Intrinsic Proteins.NIP	NIP6;1 (NOD26-like intrinsic protein 6;1); water channel Similar to gb:D17443 major intrinsic protein from Oryza sativa Identical to Aquaporin NIP6.1 (NOD26-like intrinsic protein 6.1) (NIP6.1) [Arabidopsis Thaliana] (GB:Q9SAI4;GB:Q5PP68); similar to NIP
MSGI1_4717	TC8497	31.4	141	59.8	144.8	2.2	1.3	0	0	transport.Major Intrinsic Proteins.NIP	NIP6;1 (NOD26-like intrinsic protein 6;1); water channel Similar to gb:D17443 major intrinsic protein from Oryza sativa Identical to Aquaporin NIP6.1 (NOD26-like intrinsic protein 6.1) (NIP6.1) [Arabidopsis Thaliana] (GB:Q9SAI4;GB:Q5PP68); similar to NIP
MSGI1_8884	157974333	73.1	37.3	28.2	15.2	0	0	1.4	0	transport.Major Intrinsic Proteins.PIP	PIP2B (plasma membrane intrinsic protein 2;2); water channel a member of the plasma membrane intrinsic protein subfamily PIP2. localizes to the plasma membrane and exhibits water transport activity in Xenopus oocyte. expressed specifically in the vascula
MSGI1_51506	F7SND4003F29PR	53.8	48.3	64.6	25.2	0	-1.4	0	0	transport.Major Intrinsic Proteins.PIP	PIP1C (PLASMA MEMBRANE INTRINSIC PROTEIN 1;3); water channel a member of the plasma membrane intrinsic protein subfamily PIP1. localizes to the plasma membrane and exhibits water transport activity in Xenopus oocyte. expressed ubiquitously and protein le
MSGI1_39171	F7SND4003HHEV1	60.5	35.1	50.5	15.5	0	-1.7	0	0	transport.Major Intrinsic Proteins.PIP	PIP2;4/PIP2F (plasma membrane intrinsic protein 2;4); water channel Identical to Probable aquaporin PIP2.4 (Plasma membrane intrinsic protein 2.4) (PIP2.4) [Arabidopsis Thaliana] (GB:Q9FF53); similar to PIP2B (plasma membrane intrinsic protein 2,2), wat
MSGI1_99640	NODE_10784_length_134_cov_29.425373	20.7	7.4	57	34.2	0	0	-1.5	-2.2	transport.Major Intrinsic Proteins.PIP	TMP-C (plasma membrane intrinsic protein 1;4); water channel a member of the plasma membrane intrinsic protein subfamily PIP1. Identical to Probable aquaporin PIP1.4 (Plasma membrane intrinsic protein 1.4) (Transmembrane protein C) (TMP-C) (PIP1.4) [Arab
MSGI1_5119	NODE_21886_length_1047_cov_32.207260	30.6	13	4.7	3.3	0	0	2.7	0	transport.Major Intrinsic Proteins.PIP	PIP1;5/PIP1D (plasma membrane intrinsic protein 1;5); water channel Identical to Probable aquaporin PIP1.5 (Plasma membrane intrinsic protein 1d) (PIP1d) (PIP1.5) [Arabidopsis Thaliana] (GB:Q8LAA6;GB:O81736); similar to TMP-C (plasma membrane intrinsic
MSGI1_5762	TC7891	273.9	328.9	241.2	158.3	0	0	0	1.1	transport.Major Intrinsic Proteins.PIP	PIP1B (plasma membrane intrinsic protein 1;2); water channel a member of the plasma membrane intrinsic protein subfamily PIP1. localizes to the plasma membrane and exhibits water transport activity in Xenopus oocyte. expressed ubiquitously and protein le
MSGI1_4545	TC7893	41.5	17.6	90.5	55.7	0	0	-1.1	-1.7	transport.Major Intrinsic Proteins.PIP	PIP1A (plasma membrane intrinsic protein 1;1); water channel a member of the plasma membrane intrinsic protein subfamily PIP1. localizes to the plasma membrane and exhibits water transport activity in Xenopus oocyte. expressed ubiquitously and protein le
MSGI1_3686	TC7896	235.5	133.6	96.3	40.7	0	-1.2	1.3	1.7	transport.Major Intrinsic Proteins.PIP	PIP2;4/PIP2F (plasma membrane intrinsic protein 2;4); water channel Identical to Probable aquaporin PIP2.4 (Plasma membrane intrinsic protein 2.4) (PIP2.4) [Arabidopsis Thaliana] (GB:Q9FF53); similar to PIP2B (plasma membrane intrinsic protein 2,2), wat
MSGI1_66570	NODE_7592_length_190_cov_6.915790	4.8	3.9	16.2	20.7	0	0	0	-2.4	transport.Major Intrinsic Proteins.SIP	SIP1;1 (SMALL AND BASIC INTRINSIC PROTEIN 1A) Belongs to a family of plant aquaporins. Similar to yeast and radish aquaporins. Located on ER. Identical to Probable aquaporin SIP1.1 (Small basic intrinsic protein 1.1) (SIP1.1) [Arabidopsis Thaliana] (GB:Q
MSGI1_7248	157975724	347.2	228.3	117.3	200.7	0	0	1.6	0	transport.Major Intrinsic Proteins.TIP	GAMMA-TIP (Tonoplast intrinsic protein (TIP) gamma); water channel encodes a tonoplast intrinsic protein, which functions as water channel. highly expressed in root, stem, cauline leaves and flowers. Identical to Aquaporin TIP1.1 (Tonoplast intrinsic pro
MSGI1_12377	157976750	12.6	15.1	16.7	53.4	0	1.7	0	-1.8	transport.Major Intrinsic Proteins.TIP	TIP4;1 (tonoplast intrinsic protein 4;1); water channel Identical to Aquaporin TIP4.1 (Tonoplast intrinsic protein 4.1) (Epsilon-tonoplast intrinsic protein) (Epsilon-TIP) (TIP4.1) [Arabidopsis Thaliana] (GB:O82316;GB:Q53XD1); similar to GAMMA-TIP (Tono
MSGI1_44169	7581276	78.8	54.6	11.8	22.3	0	0	2.7	1.3	transport.Major Intrinsic Proteins.TIP	GAMMA-TIP (Tonoplast intrinsic protein (TIP) gamma); water channel encodes a tonoplast intrinsic protein, which functions as water channel. highly expressed in root, stem, cauline leaves and flowers. Identical to Aquaporin TIP1.1 (Tonoplast intrinsic pro
MSGI1_13665	NODE_17915_length_640_cov_19.956249	28	0.6	3.1	0.8	-5.5	0	3.2	0	transport.Major Intrinsic Proteins.TIP	DELTA-TIP (delta tonoplast integral protein); water channel Delta tonoplast intrinsic protein, functions as a water channel and ammonium (NH3) transporter. Highly expressed in flower, shoot, and stem. Expression shows diurnal regulation and is induced by
MSGI1_76817	NODE_23808_length_168_cov_40.940475	16.5	23.6	14	49.1	0	1.8	0	0	transport.Major Intrinsic Proteins.TIP	TIP4;1 (tonoplast intrinsic protein 4;1); water channel Identical to Aquaporin TIP4.1 (Tonoplast intrinsic protein 4.1) (Epsilon-tonoplast intrinsic protein) (Epsilon-TIP) (TIP4.1) [Arabidopsis Thaliana] (GB:O82316;GB:Q53XD1); similar to GAMMA-TIP (Tono
MSGI1_73774	NODE_41236_length_174_cov_4.396552	6.1	1	11.2	0.2	0	-5.8	0	0	transport.Major Intrinsic Proteins.TIP	GAMMA-TIP (Tonoplast intrinsic protein (TIP) gamma); water channel encodes a tonoplast intrinsic protein, which functions as water channel. highly expressed in root, stem, cauline leaves and flowers. Identical to Aquaporin TIP1.1 (Tonoplast intrinsic pro
MSGI1_64347	NODE_74195_length_196_cov_9.770409	12	4.1	14.2	0.8	0	-4.1	0	0	transport.Major Intrinsic Proteins.TIP	GAMMA-TIP (Tonoplast intrinsic protein (TIP) gamma); water channel encodes a tonoplast intrinsic protein, which functions as water channel. highly expressed in root, stem, cauline leaves and flowers. Identical to Aquaporin TIP1.1 (Tonoplast intrinsic pro
MSGI1_6094	TC1011	516.5	269.1	125.1	139.4	0	0	2	0	transport.Major Intrinsic Proteins.TIP	DELTA-TIP (delta tonoplast integral protein); water channel Delta tonoplast intrinsic protein, functions as a water channel and ammonium (NH3) transporter. Highly expressed in flower, shoot, and stem. Expression shows diurnal regulation and is induced by
MSGI1_7240	TC1364	20.4	24.4	24.3	68.7	0	1.5	0	-1.5	transport.Major Intrinsic Proteins.TIP	TIP4;1 (tonoplast intrinsic protein 4;1); water channel Identical to Aquaporin TIP4.1 (Tonoplast intrinsic protein 4.1) (Epsilon-tonoplast intrinsic protein) (Epsilon-TIP) (TIP4.1) [Arabidopsis Thaliana] (GB:O82316;GB:Q53XD1); similar to GAMMA-TIP (Tono
MSGI1_46796	TC14380	15.3	3.7	16.8	0.6	0	-4.8	0	0	transport.Major Intrinsic Proteins.TIP	GAMMA-TIP3/TIP1;3 (tonoplast intrinsic protein 1;3); water channel Identical to Putative aquaporin TIP1.3 (Tonoplast intrinsic protein 1.3) (Gamma- tonoplast intrinsic protein 3) (Gamma-TIP3) (TIP1.3) [Arabidopsis Thaliana] (GB:O82598); similar to GAMMA
MSGI1_11751	NODE_32613_length_698_cov_30.372494	32.4	3.7	7.3	8.5	-3.1	0	2.2	0	transport.Major Intrinsic Proteins.unspecified	NIP4;2/NLM5 (NOD26-LIKE INTRINSIC PROTEIN 4;2); water channel Identical to Probable aquaporin NIP4.2 (NOD26-like intrinsic protein 4.2) (Nodulin- 26-like major intrinsic protein 5) (AtNLM5) (Protein NLM5) (NodLikeMip5) (NIP4.2) [Arabidopsis Thaliana] (G
MSGI1_80504	NODE_53448_length_161_cov_9.472050	25.3	6.1	5.9	3.2	-2.1	0	2.1	0	transport.Major Intrinsic Proteins.unspecified	NIP4;2/NLM5 (NOD26-LIKE INTRINSIC PROTEIN 4;2); water channel Identical to Probable aquaporin NIP4.2 (NOD26-like intrinsic protein 4.2) (Nodulin- 26-like major intrinsic protein 5) (AtNLM5) (Protein NLM5) (NodLikeMip5) (NIP4.2) [Arabidopsis Thaliana] (G
MSGI1_83893	NODE_87568_length_155_cov_4.741935	22.3	4.1	8.1	5.3	-2.4	0	0	0	transport.Major Intrinsic Proteins.unspecified	NIP4;2/NLM5 (NOD26-LIKE INTRINSIC PROTEIN 4;2); water channel Identical to Probable aquaporin NIP4.2 (NOD26-like intrinsic protein 4.2) (Nodulin- 26-like major intrinsic protein 5) (AtNLM5) (Protein NLM5) (NodLikeMip5) (NIP4.2) [Arabidopsis Thaliana] (G
MSGI1_87095	TC15152	42.1	6.9	25.3	16.4	-2.6	0	0	0	transport.Major Intrinsic Proteins.unspecified	NIP4;2/NLM5 (NOD26-LIKE INTRINSIC PROTEIN 4;2); water channel Identical to Probable aquaporin NIP4.2 (NOD26-like intrinsic protein 4.2) (Nodulin- 26-like major intrinsic protein 5) (AtNLM5) (Protein NLM5) (NodLikeMip5) (NIP4.2) [Arabidopsis Thaliana] (G
MSGI1_84444	F7SND4003HEFWL	1.7	1.8	19.8	13.7	0	0	-3.5	0	transport.metabolite transporters at the envelope membrane	GPT1 (glucose-6-phosphate transporter 1); antiporter/ glucose-6-phosphate transporter glucose6-Phosphate/phosphate transporter 1 Identical to Glucose-6-phosphate/phosphate translocator 1, chloroplast precursor (GPT1) [Arabidopsis Thaliana] (GB:Q9M5A9;GB:
MSGI1_111487	NODE_12355_length_118_cov_40.177967	18.2	6.3	3.3	4.2	0	0	2.5	0	transport.metabolite transporters at the envelope membrane	AAC1 (ADP/ATP CARRIER 1); ATP:ADP antiporter/ binding mitochondrial ADP/ATP carrier Identical to ADP,ATP carrier protein 1, mitochondrial precursor (ADP/ATP translocase 1) (Adenine nucleotide translocator 1) (ANT 1) (ANT1) [Arabidopsis Thaliana] (GB:P311
MSGI1_70690	NODE_13913_length_181_cov_10.530387	5.2	10.5	3.2	57.7	0	4.2	0	-2.5	transport.metabolite transporters at the envelope membrane	GPT2 (glucose-6-phosphate/phosphate translocator 2); antiporter/ glucose-6-phosphate transporter glucose6-Phosphate/phosphate transporter 2 Identical to Glucose-6-phosphate/phosphate translocator 2, chloroplast precursor (GPT2) [Arabidopsis Thaliana] (GB
MSGI1_63122	NODE_1791_length_200_cov_435.845001	150.5	74.2	37.2	61	-1	0	2	0	transport.metabolite transporters at the envelope membrane	AAC1 (ADP/ATP CARRIER 1); ATP:ADP antiporter/ binding mitochondrial ADP/ATP carrier Identical to ADP,ATP carrier protein 1, mitochondrial precursor (ADP/ATP translocase 1) (Adenine nucleotide translocator 1) (ANT 1) (ANT1) [Arabidopsis Thaliana] (GB:P311
MSGI1_64544	NODE_22838_length_196_cov_11.265306	46.2	15.8	11.5	15	-1.5	0	2	0	transport.metabolite transporters at the envelope membrane	AAC1 (ADP/ATP CARRIER 1); ATP:ADP antiporter/ binding mitochondrial ADP/ATP carrier Identical to ADP,ATP carrier protein 1, mitochondrial precursor (ADP/ATP translocase 1) (Adenine nucleotide translocator 1) (ANT 1) (ANT1) [Arabidopsis Thaliana] (GB:P311
MSGI1_79931	NODE_47665_length_162_cov_7.197531	1.6	3.2	1.1	16.7	0	3.9	0	0	transport.metabolite transporters at the envelope membrane	GPT2 (glucose-6-phosphate/phosphate translocator 2); antiporter/ glucose-6-phosphate transporter glucose6-Phosphate/phosphate transporter 2 Identical to Glucose-6-phosphate/phosphate translocator 2, chloroplast precursor (GPT2) [Arabidopsis Thaliana] (GB
MSGI1_18290	NODE_4880_length_533_cov_14.163227	1.9	4	2.7	25.5	0	3.2	0	-2.7	transport.metabolite transporters at the envelope membrane	GPT2 (glucose-6-phosphate/phosphate translocator 2); antiporter/ glucose-6-phosphate transporter glucose6-Phosphate/phosphate transporter 2 Identical to Glucose-6-phosphate/phosphate translocator 2, chloroplast precursor (GPT2) [Arabidopsis Thaliana] (GB
MSGI1_87961	NODE_65924_length_149_cov_18.275167	16.6	11.5	0.9	0	0	0	4.2	4.5	transport.metabolite transporters at the envelope membrane	GPT1 (glucose-6-phosphate transporter 1); antiporter/ glucose-6-phosphate transporter glucose6-Phosphate/phosphate transporter 1 Identical to Glucose-6-phosphate/phosphate translocator 1, chloroplast precursor (GPT1) [Arabidopsis Thaliana] (GB:Q9M5A9;GB:
MSGI1_81582	NODE_6636_length_159_cov_14.817610	14.9	4	0	0	0	0	4.9	0	transport.metabolite transporters at the envelope membrane	AAC1 (ADP/ATP CARRIER 1); ATP:ADP antiporter/ binding mitochondrial ADP/ATP carrier Identical to ADP,ATP carrier protein 1, mitochondrial precursor (ADP/ATP translocase 1) (Adenine nucleotide translocator 1) (ANT 1) (ANT1) [Arabidopsis Thaliana] (GB:P311
MSGI1_77566	NODE_7174_length_166_cov_18.909639	19.9	24.4	58.9	50.7	0	0	-1.6	0	transport.metabolite transporters at the envelope membrane	phosphate translocator-related similar to phosphate translocator-related [Arabidopsis thaliana] (TAIR:AT4G32390.1); similar to Protein of unknown function DUF250 [Medicago truncatula] (GB:ABE88491.1); contains InterPro domain Protein of unknown function
MSGI1_38036	NODE_73654_length_306_cov_5.068627	2.2	3.6	2.2	23.7	0	3.4	0	-2.7	transport.metabolite transporters at the envelope membrane	GPT2 (glucose-6-phosphate/phosphate translocator 2); antiporter/ glucose-6-phosphate transporter glucose6-Phosphate/phosphate transporter 2 Identical to Glucose-6-phosphate/phosphate translocator 2, chloroplast precursor (GPT2) [Arabidopsis Thaliana] (GB
MSGI1_4174	TC10028	60	18.6	13.8	18.3	-1.7	0	2.1	0	transport.metabolite transporters at the envelope membrane	AAC1 (ADP/ATP CARRIER 1); ATP:ADP antiporter/ binding mitochondrial ADP/ATP carrier Identical to ADP,ATP carrier protein 1, mitochondrial precursor (ADP/ATP translocase 1) (Adenine nucleotide translocator 1) (ANT 1) (ANT1) [Arabidopsis Thaliana] (GB:P311
MSGI1_14903	TC19146	6.2	9.4	6	62	0	3.4	0	-2.7	transport.metabolite transporters at the envelope membrane	GPT2 (glucose-6-phosphate/phosphate translocator 2); antiporter/ glucose-6-phosphate transporter glucose6-Phosphate/phosphate transporter 2 Identical to Glucose-6-phosphate/phosphate translocator 2, chloroplast precursor (GPT2) [Arabidopsis Thaliana] (GB
MSGI1_12274	TC706	397.5	199.8	139.2	207.8	0	0	1.5	0	transport.metabolite transporters at the envelope membrane	AAC1 (ADP/ATP CARRIER 1); ATP:ADP antiporter/ binding mitochondrial ADP/ATP carrier Identical to ADP,ATP carrier protein 1, mitochondrial precursor (ADP/ATP translocase 1) (Adenine nucleotide translocator 1) (ANT 1) (ANT1) [Arabidopsis Thaliana] (GB:P311
MSGI1_21993	50321668	47.5	19.4	20.6	31.6	-1.3	0	1.2	0	transport.metabolite transporters at the mitochondrial membrane	dicarboxylate/tricarboxylate carrier (DTC) similar to mitochondrial substrate carrier family protein [Arabidopsis thaliana] (TAIR:AT2G22500.1); similar to Mitochondrial carrier protein [Medicago truncatula] (GB:ABE79078.1); similar to oxoglutarate malate
MSGI1_19111	NODE_26603_length_521_cov_29.168905	19.7	24.3	0.8	0.3	0	0	4.6	6.3	transport.metabolite transporters at the mitochondrial membrane	dicarboxylate/tricarboxylate carrier (DTC) similar to mitochondrial substrate carrier family protein [Arabidopsis thaliana] (TAIR:AT2G22500.1); similar to Mitochondrial carrier protein [Medicago truncatula] (GB:ABE79078.1); similar to oxoglutarate malate
MSGI1_26091	NODE_28700_length_413_cov_11.496368	27.6	11.1	7.6	14.6	0	0	1.9	0	transport.metabolite transporters at the mitochondrial membrane	BOU (A BOUT DE SOUFFLE); binding Seedling lethal mutation; Mitochondrial Carnitine Acyl Carrier-Like Protein Identical to Mitochondrial carnitine/acylcarnitine carrier-like protein (Protein A BOUT DE SOUFFLE) (Carnitine/acylcarnitine translocase-like prot
MSGI1_60604	NODE_29437_length_207_cov_19.386473	21.9	14.6	0	0	0	0	5.5	4.9	transport.metabolite transporters at the mitochondrial membrane	DCT/DIT2.1 (DICARBOXYLATE TRANSPORT); oxoglutarate:malate antiporter similar to DIT2.2 (DICARBOXYLATE TRANSPORTER 2.2), oxoglutarate:malate antiporter [Arabidopsis thaliana] (TAIR:AT5G64280.1); similar to glutamate/malate translocator [Spinacia oleracea
MSGI1_112532	NODE_31604_length_109_cov_9.990826	0	0.1	7.7	17.5	0	0	0	-7.5	transport.metabolite transporters at the mitochondrial membrane	chloroplast ADP, ATP carrier protein, putative / ADP, ATP translocase, putative / adenine nucleotide translocase, putative Identical to Chloroplast ADP,ATP carrier protein 2, chloroplast precursor (ADP/ATP translocase 2) (Adenine nucleotide translocase
MSGI1_64086	NODE_38442_length_197_cov_13.928934	2.6	6.2	19.4	5.8	0	0	-2.9	0	transport.metabolite transporters at the mitochondrial membrane	ATMBAC2/BAC2 (Arabidopsis mitochondrial basic amino acid carrier 2); L-ornithine transporter/ binding / carnitine:acyl carnitine antiporter encodes a mitochondrial ornithine transporter that exports ornithine from the mitochondria to the cytosol similar
MSGI1_111790	NODE_45467_length_115_cov_16.834784	15.2	11.9	0	0	0	0	4.9	4.6	transport.metabolite transporters at the mitochondrial membrane	mitochondrial substrate carrier family protein similar to mitochondrial substrate carrier family protein [Arabidopsis thaliana] (TAIR:AT5G51050.1); similar to Os05g0585900 [Oryza sativa (japonica cultivar-group)] (GB:NP_001056459.1); similar to mitochond
MSGI1_89391	NODE_57821_length_147_cov_11.312925	12.6	11.7	0.9	2.7	0	0	3.8	0	transport.metabolite transporters at the mitochondrial membrane	BOU (A BOUT DE SOUFFLE); binding Seedling lethal mutation; Mitochondrial Carnitine Acyl Carrier-Like Protein Identical to Mitochondrial carnitine/acylcarnitine carrier-like protein (Protein A BOUT DE SOUFFLE) (Carnitine/acylcarnitine translocase-like prot
MSGI1_25235	NODE_9429_length_424_cov_15.254717	19.6	16.5	0	0.3	0	0	5.3	5.8	transport.metabolite transporters at the mitochondrial membrane	mitochondrial substrate carrier family protein similar to mitochondrial substrate carrier family protein [Arabidopsis thaliana] (TAIR:AT5G51050.1); similar to Os05g0585900 [Oryza sativa (japonica cultivar-group)] (GB:NP_001056459.1); similar to mitochond
MSGI1_2834	TC1245	136.9	53.6	58.5	70.1	-1.4	0	1.2	0	transport.metabolite transporters at the mitochondrial membrane	dicarboxylate/tricarboxylate carrier (DTC) similar to mitochondrial substrate carrier family protein [Arabidopsis thaliana] (TAIR:AT2G22500.1); similar to Mitochondrial carrier protein [Medicago truncatula] (GB:ABE79078.1); similar to oxoglutarate malate
MSGI1_35828	TC14244	3.7	8.2	26.8	5.9	0	-2.2	-2.9	0	transport.metabolite transporters at the mitochondrial membrane	ATMBAC2/BAC2 (Arabidopsis mitochondrial basic amino acid carrier 2); L-ornithine transporter/ binding / carnitine:acyl carnitine antiporter encodes a mitochondrial ornithine transporter that exports ornithine from the mitochondria to the cytosol similar
MSGI1_971	TC15368	70.1	22.1	17.8	33.2	-1.7	0	2	0	transport.metabolite transporters at the mitochondrial membrane	DIT1 (DICARBOXYLATE TRANSPORTER 1); oxoglutarate:malate antiporter similar to DCT/DIT2.1 (DICARBOXYLATE TRANSPORT), oxoglutarate:malate antiporter [Arabidopsis thaliana] (TAIR:AT5G64290.1); similar to putative plastidic 2-oxoglutarate/malate translocato
MSGI1_9182	TC19601	12.7	10.2	0	0	0	0	4.7	0	transport.metabolite transporters at the mitochondrial membrane	dicarboxylate/tricarboxylate carrier (DTC) similar to mitochondrial substrate carrier family protein [Arabidopsis thaliana] (TAIR:AT2G22500.1); similar to Mitochondrial carrier protein [Medicago truncatula] (GB:ABE79078.1); similar to oxoglutarate malate
MSGI1_40598	TC21170	4.3	7.4	24.9	4.8	0	-2.4	-2.5	0	transport.metabolite transporters at the mitochondrial membrane	ATMBAC2/BAC2 (Arabidopsis mitochondrial basic amino acid carrier 2); L-ornithine transporter/ binding / carnitine:acyl carnitine antiporter encodes a mitochondrial ornithine transporter that exports ornithine from the mitochondria to the cytosol similar
MSGI1_25811	TC4549	10.9	16.3	65.8	42.6	0	0	-2.6	-1.4	transport.metabolite transporters at the mitochondrial membrane	mitochondrial substrate carrier family protein similar to mitochondrial substrate carrier family protein [Arabidopsis thaliana] (TAIR:AT4G24570.1); similar to putative mitochondrial dicarboxylate carrier protein [Trifolium pratense] (GB:BAE71294.1); cont
MSGI1_11443	TC6711	31.3	34.9	0.6	0.3	0	0	5.7	6.9	transport.metabolite transporters at the mitochondrial membrane	dicarboxylate/tricarboxylate carrier (DTC) similar to mitochondrial substrate carrier family protein [Arabidopsis thaliana] (TAIR:AT2G22500.1); similar to Mitochondrial carrier protein [Medicago truncatula] (GB:ABE79078.1); similar to oxoglutarate malate
MSGI1_1948	TC8671	188.6	89.7	85.3	112.2	-1.1	0	1.1	0	transport.metabolite transporters at the mitochondrial membrane	mitochondrial phosphate transporter similar to mitochondrial phosphate transporter, putative [Arabidopsis thaliana] (TAIR:AT3G48850.1); similar to mitochondrial phosphate transporter [Glycine max] (GB:BAA31582.1); contains InterPro domain Adenine nucleo
MSGI1_5552	TC9745	42.2	36.7	13.6	16.4	0	0	1.6	0	transport.metabolite transporters at the mitochondrial membrane	dicarboxylate/tricarboxylate carrier (DTC) similar to mitochondrial substrate carrier family protein [Arabidopsis thaliana] (TAIR:AT2G22500.1); similar to Mitochondrial carrier protein [Medicago truncatula] (GB:ABE79078.1); similar to oxoglutarate malate
MSGI1_73525	F7SND4003FR205	102.3	43.8	189.3	64.1	-1.2	-1.6	0	0	transport.metal	CAX3 (cation exchanger 3); cation:cation antiporter Identical to Vacuolar cation/proton exchanger 3 (Ca(2+)/H(+) exchanger 3) (Ca(2+)/H(+) antiporter CAX3) (CAX3) [Arabidopsis Thaliana] (GB:Q93Z81;GB:O65022;GB:Q0WUY4;GB:Q9LKW8); similar to CAX1 (CATION
MSGI1_68958	F7SND4003GUZSG	88.2	53	158	26.9	0	-2.6	0	0	transport.metal	CAX3 (cation exchanger 3); cation:cation antiporter Identical to Vacuolar cation/proton exchanger 3 (Ca(2+)/H(+) exchanger 3) (Ca(2+)/H(+) antiporter CAX3) (CAX3) [Arabidopsis Thaliana] (GB:Q93Z81;GB:O65022;GB:Q0WUY4;GB:Q9LKW8); similar to CAX1 (CATION
MSGI1_45440	F7SND4004IHTMO	49.3	23.2	116.6	32.7	0	-1.8	-1.2	0	transport.metal	CAX3 (cation exchanger 3); cation:cation antiporter Identical to Vacuolar cation/proton exchanger 3 (Ca(2+)/H(+) exchanger 3) (Ca(2+)/H(+) antiporter CAX3) (CAX3) [Arabidopsis Thaliana] (GB:Q93Z81;GB:O65022;GB:Q0WUY4;GB:Q9LKW8); similar to CAX1 (CATION
MSGI1_107925	NODE_12333_length_125_cov_280.015991	98.3	50.1	179	55.5	0	-1.7	0	0	transport.metal	CAX3 (cation exchanger 3); cation:cation antiporter Identical to Vacuolar cation/proton exchanger 3 (Ca(2+)/H(+) exchanger 3) (Ca(2+)/H(+) antiporter CAX3) (CAX3) [Arabidopsis Thaliana] (GB:Q93Z81;GB:O65022;GB:Q0WUY4;GB:Q9LKW8); similar to CAX1 (CATION
MSGI1_64565	NODE_1404_length_196_cov_7.408163	4.1	20.6	4.2	8.6	2.3	0	0	0	transport.metal	HMA2 (Heavy metal ATPase 2); cadmium-transporting ATPase encodes a protein similar to Zn-ATPase, a P1B-type ATPases transport zinc Identical to Putative cadmium/zinc-transporting ATPase 3 (EC 3.6.3.3) (EC 3.6.3.5) (HMA2) [Arabidopsis Thaliana] (GB:Q9SZW4
MSGI1_23198	NODE_1855_length_454_cov_22.048458	16.7	31.3	5.5	7.9	0	0	0	2	transport.metal	ZIP4 (ZINC TRANSPORTER 4 PRECURSOR); cation transporter A member of Zrt- and Irt-related protein (ZIP) family. transcript is induced in response to zinc deficiency in the root and shoot. Expression is regulated by copper, but response to copper deficien
MSGI1_16577	NODE_1864_length_566_cov_32.340988	42.5	46.1	92.5	76.3	0	0	-1.1	0	transport.metal	YSL3 (YELLOW STRIPE LIKE 3); oligopeptide transporter similar to YSL2 (YELLOW STRIPE LIKE 2), oligopeptide transporter [Arabidopsis thaliana] (TAIR:AT5G24380.1); similar to YSL1 (YELLOW STRIPE LIKE 1), oligopeptide transporter [Arabidopsis thaliana] (TA
MSGI1_50933	NODE_19750_length_242_cov_18.363636	10.7	39.9	23.3	60.9	1.9	1.4	0	0	transport.metal	YSL1 (YELLOW STRIPE LIKE 1); oligopeptide transporter Member of a small family of oligopeptide transporters similar to the yellow stripe locus of maize (ZmYS1). similar to YSL2 (YELLOW STRIPE LIKE 2), oligopeptide transporter [Arabidopsis thaliana] (TAIR
MSGI1_20537	NODE_20010_length_493_cov_9.904665	6.9	28.6	5.5	12.9	2.1	0	0	0	transport.metal	HMA4 (Heavy metal ATPase 4); cadmium-transporting ATPase Encodes a protein with similarity to Zn ATPase. Can rescue Zn deficiency in yeast and Cd resistance, suggesting a role in Zn and Cd transport. Identical to Putative cadmium/zinc-transporting ATPas
MSGI1_17579	NODE_2324_length_546_cov_18.558609	9.5	37.1	23.3	57.8	2	1.3	0	0	transport.metal	YSL1 (YELLOW STRIPE LIKE 1); oligopeptide transporter Member of a small family of oligopeptide transporters similar to the yellow stripe locus of maize (ZmYS1). similar to YSL2 (YELLOW STRIPE LIKE 2), oligopeptide transporter [Arabidopsis thaliana] (TAIR
MSGI1_46682	NODE_28115_length_261_cov_8.762452	2	1.6	22.9	3.3	0	-2.8	-3.5	0	transport.metal	YSL3 (YELLOW STRIPE LIKE 3); oligopeptide transporter similar to YSL2 (YELLOW STRIPE LIKE 2), oligopeptide transporter [Arabidopsis thaliana] (TAIR:AT5G24380.1); similar to YSL1 (YELLOW STRIPE LIKE 1), oligopeptide transporter [Arabidopsis thaliana] (TA
MSGI1_43243	NODE_54487_length_277_cov_9.862816	9.4	33.6	3	9.5	1.8	0	0	1.8	transport.metal	HMA2 (Heavy metal ATPase 2); cadmium-transporting ATPase encodes a protein similar to Zn-ATPase, a P1B-type ATPases transport zinc Identical to Putative cadmium/zinc-transporting ATPase 3 (EC 3.6.3.3) (EC 3.6.3.5) (HMA2) [Arabidopsis Thaliana] (GB:Q9SZW4
MSGI1_119799	NODE_6300_length_61_cov_66.721313	26.5	12.2	37.9	3.3	0	-3.5	0	0	transport.metal	CAX3 (cation exchanger 3); cation:cation antiporter Identical to Vacuolar cation/proton exchanger 3 (Ca(2+)/H(+) exchanger 3) (Ca(2+)/H(+) antiporter CAX3) (CAX3) [Arabidopsis Thaliana] (GB:Q93Z81;GB:O65022;GB:Q0WUY4;GB:Q9LKW8); similar to CAX1 (CATION
MSGI1_40275	NODE_6405_length_293_cov_29.409555	19	35.6	5.5	8.5	0	0	0	2.1	transport.metal	ZIP4 (ZINC TRANSPORTER 4 PRECURSOR); cation transporter A member of Zrt- and Irt-related protein (ZIP) family. transcript is induced in response to zinc deficiency in the root and shoot. Expression is regulated by copper, but response to copper deficien
MSGI1_25509	TC11830	4.5	21.8	7.4	8.8	2.3	0	0	0	transport.metal	ZIP4 (ZINC TRANSPORTER 4 PRECURSOR); cation transporter A member of Zrt- and Irt-related protein (ZIP) family. transcript is induced in response to zinc deficiency in the root and shoot. Expression is regulated by copper, but response to copper deficien
MSGI1_23551	TC12360	7.6	22.9	1.5	4.6	0	0	0	2.3	transport.metal	ZIP5 (ZINC TRANSPORTER 5 PRECURSOR); cation transporter member of Fe(II) transporter isolog family Identical to Zinc transporter 5 precursor (ZRT/IRT-like protein 5) (ZIP5) [Arabidopsis Thaliana] (GB:O23039;GB:Q6ICX1); similar to ZIP3 (ZINC TRANSPORTER 3
MSGI1_4229	TC17140	25.4	100.2	13.2	13.1	2	0	0	2.9	transport.metal	ZIP1 (ZINC TRANSPORTER 1 PRECURSOR); zinc ion transporter A member of Zrt- and Irt-related protein (ZIP) family. transcript is induced in response to zinc deficiency in the root. Identical to Zinc transporter 1 precursor (ZRT/IRT-like protein 1) (ZIP1)
MSGI1_6638	TC17169	28	50.8	8.7	14.3	0	0	1.7	1.8	transport.metal	ZIP4 (ZINC TRANSPORTER 4 PRECURSOR); cation transporter A member of Zrt- and Irt-related protein (ZIP) family. transcript is induced in response to zinc deficiency in the root and shoot. Expression is regulated by copper, but response to copper deficien
MSGI1_576	TC17665	6.6	30.2	7	13.1	2.2	0	0	0	transport.metal	HMA2 (Heavy metal ATPase 2); cadmium-transporting ATPase encodes a protein similar to Zn-ATPase, a P1B-type ATPases transport zinc Identical to Putative cadmium/zinc-transporting ATPase 3 (EC 3.6.3.3) (EC 3.6.3.5) (HMA2) [Arabidopsis Thaliana] (GB:Q9SZW4
MSGI1_9891	TC19862	21.4	60.5	6.1	7.1	1.5	0	0	3.1	transport.metal	ZIP1 (ZINC TRANSPORTER 1 PRECURSOR); zinc ion transporter A member of Zrt- and Irt-related protein (ZIP) family. transcript is induced in response to zinc deficiency in the root. Identical to Zinc transporter 1 precursor (ZRT/IRT-like protein 1) (ZIP1)
MSGI1_33889	TC21160	2.7	1.9	20.2	3.9	0	-2.4	-2.9	0	transport.metal	YSL2 (YELLOW STRIPE LIKE 2); oligopeptide transporter closest Arabidopsis homolog of Zea maize metal-phytosiderophore/metal-nicotianamine transporter ZmYS1 similar to YSL3 (YELLOW STRIPE LIKE 3), oligopeptide transporter [Arabidopsis thaliana] (TAIR:AT5G
MSGI1_1710	TC2156	5.5	30.2	6	14.3	2.5	0	0	0	transport.metal	NRAMP1 (NRAMP metal ion transporter 1); manganese ion transporter/ metal ion transporter Thought to be involved in iron homeostasis. Induced in leaves in response to iron deficiency. Transgenic plants accumulate toxic levels of iron. Gene complements yea
MSGI1_323	TC8109	26.6	29.9	62.3	42	0	0	-1.2	0	transport.metal	YSL3 (YELLOW STRIPE LIKE 3); oligopeptide transporter similar to YSL2 (YELLOW STRIPE LIKE 2), oligopeptide transporter [Arabidopsis thaliana] (TAIR:AT5G24380.1); similar to YSL1 (YELLOW STRIPE LIKE 1), oligopeptide transporter [Arabidopsis thaliana] (TA
MSGI1_1584	TC8126	164.3	77.6	292.8	89.5	-1.1	-1.7	0	0	transport.metal	CAX3 (cation exchanger 3); cation:cation antiporter Identical to Vacuolar cation/proton exchanger 3 (Ca(2+)/H(+) exchanger 3) (Ca(2+)/H(+) antiporter CAX3) (CAX3) [Arabidopsis Thaliana] (GB:Q93Z81;GB:O65022;GB:Q0WUY4;GB:Q9LKW8); similar to CAX1 (CATION
MSGI1_628	TC8650	13.7	54	37.8	80.1	2	1.1	0	0	transport.metal	YSL1 (YELLOW STRIPE LIKE 1); oligopeptide transporter Member of a small family of oligopeptide transporters similar to the yellow stripe locus of maize (ZmYS1). similar to YSL2 (YELLOW STRIPE LIKE 2), oligopeptide transporter [Arabidopsis thaliana] (TAIR
MSGI1_61800	136141319	0.4	0.2	6.6	13.8	0	0	0	-6.1	transport.misc	chloroplast ADP, ATP carrier protein 1 / ADP, ATP translocase 1 / adenine nucleotide translocase 1 (AATP1) Identical to Chloroplast ADP,ATP carrier protein 1, chloroplast precursor (ADP/ATP translocase 1) (Adenine nucleotide translocase 1) (AATP1) [Arab
MSGI1_41682	F7SND4003F8YHQ	26.6	56.6	38.7	52.2	1.1	0	0	0	transport.misc	AUX1 (AUXIN RESISTANT 1); amino acid permease/ transporter Encodes an auxin influx transporter. AUX1 resides at the apical plasma membrane of protophloem cells and at highly dynamic subpopulations of Golgi apparatus and endosomes in all cell types. Iden
MSGI1_100573	F7SND4003GQK8T	23.2	29	5.3	15.8	0	0	2.1	0	transport.misc	permease, putative Identical to Nucleobase-ascorbate transporter 6 (AtNAT6) (NAT6) [Arabidopsis Thaliana] (GB:Q27GI3;GB:Q3E869;GB:Q94CA7;GB:Q9FM07); similar to xanthine/uracil permease family protein [Arabidopsis thaliana] (TAIR:AT5G49990.1); similar to
MSGI1_53806	F7SND4004H8F18	32.3	66.5	26.9	51.5	1	0	0	0	transport.misc	AUX1 (AUXIN RESISTANT 1); amino acid permease/ transporter Encodes an auxin influx transporter. AUX1 resides at the apical plasma membrane of protophloem cells and at highly dynamic subpopulations of Golgi apparatus and endosomes in all cell types. Iden
MSGI1_41660	F7SND4004H99FY	0.7	1.3	17.6	10.7	0	0	-4.7	0	transport.misc	SEC14 cytosolic factor family protein / phosphoglyceride transfer family protein Identical to Patellin-5 (PATL5) [Arabidopsis Thaliana] (GB:Q9M0R2); similar to SEC14 cytosolic factor family protein / phosphoglyceride transfer family protein [Arabidopsis
MSGI1_51195	F7SND4004IAJSK	0	0	11.6	6.3	0	0	-4.5	0	transport.misc	SEC14 cytosolic factor family protein / phosphoglyceride transfer family protein Identical to Patellin-2 (PATL2) [Arabidopsis Thaliana] (GB:Q56ZI2;GB:Q9SK94); similar to PATL1 (PATELLIN 1), transporter [Arabidopsis thaliana] (TAIR:AT1G72150.1); similar
MSGI1_35919	F7SND4004IFIVS	26.3	55.8	23.5	57.5	1.1	1.3	0	0	transport.misc	AUX1 (AUXIN RESISTANT 1); amino acid permease/ transporter Encodes an auxin influx transporter. AUX1 resides at the apical plasma membrane of protophloem cells and at highly dynamic subpopulations of Golgi apparatus and endosomes in all cell types. Iden
MSGI1_57613	F7SND4004IK3RH	18.2	46.6	34.6	33.2	1.4	0	0	0	transport.misc	AUX1 (AUXIN RESISTANT 1); amino acid permease/ transporter Encodes an auxin influx transporter. AUX1 resides at the apical plasma membrane of protophloem cells and at highly dynamic subpopulations of Golgi apparatus and endosomes in all cell types. Iden
MSGI1_7482	NODE_11594_length_884_cov_93.432129	44.8	57.5	13.6	30.7	0	0	1.7	0	transport.misc	xanthine/uracil permease family protein Identical to Nucleobase-ascorbate transporter 5 (AtNAT5) (NAT5) [Arabidopsis Thaliana] (GB:Q8RWE9;GB:Q9FGR4); similar to permease [Arabidopsis thaliana] (TAIR:AT5G62890.3); similar to xanthine/uracil permease famil
MSGI1_8276	NODE_13598_length_843_cov_15.629893	10.2	34.2	13.9	28.3	1.7	0	0	0	transport.misc	AUX1 (AUXIN RESISTANT 1); amino acid permease/ transporter Encodes an auxin influx transporter. AUX1 resides at the apical plasma membrane of protophloem cells and at highly dynamic subpopulations of Golgi apparatus and endosomes in all cell types. Iden
MSGI1_102253	NODE_13960_length_131_cov_6.977099	0.9	3.4	14.7	4.7	0	0	-4	0	transport.misc	SEC14 cytosolic factor, putative / phosphoglyceride transfer protein, putative similar to SEC14 cytosolic factor, putative / phosphoglyceride transfer protein, putative [Arabidopsis thaliana] (TAIR:AT1G19650.1); similar to SEC14 cytosolic factor, putati
MSGI1_14183	NODE_15133_length_625_cov_21.110399	29.5	19.2	9.4	13.8	0	0	1.6	0	transport.misc	SEC14 cytosolic factor family protein / phosphoglyceride transfer family protein Identical to Patellin-6 (PATL6) [Arabidopsis Thaliana] (GB:Q9SCU1;GB:Q9XFS6); similar to SEC14 cytosolic factor family protein / phosphoglyceride transfer family protein [A
MSGI1_122302	NODE_16462_length_61_cov_35.278690	17.5	34.7	53.1	68.4	0	0	-1.6	0	transport.misc	AUX1 (AUXIN RESISTANT 1); amino acid permease/ transporter Encodes an auxin influx transporter. AUX1 resides at the apical plasma membrane of protophloem cells and at highly dynamic subpopulations of Golgi apparatus and endosomes in all cell types. Iden
MSGI1_122291	NODE_16618_length_61_cov_83.081970	26.7	59.7	49.9	26.4	1.2	0	0	1.2	transport.misc	PATL1 (PATELLIN 1); transporter novel cell-plate-associated protein that is related in sequence to proteins involved in membrane trafficking in other eukaryotes Identical to Patellin-1 (PATL1) [Arabidopsis Thaliana] (GB:Q56WK6;GB:Q9C7U0); similar to SEC1
MSGI1_122273	NODE_16984_length_61_cov_45.475410	5.4	23	0.4	0	2.1	0	0	5.5	transport.misc	AUX1 (AUXIN RESISTANT 1); amino acid permease/ transporter Encodes an auxin influx transporter. AUX1 resides at the apical plasma membrane of protophloem cells and at highly dynamic subpopulations of Golgi apparatus and endosomes in all cell types. Iden
MSGI1_3535	NODE_17542_length_1239_cov_60.980629	34.8	44.1	9.3	22.5	0	0	1.9	0	transport.misc	xanthine/uracil permease family protein Identical to Nucleobase-ascorbate transporter 5 (AtNAT5) (NAT5) [Arabidopsis Thaliana] (GB:Q8RWE9;GB:Q9FGR4); similar to permease [Arabidopsis thaliana] (TAIR:AT5G62890.3); similar to xanthine/uracil permease famil
MSGI1_43307	NODE_18450_length_277_cov_9.462094	4	7.8	9	29.9	0	1.7	0	-1.9	transport.misc	MATE efflux family protein similar to MATE efflux family protein [Arabidopsis thaliana] (TAIR:AT1G12950.1); similar to MATE efflux family protein [Arabidopsis thaliana] (TAIR:AT5G38030.1); similar to MATE efflux family protein [Arabidopsis thaliana] (TAI
MSGI1_122019	NODE_22022_length_61_cov_27.032787	16.8	17.4	0	0.4	0	0	5.1	5.4	transport.misc	transporter similar to SEC14 cytosolic factor, putative / phosphoglyceride transfer protein, putative [Arabidopsis thaliana] (TAIR:AT4G39170.1); similar to Cellular retinaldehyde-binding/triple function, N-terminal [Medicago truncatula] (GB:ABE85412.1);
MSGI1_75288	NODE_23074_length_171_cov_6.625731	0.6	2.7	13.6	6.1	0	0	-4.5	0	transport.misc	MATE efflux protein-related similar to MATE efflux family protein [Arabidopsis thaliana] (TAIR:AT2G34360.1); similar to MATE efflux family protein [Arabidopsis thaliana] (TAIR:AT1G73700.1); similar to Os04g0373400 [Oryza sativa (japonica cultivar-group)
MSGI1_115308	NODE_23758_length_85_cov_65.776474	21.8	25.4	0	0	0	0	5.4	5.7	transport.misc	permease, putative Identical to Nucleobase-ascorbate transporter 6 (AtNAT6) (NAT6) [Arabidopsis Thaliana] (GB:Q27GI3;GB:Q3E869;GB:Q94CA7;GB:Q9FM07); similar to xanthine/uracil permease family protein [Arabidopsis thaliana] (TAIR:AT5G49990.1); similar to
MSGI1_25443	NODE_24552_length_421_cov_7.703088	2.3	9.9	21.1	11.9	0	0	-3.2	0	transport.misc	AWPM-19-like membrane family protein similar to AWPM-19-like membrane family protein [Arabidopsis thaliana] (TAIR:AT1G29520.1); similar to a Lea protein with hydrophobic domain, high pI value (11.6); 15kD protein; putative (GB:AAC37469.1); contains Inte
MSGI1_23884	NODE_2604_length_442_cov_119.131218	92.1	62.8	45.8	68.4	0	0	1	0	transport.misc	protein transport protein sec61, putative similar to protein transport protein sec61, putative [Arabidopsis thaliana] (TAIR:AT1G78720.1); similar to protein translocase [Arabidopsis thaliana] (TAIR:AT2G34250.2); similar to putative integral membrane pro
MSGI1_86196	NODE_27881_length_152_cov_6.302631	8.9	29.5	22.4	30.9	1.7	0	0	0	transport.misc	permease Identical to Nucleobase-ascorbate transporter 11 (AtNAT11) (NAT11) [Arabidopsis Thaliana] (GB:Q6SZ87;GB:Q8GWX5;GB:Q8LC52;GB:Q9SZK5); similar to xanthine/uracil permease family protein [Arabidopsis thaliana] (TAIR:AT2G27810.1); similar to putativ
MSGI1_68430	NODE_29609_length_186_cov_28.091398	29.3	13.4	1.6	0.8	0	0	4.2	4.1	transport.misc	MATE efflux family protein similar to MATE efflux family protein [Arabidopsis thaliana] (TAIR:AT4G00350.1); similar to Multi antimicrobial extrusion protein MatE [Medicago truncatula] (GB:ABE85324.1); similar to putative anthocyanin permease [Lycopersico
MSGI1_104836	NODE_31165_length_128_cov_5.250000	5.8	2	14.1	1.1	0	-3.7	0	0	transport.misc	auxin efflux carrier family protein similar to auxin:hydrogen symporter [Arabidopsis thaliana] (TAIR:AT2G17500.4); similar to Auxin Efflux Carrier [Medicago truncatula] (GB:ABE78073.1); contains InterPro domain Auxin Efflux Carrier; (InterPro:IPR004776)
MSGI1_121442	NODE_31894_length_61_cov_86.786888	15.9	43.1	5.6	21.8	1.4	2	0	0	transport.misc	AUX1 (AUXIN RESISTANT 1); amino acid permease/ transporter Encodes an auxin influx transporter. AUX1 resides at the apical plasma membrane of protophloem cells and at highly dynamic subpopulations of Golgi apparatus and endosomes in all cell types. Iden
MSGI1_63053	NODE_33262_length_200_cov_8.785000	0.2	1.7	12.8	4.2	0	0	-6	0	transport.misc	MATE efflux family protein similar to ALF5 (ABERRANT LATERAL ROOT FORMATION 5), antiporter/ transporter [Arabidopsis thaliana] (TAIR:AT3G23560.1); similar to hypothetical membrane protein-1 [Marchantia polymorpha] (GB:BAB71817.1); similar to Os07g050220
MSGI1_30750	NODE_34417_length_362_cov_25.693371	17.6	56.2	12.6	44.9	1.7	1.8	0	0	transport.misc	AUX1 (AUXIN RESISTANT 1); amino acid permease/ transporter Encodes an auxin influx transporter. AUX1 resides at the apical plasma membrane of protophloem cells and at highly dynamic subpopulations of Golgi apparatus and endosomes in all cell types. Iden
MSGI1_51076	NODE_35548_length_241_cov_7.224066	1.6	1.8	16.5	3.1	0	0	-3.4	0	transport.misc	transporter similar to SEC14 cytosolic factor, putative / phosphoglyceride transfer protein, putative [Arabidopsis thaliana] (TAIR:AT4G39170.1); similar to Cellular retinaldehyde-binding/triple function, N-terminal [Medicago truncatula] (GB:ABE85412.1);
MSGI1_62635	NODE_38118_length_201_cov_8.776119	4	6.6	10.7	26	0	0	0	-2	transport.misc	MATE efflux family protein similar to MATE efflux family protein [Arabidopsis thaliana] (TAIR:AT1G12950.1); similar to MATE efflux family protein [Arabidopsis thaliana] (TAIR:AT5G38030.1); similar to MATE efflux family protein [Arabidopsis thaliana] (TAI
MSGI1_110648	NODE_39618_length_122_cov_5.877049	3.5	9.7	6.9	24.9	0	1.9	0	0	transport.misc	MATE efflux family protein similar to MATE efflux family protein [Arabidopsis thaliana] (TAIR:AT1G11670.1); similar to MATE efflux family protein [Arabidopsis thaliana] (TAIR:AT1G61890.1); similar to MATE efflux family protein, expressed [Oryza sativa (
MSGI1_120618	NODE_45919_length_61_cov_34.934425	20.7	56.3	0.4	0	1.4	0	5.7	6.8	transport.misc	AUX1 (AUXIN RESISTANT 1); amino acid permease/ transporter Encodes an auxin influx transporter. AUX1 resides at the apical plasma membrane of protophloem cells and at highly dynamic subpopulations of Golgi apparatus and endosomes in all cell types. Iden
MSGI1_12930	NODE_5024_length_660_cov_25.612122	18.2	54.1	13.4	41	1.6	1.6	0	0	transport.misc	AUX1 (AUXIN RESISTANT 1); amino acid permease/ transporter Encodes an auxin influx transporter. AUX1 resides at the apical plasma membrane of protophloem cells and at highly dynamic subpopulations of Golgi apparatus and endosomes in all cell types. Iden
MSGI1_105503	NODE_57993_length_127_cov_11.015748	11.3	10.5	14.2	34.1	0	0	0	-1.7	transport.misc	permease, putative Identical to Nucleobase-ascorbate transporter 6 (AtNAT6) (NAT6) [Arabidopsis Thaliana] (GB:Q27GI3;GB:Q3E869;GB:Q94CA7;GB:Q9FM07); similar to xanthine/uracil permease family protein [Arabidopsis thaliana] (TAIR:AT5G49990.1); similar to
MSGI1_90048	NODE_59580_length_146_cov_119.691780	62.9	49.2	31.7	61.8	0	1	1	0	transport.misc	protein transport protein sec61, putative similar to protein transport protein sec61, putative [Arabidopsis thaliana] (TAIR:AT1G78720.1); similar to protein translocase [Arabidopsis thaliana] (TAIR:AT2G34250.2); similar to putative integral membrane pro
MSGI1_95229	NODE_64159_length_139_cov_37.683453	14.5	17.4	1.2	2.8	0	0	3.6	2.6	transport.misc	permease, putative Identical to Nucleobase-ascorbate transporter 6 (AtNAT6) (NAT6) [Arabidopsis Thaliana] (GB:Q27GI3;GB:Q3E869;GB:Q94CA7;GB:Q9FM07); similar to xanthine/uracil permease family protein [Arabidopsis thaliana] (TAIR:AT5G49990.1); similar to
MSGI1_95197	NODE_68685_length_139_cov_46.985611	16	18.8	2.2	3.3	0	0	2.9	2.5	transport.misc	permease, putative Identical to Nucleobase-ascorbate transporter 6 (AtNAT6) (NAT6) [Arabidopsis Thaliana] (GB:Q27GI3;GB:Q3E869;GB:Q94CA7;GB:Q9FM07); similar to xanthine/uracil permease family protein [Arabidopsis thaliana] (TAIR:AT5G49990.1); similar to
MSGI1_90703	NODE_69003_length_145_cov_3.731035	7.3	27.1	11.6	11.9	1.9	0	0	0	transport.misc	permease Identical to Nucleobase-ascorbate transporter 11 (AtNAT11) (NAT11) [Arabidopsis Thaliana] (GB:Q6SZ87;GB:Q8GWX5;GB:Q8LC52;GB:Q9SZK5); similar to xanthine/uracil permease family protein [Arabidopsis thaliana] (TAIR:AT2G27810.1); similar to putativ
MSGI1_55186	NODE_74763_length_225_cov_6.266667	2	3.5	15.1	1.6	0	-3.2	0	0	transport.misc	xanthine/uracil permease family protein similar to xanthine/uracil/vitamin C permease family protein [Arabidopsis thaliana] (TAIR:AT5G50300.1); similar to Os05g0332600 [Oryza sativa (japonica cultivar-group)] (GB:NP_001055224.1); similar to hypothetical
MSGI1_78052	NODE_81651_length_165_cov_5.860606	6.1	11.3	0	0.2	0	0	0	5.8	transport.misc	transporter-related similar to organic cation transporter-related [Arabidopsis thaliana] (TAIR:AT1G16390.1); similar to putative organic cation transporter [Oryza sativa (japonica cultivar-group)] (GB:BAC83382.1); contains InterPro domain Organic cation
MSGI1_118660	NODE_83934_length_61_cov_19.754099	2.4	4.1	71	0.8	0	-6.5	-4.9	0	transport.misc	metal ion binding similar to ATFP6 (FARNESYLATED PROTEIN 6), metal ion binding [Arabidopsis thaliana] (TAIR:AT4G38580.1); similar to GMFP7 [Glycine max] (GB:AAD09515.1); contains InterPro domain Heavy metal transport/detoxification protein; (InterPro:IP
MSGI1_102430	NODE_86627_length_130_cov_4.284616	0.5	5	20.1	6.8	0	0	-5.3	0	transport.misc	ALF5 (ABERRANT LATERAL ROOT FORMATION 5); antiporter/ transporter Member of the multidrug and toxic compound extrusion (MATE) family, protects roots from inhibitory compounds. similar to MATE efflux family protein [Arabidopsis thaliana] (TAIR:AT3G23550.1
MSGI1_8296	TC10435	4.7	9.4	30.1	24.6	0	0	-2.7	0	transport.misc	MATE efflux protein-related similar to MATE efflux family protein [Arabidopsis thaliana] (TAIR:AT2G34360.1); similar to MATE efflux family protein [Arabidopsis thaliana] (TAIR:AT1G73700.1); similar to Os04g0373400 [Oryza sativa (japonica cultivar-group)
MSGI1_27813	TC13613	2.5	4.1	21.8	8.1	0	0	-3.1	0	transport.misc	SEC14 cytosolic factor, putative / phosphoglyceride transfer protein, putative similar to SEC14 cytosolic factor, putative / phosphoglyceride transfer protein, putative [Arabidopsis thaliana] (TAIR:AT1G19650.1); similar to SEC14 cytosolic factor, putati
MSGI1_5675	TC15083	2.8	7.2	27.1	4.9	0	-2.5	-3.3	0	transport.misc	xanthine/uracil permease family protein similar to xanthine/uracil/vitamin C permease family protein [Arabidopsis thaliana] (TAIR:AT5G50300.1); similar to Os05g0332600 [Oryza sativa (japonica cultivar-group)] (GB:NP_001055224.1); similar to hypothetical
MSGI1_73556	TC15339	5.4	2.5	15.5	1.5	0	-3.4	0	0	transport.misc	auxin efflux carrier family protein similar to auxin:hydrogen symporter [Arabidopsis thaliana] (TAIR:AT2G17500.4); similar to Auxin Efflux Carrier [Medicago truncatula] (GB:ABE78073.1); contains InterPro domain Auxin Efflux Carrier; (InterPro:IPR004776)
MSGI1_7189	TC16213	10.9	49	23.1	28.9	2.2	0	0	0	transport.misc	permease Identical to Nucleobase-ascorbate transporter 11 (AtNAT11) (NAT11) [Arabidopsis Thaliana] (GB:Q6SZ87;GB:Q8GWX5;GB:Q8LC52;GB:Q9SZK5); similar to xanthine/uracil permease family protein [Arabidopsis thaliana] (TAIR:AT2G27810.1); similar to putativ
MSGI1_10003	TC18702	60.4	33.4	26.2	30.8	0	0	1.2	0	transport.misc	secretory carrier membrane protein (SCAMP) family protein similar to secretory carrier membrane protein (SCAMP) family protein [Arabidopsis thaliana] (TAIR:AT2G20840.1); similar to similarity to SCAMP37 [Pisum sativum] (GB:AAC82326.1); similar to Os02g06
MSGI1_2352	TC1878	34.1	40.7	28.8	76	0	1.4	0	0	transport.misc	chloroplast ADP, ATP carrier protein 1 / ADP, ATP translocase 1 / adenine nucleotide translocase 1 (AATP1) Identical to Chloroplast ADP,ATP carrier protein 1, chloroplast precursor (ADP/ATP translocase 1) (Adenine nucleotide translocase 1) (AATP1) [Arab
MSGI1_18226	TC18866	9.9	41.3	16.2	29.2	2.1	0	0	0	transport.misc	permease Identical to Nucleobase-ascorbate transporter 11 (AtNAT11) (NAT11) [Arabidopsis Thaliana] (GB:Q6SZ87;GB:Q8GWX5;GB:Q8LC52;GB:Q9SZK5); similar to xanthine/uracil permease family protein [Arabidopsis thaliana] (TAIR:AT2G27810.1); similar to putativ
MSGI1_29479	TC20027	0.8	5.6	33.6	9.3	0	-1.9	-5.4	0	transport.misc	MATE efflux family protein similar to ALF5 (ABERRANT LATERAL ROOT FORMATION 5), antiporter/ transporter [Arabidopsis thaliana] (TAIR:AT3G23560.1); similar to hypothetical membrane protein-1 [Marchantia polymorpha] (GB:BAB71817.1); similar to Os07g050220
MSGI1_6017	TC2164	6.6	15.5	67	9.1	0	-2.9	-3.3	0	transport.misc	xanthine/uracil permease family protein similar to xanthine/uracil/vitamin C permease family protein [Arabidopsis thaliana] (TAIR:AT5G50300.1); similar to Os05g0332600 [Oryza sativa (japonica cultivar-group)] (GB:NP_001055224.1); similar to hypothetical
MSGI1_26961	TC3573	12.1	54.3	18.8	31.9	2.2	0	0	0	transport.misc	permease Identical to Nucleobase-ascorbate transporter 11 (AtNAT11) (NAT11) [Arabidopsis Thaliana] (GB:Q6SZ87;GB:Q8GWX5;GB:Q8LC52;GB:Q9SZK5); similar to xanthine/uracil permease family protein [Arabidopsis thaliana] (TAIR:AT2G27810.1); similar to putativ
MSGI1_14813	TC4007	31.7	14	9	9.5	0	0	1.8	0	transport.misc	MATE efflux family protein similar to MATE efflux family protein [Arabidopsis thaliana] (TAIR:AT4G00350.1); similar to Multi antimicrobial extrusion protein MatE [Medicago truncatula] (GB:ABE85324.1); similar to putative anthocyanin permease [Lycopersico
MSGI1_33481	TC4248	7.6	5.3	39	12.4	0	-1.7	-2.4	0	transport.misc	SEC14 cytosolic factor family protein / phosphoglyceride transfer family protein similar to phosphatidylinositol transporter [Arabidopsis thaliana] (TAIR:AT2G21540.2); similar to SEC14 cytosolic factor, putative / phosphoglyceride transfer protein, puta
MSGI1_2234	TC517	90.1	183	164.4	95.2	1	0	0	0	transport.misc	SEC14 cytosolic factor family protein / phosphoglyceride transfer family protein Identical to Patellin-5 (PATL5) [Arabidopsis Thaliana] (GB:Q9M0R2); similar to SEC14 cytosolic factor family protein / phosphoglyceride transfer family protein [Arabidopsis
MSGI1_1593	TC8054	15.4	48.4	20.6	61.2	1.7	1.6	0	0	transport.misc	AUX1 (AUXIN RESISTANT 1); amino acid permease/ transporter Encodes an auxin influx transporter. AUX1 resides at the apical plasma membrane of protophloem cells and at highly dynamic subpopulations of Golgi apparatus and endosomes in all cell types. Iden
MSGI1_41596	NODE_29209_length_286_cov_6.881119	12	12.7	54.4	9.4	0	-2.5	-2.2	0	transport.nitrate	nitrate transporter (NTP3) similar to nitrate transporter (NTP2) [Arabidopsis thaliana] (TAIR:AT2G26690.1); similar to Os02g0580900 [Oryza sativa (japonica cultivar-group)] (GB:NP_001047240.1); similar to nitrate transporter [Prunus persica] (GB:BAC8142
MSGI1_73324	NODE_34542_length_175_cov_9.211429	2.2	2.7	22.9	1.3	0	-4.1	-3.4	0	transport.nitrate	ATNRT1:2 (NITRATE TRANSPORTER 1:2); calcium ion binding / transporter Encodes an inducible component of low-affinity nitrate uptake. mRNA found primarily in root hairs and the epidermis of roots. similar to nitrate transporter, putative [Arabidopsis thal
MSGI1_38842	NODE_4794_length_301_cov_13.774086	2.8	2.7	27.9	2.5	0	-3.5	-3.3	0	transport.nitrate	ATNRT1:2 (NITRATE TRANSPORTER 1:2); calcium ion binding / transporter Encodes an inducible component of low-affinity nitrate uptake. mRNA found primarily in root hairs and the epidermis of roots. similar to nitrate transporter, putative [Arabidopsis thal
MSGI1_73599	NODE_80900_length_174_cov_3.678161	3	2.3	24.6	1.7	0	-3.9	-3	0	transport.nitrate	ATNRT1:2 (NITRATE TRANSPORTER 1:2); calcium ion binding / transporter Encodes an inducible component of low-affinity nitrate uptake. mRNA found primarily in root hairs and the epidermis of roots. similar to nitrate transporter, putative [Arabidopsis thal
MSGI1_25300	TC13387	5	4	35	1.7	0	-4.4	-2.8	0	transport.nitrate	ATNRT1:2 (NITRATE TRANSPORTER 1:2); calcium ion binding / transporter Encodes an inducible component of low-affinity nitrate uptake. mRNA found primarily in root hairs and the epidermis of roots. similar to nitrate transporter, putative [Arabidopsis thal
MSGI1_1088	TC16740	18.6	20.4	92.2	14.4	0	-2.7	-2.3	0	transport.nitrate	nitrate transporter (NTP3) similar to nitrate transporter (NTP2) [Arabidopsis thaliana] (TAIR:AT2G26690.1); similar to Os02g0580900 [Oryza sativa (japonica cultivar-group)] (GB:NP_001047240.1); similar to nitrate transporter [Prunus persica] (GB:BAC8142
MSGI1_91920	TC22608	8.9	8.1	44.5	7.1	0	-2.6	-2.3	0	transport.nitrate	ATNRT1:2 (NITRATE TRANSPORTER 1:2); calcium ion binding / transporter Encodes an inducible component of low-affinity nitrate uptake. mRNA found primarily in root hairs and the epidermis of roots. similar to nitrate transporter, putative [Arabidopsis thal
MSGI1_56979	NODE_15470_length_219_cov_4.639269	5.8	12	25.8	9.8	0	0	-2.2	0	transport.nucleotides	ATPUP10 (Arabidopsis thaliana purine permease 10); purine transporter Member of a family of proteins related to PUP1, a purine transporter. May be involved in the transport of purine and purine derivatives such as cytokinins, across the plasma membrane.
MSGI1_122320	NODE_161_length_61_cov_22.819672	1.9	10.8	0	0	0	0	0	4.4	transport.nucleotides	PUP1 (PURINE PERMEASE 1); purine transporter Encodes a transporter that transports purines,cytokinins and other adenine derivatives. Expressed in the leaf hydathodes where it may be involved in re-uptake of cytokinins during guttation. similar to ATPUP2
MSGI1_112147	NODE_41854_length_112_cov_18.741072	5	23	19.5	23.3	2.2	0	0	0	transport.nucleotides	ATPUP3 (Arabidopsis thaliana purine permease 3); purine transporter Member of a family of proteins related to PUP1, a purine transporter. May be involved in the transport of purine and purine derivatives such as cytokinins, across the plasma membrane. si
MSGI1_84127	NODE_4915_length_155_cov_64.103226	19.7	32.4	0.7	0.2	0	0	4.8	7.3	transport.nucleotides	permease-related similar to permease-related [Arabidopsis thaliana] (TAIR:AT4G13800.1); similar to OSJNBa0069D17.4 [Oryza sativa (japonica cultivar-group)] (GB:CAD40575.1); similar to Os05g0424800 [Oryza sativa (japonica cultivar-group)] (GB:NP_001055595
MSGI1_112126	NODE_56074_length_112_cov_33.723213	2.4	16.5	4.8	9.3	2.8	0	0	0	transport.nucleotides	PUP1 (PURINE PERMEASE 1); purine transporter Encodes a transporter that transports purines,cytokinins and other adenine derivatives. Expressed in the leaf hydathodes where it may be involved in re-uptake of cytokinins during guttation. similar to ATPUP2
MSGI1_11297	NODE_852_length_713_cov_28.223001	22.9	37.5	0.8	0.6	0	0	4.8	6	transport.nucleotides	permease-related similar to permease-related [Arabidopsis thaliana] (TAIR:AT4G13800.1); similar to OSJNBa0069D17.4 [Oryza sativa (japonica cultivar-group)] (GB:CAD40575.1); similar to Os05g0424800 [Oryza sativa (japonica cultivar-group)] (GB:NP_001055595
MSGI1_23161	TC18218	8.3	41.1	18.5	31.7	2.3	0	0	0	transport.nucleotides	PUP1 (PURINE PERMEASE 1); purine transporter Encodes a transporter that transports purines,cytokinins and other adenine derivatives. Expressed in the leaf hydathodes where it may be involved in re-uptake of cytokinins during guttation. similar to ATPUP2
MSGI1_26053	TC19400	6.7	40.3	9.8	26.6	2.6	0	0	0	transport.nucleotides	ATPUP3 (Arabidopsis thaliana purine permease 3); purine transporter Member of a family of proteins related to PUP1, a purine transporter. May be involved in the transport of purine and purine derivatives such as cytokinins, across the plasma membrane. si
MSGI1_33758	F7SND4003FP2S0	131.8	65.8	88.2	73	-1	0	0	0	transport.p- and v-ATPases	VMA10 (VACUOLAR MEMBRANE ATPASE 10) Subunit G of the vacuolar membrane ATPAse complex Identical to Vacuolar ATP synthase subunit G 1 (EC 3.6.3.14) (V-ATPase G subunit 1) (Vacuolar proton pump G subunit 1) (VATG1) [Arabidopsis Thaliana] (GB:O82628); simil
MSGI1_27782	F7SND4003G2QB6	28.7	44.4	100.1	62.5	0	0	-1.8	0	transport.p- and v-ATPases	AHA6 (ARABIDOPSIS H(+)-ATPASE 6); ATPase Identical to ATPase 6, plasma membrane-type (EC 3.6.3.6) (Proton pump 6) (AHA6) [Arabidopsis Thaliana] (GB:Q9SH76); similar to AHA8 (ARABIDOPSIS H(+)-ATPASE 8), ATPase [Arabidopsis thaliana] (TAIR:AT3G42640.1); s
MSGI1_39164	F7SND4004I47T2	20	31.2	49.2	52.2	0	0	-1.3	0	transport.p- and v-ATPases	AHA5 (ARABIDOPSIS H(+)-ATPASE 5); ATPase Identical to ATPase 5, plasma membrane-type (EC 3.6.3.6) (Proton pump 5) (AHA5) [Arabidopsis Thaliana] (GB:Q9SJB3); similar to AHA1 (PLASMA MEMBRANE PROTON ATPASE), ATPase [Arabidopsis thaliana] (TAIR:AT2G18960.1
MSGI1_26024	F7SND4004ISAR1	34.6	60	26.6	59	0	1.1	0	0	transport.p- and v-ATPases	AHA6 (ARABIDOPSIS H(+)-ATPASE 6); ATPase Identical to ATPase 6, plasma membrane-type (EC 3.6.3.6) (Proton pump 6) (AHA6) [Arabidopsis Thaliana] (GB:Q9SH76); similar to AHA8 (ARABIDOPSIS H(+)-ATPASE 8), ATPase [Arabidopsis thaliana] (TAIR:AT3G42640.1); s
MSGI1_34681	F7SND4004JHIBT	82.8	132.2	58.7	127.7	0	1.1	0	0	transport.p- and v-ATPases	AHA5 (ARABIDOPSIS H(+)-ATPASE 5); ATPase Identical to ATPase 5, plasma membrane-type (EC 3.6.3.6) (Proton pump 5) (AHA5) [Arabidopsis Thaliana] (GB:Q9SJB3); similar to AHA1 (PLASMA MEMBRANE PROTON ATPASE), ATPase [Arabidopsis thaliana] (TAIR:AT2G18960.1
MSGI1_122159	NODE_19233_length_61_cov_43.901638	11	20.9	46.3	45.7	0	0	-2.1	0	transport.p- and v-ATPases	AHA5 (ARABIDOPSIS H(+)-ATPASE 5); ATPase Identical to ATPase 5, plasma membrane-type (EC 3.6.3.6) (Proton pump 5) (AHA5) [Arabidopsis Thaliana] (GB:Q9SJB3); similar to AHA1 (PLASMA MEMBRANE PROTON ATPASE), ATPase [Arabidopsis thaliana] (TAIR:AT2G18960.1
MSGI1_65592	NODE_29028_length_193_cov_6.740932	0.4	9.4	12.8	5.9	0	0	-5	0	transport.p- and v-ATPases	AHA11 (ARABIDOPSIS H(+)-ATPASE 11); ATPase Identical to ATPase 11, plasma membrane-type (EC 3.6.3.6) (Proton pump 11) (AHA11) [Arabidopsis Thaliana] (GB:Q9LV11); similar to AHA3 (Arabidopsis H(+)-ATPase 3), ATPase [Arabidopsis thaliana] (TAIR:AT5G57350.
MSGI1_120873	NODE_41281_length_61_cov_35.803280	17.9	30.9	74.2	62.6	0	0	-2.1	-1	transport.p- and v-ATPases	AHA5 (ARABIDOPSIS H(+)-ATPASE 5); ATPase Identical to ATPase 5, plasma membrane-type (EC 3.6.3.6) (Proton pump 5) (AHA5) [Arabidopsis Thaliana] (GB:Q9SJB3); similar to AHA1 (PLASMA MEMBRANE PROTON ATPASE), ATPase [Arabidopsis thaliana] (TAIR:AT2G18960.1
MSGI1_94	TC187	96.5	143.9	271.6	215.5	0	0	-1.5	0	transport.p- and v-ATPases	AHA5 (ARABIDOPSIS H(+)-ATPASE 5); ATPase Identical to ATPase 5, plasma membrane-type (EC 3.6.3.6) (Proton pump 5) (AHA5) [Arabidopsis Thaliana] (GB:Q9SJB3); similar to AHA1 (PLASMA MEMBRANE PROTON ATPASE), ATPase [Arabidopsis thaliana] (TAIR:AT2G18960.1
MSGI1_25894	TC20320	1.4	12.2	20.6	8.7	0	0	-3.9	0	transport.p- and v-ATPases	AHA4 (Arabidopsis H(+)-ATPase 4); ATPase mutant has Slight reduction in root and shoot growth; Exaggerated defects in salt stress; Plasma Membrane H+ ATPase Identical to ATPase 4, plasma membrane-type (EC 3.6.3.6) (Proton pump 4) (AHA4) [Arabidopsis Thal
MSGI1_38503	F7SND4003FR9XE	24.5	35.7	65.2	59.3	0	0	-1.4	0	transport.p- and v-ATPases.H+-exporting ATPase	AHA1 (PLASMA MEMBRANE PROTON ATPASE); ATPase plasma membrane proton ATPase Identical to ATPase 1, plasma membrane-type (EC 3.6.3.6) (Proton pump 1) (AHA1) [Arabidopsis Thaliana] (GB:P20649;GB:O64626); similar to AHA3 (Arabidopsis H(+)-ATPase 3), ATPase [
MSGI1_28070	F7SND4003GDM5B	10.7	17	44.2	33.7	0	0	-2	0	transport.p- and v-ATPases.H+-exporting ATPase	AHA3 (Arabidopsis H(+)-ATPase 3); ATPase member of Plasma membrane H+-ATPase family Identical to ATPase 3, plasma membrane-type (EC 3.6.3.6) (Proton pump 3) (AHA3) [Arabidopsis Thaliana] (GB:P20431); similar to AHA1 (PLASMA MEMBRANE PROTON ATPASE), ATPas
MSGI1_43335	F7SND4004IXU96	32.8	49.7	101.9	76.9	0	0	-1.6	0	transport.p- and v-ATPases.H+-exporting ATPase	AHA1 (PLASMA MEMBRANE PROTON ATPASE); ATPase plasma membrane proton ATPase Identical to ATPase 1, plasma membrane-type (EC 3.6.3.6) (Proton pump 1) (AHA1) [Arabidopsis Thaliana] (GB:P20649;GB:O64626); similar to AHA3 (Arabidopsis H(+)-ATPase 3), ATPase [
MSGI1_28730	F7SND4004JCBZB	37.6	55.5	79.8	70.8	0	0	-1.1	0	transport.p- and v-ATPases.H+-exporting ATPase	AHA1 (PLASMA MEMBRANE PROTON ATPASE); ATPase plasma membrane proton ATPase Identical to ATPase 1, plasma membrane-type (EC 3.6.3.6) (Proton pump 1) (AHA1) [Arabidopsis Thaliana] (GB:P20649;GB:O64626); similar to AHA3 (Arabidopsis H(+)-ATPase 3), ATPase [
MSGI1_33726	F7SND4004JI39L	20.2	36.5	82.4	67.4	0	0	-2	0	transport.p- and v-ATPases.H+-exporting ATPase	AHA1 (PLASMA MEMBRANE PROTON ATPASE); ATPase plasma membrane proton ATPase Identical to ATPase 1, plasma membrane-type (EC 3.6.3.6) (Proton pump 1) (AHA1) [Arabidopsis Thaliana] (GB:P20649;GB:O64626); similar to AHA3 (Arabidopsis H(+)-ATPase 3), ATPase [
MSGI1_34272	F7SND4004JP9LZ	17	28.4	61.1	45.1	0	0	-1.8	0	transport.p- and v-ATPases.H+-exporting ATPase	AHA3 (Arabidopsis H(+)-ATPase 3); ATPase member of Plasma membrane H+-ATPase family Identical to ATPase 3, plasma membrane-type (EC 3.6.3.6) (Proton pump 3) (AHA3) [Arabidopsis Thaliana] (GB:P20431); similar to AHA1 (PLASMA MEMBRANE PROTON ATPASE), ATPas
MSGI1_95	TC8123	233.9	344.1	166.2	327.5	0	1	0	0	transport.p- and v-ATPases.H+-exporting ATPase	AHA2 (Arabidopsis H(+)-ATPase 2); ATPase belongs to the P-type ATPase superfamily of cation-transporting ATPases, pumps protons out of the cell, generating a proton gradient that drives the active transport of nutrients by proton symport. has two autoinh
MSGI1_17906	50317104	72.7	54.4	26.6	56.3	0	1.1	1.5	0	transport.p- and v-ATPases.H+-transporting two-sector ATPase	AVA-P1 (vacuolar H+-pumping ATPase 16 kDa proteolipid subunit 1); ATPase/ hydrogen ion transporting ATPase, rotational mechanism vacuolar H+-pumping ATPase 16 kDa proteolipid (ava-p1) Identical to Vacuolar ATP synthase 16 kDa proteolipid subunit 4 (EC 3.
MSGI1_19003	50318945	0.3	0.1	53.2	45.5	0	0	-7.5	-8.8	transport.p- and v-ATPases.H+-transporting two-sector ATPase	AVA-P4 (vacuolar H+-pumping ATPase 16 kDa proteolipid subunit 4); ATPase vacuolar H+-pumping ATPase 16 kD proteolipid (ava-p) mRNA, Identical to Vacuolar ATP synthase 16 kDa proteolipid subunit 4 (EC 3.6.3.14) (V- ATPase 16 kDa proteolipid subunit 4) (AV
MSGI1_79643	F7SND4003G9N6U	41.5	28.8	41	65.4	0	0	0	-1.2	transport.p- and v-ATPases.H+-transporting two-sector ATPase	(VACUOLAR ATP SYNTHASE SUBUNIT D); hydrogen ion transporting ATP synthase, rotational mechanism / hydrogen ion transporting ATPase, rotational mechanism Identical to Vacuolar ATP synthase subunit D (EC 3.6.3.14) (V-ATPase D subunit) (Vacuolar proton pum
MSGI1_39698	F7SND4003GFLZW	32.4	17	66.3	43.9	0	0	0	-1.4	transport.p- and v-ATPases.H+-transporting two-sector ATPase	AVA-P1 (vacuolar H+-pumping ATPase 16 kDa proteolipid subunit 1); ATPase/ hydrogen ion transporting ATPase, rotational mechanism vacuolar H+-pumping ATPase 16 kDa proteolipid (ava-p1) Identical to Vacuolar ATP synthase 16 kDa proteolipid subunit 4 (EC 3.
MSGI1_101390	NODE_20865_length_132_cov_36.113636	32.1	17.2	6.8	18.7	0	0	2.2	0	transport.p- and v-ATPases.H+-transporting two-sector ATPase	AVA-P1 (vacuolar H+-pumping ATPase 16 kDa proteolipid subunit 1); ATPase/ hydrogen ion transporting ATPase, rotational mechanism vacuolar H+-pumping ATPase 16 kDa proteolipid (ava-p1) Identical to Vacuolar ATP synthase 16 kDa proteolipid subunit 4 (EC 3.
MSGI1_76274	NODE_23893_length_169_cov_29.118343	12	10.4	41.9	31.4	0	0	-1.8	-1.6	transport.p- and v-ATPases.H+-transporting two-sector ATPase	H+-transporting two-sector ATPase, putative Identical to Probable vacuolar ATP synthase subunit d 2 (EC 3.6.3.14) (V-ATPase d subunit 2) (Vacuolar proton pump subunit d 2) [Arabidopsis Thaliana] (GB:Q9LHA4); Identical to Probable vacuolar ATP synthase s
MSGI1_71765	NODE_6963_length_178_cov_223.662918	122.3	73.9	44.2	82.2	0	0	1.5	0	transport.p- and v-ATPases.H+-transporting two-sector ATPase	AVA-P1 (vacuolar H+-pumping ATPase 16 kDa proteolipid subunit 1); ATPase/ hydrogen ion transporting ATPase, rotational mechanism vacuolar H+-pumping ATPase 16 kDa proteolipid (ava-p1) Identical to Vacuolar ATP synthase 16 kDa proteolipid subunit 4 (EC 3.
MSGI1_106056	TC803	4.1	2.6	42.3	38.9	0	0	-3.4	-3.9	transport.p- and v-ATPases.H+-transporting two-sector ATPase	H+-transporting two-sector ATPase, putative Identical to Probable vacuolar ATP synthase subunit d 2 (EC 3.6.3.14) (V-ATPase d subunit 2) (Vacuolar proton pump subunit d 2) [Arabidopsis Thaliana] (GB:Q9LHA4); Identical to Probable vacuolar ATP synthase s
MSGI1_61012	NODE_11848_length_206_cov_38.723301	14.9	4.5	40.7	8.8	0	-2.2	-1.4	0	transport.peptides and oligopeptides	proton-dependent oligopeptide transport (POT) family protein similar to proton-dependent oligopeptide transport (POT) family protein [Arabidopsis thaliana] (TAIR:AT3G16180.1); similar to TGF-beta receptor, type I/II extracellular re (GB:ABD32296.1); sim
MSGI1_62745	NODE_12618_length_201_cov_11.865672	0	0.1	28.1	15.5	0	0	-5.8	-7.3	transport.peptides and oligopeptides	proton-dependent oligopeptide transport (POT) family protein similar to proton-dependent oligopeptide transport (POT) family protein [Arabidopsis thaliana] (TAIR:AT3G54140.1); similar to Os06g0264500 [Oryza sativa (japonica cultivar-group)] (GB:NP_00105
MSGI1_83753	NODE_12985_length_156_cov_14.583333	7	2.4	26.4	7.9	0	0	-1.9	0	transport.peptides and oligopeptides	proton-dependent oligopeptide transport (POT) family protein similar to proton-dependent oligopeptide transport (POT) family protein [Arabidopsis thaliana] (TAIR:AT1G52190.1); similar to TGF-beta receptor, type I/II extracellular re (GB:ABD32296.1); sim
MSGI1_19881	NODE_14623_length_507_cov_12.526628	6.1	3.1	21.7	4.5	0	-2.3	0	0	transport.peptides and oligopeptides	proton-dependent oligopeptide transport (POT) family protein similar to proton-dependent oligopeptide transport (POT) family protein [Arabidopsis thaliana] (TAIR:AT3G16180.1); similar to TGF-beta receptor, type I/II extracellular re (GB:ABD32296.1); sim
MSGI1_114778	NODE_15808_length_90_cov_15.166667	4.7	4.1	29.4	12.3	0	0	-2.6	0	transport.peptides and oligopeptides	ATPTR2-B (NITRATE TRANSPORTER 1); transporter Encodes a peptide transport gene that mediates the transport of di- and tripeptides. Identical to Peptide transporter PTR2 (Histidine-transporting protein) (PTR2) [Arabidopsis Thaliana] (GB:P46032); similar t
MSGI1_41240	NODE_20314_length_288_cov_13.038195	4.3	3.5	36.4	1.7	0	-4.4	-3.1	0	transport.peptides and oligopeptides	proton-dependent oligopeptide transport (POT) family protein similar to nitrate transporter, putative [Arabidopsis thaliana] (TAIR:AT1G27040.1); similar to ATNRT1:2 (NITRATE TRANSPORTER 1:2), calcium ion binding / transporter [Arabidopsis thaliana] (TAI
MSGI1_16575	NODE_21951_length_566_cov_22.881626	13.5	4.7	31.7	8.3	0	-1.9	0	0	transport.peptides and oligopeptides	proton-dependent oligopeptide transport (POT) family protein similar to proton-dependent oligopeptide transport (POT) family protein [Arabidopsis thaliana] (TAIR:AT3G16180.1); similar to TGF-beta receptor, type I/II extracellular re (GB:ABD32296.1); sim
MSGI1_121935	NODE_23498_length_61_cov_37.852459	9.5	9.5	39.5	40.8	0	0	-2.1	-2.1	transport.peptides and oligopeptides	proton-dependent oligopeptide transport (POT) family protein similar to proton-dependent oligopeptide transport (POT) family protein [Arabidopsis thaliana] (TAIR:AT3G54140.1); similar to Os06g0264500 [Oryza sativa (japonica cultivar-group)] (GB:NP_00105
MSGI1_103114	NODE_23907_length_130_cov_18.230770	13.2	10.2	51.1	24.4	0	0	-2	0	transport.peptides and oligopeptides	proton-dependent oligopeptide transport (POT) family protein similar to proton-dependent oligopeptide transport (POT) family protein [Arabidopsis thaliana] (TAIR:AT3G54140.1); similar to Os06g0264500 [Oryza sativa (japonica cultivar-group)] (GB:NP_00105
MSGI1_49293	NODE_25766_length_249_cov_25.305222	17.7	46.6	27.7	36	1.4	0	0	0	transport.peptides and oligopeptides	ATOPT5 (oligopeptide transporter 5); oligopeptide transporter oligopeptide transporter Identical to Oligopeptide transporter 5 (AtOPT5) (OPT5) [Arabidopsis Thaliana] (GB:Q9SUA4); similar to ATOPT2 (oligopeptide transporter 2), oligopeptide transporter [A
MSGI1_102120	NODE_29612_length_131_cov_11.725191	12.2	9	51.6	7.6	0	-2.8	-2.1	0	transport.peptides and oligopeptides	ATPTR2-B (NITRATE TRANSPORTER 1); transporter Encodes a peptide transport gene that mediates the transport of di- and tripeptides. Identical to Peptide transporter PTR2 (Histidine-transporting protein) (PTR2) [Arabidopsis Thaliana] (GB:P46032); similar t
MSGI1_39817	NODE_30206_length_296_cov_10.006757	4.3	1.5	22.6	2.8	0	-3	-2.4	0	transport.peptides and oligopeptides	proton-dependent oligopeptide transport (POT) family protein similar to proton-dependent oligopeptide transport (POT) family protein [Arabidopsis thaliana] (TAIR:AT1G52190.1); similar to TGF-beta receptor, type I/II extracellular re (GB:ABD32296.1); sim
MSGI1_91704	NODE_33967_length_144_cov_9.500000	2.7	1.1	21.6	2.4	0	-3.2	-3	0	transport.peptides and oligopeptides	proton-dependent oligopeptide transport (POT) family protein similar to proton-dependent oligopeptide transport (POT) family protein [Arabidopsis thaliana] (TAIR:AT1G52190.1); similar to TGF-beta receptor, type I/II extracellular re (GB:ABD32296.1); sim
MSGI1_115652	NODE_37582_length_82_cov_8.048780	0	0	11.6	4.2	0	0	-4.5	0	transport.peptides and oligopeptides	YSL4 (YELLOW STRIPE LIKE 4); oligopeptide transporter Arabidopsis thaliana metal-nicotianamine transporter YSL4 similar to YSL1 (YELLOW STRIPE LIKE 1), oligopeptide transporter [Arabidopsis thaliana] (TAIR:AT4G24120.1); similar to YSL6 (YELLOW STRIPE LIK
MSGI1_48576	NODE_37698_length_252_cov_16.853174	10.4	11	54.6	23.5	0	-1.2	-2.4	0	transport.peptides and oligopeptides	proton-dependent oligopeptide transport (POT) family protein similar to proton-dependent oligopeptide transport (POT) family protein [Arabidopsis thaliana] (TAIR:AT3G54140.1); similar to Os06g0264500 [Oryza sativa (japonica cultivar-group)] (GB:NP_00105
MSGI1_62275	NODE_40389_length_202_cov_11.163366	11	5.2	41	9	0	-2.2	-1.9	0	transport.peptides and oligopeptides	proton-dependent oligopeptide transport (POT) family protein similar to proton-dependent oligopeptide transport (POT) family protein [Arabidopsis thaliana] (TAIR:AT1G52190.1); similar to TGF-beta receptor, type I/II extracellular re (GB:ABD32296.1); sim
MSGI1_71014	NODE_41027_length_180_cov_9.583333	7.3	3.6	21.4	3.8	0	-2.5	0	0	transport.peptides and oligopeptides	proton-dependent oligopeptide transport (POT) family protein similar to proton-dependent oligopeptide transport (POT) family protein [Arabidopsis thaliana] (TAIR:AT1G52190.1); similar to TGF-beta receptor, type I/II extracellular re (GB:ABD32296.1); sim
MSGI1_71397	NODE_42510_length_179_cov_4.921788	1	5.2	14.4	2.7	0	0	-3.8	0	transport.peptides and oligopeptides	ATPTR2-B (NITRATE TRANSPORTER 1); transporter Encodes a peptide transport gene that mediates the transport of di- and tripeptides. Identical to Peptide transporter PTR2 (Histidine-transporting protein) (PTR2) [Arabidopsis Thaliana] (GB:P46032); similar t
MSGI1_120532	NODE_48206_length_61_cov_25.278688	7.1	2.2	26.7	9.9	0	0	-1.9	0	transport.peptides and oligopeptides	proton-dependent oligopeptide transport (POT) family protein similar to proton-dependent oligopeptide transport (POT) family protein [Arabidopsis thaliana] (TAIR:AT3G16180.1); similar to TGF-beta receptor, type I/II extracellular re (GB:ABD32296.1); sim
MSGI1_111066	NODE_56212_length_121_cov_13.859504	3.7	5.8	30.4	14.6	0	0	-3	0	transport.peptides and oligopeptides	proton-dependent oligopeptide transport (POT) family protein similar to proton-dependent oligopeptide transport (POT) family protein [Arabidopsis thaliana] (TAIR:AT3G54140.1); similar to Os06g0264500 [Oryza sativa (japonica cultivar-group)] (GB:NP_00105
MSGI1_37416	NODE_7146_length_310_cov_14.725806	10.7	12.1	0.4	0.1	0	0	4.7	6.9	transport.peptides and oligopeptides	ATPTR2-B (NITRATE TRANSPORTER 1); transporter Encodes a peptide transport gene that mediates the transport of di- and tripeptides. Identical to Peptide transporter PTR2 (Histidine-transporting protein) (PTR2) [Arabidopsis Thaliana] (GB:P46032); similar t
MSGI1_111041	NODE_9022_length_121_cov_36.570248	20.6	6	50.7	15.7	0	-1.7	-1.3	0	transport.peptides and oligopeptides	proton-dependent oligopeptide transport (POT) family protein similar to proton-dependent oligopeptide transport (POT) family protein [Arabidopsis thaliana] (TAIR:AT3G16180.1); similar to TGF-beta receptor, type I/II extracellular re (GB:ABD32296.1); sim
MSGI1_1256	TC15636	20	20.6	107.2	21.8	0	-2.3	-2.4	0	transport.peptides and oligopeptides	ATPTR2-B (NITRATE TRANSPORTER 1); transporter Encodes a peptide transport gene that mediates the transport of di- and tripeptides. Identical to Peptide transporter PTR2 (Histidine-transporting protein) (PTR2) [Arabidopsis Thaliana] (GB:P46032); similar t
MSGI1_20812	TC15638	12.9	12.4	48.1	12.9	0	-1.9	-1.9	0	transport.peptides and oligopeptides	ATPTR2-B (NITRATE TRANSPORTER 1); transporter Encodes a peptide transport gene that mediates the transport of di- and tripeptides. Identical to Peptide transporter PTR2 (Histidine-transporting protein) (PTR2) [Arabidopsis Thaliana] (GB:P46032); similar t
MSGI1_860	TC15845	24.3	81.7	92.6	129.5	1.7	0	-1.9	0	transport.peptides and oligopeptides	proton-dependent oligopeptide transport (POT) family protein similar to proton-dependent oligopeptide transport (POT) family protein [Arabidopsis thaliana] (TAIR:AT5G19640.1); similar to proton-dependent oligopeptide transport (POT) family protein [Arab
MSGI1_2119	TC16747	29.3	23.5	71.9	64.3	0	0	-1.3	-1.5	transport.peptides and oligopeptides	proton-dependent oligopeptide transport (POT) family protein similar to proton-dependent oligopeptide transport (POT) family protein [Arabidopsis thaliana] (TAIR:AT3G54140.1); similar to Os06g0264500 [Oryza sativa (japonica cultivar-group)] (GB:NP_00105
MSGI1_6765	TC17114	11.5	3.9	34.2	10.7	0	-1.7	-1.6	0	transport.peptides and oligopeptides	proton-dependent oligopeptide transport (POT) family protein similar to proton-dependent oligopeptide transport (POT) family protein [Arabidopsis thaliana] (TAIR:AT3G16180.1); similar to TGF-beta receptor, type I/II extracellular re (GB:ABD32296.1); sim
MSGI1_1328	TC17353	4.2	15.7	8.2	61.7	0	2.9	0	-2	transport.peptides and oligopeptides	proton-dependent oligopeptide transport (POT) family protein similar to ATPTR2-B (NITRATE TRANSPORTER 1), transporter [Arabidopsis thaliana] (TAIR:AT2G02040.1); similar to proton-dependent oligopeptide transport (POT) family protein [Arabidopsis thalian
MSGI1_44207	TC19542	4.2	1.7	20.7	16.4	0	0	-2.3	-3.3	transport.peptides and oligopeptides	proton-dependent oligopeptide transport (POT) family protein similar to proton-dependent oligopeptide transport (POT) family protein [Arabidopsis thaliana] (TAIR:AT3G45700.1); similar to proton-dependent oligopeptide transport (POT) family protein [Arab
MSGI1_4210	TC19694	4.1	1.2	99.2	24.6	0	-2	-4.6	-4.4	transport.peptides and oligopeptides	proton-dependent oligopeptide transport (POT) family protein similar to proton-dependent oligopeptide transport (POT) family protein [Arabidopsis thaliana] (TAIR:AT3G54140.1); similar to Os06g0264500 [Oryza sativa (japonica cultivar-group)] (GB:NP_00105
MSGI1_40592	TC22065	7.6	20.8	35.7	17.2	0	0	-2.2	0	transport.peptides and oligopeptides	proton-dependent oligopeptide transport (POT) family protein similar to proton-dependent oligopeptide transport (POT) family protein [Arabidopsis thaliana] (TAIR:AT5G14940.1); similar to TGF-beta receptor, type I/II extracellular re (GB:ABE79897.1); con
MSGI1_2756	TC9382	17.9	21.5	14.3	40.5	0	1.5	0	0	transport.peptides and oligopeptides	proton-dependent oligopeptide transport (POT) family protein similar to proton-dependent oligopeptide transport (POT) family protein [Arabidopsis thaliana] (TAIR:AT1G22540.1); similar to TGF-beta receptor, type I/II extracellular re (GB:ABE84933.1); con
MSGI1_394	TC9567	50.3	139.2	94.2	112.4	1.5	0	0	0	transport.peptides and oligopeptides	ATOPT3 (OLIGOPEPTIDE TRANSPORTER); oligopeptide transporter oligopeptide transporter similar to ATOPT2 (oligopeptide transporter 2), oligopeptide transporter [Arabidopsis thaliana] (TAIR:AT1G09930.1); similar to ATOPT4 (oligopeptide transporter 4), oligo
MSGI1_14294	TC9719	15.5	5.6	53	13.5	0	-2	-1.8	0	transport.peptides and oligopeptides	proton-dependent oligopeptide transport (POT) family protein similar to proton-dependent oligopeptide transport (POT) family protein [Arabidopsis thaliana] (TAIR:AT3G16180.1); similar to TGF-beta receptor, type I/II extracellular re (GB:ABD32296.1); sim
MSGI1_14465	157973914	7.8	7.2	16.1	25.8	0	0	0	-1.8	transport.phosphate	PHT2;1 (phosphate transporter 2;1) low affinity phosphate transporter Identical to Inorganic phosphate transporter 2-1, chloroplast precursor (H(+)/Pi cotransporter) (AtPht2;1) (PHT2-1) [Arabidopsis Thaliana] (GB:Q38954;GB:Q3EAZ6); similar to phosphate h
MSGI1_45175	NODE_11763_length_268_cov_17.735075	2.5	20.1	4	16.1	3	0	0	0	transport.phosphate	PHO1 (PHOSPHATE 1) mutant is deficient in the transfer of phosphate from root epidermal and cortical cells to the xylem. encodes protein with the mainly hydrophilic N-terminal and the C-terminal containing 6 potential membrane-spanning domains. Identical
MSGI1_37966	NODE_20962_length_307_cov_14.814332	3	18.5	2.9	16.8	2.6	2.5	0	0	transport.phosphate	PHO1 (PHOSPHATE 1) mutant is deficient in the transfer of phosphate from root epidermal and cortical cells to the xylem. encodes protein with the mainly hydrophilic N-terminal and the C-terminal containing 6 potential membrane-spanning domains. Identical
MSGI1_60310	NODE_31931_length_208_cov_9.076923	3	17.5	2.2	26.1	2.5	3.6	0	0	transport.phosphate	PHO1 (PHOSPHATE 1) mutant is deficient in the transfer of phosphate from root epidermal and cortical cells to the xylem. encodes protein with the mainly hydrophilic N-terminal and the C-terminal containing 6 potential membrane-spanning domains. Identical
MSGI1_42363	NODE_41310_length_282_cov_34.570923	5	26.1	2.3	18.7	2.4	3	0	0	transport.phosphate	PHO1 (PHOSPHATE 1) mutant is deficient in the transfer of phosphate from root epidermal and cortical cells to the xylem. encodes protein with the mainly hydrophilic N-terminal and the C-terminal containing 6 potential membrane-spanning domains. Identical
MSGI1_95103	NODE_77989_length_139_cov_20.913670	1.4	16.5	1	11.5	3.6	0	0	0	transport.phosphate	PHO1 (PHOSPHATE 1) mutant is deficient in the transfer of phosphate from root epidermal and cortical cells to the xylem. encodes protein with the mainly hydrophilic N-terminal and the C-terminal containing 6 potential membrane-spanning domains. Identical
MSGI1_2880	TC17534	4.9	31.9	6.6	37.1	2.7	2.5	0	0	transport.phosphate	PHO1 (PHOSPHATE 1) mutant is deficient in the transfer of phosphate from root epidermal and cortical cells to the xylem. encodes protein with the mainly hydrophilic N-terminal and the C-terminal containing 6 potential membrane-spanning domains. Identical
MSGI1_3405	TC17825	9.4	30.4	11.5	20.8	1.7	0	0	0	transport.phosphate	PHT5 (phosphate transporter 5); inorganic phosphate transporter/ phosphate transporter phosphate transporter Identical to Inorganic phosphate transporter 1-5 (AtPht1;5) (H(+)/Pi cotransporter) (PHT1-5) [Arabidopsis Thaliana] (GB:Q8GYF4;GB:O50040;GB:Q8S9I
MSGI1_58587	TC21064	2.3	16.6	3.7	31.5	2.9	3.1	0	0	transport.phosphate	PHO1 (PHOSPHATE 1) mutant is deficient in the transfer of phosphate from root epidermal and cortical cells to the xylem. encodes protein with the mainly hydrophilic N-terminal and the C-terminal containing 6 potential membrane-spanning domains. Identical
MSGI1_23735	TC6531	3	19.4	6.3	40	2.7	2.7	0	0	transport.phosphate	PHO1 (PHOSPHATE 1) mutant is deficient in the transfer of phosphate from root epidermal and cortical cells to the xylem. encodes protein with the mainly hydrophilic N-terminal and the C-terminal containing 6 potential membrane-spanning domains. Identical
MSGI1_122176	NODE_1894_length_61_cov_22.737705	15.1	6.3	0.4	0	0	0	5.2	0	transport.porins	porin, putative similar to porin, putative [Arabidopsis thaliana] (TAIR:AT3G49920.1); similar to porin-like protein [Brassica napus] (GB:AAW22622.1); contains InterPro domain Porin, eukaryotic type; (InterPro:IPR001925)
MSGI1_50686	NODE_22049_length_243_cov_82.320984	47.2	19	24.2	17.3	-1.3	0	0	0	transport.porins	porin, putative similar to porin, putative [Arabidopsis thaliana] (TAIR:AT3G49920.1); similar to porin-like protein [Brassica napus] (GB:AAW22622.1); contains InterPro domain Porin, eukaryotic type; (InterPro:IPR001925)
MSGI1_5617	TC15964	75.7	37.3	31	47.7	-1	0	1.3	0	transport.porins	porin, putative Identical to Outer mitochondrial membrane protein porin 1 (Voltage-dependent anion- selective channel protein 1) (VDAC 1) [Arabidopsis Thaliana] (GB:Q9SRH5); similar to porin, putative / voltage-dependent anion-selective channel protein,
MSGI1_4258	TC17408	47.6	19.3	26.3	23.3	-1.3	0	0	0	transport.porins	porin, putative similar to porin, putative [Arabidopsis thaliana] (TAIR:AT3G49920.1); similar to porin-like protein [Brassica napus] (GB:AAW22622.1); contains InterPro domain Porin, eukaryotic type; (InterPro:IPR001925)
MSGI1_86283	NODE_16673_length_152_cov_23.592106	24.8	21.4	3.7	3.8	0	0	2.7	2.5	transport.potassium	KAB1 (POTASSIUM CHANNEL BETA SUBUNIT); potassium channel similar to aldo/keto reductase family protein [Arabidopsis thaliana] (TAIR:AT1G60690.1); similar to K+ channel protein (GB:AAA87294.1); contains InterPro domain Aldo/keto reductase; (InterPro:IPR0
MSGI1_102010	NODE_38000_length_131_cov_13.465649	5.2	19	8.9	1.6	0	0	0	3.6	transport.potassium	potassium channel tetramerisation domain-containing protein similar to potassium channel tetramerisation domain-containing protein [Arabidopsis thaliana] (TAIR:AT3G09030.1); similar to BTB/POZ [Medicago truncatula] (GB:ABD28655.1); contains InterPro doma
MSGI1_102007	NODE_38158_length_131_cov_30.068703	11.6	15.6	30.6	8.6	0	-1.8	0	0	transport.potassium	AKT2 (Arabidopsis K+ transporter 2); cyclic nucleotide binding / inward rectifier potassium channel Encodes a photosynthate- and light-dependent inward rectifying potassium channel with unique gating properties that are regulated by phosphorylation. Exp
MSGI1_40649	NODE_50586_length_291_cov_23.714777	5.1	17.5	6.8	3.1	0	0	0	2.5	transport.potassium	potassium channel tetramerisation domain-containing protein similar to potassium channel tetramerisation domain-containing protein [Arabidopsis thaliana] (TAIR:AT3G09030.1); similar to BTB/POZ [Medicago truncatula] (GB:ABD28655.1); contains InterPro doma
MSGI1_54154	NODE_60426_length_229_cov_8.825328	10.7	38.9	29.3	9.5	1.9	0	0	2	transport.potassium	potassium channel tetramerisation domain-containing protein similar to potassium channel tetramerisation domain-containing protein [Arabidopsis thaliana] (TAIR:AT3G09030.1); similar to BTB/POZ [Medicago truncatula] (GB:ABD28655.1); contains InterPro doma
MSGI1_12291	NODE_6097_length_680_cov_49.402943	22.7	28.6	67.3	28.4	0	-1.2	-1.6	0	transport.potassium	AKT2 (Arabidopsis K+ transporter 2); cyclic nucleotide binding / inward rectifier potassium channel Encodes a photosynthate- and light-dependent inward rectifying potassium channel with unique gating properties that are regulated by phosphorylation. Exp
MSGI1_92942	NODE_62119_length_142_cov_4.401409	1.5	4.2	15.1	2	0	0	-3.3	0	transport.potassium	potassium channel tetramerisation domain-containing protein similar to potassium channel tetramerisation domain-containing protein [Arabidopsis thaliana] (TAIR:AT4G30940.1); similar to BTB/POZ [Medicago truncatula] (GB:ABE85429.1); contains InterPro doma
MSGI1_26694	NODE_6972_length_405_cov_67.069138	33	36.7	114.7	34.7	0	-1.7	-1.8	0	transport.potassium	AKT2 (Arabidopsis K+ transporter 2); cyclic nucleotide binding / inward rectifier potassium channel Encodes a photosynthate- and light-dependent inward rectifying potassium channel with unique gating properties that are regulated by phosphorylation. Exp
MSGI1_82689	NODE_8091_length_157_cov_13.929936	2.1	6	16.3	10.8	0	0	-3	0	transport.potassium	potassium transporter, putative Identical to Potassium transporter 8 (AtPOT8) (AtHAK8) (POT8) [Arabidopsis Thaliana] (GB:Q9M7J9;GB:Q9LEQ2); similar to KT2 (POTASSIUM TRANSPORTER 2) [Arabidopsis thaliana] (TAIR:AT2G40540.2); similar to KUP3 (K+ uptake pe
MSGI1_1938	TC1069	12.8	36.6	30.9	30.5	1.5	0	0	0	transport.potassium	potassium transporter, putative Identical to Potassium transporter 8 (AtPOT8) (AtHAK8) (POT8) [Arabidopsis Thaliana] (GB:Q9M7J9;GB:Q9LEQ2); similar to KT2 (POTASSIUM TRANSPORTER 2) [Arabidopsis thaliana] (TAIR:AT2G40540.2); similar to KUP3 (K+ uptake pe
MSGI1_19519	TC11110	6.3	21.4	12.8	4.3	0	0	0	2.3	transport.potassium	potassium channel tetramerisation domain-containing protein similar to potassium channel tetramerisation domain-containing protein [Arabidopsis thaliana] (TAIR:AT3G09030.1); similar to BTB/POZ [Medicago truncatula] (GB:ABD28655.1); contains InterPro doma
MSGI1_349	TC1269	24	29.5	65.3	27.2	0	-1.3	-1.4	0	transport.potassium	AKT2 (Arabidopsis K+ transporter 2); cyclic nucleotide binding / inward rectifier potassium channel Encodes a photosynthate- and light-dependent inward rectifying potassium channel with unique gating properties that are regulated by phosphorylation. Exp
MSGI1_3753	TC18537	4.2	20.9	17.3	23.1	2.3	0	0	0	transport.potassium	SKOR (stelar K+ outward rectifier); cyclic nucleotide binding / outward rectifier potassium channel member of Stelar K+ outward rectifying channel (SKOR) family. Mediates the delivery of K+ from stelar cells to the xylem in the roots towards the shoot. m
MSGI1_115671	NODE_20163_length_82_cov_15.353659	3.8	11.2	0	0	0	0	0	4.5	transport.sulphate	SULTR3;4 (SULTR3;4); sulfate transporter Encodes sulfate transporter Sultr3;4. Identical to Probable sulfate transporter 3.4 (SULTR3;4) [Arabidopsis Thaliana] (GB:Q9LW86); similar to AST91 (SULFATE TRANSPORTER 91), sulfate transporter [Arabidopsis thalia
MSGI1_113343	NODE_21102_length_103_cov_94.893204	8.1	27.3	10.1	24.9	1.8	0	0	0	transport.sulphate	AST91 (SULFATE TRANSPORTER 91); sulfate transporter Encodes AST91 mRNA for sulfate transporter. Identical to Probable sulfate transporter 3.3 (AST91) (SULTR3;3) [Arabidopsis Thaliana] (GB:Q9SXS2;GB:O49307); similar to SULTR3,4 (SULTR3,4), sulfate transpo
MSGI1_3602	NODE_21441_length_1229_cov_22.735558	5.8	27.3	11	18.3	2.2	0	0	0	transport.sulphate	SULTR3;4 (SULTR3;4); sulfate transporter Encodes sulfate transporter Sultr3;4. Identical to Probable sulfate transporter 3.4 (SULTR3;4) [Arabidopsis Thaliana] (GB:Q9LW86); similar to AST91 (SULFATE TRANSPORTER 91), sulfate transporter [Arabidopsis thalia
MSGI1_56123	NODE_33341_length_222_cov_9.220720	10.9	3.4	0.5	0.2	0	0	4.4	0	transport.sulphate	SULTR3;2 (SULFATE TRANSPORTER 3;2); sulfate transporter Identical to Sulfate transporter 3.2 (AST77) (SULTR3;2) [Arabidopsis Thaliana] (GB:O04289); similar to SULTR3,4 (SULTR3,4), sulfate transporter [Arabidopsis thaliana] (TAIR:AT3G15990.1); similar to
MSGI1_16026	NODE_43174_length_577_cov_13.019064	10.4	36.8	20.3	30.1	1.8	0	0	0	transport.sulphate	AST91 (SULFATE TRANSPORTER 91); sulfate transporter Encodes AST91 mRNA for sulfate transporter. Identical to Probable sulfate transporter 3.3 (AST91) (SULTR3;3) [Arabidopsis Thaliana] (GB:Q9SXS2;GB:O49307); similar to SULTR3,4 (SULTR3,4), sulfate transpo
MSGI1_23714	NODE_6487_length_445_cov_22.692135	23	8.1	2.4	0.9	0	0	3.3	0	transport.sulphate	SULTR3;1 (SULFATE TRANSPORTER 1); sulfate transporter Encodes a sulfate transporter. Identical to Sulfate transporter 3.1 (AST12) (AtST1) (SULTR3;1) [Arabidopsis Thaliana] (GB:Q9SV13;GB:O23250;GB:O64435;GB:O65025); similar to SULTR3,4 (SULTR3,4), sulfate
MSGI1_2494	TC1031	41.6	145.5	72	127	1.8	0	0	0	transport.sulphate	AST91 (SULFATE TRANSPORTER 91); sulfate transporter Encodes AST91 mRNA for sulfate transporter. Identical to Probable sulfate transporter 3.3 (AST91) (SULTR3;3) [Arabidopsis Thaliana] (GB:Q9SXS2;GB:O49307); similar to SULTR3,4 (SULTR3,4), sulfate transpo
MSGI1_78542	TC15153	13.8	47.9	31.6	44.6	1.8	0	0	0	transport.sulphate	AST91 (SULFATE TRANSPORTER 91); sulfate transporter Encodes AST91 mRNA for sulfate transporter. Identical to Probable sulfate transporter 3.3 (AST91) (SULTR3;3) [Arabidopsis Thaliana] (GB:Q9SXS2;GB:O49307); similar to SULTR3,4 (SULTR3,4), sulfate transpo
MSGI1_18955	TC3668	7.6	26.7	8.9	30.5	1.8	1.8	0	0	transport.sulphate	AST68 (Sulfate transporter 2.1) Encodes a low-affinity sulfate transporter expressed in the root cap and central cylinder, where it is induced by sulfur starvation. Expression in the shoot vascular system is not induced by sulfur starvation. Identical t
MSGI1_28169	TC7089	12.7	36.7	21	18.3	1.5	0	0	0	transport.sulphate	AST56 (sulphate transporter 2;2); sulfate transporter cDNA encoding a sulfate transporter. Identical to Sulfate transporter 2.2 (AST56) (AtH14) (SULTR2;2) [Arabidopsis Thaliana] (GB:P92946;GB:O64434;GB:Q8LPG2;GB:Q8VXW4;GB:Q9SH01); similar to AST68 (Sulfat
MSGI1_15965	TC8761	15.6	4.9	2.3	0.5	0	0	2.8	0	transport.sulphate	SULTR3;1 (SULFATE TRANSPORTER 1); sulfate transporter Encodes a sulfate transporter. Identical to Sulfate transporter 3.1 (AST12) (AtST1) (SULTR3;1) [Arabidopsis Thaliana] (GB:Q9SV13;GB:O23250;GB:O64435;GB:O65025); similar to SULTR3,4 (SULTR3,4), sulfate
MSGI1_10299	TC9740	8.2	31.1	15.4	28.3	1.9	0	0	0	transport.sulphate	AST91 (SULFATE TRANSPORTER 91); sulfate transporter Encodes AST91 mRNA for sulfate transporter. Identical to Probable sulfate transporter 3.3 (AST91) (SULTR3;3) [Arabidopsis Thaliana] (GB:Q9SXS2;GB:O49307); similar to SULTR3,4 (SULTR3,4), sulfate transpo
MSGI1_51703	F7SND4004JDB96	13.7	19.2	40.8	22.7	0	0	-1.6	0	transport.unspecified anions	anion exchange family protein Identical to Putative boron transporter 2 [Arabidopsis Thaliana] (GB:Q9M1P7); similar to BOR1 (REQUIRES HIGH BORON 1), anion exchanger [Arabidopsis thaliana] (TAIR:AT2G47160.1); similar to anion exchange family protein [Ara
MSGI1_113629	NODE_17095_length_101_cov_25.277227	6.8	11.5	29.2	11.8	0	0	-2.1	0	transport.unspecified anions	anion exchange family protein Identical to Putative boron transporter 2 [Arabidopsis Thaliana] (GB:Q9M1P7); similar to BOR1 (REQUIRES HIGH BORON 1), anion exchanger [Arabidopsis thaliana] (TAIR:AT2G47160.1); similar to anion exchange family protein [Ara
MSGI1_48603	NODE_27387_length_252_cov_21.285715	18.3	7.2	2.9	3.7	0	0	2.7	0	transport.unspecified anions	anion exchange protein family similar to anion exchanger [Arabidopsis thaliana] (TAIR:AT4G32510.1); similar to anion exchange family protein [Arabidopsis thaliana] (TAIR:AT1G15460.1); similar to anion exchange family protein [Arabidopsis thaliana] (TAIR
MSGI1_84796	NODE_45695_length_154_cov_14.441559	8	13.2	0	0	0	0	0	4.7	transport.unspecified anions	anion exchange family protein Identical to Boron transporter-like protein 2 [Arabidopsis Thaliana] (GB:Q9XI23); similar to anion exchanger [Arabidopsis thaliana] (TAIR:AT4G32510.1); similar to anion exchange family protein [Arabidopsis thaliana] (TAIR:A
MSGI1_111435	NODE_57849_length_118_cov_24.296610	11.1	12.8	0.3	0	0	0	5.2	4.7	transport.unspecified anions	BOR1 (REQUIRES HIGH BORON 1); anion exchanger Boron transporter. Protein accumulates in shoots and roots under conditions of boron deficiency and is degraded within several hours of restoring boron supply. Localized to the plasma membrane under B limitat
MSGI1_62538	NODE_68813_length_201_cov_15.626865	13.7	17.1	0.2	0	0	0	6.1	5.1	transport.unspecified anions	anion exchange family protein Identical to Boron transporter-like protein 2 [Arabidopsis Thaliana] (GB:Q9XI23); similar to anion exchanger [Arabidopsis thaliana] (TAIR:AT4G32510.1); similar to anion exchange family protein [Arabidopsis thaliana] (TAIR:A
MSGI1_111419	NODE_7994_length_118_cov_29.101694	12	12.4	0	0.3	0	0	4.6	5.4	transport.unspecified anions	BOR1 (REQUIRES HIGH BORON 1); anion exchanger Boron transporter. Protein accumulates in shoots and roots under conditions of boron deficiency and is degraded within several hours of restoring boron supply. Localized to the plasma membrane under B limitat
MSGI1_60122	TC14064	7.3	15.9	0	0	0	0	0	5	transport.unspecified anions	anion exchange family protein Identical to Boron transporter-like protein 2 [Arabidopsis Thaliana] (GB:Q9XI23); similar to anion exchanger [Arabidopsis thaliana] (TAIR:AT4G32510.1); similar to anion exchange family protein [Arabidopsis thaliana] (TAIR:A
MSGI1_442	TC15477	37.2	51.3	108	56.2	0	0	-1.5	0	transport.unspecified anions	BOR1 (REQUIRES HIGH BORON 1); anion exchanger Boron transporter. Protein accumulates in shoots and roots under conditions of boron deficiency and is degraded within several hours of restoring boron supply. Localized to the plasma membrane under B limitat
MSGI1_6942	TC16874	13.9	12.8	38.2	9	0	-2.1	0	0	transport.unspecified anions	CLC-B (chloride channel protein B); anion channel/ voltage-gated chloride channel member of Anion channel protein family Identical to Chloride channel protein CLC-b (AtCLC-b) (CLC-B) [Arabidopsis Thaliana] (GB:P92942); similar to chloride channel-like (C
MSGI1_2301	TC2594	10	8.6	32	5.8	0	-2.5	-1.7	0	transport.unspecified anions	CLC-B (chloride channel protein B); anion channel/ voltage-gated chloride channel member of Anion channel protein family Identical to Chloride channel protein CLC-b (AtCLC-b) (CLC-B) [Arabidopsis Thaliana] (GB:P92942); similar to chloride channel-like (C
MSGI1_14431	NODE_11921_length_618_cov_45.093853	14	23.4	45.8	23	0	0	-1.7	0	transport.unspecified cations	NHX1 (NA+/H+ EXCHANGER); sodium:hydrogen antiporter Encodes a vacuolar sodium/proton antiporter involved in salt tolerance, ion homeostasis, and leaf development. Identical to Sodium/hydrogen exchanger 1 (Na(+)/H(+) exchanger 1) (NHE-1) (NHX1) [Arabidops
MSGI1_61947	NODE_41262_length_203_cov_22.310345	15.8	22.7	2.4	3.2	0	0	2.7	2.8	transport.unspecified cations	organic cation transporter-related similar to transporter-related [Arabidopsis thaliana] (TAIR:AT1G79360.1); similar to putative organic cation transporter [Oryza sativa (japonica cultivar-group)] (GB:BAC83382.1); contains InterPro domain Major facilitat
MSGI1_56098	NODE_44082_length_222_cov_12.788288	9.4	16.9	0.3	0.9	0	0	0	4.2	transport.unspecified cations	organic cation transporter-related similar to transporter-related [Arabidopsis thaliana] (TAIR:AT1G79360.1); similar to putative organic cation transporter [Oryza sativa (japonica cultivar-group)] (GB:BAC83382.1); contains InterPro domain Major facilitat
MSGI1_26253	NODE_49027_length_411_cov_10.523114	7.5	14.3	0.1	0.7	0	0	0	4.4	transport.unspecified cations	organic cation transporter-related similar to transporter-related [Arabidopsis thaliana] (TAIR:AT1G79360.1); similar to putative organic cation transporter [Oryza sativa (japonica cultivar-group)] (GB:BAC83382.1); contains InterPro domain Major facilitat
MSGI1_45975	NODE_56324_length_264_cov_23.511364	8.4	18.5	0	0.6	0	0	0	4.9	transport.unspecified cations	organic cation transporter-related similar to transporter-related [Arabidopsis thaliana] (TAIR:AT1G79360.1); similar to putative organic cation transporter [Oryza sativa (japonica cultivar-group)] (GB:BAC83382.1); contains InterPro domain Major facilitat
MSGI1_50851	NODE_62768_length_242_cov_11.983471	37.7	12.3	16.8	9.2	-1.6	0	0	0	transport.unspecified cations	HKT1 (HIGH-AFFINITY K+ TRANSPORTER 1); sodium ion transporter encodes a sodium transporter (HKT1) expressed in the phloem. Mutants over-accumulate sodium in shoot tissue and have reduced sodium in phloem sap and roots. Identical to Sodium transporter HKT
MSGI1_118241	NODE_937_length_61_cov_115.540985	103.7	106.1	55.8	122.3	0	1.1	0	0	transport.unspecified cations	AAC2 (ADP/ATP CARRIER 2); ATP:ADP antiporter/ binding Encodes mitochondrial ADP/ATP carrier Identical to ADP,ATP carrier protein 2, mitochondrial precursor (ADP/ATP translocase 2) (Adenine nucleotide translocator 2) (ANT 2) (ANT2) [Arabidopsis Thaliana]
MSGI1_3344	TC15893	79.5	33.6	22.2	56.3	-1.2	1.3	1.8	0	transport.unspecified cations	bile acid:sodium symporter family protein similar to bile acid:sodium symporter family protein [Arabidopsis thaliana] (TAIR:AT1G78560.1); similar to putative anion:sodium symporter [Lycopersicon esculentum] (GB:AAU03362.1); contains InterPro domain Bile
MSGI1_669	TC16110	40.1	59.2	88.7	51.1	0	0	-1.1	0	transport.unspecified cations	NHX2 (sodium proton exchanger 2); sodium:hydrogen antiporter member of Sodium proton exchanger family Identical to Sodium/hydrogen exchanger 2 (Na(+)/H(+) exchanger 2) (NHE-2) (NHX2) [Arabidopsis Thaliana] (GB:Q56XP4;GB:Q9CAW6); similar to NHX4 (sodium p
MSGI1_1339	TC16937	16	23.8	38.4	10.3	0	-1.9	0	0	transport.unspecified cations	ATSDAT/ATTDT (TONOPLAST DICARBOXYLATE TRANSPORTER); malate transporter/ sodium:dicarboxylate symporter Encodes a tonoplast malate/fumarate transporter. Identical to Tonoplast dicarboxylate transporter (AttDT) (Vacuolar malate transporter) (Sodium-dicarbo
MSGI1_2424	TC1840	10.1	33.8	39.1	26.9	1.7	0	-2	0	transport.unspecified cations	equilibrative nucleoside transporter, putative (ENT8) similar to ENT1,AT (EQUILIBRATIVE NUCLEOTIDE TRANSPORTER 1), nucleoside transporter [Arabidopsis thaliana] (TAIR:AT1G70330.1); similar to equilibrative nucleoside transporter 1 [Oryza sativa (japonic
MSGI1_5518	TC705	396.7	195.9	126.5	213.3	-1	0	1.6	0	transport.unspecified cations	AAC2 (ADP/ATP CARRIER 2); ATP:ADP antiporter/ binding Encodes mitochondrial ADP/ATP carrier Identical to ADP,ATP carrier protein 2, mitochondrial precursor (ADP/ATP translocase 2) (Adenine nucleotide translocator 2) (ANT 2) (ANT2) [Arabidopsis Thaliana]
MSGI1_103281	NODE_9825_length_129_cov_10.534883	6.7	9.8	21.5	4.5	0	-2.3	0	0	transporter.membrane system unknown	glycerol-3-phosphate transporter, putative / glycerol 3-phosphate permease, putative similar to transporter, putative [Arabidopsis thaliana] (TAIR:AT4G25220.1); similar to putative Glycerol-3-phosphate transporter [Oryza sativa (japonica cultivar-group)
MSGI1_26757	146148734	20.8	13.9	32.4	7.1	0	-2.2	0	0	transporter.sugars	ATINT1 (INOSITOL TRANSPORTER 1); carbohydrate transporter/ sugar porter Identical to Probable inositol transporter 1 (INT1) [Arabidopsis Thaliana] (GB:Q8VZR6;GB:O22848); similar to ATINT2 (INOSITOL TRANSPORTER 2), carbohydrate transporter/ sugar porter
MSGI1_26756	146148737	17.1	12.6	26.4	7.2	0	-1.9	0	0	transporter.sugars	ATINT1 (INOSITOL TRANSPORTER 1); carbohydrate transporter/ sugar porter Identical to Probable inositol transporter 1 (INT1) [Arabidopsis Thaliana] (GB:Q8VZR6;GB:O22848); similar to ATINT2 (INOSITOL TRANSPORTER 2), carbohydrate transporter/ sugar porter
MSGI1_27874	284022855	14.2	7	42.3	11.5	0	-1.9	-1.6	0	transporter.sugars	ATINT1 (INOSITOL TRANSPORTER 1); carbohydrate transporter/ sugar porter Identical to Probable inositol transporter 1 (INT1) [Arabidopsis Thaliana] (GB:Q8VZR6;GB:O22848); similar to ATINT2 (INOSITOL TRANSPORTER 2), carbohydrate transporter/ sugar porter
MSGI1_25957	284022860	5.1	1.9	22.9	7.8	0	0	-2.2	0	transporter.sugars	ATINT1 (INOSITOL TRANSPORTER 1); carbohydrate transporter/ sugar porter Identical to Probable inositol transporter 1 (INT1) [Arabidopsis Thaliana] (GB:Q8VZR6;GB:O22848); similar to ATINT2 (INOSITOL TRANSPORTER 2), carbohydrate transporter/ sugar porter
MSGI1_29947	50320353	17.7	9.7	54.3	18.1	0	-1.6	-1.6	0	transporter.sugars	ATINT1 (INOSITOL TRANSPORTER 1); carbohydrate transporter/ sugar porter Identical to Probable inositol transporter 1 (INT1) [Arabidopsis Thaliana] (GB:Q8VZR6;GB:O22848); similar to ATINT2 (INOSITOL TRANSPORTER 2), carbohydrate transporter/ sugar porter
MSGI1_85658	F7SND4004JGU5H	34.9	21.2	75.9	20.2	0	-1.9	-1.1	0	transporter.sugars	ATINT1 (INOSITOL TRANSPORTER 1); carbohydrate transporter/ sugar porter Identical to Probable inositol transporter 1 (INT1) [Arabidopsis Thaliana] (GB:Q8VZR6;GB:O22848); similar to ATINT2 (INOSITOL TRANSPORTER 2), carbohydrate transporter/ sugar porter
MSGI1_105947	NODE_16289_length_127_cov_27.188976	27.6	21.8	0.8	1.3	0	0	5.1	4.1	transporter.sugars	GLT1/PGLCT (GLUCOSE TRANSPORTER 1); carbohydrate transporter/ sugar porter Encodes a putative plastidic glucose transporter. Identical to Plastidic glucose transporter 4 (AtpGlcT) [Arabidopsis Thaliana] (GB:Q56ZZ7;GB:Q93Z41;GB:Q9LF13;GB:Q9LLD8); similar
MSGI1_12299	NODE_16757_length_680_cov_33.389706	30.8	25.7	6.7	9.7	0	0	2.2	0	transporter.sugars	GLT1/PGLCT (GLUCOSE TRANSPORTER 1); carbohydrate transporter/ sugar porter Encodes a putative plastidic glucose transporter. Identical to Plastidic glucose transporter 4 (AtpGlcT) [Arabidopsis Thaliana] (GB:Q56ZZ7;GB:Q93Z41;GB:Q9LF13;GB:Q9LLD8); similar
MSGI1_66392	NODE_16890_length_191_cov_39.272251	15.2	16.9	33.9	45.5	0	0	0	-1.4	transporter.sugars	hexose transporter, putative Identical to Probable plastidic glucose transporter 2 [Arabidopsis Thaliana] (GB:Q9FYG3); similar to SGB1, carbohydrate transporter/ sugar porter [Arabidopsis thaliana] (TAIR:AT1G79820.2); similar to Sugar transporter [Medic
MSGI1_70230	NODE_19805_length_182_cov_30.104395	33.1	29.3	100.9	63.2	0	0	-1.6	-1.1	transporter.sugars	hexose transporter, putative Identical to Probable plastidic glucose transporter 2 [Arabidopsis Thaliana] (GB:Q9FYG3); similar to SGB1, carbohydrate transporter/ sugar porter [Arabidopsis thaliana] (TAIR:AT1G79820.2); similar to Sugar transporter [Medic
MSGI1_14596	NODE_22250_length_614_cov_8.692183	9.9	1.8	68.7	1.5	0	-5.5	-2.8	0	transporter.sugars	ATINT2 (INOSITOL TRANSPORTER 2); carbohydrate transporter/ sugar porter Identical to Probable inositol transporter 2 (INT2) [Arabidopsis Thaliana] (GB:Q9C757); similar to ATINT3 (INOSITOL TRANSPORTER 3), carbohydrate transporter/ sugar porter [Arabidops
MSGI1_112955	NODE_24293_length_106_cov_27.603773	29.5	20	1.5	2.1	0	0	4.3	3.3	transporter.sugars	STP1 (SUGAR TRANSPORTER 1); carbohydrate transporter/ sugar porter Encodes a H+/hexose cotransporter. Identical to Sugar transport protein 1 (Hexose transporter 1) (Glucose transporter) (STP1) [Arabidopsis Thaliana] (GB:P23586;GB:Q56Z12;GB:Q8H775;GB:Q8LB
MSGI1_93211	NODE_3035_length_142_cov_20.859156	19.6	15.5	0	0	0	0	5.3	5	transporter.sugars	GLT1/PGLCT (GLUCOSE TRANSPORTER 1); carbohydrate transporter/ sugar porter Encodes a putative plastidic glucose transporter. Identical to Plastidic glucose transporter 4 (AtpGlcT) [Arabidopsis Thaliana] (GB:Q56ZZ7;GB:Q93Z41;GB:Q9LF13;GB:Q9LLD8); similar
MSGI1_91012	NODE_30428_length_145_cov_10.434483	9.4	9	39.6	28.2	0	0	-2.1	0	transporter.sugars	hexose transporter, putative Identical to Probable plastidic glucose transporter 2 [Arabidopsis Thaliana] (GB:Q9FYG3); similar to SGB1, carbohydrate transporter/ sugar porter [Arabidopsis thaliana] (TAIR:AT1G79820.2); similar to Sugar transporter [Medic
MSGI1_48818	NODE_34329_length_251_cov_6.840638	9.7	1.1	52.8	2.9	0	-4.2	-2.4	0	transporter.sugars	ATINT2 (INOSITOL TRANSPORTER 2); carbohydrate transporter/ sugar porter Identical to Probable inositol transporter 2 (INT2) [Arabidopsis Thaliana] (GB:Q9C757); similar to ATINT3 (INOSITOL TRANSPORTER 3), carbohydrate transporter/ sugar porter [Arabidops
MSGI1_112932	NODE_34563_length_106_cov_18.301888	16.8	6.8	86.2	34.1	0	-1.3	-2.4	-2.3	transporter.sugars	ATINT1 (INOSITOL TRANSPORTER 1); carbohydrate transporter/ sugar porter Identical to Probable inositol transporter 1 (INT1) [Arabidopsis Thaliana] (GB:Q8VZR6;GB:O22848); similar to ATINT2 (INOSITOL TRANSPORTER 2), carbohydrate transporter/ sugar porter
MSGI1_102017	NODE_37719_length_131_cov_42.267174	40.7	60.2	0.3	0	0	0	7.1	6.9	transporter.sugars	ATPLT5 (POLYOL TRANSPORTER 5); D-ribose transporter/ D-xylose transporter/ carbohydrate transporter/ galactose transporter/ glucose transporter/ glycerol transporter/ hydrogen:sugar symporter/ mannitol transporter/ monosaccharide transporter/ myo-inosito
MSGI1_121060	NODE_38251_length_61_cov_24.868853	15.9	14.4	0	0	0	0	5	4.8	transporter.sugars	hexose transporter, putative Identical to Probable plastidic glucose transporter 2 [Arabidopsis Thaliana] (GB:Q9FYG3); similar to SGB1, carbohydrate transporter/ sugar porter [Arabidopsis thaliana] (TAIR:AT1G79820.2); similar to Sugar transporter [Medic
MSGI1_40627	NODE_6561_length_291_cov_31.312716	20.4	23.2	10.9	5.1	0	0	0	2.2	transporter.sugars	ATPLT5 (POLYOL TRANSPORTER 5); D-ribose transporter/ D-xylose transporter/ carbohydrate transporter/ galactose transporter/ glucose transporter/ glycerol transporter/ hydrogen:sugar symporter/ mannitol transporter/ monosaccharide transporter/ myo-inosito
MSGI1_82133	NODE_71249_length_158_cov_5.037975	5.3	2.1	24	3.4	0	-2.8	-2.2	0	transporter.sugars	ATINT2 (INOSITOL TRANSPORTER 2); carbohydrate transporter/ sugar porter Identical to Probable inositol transporter 2 (INT2) [Arabidopsis Thaliana] (GB:Q9C757); similar to ATINT3 (INOSITOL TRANSPORTER 3), carbohydrate transporter/ sugar porter [Arabidops
MSGI1_78598	NODE_81377_length_164_cov_8.390244	6.4	0.6	45.4	0.4	0	-6.8	-2.8	0	transporter.sugars	ATINT2 (INOSITOL TRANSPORTER 2); carbohydrate transporter/ sugar porter Identical to Probable inositol transporter 2 (INT2) [Arabidopsis Thaliana] (GB:Q9C757); similar to ATINT3 (INOSITOL TRANSPORTER 3), carbohydrate transporter/ sugar porter [Arabidops
MSGI1_29571	TC12121	16.3	19.8	54.8	34.4	0	0	-1.7	0	transporter.sugars	sugar transporter, putative Identical to Sugar transporter ERD6-like 16 [Arabidopsis Thaliana] (GB:Q8LBI9;GB:Q8VZI5); similar to sugar transporter, putative [Arabidopsis thaliana] (TAIR:AT2G48020.1); similar to sugar transporter family protein [Arabidop
MSGI1_54921	TC14648	10.7	11.8	35.2	13.4	0	0	-1.7	0	transporter.sugars	MSS1 (SUGAR TRANSPORT PROTEIN 13); carbohydrate transporter/ hexose:hydrogen symporter/ high-affinity hydrogen:glucose transporter/ sugar porter Encodes a protein with high affinity, hexose-specific/H+ symporter activity. The activity of the transporter
MSGI1_111291	TC15017	3.3	0.2	30.1	1.4	0	-4.4	-3.2	0	transporter.sugars	ATINT2 (INOSITOL TRANSPORTER 2); carbohydrate transporter/ sugar porter Identical to Probable inositol transporter 2 (INT2) [Arabidopsis Thaliana] (GB:Q9C757); similar to ATINT3 (INOSITOL TRANSPORTER 3), carbohydrate transporter/ sugar porter [Arabidops
MSGI1_20469	TC18631	8.9	0.5	98.8	3.7	0	-4.7	-3.5	0	transporter.sugars	ATINT2 (INOSITOL TRANSPORTER 2); carbohydrate transporter/ sugar porter Identical to Probable inositol transporter 2 (INT2) [Arabidopsis Thaliana] (GB:Q9C757); similar to ATINT3 (INOSITOL TRANSPORTER 3), carbohydrate transporter/ sugar porter [Arabidops
MSGI1_1199	TC8565	49.5	28.8	159.9	39	0	-2	-1.7	0	transporter.sugars	ATINT1 (INOSITOL TRANSPORTER 1); carbohydrate transporter/ sugar porter Identical to Probable inositol transporter 1 (INT1) [Arabidopsis Thaliana] (GB:Q8VZR6;GB:O22848); similar to ATINT2 (INOSITOL TRANSPORTER 2), carbohydrate transporter/ sugar porter
MSGI1_1165	TC8846	33.2	30.9	102.2	61.4	0	0	-1.6	0	transporter.sugars	hexose transporter, putative Identical to Probable plastidic glucose transporter 2 [Arabidopsis Thaliana] (GB:Q9FYG3); similar to SGB1, carbohydrate transporter/ sugar porter [Arabidopsis thaliana] (TAIR:AT1G79820.2); similar to Sugar transporter [Medic
MSGI1_5650	TC9746	10.3	2	145.8	4.1	0	-5.2	-3.8	0	transporter.sugars	ATINT2 (INOSITOL TRANSPORTER 2); carbohydrate transporter/ sugar porter Identical to Probable inositol transporter 2 (INT2) [Arabidopsis Thaliana] (GB:Q9C757); similar to ATINT3 (INOSITOL TRANSPORTER 3), carbohydrate transporter/ sugar porter [Arabidops
MSGI1_55359	F7SND4004JFOLM	16.7	43.2	17	34	1.4	0	0	0	transporter.sugars.sucrose	SUC2 (SUCROSE-PROTON SYMPORTER 2); carbohydrate transporter/ sucrose:hydrogen symporter/ sugar porter Encodes for a high-affinity transporter essential for phloem loading and long-distance transport. A major sucrose transporter, AtSUC2 can also transpor
MSGI1_80779	NODE_11401_length_161_cov_110.931679	20.8	54.2	19.9	32.1	1.4	0	0	0	transporter.sugars.sucrose	SUC2 (SUCROSE-PROTON SYMPORTER 2); carbohydrate transporter/ sucrose:hydrogen symporter/ sugar porter Encodes for a high-affinity transporter essential for phloem loading and long-distance transport. A major sucrose transporter, AtSUC2 can also transpor
MSGI1_22953	NODE_12207_length_457_cov_25.698030	19.4	50.2	19.2	25.2	1.4	0	0	0	transporter.sugars.sucrose	ATSUC5/SUC5 (SUCROSE-PROTON SYMPORTER 5); carbohydrate transporter/ sucrose:hydrogen symporter/ sugar porter Encodes a sucrose transporter that is expressed in the endosperm. Mutants have delayed accumulation of fatty acids and embryo maturation. Identic
MSGI1_66028	NODE_15535_length_192_cov_16.354166	12.7	42.3	21.5	32.1	1.7	0	0	0	transporter.sugars.sucrose	ATSUC7 (SUCROSE-PROTON SYMPORTER 7); carbohydrate transporter/ sucrose:hydrogen symporter/ sugar porter Identical to Probable sucrose transport protein SUC7 (Sucrose permease 7) (Sucrose- proton symporter 7) (SUC7) [Arabidopsis Thaliana] (GB:Q67YF8;GB:Q
MSGI1_112958	NODE_23234_length_106_cov_99.481133	36.2	87.5	61	172.2	1.3	1.5	0	0	transporter.sugars.sucrose	SUC2 (SUCROSE-PROTON SYMPORTER 2); carbohydrate transporter/ sucrose:hydrogen symporter/ sugar porter Encodes for a high-affinity transporter essential for phloem loading and long-distance transport. A major sucrose transporter, AtSUC2 can also transpor
MSGI1_93236	NODE_26950_length_142_cov_11.274648	11.4	70.7	17.5	93.9	2.6	2.4	0	0	transporter.sugars.sucrose	SUC2 (SUCROSE-PROTON SYMPORTER 2); carbohydrate transporter/ sucrose:hydrogen symporter/ sugar porter Encodes for a high-affinity transporter essential for phloem loading and long-distance transport. A major sucrose transporter, AtSUC2 can also transpor
MSGI1_36034	NODE_27068_length_320_cov_23.303125	3.6	15.1	3.4	24.9	0	2.9	0	0	transporter.sugars.sucrose	SUC2 (SUCROSE-PROTON SYMPORTER 2); carbohydrate transporter/ sucrose:hydrogen symporter/ sugar porter Encodes for a high-affinity transporter essential for phloem loading and long-distance transport. A major sucrose transporter, AtSUC2 can also transpor
MSGI1_111070	NODE_51306_length_121_cov_57.520660	18.7	48.6	33.1	63	1.4	0	0	0	transporter.sugars.sucrose	SUC2 (SUCROSE-PROTON SYMPORTER 2); carbohydrate transporter/ sucrose:hydrogen symporter/ sugar porter Encodes for a high-affinity transporter essential for phloem loading and long-distance transport. A major sucrose transporter, AtSUC2 can also transpor
MSGI1_119674	NODE_66385_length_61_cov_7.311475	4.8	25.7	0	0	2.4	0	0	5.7	transporter.sugars.sucrose	SUC1 (SUCROSE-PROTON SYMPORTER 1); carbohydrate transporter/ sucrose:hydrogen symporter/ sugar porter Sucrose transporter gene induced in response to nematodes; member of Sucrose-proton symporter family. Identical to Sucrose transport protein SUC1 (Sucro
MSGI1_119227	NODE_74384_length_61_cov_9.918033	3.9	24.8	9.6	42	2.7	2.1	0	0	transporter.sugars.sucrose	SUC1 (SUCROSE-PROTON SYMPORTER 1); carbohydrate transporter/ sucrose:hydrogen symporter/ sugar porter Sucrose transporter gene induced in response to nematodes; member of Sucrose-proton symporter family. Identical to Sucrose transport protein SUC1 (Sucro
MSGI1_2029	TC1177	25.4	131.6	30.9	138.8	2.4	2.2	0	0	transporter.sugars.sucrose	SUC2 (SUCROSE-PROTON SYMPORTER 2); carbohydrate transporter/ sucrose:hydrogen symporter/ sugar porter Encodes for a high-affinity transporter essential for phloem loading and long-distance transport. A major sucrose transporter, AtSUC2 can also transpor
MSGI1_2001	TC15730	45.9	123	59.4	122.6	1.4	1	0	0	transporter.sugars.sucrose	SUC2 (SUCROSE-PROTON SYMPORTER 2); carbohydrate transporter/ sucrose:hydrogen symporter/ sugar porter Encodes for a high-affinity transporter essential for phloem loading and long-distance transport. A major sucrose transporter, AtSUC2 can also transpor
